# Supplementary material for: Heterogeneous, temporally consistent, and plastic brain development after preterm birth
Source: Nat Commun. 2025 Sep 12;16:8269. doi: 10.1038/s41467-025-63967-1 (PMC12432136; doi:10.1038/s41467-025-63967-1)
Supplement: Supplementary file 3 — Supplementary Data 1 [file 41467_2025_63967_MOESM3_ESM.xlsx]

## Sheet: Data S1 - Demographics
	dHCP				ABCD-10				ABCD-12				BLS-26				BLS-38
Variable	PT (n=131)	FT (n=564)	Statistic	p-value	PT (n=191)	FT (n=5762)	Statistic	p-value	PT (n=191)	FT (n=5762)	Statistic	p-value	PT (n=96)	FT (n=107)	Statistic	p-value	PT (n=52)	FT (n=53)	Statistic	p-value
Age at scan [weeks/years]	40.87±2.09	41.40±1.72	-3.04	0.002	9.99±0.60	9.90±0.62	1.92	0.055	12.01±0.64	11.94±0.65	1.55	0.121	26.75±0.61	26.82±0.72	-0.69	0.49	38.10±0.46	38.21±0.40	-1.35	0.181
Age at scan, range	37.00-45.14	37.43-44.86			9.00-10.92	8.92-11.08			10.83-13.67	10.58-13.75			25.71-28.34	25.49-28.90			37.36-39.07	37.41-38.91
Sex (male/female)	72/59	300/264	0.07	0.788	102/89	3051/2711	0.002	0.96	102/89	3051/2711	0.002	0.96	53/42	62/45	0.06	0.802	30/22	30/23	0	0.999
Gestational age [weeks]	31.78±3.84	39.96±1.23	-42.06	5.85e-193	30.75±1.83	39.86±0.60	-184.13	1E-999	30.75±1.83	39.86±0.60	-184.13	1E-999	30.52±2.15	39.70±1.06	-39.24	3.55e-96	30.10±1.90	39.89±1.09	-32.6	4.41e-56
Birth weight [g]	1714.27±720.23	3362.71±548.86	-28.12	1.67e-108									1327.42±319.51	3399.90±451.55	-37.42	1.6e-92	1318.56±336.00	3474.89±419.71	-29.03	2.14e-51
Cognitive measure	98.91±12.78	101.05±10.92	-1.72	0.085	44.62±9.92	48.48±11.21	-4.52	6.27e-06					n=91	n=104
	n=101	n=452			n=177	n=5285							93.96±12.86	102.41±11.93	-4.77	3.64e-06
Cognitive measure, range	55-125	55-125											64-131	77-130
SES (mean or low/middle/high)					16.02±2.57	16.57±2.62	451858	0.001					33/48/26	26/41/28	5455	0.414
					n=187	n=5635
