# Supplementary material for: Heterogeneous, temporally consistent, and plastic brain development after preterm birth
Source: Nat Commun. 2025 Sep 12;16:8269. doi: 10.1038/s41467-025-63967-1 (PMC12432136; doi:10.1038/s41467-025-63967-1)
Supplement: Supplementary file 6 — Source Data [file 41467_2025_63967_MOESM6_ESM.zip]

Archive with 176 entries (173 files):
- source_data/
- source_data/source_Fig3a_dhcp.csv
- source_data/source_Fig2c+h.csv
- source_data/source_Fig3c_bls38.csv
- source_data/source_Fig3c_abcd10.csv
- source_data/source_Fig4b_bls38.csv
- source_data/.DS_Store
- __MACOSX/source_data/._.DS_Store
- source_data/source_Fig2b_bls26.csv
- source_data/source_Fig8a_cth_ses.csv
- source_data/source_Fig8b_cth_piri.csv
- source_data/source_Fig2b_charts.csv
- source_data/source_Fig3c_abcd12.csv
- __MACOSX/source_data/._source_Fig3c_abcd12.csv
- source_data/source_Fig4a_bls26.csv
- source_data/source_Fig7a_cell_maps.csv
- source_data/source_Fig5_dhcp.csv
- source_data/source_Fig6b.csv
- source_data/source_Fig8b_cth_ses.csv
- source_data/source_Fig9a_sa.csv
- source_data/source_Fig6a.csv
- source_data/source_Fig3b_bls38.csv
- source_data/source_Fig4a_dhcp.csv
- source_data/source_Fig4c_bls38.csv
- source_data/source_Fig7a_corr_matrix.csv
- source_data/source_Fig3a_abcd10.csv
- source_data/source_Fig9c_sa.csv
- source_data/source_Fig7b.csv
- source_data/source_Fig3a_abcd12.csv
- source_data/source_Fig5_abcd-10.csv
- source_data/source_Fig4b_abcd10.csv
- source_data/source_Fig3b_abcd10.csv
- source_data/source_Fig7a_individual_brain_maps.csv
- source_data/source_Fig9b_cth.csv
- source_data/source_Fig3a_bls38.csv
- source_data/source_Fig3b_abcd12.csv
- source_data/source_Fig4a_abcd10.csv
- source_data/source_Fig8c.csv
- source_data/source_Fig9c_cth.csv
- source_data/source_Fig5_bls-26.csv
- source_data/source_Fig4c_bls26.csv
- source_data/source_Fig8a_sa_ses.csv
- source_data/source_Fig3c_dhcp.csv
- __MACOSX/source_data/._source_Fig3c_dhcp.csv
- source_data/source_Fig3b_dhcp.csv
- source_data/source_Fig2a.csv
- source_data/source_Fig10/
- source_data/source_Fig9a_cth.csv
- source_data/source_Fig4c_dhcp.csv
- source_data/source_Fig4b_dhcp.csv
- source_data/source_Fig4c_abcd10.csv
- source_data/source_Fig2g.csv
- source_data/supplementary_figures/
- source_data/source_Fig2f.csv
- __MACOSX/source_data/._source_Fig2f.csv
- source_data/source_Fig4a_bls38.csv
- source_data/source_Fig4b_bls26.csv
- source_data/source_Fig2d.csv
- source_data/source_Fig9b_sa.csv
- source_data/source_Fig2e.csv
- source_data/source_Fig10/source_sub2_age_birth.txt
- __MACOSX/source_data/source_Fig10/._source_sub2_age_birth.txt
- source_data/source_Fig10/source_sub3_age_25y.txt
- __MACOSX/source_data/source_Fig10/._source_sub3_age_25y.txt
- source_data/source_Fig10/source_sub3_age_7y.txt
- __MACOSX/source_data/source_Fig10/._source_sub3_age_7y.txt
- source_data/source_Fig10/source_sub1_age_birth.txt
- __MACOSX/source_data/source_Fig10/._source_sub1_age_birth.txt
- source_data/source_Fig10/source_sub1_age_7y.txt
- __MACOSX/source_data/source_Fig10/._source_sub1_age_7y.txt
- source_data/source_Fig10/source_group_diff_age_25y.txt
- __MACOSX/source_data/source_Fig10/._source_group_diff_age_25y.txt
- source_data/source_Fig10/source_group_diff_age_30w.txt
- __MACOSX/source_data/source_Fig10/._source_group_diff_age_30w.txt
- source_data/source_Fig10/source_sub2_age_25y.txt
- __MACOSX/source_data/source_Fig10/._source_sub2_age_25y.txt
- source_data/source_Fig10/source_sub2_age_7y.txt
- __MACOSX/source_data/source_Fig10/._source_sub2_age_7y.txt
- source_data/source_Fig10/source_group_diff_age_7y.txt
- __MACOSX/source_data/source_Fig10/._source_group_diff_age_7y.txt
- source_data/source_Fig10/source_sub1_age_25y.txt
- __MACOSX/source_data/source_Fig10/._source_sub1_age_25y.txt
- source_data/source_Fig10/source_sub3_age_birth.txt
- __MACOSX/source_data/source_Fig10/._source_sub3_age_birth.txt
- source_data/supplementary_figures/source_FigS17b.csv
- source_data/supplementary_figures/source_FigS7b_upper.csv
- source_data/supplementary_figures/source_FigS10a_later30.csv
- source_data/supplementary_figures/source_FigS5c_upper.csv
- source_data/supplementary_figures/source_FigS8b_lower.csv
- source_data/supplementary_figures/source_FigS13.csv
- source_data/supplementary_figures/source_FigS17a.csv
- source_data/supplementary_figures/source_FigS11a_middle.csv
- source_data/supplementary_figures/source_FigS7c_lower.csv
- source_data/supplementary_figures/source_FigS5b_lower.csv
- source_data/supplementary_figures/source_FigS11b_late.csv
- source_data/supplementary_figures/source_FigS1a_dhcp_sa.csv
- source_data/supplementary_figures/source_FigS8c_upper.csv
- source_data/supplementary_figures/source_FigS12.csv
- source_data/supplementary_figures/source_FigS5e_upper.csv
- source_data/supplementary_figures/.DS_Store
- __MACOSX/source_data/supplementary_figures/._.DS_Store
- source_data/supplementary_figures/source_FigS20b.csv
- source_data/supplementary_figures/source_FigS8d_lower.csv
- source_data/supplementary_figures/source_FigS9b_abcd10.csv
- source_data/supplementary_figures/source_FigS1a_bls26_sa.csv
- source_data/supplementary_figures/source_FigS1d_dhcp_sa.csv
- source_data/supplementary_figures/source_FigS7d_upper.csv
- source_data/supplementary_figures/source_FigS5d_lower.csv
- source_data/supplementary_figures/source_FigS15.csv
- source_data/supplementary_figures/source_FigS20a.csv
- source_data/supplementary_figures/source_FigS8e_upper.csv
- source_data/supplementary_figures/source_FigS6a_lower.csv
- source_data/supplementary_figures/source_FigS7e_lower.csv
- source_data/supplementary_figures/source_FigS14.csv
- source_data/supplementary_figures/source_FigS7c_upper.csv
- source_data/supplementary_figures/source_FigS9a_dhcp.csv
- source_data/supplementary_figures/source_FigS8c_lower.csv
- source_data/supplementary_figures/source_FigS5b_upper.csv
- source_data/supplementary_figures/source_FigS7b_lower.csv
- source_data/supplementary_figures/source_FigS1b_bls26_ct.csv
- source_data/supplementary_figures/source_FigS11b_early.csv
- source_data/supplementary_figures/source_FigS18c_sa.csv
- source_data/supplementary_figures/source_FigS8b_upper.csv
- source_data/supplementary_figures/source_FigS9a_bls26.csv
- source_data/supplementary_figures/source_FigS5c_lower.csv
- source_data/supplementary_figures/source_FigS10c.csv
- source_data/supplementary_figures/source_FigS8e_lower.csv
- source_data/supplementary_figures/source_FigS5d_upper.csv
- source_data/supplementary_figures/source_FigS1b_dhcp_sa.csv
- source_data/supplementary_figures/source_FigS7e_upper.csv
- source_data/supplementary_figures/source_FigS6a_upper.csv
- source_data/supplementary_figures/source_FigS18a_sa.csv
- source_data/supplementary_figures/source_FigS1c_dhcp_ct.csv
- source_data/supplementary_figures/source_FigS18b_ct.csv
- source_data/supplementary_figures/source_FigS8d_upper.csv
- source_data/supplementary_figures/source_FigS5e_lower.csv
- source_data/supplementary_figures/source_FigS10b_later30.csv
- source_data/supplementary_figures/source_FigS7d_lower.csv
- source_data/supplementary_figures/source_FigS1c_bls26_ct.csv
- source_data/supplementary_figures/source_FigS1d_bls26_ct.csv
- source_data/supplementary_figures/source_FigS5a_upper.csv
- source_data/supplementary_figures/source_FigS6d_upper.csv
- source_data/supplementary_figures/source_FigS8a_upper.csv
- source_data/supplementary_figures/source_FigS11a_early.csv
- source_data/supplementary_figures/source_FigS9b_bls26.csv
- source_data/supplementary_figures/source_FigS6e_lower.csv
- source_data/supplementary_figures/source_FigS7a_lower.csv
- source_data/supplementary_figures/source_FigS1d_dhcp_ct.csv
- source_data/supplementary_figures/source_FigS1a_bls26_ct.csv
- source_data/supplementary_figures/source_FigS6b_upper.csv
- source_data/supplementary_figures/source_FigS1a_dhcp_ct.csv
- source_data/supplementary_figures/source_FigS11a_late.csv
- source_data/supplementary_figures/source_FigS6c_lower.csv
- source_data/supplementary_figures/source_FigS19.csv
- source_data/supplementary_figures/source_FigS8a_lower.csv
- source_data/supplementary_figures/source_FigS18b_sa.csv
- source_data/supplementary_figures/source_FigS9a_abcd10.csv
- source_data/supplementary_figures/source_FigS1d_bls26_sa.csv
- source_data/supplementary_figures/source_FigS7a_upper.csv
- source_data/supplementary_figures/source_FigS1c_bls26_sa.csv
- source_data/supplementary_figures/source_FigS6e_upper.csv
- source_data/supplementary_figures/source_FigS2b.csv
- source_data/supplementary_figures/source_FigS1b_dhcp_ct.csv
- source_data/supplementary_figures/source_FigS5a_lower.csv
- source_data/supplementary_figures/source_FigS10b_earlier30.csv
- source_data/supplementary_figures/source_FigS6d_lower.csv
- source_data/supplementary_figures/source_FigS18a_ct.csv
- source_data/supplementary_figures/source_FigS1c_dhcp_sa.csv
- source_data/supplementary_figures/source_FigS2a.csv
- source_data/supplementary_figures/source_FigS1b_bls26_sa.csv
- source_data/supplementary_figures/source_FigS6c_upper.csv
- source_data/supplementary_figures/source_FigS10a_earlier30.csv
- source_data/supplementary_figures/source_FigS18c_ct.csv
- source_data/supplementary_figures/source_FigS6b_lower.csv
- source_data/supplementary_figures/source_FigS9b_dhcp.csv
- source_data/supplementary_figures/source_FigS11b_middle.csv
