# Supplementary material for: Heterogeneous, temporally consistent, and plastic brain development after preterm birth
Source: Nat Commun. 2025 Sep 12;16:8269. doi: 10.1038/s41467-025-63967-1 (PMC12432136; doi:10.1038/s41467-025-63967-1)
Supplement: Supplementary file 6 — Source Data [file 41467_2025_63967_MOESM6_ESM.zip › source_data/source_Fig3a_dhcp.csv]

	T_691-statistic
CT_bankssts	0.0
CT_caudalanteriorcingulate	9.736203556167924
CT_caudalmiddlefrontal	0.0
CT_cuneus	3.6956291976210807
CT_entorhinal	3.60369706658304
CT_fusiform	0.0
CT_inferiorparietal	-2.7070020884134918
CT_inferiortemporal	2.881628865941118
CT_isthmuscingulate	2.7566966030796283
CT_lateraloccipital	0.0
CT_lateralorbitofrontal	4.084146552809605
CT_lingual	4.093116083268232
CT_medialorbitofrontal	0.0
CT_middletemporal	2.305426193603786
CT_parahippocampal	5.010725194641859
CT_paracentral	7.596952913351045
CT_parsopercularis	7.174440965279373
CT_parsorbitalis	2.6953365362292794
CT_parstriangularis	2.744027248945017
CT_pericalcarine	6.47259028437161
CT_postcentral	5.49882355384316
CT_posteriorcingulate	3.8806899046580856
CT_precentral	5.781535522901186
CT_precuneus	3.879187912998483
CT_rostralanteriorcingulate	0.0
CT_rostralmiddlefrontal	-2.8428621219410197
CT_superiorfrontal	2.185868587341248
CT_superiorparietal	0.0
CT_superiortemporal	10.2222823861317
CT_supramarginal	0.0
CT_frontalpole	0.0
CT_temporalpole	5.98779567160716
CT_transversetemporal	5.89574703049051
CT_insula	6.942330217989768
