# Supplementary material for: Heterogeneous, temporally consistent, and plastic brain development after preterm birth
Source: Nat Commun. 2025 Sep 12;16:8269. doi: 10.1038/s41467-025-63967-1 (PMC12432136; doi:10.1038/s41467-025-63967-1)
Supplement: Supplementary file 6 — Source Data [file 41467_2025_63967_MOESM6_ESM.zip › source_data/source_Fig2c+h.csv]

participant	centile_CT_bankssts	centile_CT_caudalanteriorcingulate	centile_CT_caudalmiddlefrontal	centile_CT_cuneus	centile_CT_entorhinal	centile_CT_fusiform	centile_CT_inferiorparietal	centile_CT_inferiortemporal	centile_CT_isthmuscingulate	centile_CT_lateraloccipital	centile_CT_lateralorbitofrontal	centile_CT_lingual	centile_CT_medialorbitofrontal	centile_CT_middletemporal	centile_CT_parahippocampal	centile_CT_paracentral	centile_CT_parsopercularis	centile_CT_parsorbitalis	centile_CT_parstriangularis	centile_CT_pericalcarine	centile_CT_postcentral	centile_CT_posteriorcingulate	centile_CT_precentral	centile_CT_precuneus	centile_CT_rostralanteriorcingulate	centile_CT_rostralmiddlefrontal	centile_CT_superiorfrontal	centile_CT_superiorparietal	centile_CT_superiortemporal	centile_CT_supramarginal	centile_CT_frontalpole	centile_CT_temporalpole	centile_CT_transversetemporal	centile_CT_insula
adult1	0.314591283387921	0.365414282347676	0.15862026700745	0.627562544623137	0.824604880810002	0.403224714347262	0.145998326948074	0.372367668948544	0.742431981200909	0.446239440059617	0.0973362686200004	0.579506062171795	0.151800948384224	0.167332920512307	0.652018779480218	0.205978809320283	0.183649768453057	0.0127195463662697	0.043028807790977	0.703690277034911	0.314099453783568	0.564135351689743	0.058079447774119	0.702785945708307	0.100569192687209	0.124586352053137	0.246615940945844	0.704211866475859	0.212884373700194	0.237021625419737	0.484429346767834	0.0630604638650255	0.14125599612069	0.165938279780901
adult2	0.0008115740165733	0.698216666631899	0.0282551456481708	0.215810093946455	0.0080124415934006	0.0277014068277947	0.0009893789409437	0.0011408230327615	0.642975277439677	0.144475134794729	0.0155965853913472	0.705820622487367	0.88174273704225	4.25423191047966e-05	0.172982453481896	0.0903472252184145	9.12968100037699e-05	0.0002219318241548	0.0337020140050789	0.837416838707161	0.190789439063938	0.591814196193789	0.0618394879749442	0.0361997075413058	0.607123665020268	0.0036959877901498	0.0097070870751178	0.0007172919811876	0.0029516839535506	0.000414699993439	0.077857011602875	0.0038366107094263	0.053492186449571	0.170329825607529
adult3	0.967013116102866	0.550987256444794	0.971416665917716	0.162893359615354	0.0112733067289262	0.442117908918602	0.584650081532902	0.446239134812753	0.568640584020973	0.571906522041194	0.85566780931237	0.552655454732073	0.944485014517954	0.0521848548536287	0.0513449246826851	0.549356515719376	0.960906558825444	0.574957686368825	0.587334440243005	0.591803720254565	0.71643598439209	0.149263087144023	0.24027000322346	0.589859926257373	0.940039800484137	0.718172169530022	0.970409896813266	0.819988711295094	0.882170265611179	0.938355816688854	0.640388304060131	0.0084182337008908	0.813562311127356	0.207716354809914
adult6	0.745761817442223	0.328587992537757	0.576177020820353	0.169396274890046	0.0268064712702094	0.0200131842735791	0.594886820322512	0.400013153525332	0.969274081063147	0.815800160202859	0.129749209832625	0.188778193114868	0.698295667879294	0.295565692106472	0.398145535045025	0.395787165721676	0.820429603084926	0.0318560608229837	0.505735532161742	0.179549316574342	0.573184389852781	0.931620867318575	0.0372422691180547	0.715553379690014	0.465180481725755	0.687562154914035	0.526306924436586	0.70409599392867	0.91344222800521	0.438067122563834	0.379606221002705	0.774235986375332	0.471979378370069	0.0088738990507984
adult5	0.0537467793349988	0.664641134156129	0.439551391045454	0.798325987628283	0.133967047975523	0.376413730601957	0.0492907625954671	0.0875780275893022	0.895735182505569	0.345989816012293	0.472257566053837	0.310867787556245	0.909247643131693	0.0584947674843056	0.53181253729238	0.842931556273039	0.50472831101319	0.0355213178069755	0.0561569470904462	0.741183291817051	0.573231084018938	0.151320429547216	0.546670738165316	0.0561085968186671	0.908768751748115	0.240820640753692	0.334075194087146	0.184044759856101	0.18922931975014	0.0873625809160596	0.155899356927415	0.682576641271028	0.421667944260008	0.169657621992162
adult4	0.139074891179485	0.923995861580276	0.0527726639331571	0.163288503972092	0.795820690878428	0.301144813277729	0.0200747053097359	0.26762587307504	0.190637229197471	0.679996264345936	0.199902756133572	0.300558337996967	0.368816921245197	0.298935806537943	0.693665776322807	0.126391781171568	0.150018833529468	0.0591937431086741	0.0584517225337535	0.205903117942047	0.107478101138501	0.782811179538172	0.0478481329195646	0.0092170742592056	0.363132634312221	0.416473250234035	0.127499678504162	0.0886884162724969	0.189829240283735	0.0374984104151816	0.255396000553105	0.142610269217466	0.536470510106455	0.203458255671879
