# Supplementary material for: Heterogeneous, temporally consistent, and plastic brain development after preterm birth
Source: Nat Commun. 2025 Sep 12;16:8269. doi: 10.1038/s41467-025-63967-1 (PMC12432136; doi:10.1038/s41467-025-63967-1)
Supplement: Supplementary file 6 — Source Data [file 41467_2025_63967_MOESM6_ESM.zip › source_data/source_Fig3c_bls38.csv]

mean_rho
0.0383522977681514
0.0639826393960922
0.0545651620377283
0.0287790646051269
0.0702736782008021
0.0434835800854282
0.0189844697150654
0.0619952688603088
0.0320816773490302
0.0237887307412174
0.0359203374178374
0.0830564482443052
0.0548253547447143
0.0549365556248983
0.049187909407784
0.0137561673842533
-0.0080207292947753
0.040692782020717
0.0058375783623861
0.0116145694131768
0.0540799771378285
0.0495766980804082
0.0434855865989721
0.018838770653393
0.0507297669037038
-0.0030327093473661
0.0295541268204528
0.0364137229368455
-0.0048294411740211
0.0699698692537683
0.0699698692537683
0.0354395059844553
0.0211200913037709
0.0526237746694645
0.0394985476536509
0.0620671106740369
0.0445471090862893
0.0669770151995013
0.0492732000968096
-0.001827406524174
0.0052243728160903
-0.0091408052150356
0.0063210223780852
-0.0163774011609198
0.0256095516148933
0.0462815754448446
0.0471809178286804
0.0520651754185199
0.0058293175723272
0.0619952688603088
-0.0137199478754371
