# Supplementary material for: Heterogeneous, temporally consistent, and plastic brain development after preterm birth
Source: Nat Commun. 2025 Sep 12;16:8269. doi: 10.1038/s41467-025-63967-1 (PMC12432136; doi:10.1038/s41467-025-63967-1)
Supplement: Supplementary file 6 — Source Data [file 41467_2025_63967_MOESM6_ESM.zip › source_data/source_Fig3c_abcd10.csv]

mean_rho
-0.0096013520616859
0.0128416757477659
0.0158163173360932
0.0010138613176468
0.0281304677979643
0.0281304677979643
0.0211235911171313
0.0143898588357273
0.0205486516351016
-0.0107823218810839
-0.0298216218546154
-0.0152322024862783
0.01104713230943
0.0026761830070089
-0.0173852885984033
0.0223327370951086
0.0451195566989569
-0.0001712371184618
0.0269962479175297
0.0325646447317516
0.0032983658228218
0.01104713230943
-0.0018851072585875
0.0079133461235317
-0.0146920104344631
0.0068642559933481
0.0247735595511983
-0.0152938525026959
-0.0168803492443554
0.0050480525406049
-0.0095004719718743
-0.0160347402960148
0.0245046637285088
0.0162634171430796
-0.0056692183383347
0.0089101354178948
-0.0080029115625701
-0.0011882460927744
-0.01788563614903
-0.0168803492443554
0.0391947989251256
-0.0004723471168286
0.0135706956886286
-0.012506359466262
0.0172197483775027
-0.0067606519852664
-0.0065006649921573
0.018530926047514
0.0116016479633459
0.0069346808542395
0.0130683380267867
0.033357335172829
0.0135873390279404
-0.0124252268204213
0.0269962479175297
0.0467156032694721
0.0047223384954284
0.014418466499444
0.0030215925145614
-0.0146664562291101
0.0261707472261001
0.0247735595511983
-0.0141874740352392
0.0380608937921186
-0.004691516158769
0.0229514471536273
0.0052620100496119
0.0057780103727154
0.0164988237246853
0.008812825221674
0.0069148180469883
-0.0030677826394384
-0.0049917518708203
0.0157450736133195
0.0206957896050884
0.0191607136603027
0.0325646447317516
0.0337541325465386
0.0021440265238184
-4.9215259899061686e-05
0.033537687125284
-0.0123831021155326
0.00565485231471
0.0076080008082318
0.0091452275040154
0.0010912223651191
0.0166627949687556
0.0451195566989569
0.0294732269051342
-0.0111946620732706
0.010099713338325
0.0130488027369553
0.0281304677979643
-0.0141874740352392
-0.0163923908594524
0.0264744223023069
0.0035742382490517
0.0187604785938519
-0.0039691744167784
0.0176527347948123
-0.0051075395271453
0.0196420979167818
-0.0045499252908192
-0.0017471600063365
0.0105775813613558
-0.011987020679637
0.0139866021281433
-0.008876211195144
0.0172197483775027
0.0004071745140329
0.0159160006517201
0.007257611026096
0.0231636979700537
0.0212852077314862
0.0093262904147919
0.0091976004990197
0.0404977760765329
-0.0073307730542315
-0.0046665589369196
-0.009647742102122
0.0122355738144724
0.009583150954551
-0.0087338355511922
0.0041718759470971
-0.0064243980808262
0.0019613160964235
0.0069566114591648
0.030428251638144
0.0223281695994591
0.0103183723322319
0.0029833690664586
0.0257608090795752
-0.0148066206486911
0.0035742382490517
-0.0073307730542315
0.053510657298237
0.0014845246044297
-0.0200962438061749
0.0039669220393187
0.0032983658228218
-0.0061277914525446
0.0129315427142707
0.0273568556500904
0.0172197483775027
0.0217536633105152
-0.0006825264886113
-0.0052601088548213
0.0353020495736322
-0.0033013340628446
0.0152633721827163
0.0475300529142353
0.0109547569534353
0.0052620100496119
0.015336272722826
-0.004691516158769
0.0172197483775027
0.0426146747537692
0.024008922785451
0.0087161923567307
-0.0066406957203597
-6.0297101909096446e-05
-0.0163923908594524
0.0094951630793112
-0.0312238721002929
-0.0128691564256824
0.0247735595511983
0.0101778324443077
0.0067087255753025
-0.0077558027048321
0.0390594571721559
0.0380608937921186
-0.0057450828614875
0.0055503388300548
-0.0324467791779934
