# Supplementary material for: Heterogeneous, temporally consistent, and plastic brain development after preterm birth
Source: Nat Commun. 2025 Sep 12;16:8269. doi: 10.1038/s41467-025-63967-1 (PMC12432136; doi:10.1038/s41467-025-63967-1)
Supplement: Supplementary file 6 — Source Data [file 41467_2025_63967_MOESM6_ESM.zip › source_data/source_Fig4b_bls38.csv]

rois	PT_sub_with_infranormal_dev_%	PT_sub_with_supranormal_dev_%	FT_sub_with_infranormal_dev_%	FT_sub_with_supranormal_dev_%
centile_SA_bankssts	26.923076923076923	1.9230769230769231	5.660377358490567	3.7735849056603774
centile_SA_caudalanteriorcingulate	7.6923076923076925	5.769230769230769	3.7735849056603774	3.7735849056603774
centile_SA_caudalmiddlefrontal	3.8461538461538463	3.8461538461538463	1.8867924528301887	0.0
centile_SA_cuneus	1.9230769230769231	0.0	3.7735849056603774	5.660377358490567
centile_SA_entorhinal	0.0	0.0	0.0	0.0
centile_SA_fusiform	9.615384615384617	5.769230769230769	3.7735849056603774	1.8867924528301887
centile_SA_inferiorparietal	13.461538461538462	0.0	5.660377358490567	3.7735849056603774
centile_SA_inferiortemporal	7.6923076923076925	3.8461538461538463	3.7735849056603774	5.660377358490567
centile_SA_isthmuscingulate	11.538461538461538	5.769230769230769	5.660377358490567	3.7735849056603774
centile_SA_lateraloccipital	1.9230769230769231	1.9230769230769231	5.660377358490567	5.660377358490567
centile_SA_lateralorbitofrontal	11.538461538461538	3.8461538461538463	5.660377358490567	5.660377358490567
centile_SA_lingual	7.6923076923076925	3.8461538461538463	0.0	9.433962264150944
centile_SA_medialorbitofrontal	5.769230769230769	1.9230769230769231	1.8867924528301887	3.7735849056603774
centile_SA_middletemporal	17.307692307692307	1.9230769230769231	1.8867924528301887	5.660377358490567
centile_SA_parahippocampal	17.307692307692307	3.8461538461538463	3.7735849056603774	3.7735849056603774
centile_SA_paracentral	9.615384615384617	0.0	1.8867924528301887	7.547169811320755
centile_SA_parsopercularis	7.6923076923076925	3.8461538461538463	7.547169811320755	3.7735849056603774
centile_SA_parsorbitalis	7.6923076923076925	9.615384615384617	3.7735849056603774	7.547169811320755
centile_SA_parstriangularis	9.615384615384617	1.9230769230769231	3.7735849056603774	3.7735849056603774
centile_SA_pericalcarine	7.6923076923076925	7.6923076923076925	1.8867924528301887	1.8867924528301887
centile_SA_postcentral	5.769230769230769	3.8461538461538463	3.7735849056603774	5.660377358490567
centile_SA_posteriorcingulate	9.615384615384617	5.769230769230769	7.547169811320755	1.8867924528301887
centile_SA_precentral	3.8461538461538463	1.9230769230769231	3.7735849056603774	5.660377358490567
centile_SA_precuneus	7.6923076923076925	7.6923076923076925	1.8867924528301887	3.7735849056603774
centile_SA_rostralanteriorcingulate	7.6923076923076925	3.8461538461538463	9.433962264150944	1.8867924528301887
centile_SA_rostralmiddlefrontal	5.769230769230769	3.8461538461538463	3.7735849056603774	0.0
centile_SA_superiorfrontal	9.615384615384617	3.8461538461538463	1.8867924528301887	3.7735849056603774
centile_SA_superiorparietal	15.384615384615383	0.0	3.7735849056603774	3.7735849056603774
centile_SA_superiortemporal	5.769230769230769	3.8461538461538463	3.7735849056603774	0.0
centile_SA_supramarginal	13.461538461538462	1.9230769230769231	5.660377358490567	7.547169811320755
centile_SA_frontalpole	3.8461538461538463	3.8461538461538463	3.7735849056603774	5.660377358490567
centile_SA_temporalpole	0.0	15.384615384615383	5.660377358490567	9.433962264150944
centile_SA_transversetemporal	17.307692307692307	1.9230769230769231	5.660377358490567	5.660377358490567
centile_SA_insula	7.6923076923076925	9.615384615384617	3.7735849056603774	5.660377358490567
