# Supplementary material for: Heterogeneous, temporally consistent, and plastic brain development after preterm birth
Source: Nat Commun. 2025 Sep 12;16:8269. doi: 10.1038/s41467-025-63967-1 (PMC12432136; doi:10.1038/s41467-025-63967-1)
Supplement: Supplementary file 6 — Source Data [file 41467_2025_63967_MOESM6_ESM.zip › source_data/source_Fig2b_bls26.csv]

Age	CT_rostralanteriorcingulateTransformed.normalised	sex	dx
25.58	2.97973493648357	Male	CN
25.64	2.77984481369103	Male	CN
25.67	2.80847177577395	Male	CN
25.7	2.88915235075917	Male	CN
25.7	3.20439272138065	Male	CN
25.76	2.95513283671558	Male	preterm
25.77	2.96983823070254	Male	preterm
25.78	2.94763542617697	Male	CN
25.8	3.04500640822517	Male	CN
25.83	3.14086525292282	Male	preterm
25.86	3.00325233297509	Male	preterm
25.91	3.11843110493127	Male	CN
25.93	3.17305035584414	Male	preterm
25.94	2.62258279940457	Male	CN
25.95	3.14211901411663	Male	CN
25.95	2.93044636076189	Male	CN
25.99	2.95196857680246	Male	CN
26.01	3.03615714144867	Male	CN
26.01	3.27830878630368	Male	CN
26.03	2.87107739298992	Male	preterm
26.04	3.16021779528056	Male	CN
26.04	2.95879585498356	Male	CN
26.05	3.15513261653762	Male	preterm
26.06	3.10145743378917	Male	preterm
26.1	2.64968488551684	Male	preterm
26.12	3.04445618580701	Male	preterm
26.12	3.07177497848925	Male	preterm
26.13	3.19035145765113	Male	CN
26.22	2.98379192405551	Male	preterm
26.27	3.21891167003219	Male	preterm
26.28	3.02103737596738	Male	preterm
26.3	2.78674670527923	Male	CN
26.32	2.75122485259918	Male	CN
26.36	2.96754978817016	Male	CN
26.38	2.93844415630469	Male	preterm
26.39	2.90817747059579	Male	preterm
26.39	3.23477994658208	Male	CN
26.4	3.39400608216167	Male	preterm
26.42	2.90495806118908	Male	CN
26.42	2.70195068554827	Male	CN
26.43	2.77964931845613	Male	preterm
26.45	2.73022603901968	Male	CN
26.45	2.97327753396322	Male	CN
26.46	2.82261146699559	Male	preterm
26.46	2.86805589712973	Male	preterm
26.49	3.18251954010414	Male	preterm
26.51	2.95829466504736	Male	CN
26.53	3.00043707322015	Male	preterm
26.56	3.03914496157773	Male	preterm
26.57	3.03914511439831	Male	preterm
26.57	3.072136056066	Male	preterm
26.6	2.91190059615912	Male	CN
26.61	3.30577169631013	Male	CN
26.61	3.07745557372639	Male	preterm
26.67	3.10244840711792	Male	preterm
26.67	3.06799946331197	Male	CN
26.68	3.31782834316754	Male	preterm
26.68	3.10203499635434	Male	CN
26.71	2.65621812378756	Male	CN
26.72	3.03607148083622	Male	CN
26.72	2.95391646649048	Male	preterm
26.72	2.86544766760825	Male	preterm
26.75	3.21037095409432	Male	CN
26.79	2.99616058939264	Male	CN
26.8	2.88365433923963	Male	CN
26.8	2.95319986005801	Male	preterm
26.81	2.96338207745069	Male	preterm
26.82	3.09888403440145	Male	CN
26.85	3.22162635337615	Male	preterm
26.88	3.13285851487055	Male	CN
26.88	3.30099710586561	Male	CN
26.89	2.85882280080774	Male	CN
26.91	2.79990196829871	Male	preterm
26.93	2.70917950245391	Male	preterm
26.93	3.09446291864225	Male	CN
26.94	2.99282137542401	Male	preterm
26.94	3.05329993817496	Male	CN
26.96	2.82797194971582	Male	preterm
26.96	2.97097590082174	Male	preterm
26.97	2.6956180664527	Male	CN
26.98	2.60816686956179	Male	CN
26.99	3.09902102646718	Male	CN
27.05	3.08046346649568	Male	CN
27.11	2.91896527456275	Male	preterm
27.13	3.00432033845263	Male	preterm
27.15	3.02186510963853	Male	CN
27.23	3.27861950780666	Male	preterm
27.31	2.80250396213567	Male	preterm
27.32	2.68964559095432	Male	preterm
27.32	2.8954032692973	Male	CN
27.32	2.79004394652835	Male	preterm
27.33	2.97343931556402	Male	CN
27.33	2.94178894377918	Male	CN
27.36	3.12157087771645	Male	preterm
27.37	3.00400357863433	Male	preterm
27.41	2.82300904001343	Male	CN
27.41	2.95652507763243	Male	preterm
27.42	2.91552461354148	Male	preterm
27.45	3.00455511346326	Male	CN
27.51	2.93435133942716	Male	CN
27.52	3.07857964845742	Male	CN
27.56	2.76127447233356	Male	CN
27.56	3.0748261982004	Male	preterm
27.67	3.10833996234568	Male	CN
27.7	2.86067158722618	Male	CN
27.7	3.07424471058534	Male	preterm
27.71	2.87874190117025	Male	CN
27.76	3.1001628902933	Male	preterm
27.84	2.90951720031069	Male	preterm
27.96	2.77943874292458	Male	CN
28.0	2.74240459049134	Male	preterm
28.03	3.00706812201422	Male	CN
28.04	3.11348760897235	Male	CN
28.09	2.91694359711878	Male	CN
28.9	3.0251424971387	Male	CN
