# Supplementary material for: Heterogeneous, temporally consistent, and plastic brain development after preterm birth
Source: Nat Commun. 2025 Sep 12;16:8269. doi: 10.1038/s41467-025-63967-1 (PMC12432136; doi:10.1038/s41467-025-63967-1)
Supplement: Supplementary file 6 — Source Data [file 41467_2025_63967_MOESM6_ESM.zip › source_data/source_Fig8a_cth_ses.csv]

PC1_CT	SES_parent_education
-1.091687228948666	7.0
-0.466273811729164	8.0
-1.9791065544057345	8.0
-0.8014487685826808	9.0
-0.8869890271530112	9.0
-0.89839116973639	9.0
0.7761137794545441	10.5
1.068721601727094	11.0
0.1251978659202595	11.0
-1.765511895322326	11.0
-1.279724404321032	11.0
1.7598836029270315	12.0
0.1807240673225427	12.0
1.8754489081962888	12.0
0.0270387515181589	12.5
-0.3598161383568077	12.5
-2.1256921922774543	12.5
-0.4933167448900719	13.0
1.508672502377841	13.0
-0.2676588630812491	13.0
-2.4022868076456056	13.0
-1.5375853172611245	13.0
-0.8721718346269429	13.0
1.514164916524675	13.0
-2.140287868877726	13.0
-0.1540980506423781	13.0
-1.1321527015619437	13.0
2.1242629185861044	13.0
-0.3791972968469332	13.0
1.7178270137843623	13.5
1.8145659475925977	13.5
1.8023329033528488	14.0
-0.0463725405223303	14.0
-1.6492800941735763	14.0
0.201476460898557	14.0
1.1227571093726856	14.0
-0.8271871482228694	14.5
1.0043499846403487	14.5
1.5735359599726535	14.5
-0.6871294864149413	14.5
0.5600891813528777	14.5
0.9262284600382557	14.5
1.2734855256283564	14.5
0.388371955105721	14.5
0.3967859416795227	15.0
0.8451607238594092	15.0
1.2749478335814604	15.0
-0.9336125339654312	15.0
0.1612079747463557	15.0
0.78920482968954	15.0
-0.5985520263614297	15.0
-0.971000499845914	15.0
1.2475005873238607	15.0
-1.555347341866009	15.0
-1.1346448315743125	15.0
1.3790972194278308	15.0
2.4287849142736406	15.0
0.5761117481872482	15.0
0.5984176555407119	15.0
-0.8081878724439959	15.0
0.3822652276624212	15.0
-1.5372298427687012	15.5
0.7649977974185767	15.5
0.786337820854456	15.5
0.7289890491962856	15.5
-0.1042699131536979	15.5
-0.4526534437837308	15.5
-0.3816475308546345	15.5
-1.3637157319189483	15.5
-1.0002561150433733	15.5
1.6543066108172506	15.5
-1.4874068853792446	15.5
-0.4448987576480059	15.5
-0.7645268926204665	15.5
-0.850645724234588	15.5
1.2708554154872114	15.5
-0.7738232013086961	15.5
1.120672275588058	16.0
-0.8866803065058997	16.0
0.1437278190618274	16.0
-0.8866932203109044	16.0
-2.3084019213114333	16.0
1.3914255420041557	16.0
0.0141337180818696	16.0
0.0619348138589539	16.0
2.2117965779192112	16.0
0.6126918637841134	16.0
0.5067074075955813	16.0
1.920780163506021	16.0
-0.2865474482523171	16.0
-0.190984710223657	16.0
0.7265468482955546	16.0
1.968406329712309	16.0
2.355126339238575	16.0
0.3808509131439925	16.5
-0.667541904308627	16.5
1.2602794889346565	16.5
-0.1339010413804477	16.5
-0.8713312488353033	16.5
-0.1058693299440101	16.5
-1.0032206506324806	16.5
-0.5299161538606412	16.5
-0.1964506743950171	16.5
1.473440970073275	16.5
0.6149121265396071	16.5
1.0310083852628389	16.5
0.3511879950133267	16.5
-1.6326222607409078	16.5
0.1903786119092174	16.5
-0.4634984025242925	17.0
-1.5632671669061182	17.0
0.722966195012356	17.0
0.4949546191794871	17.0
0.3935458280774346	17.0
-1.166742302432758	17.0
-0.23520374353307	17.0
1.1774415608075208	17.0
0.4596509273333042	17.0
1.5028097694018148	17.0
1.2719579254971998	17.0
-0.7923023227159618	17.0
-1.61547106510895	17.0
1.299099474301317	17.0
0.6277919337357991	17.5
0.8160941951456446	17.5
-0.6639737611735423	17.5
-1.297605275138913	17.5
0.963416808645614	18.0
-0.3051628105928388	18.0
-0.7443704590943128	18.0
0.9753805394739246	18.0
-1.326744842169804	18.0
2.248045856504612	18.0
0.1284663136503163	18.0
1.5585172962741098	18.0
-0.1242902703417239	18.0
-0.3012865102850255	18.0
0.2785420503724696	18.0
0.7441659028505012	18.0
-1.389707241919151	18.0
0.5506924038899697	18.0
0.2117619299401463	18.0
-0.1153634587125602	18.0
-0.9348654037670892	18.0
-0.2877222758635316	18.0
-0.0666374314224773	18.0
-2.024082097952902	18.0
0.7067445004625545	18.0
0.9505148559293444	18.0
0.6237791404425694	18.0
1.0025452815251898	18.5
0.3690820446926466	18.5
0.3229202535959294	18.5
-0.4416867312522532	18.5
-1.1794611182266002	18.5
-0.7411300093246243	18.5
0.7114702865857221	18.5
-0.8061608728730083	18.5
0.2941110617439237	18.5
-0.9166275741239972	18.5
-0.8429579242936882	18.5
-0.5099046986015425	18.5
-1.310322163747892	18.5
0.0909217676780187	19.0
-1.611307417376764	19.0
0.7250767736346573	19.0
1.1432395155229274	19.0
-0.0652679087161307	19.0
1.1546606317468338	19.0
-0.2309180210161407	19.0
0.8888241856757184	19.0
0.9702770480734548	19.0
-1.6666295421939363	19.0
0.6185733951767896	19.0
-2.109288844003811	19.0
0.0305680545938251	19.0
1.1430916343878237	19.5
-1.220294332204764	19.5
-0.3889133640650231	19.5
-0.8654899616902767	19.5
-0.9658928365070912	19.5
1.2409954983952187	19.5
-1.1534929700991894	19.5
0.5127139122535955	20.0
0.9828585246597156	20.0
0.7121132859851294	20.0
-0.4681770165475467	21.0
