# Supplementary material for: Heterogeneous, temporally consistent, and plastic brain development after preterm birth
Source: Nat Commun. 2025 Sep 12;16:8269. doi: 10.1038/s41467-025-63967-1 (PMC12432136; doi:10.1038/s41467-025-63967-1)
Supplement: Supplementary file 6 — Source Data [file 41467_2025_63967_MOESM6_ESM.zip › source_data/source_Fig8b_cth_piri.csv]

PC1_CT	PIRI
0.4734764197243839	0.0
-0.9425619207278968	0.0
0.3267939888939424	0.0
1.202365887652506	0.0
1.6646280212839946	0.0
0.2905688270639616	0.0
0.4666733743979083	0.0
-1.7275886890644574	0.0
-1.8871812732165552	0.0
1.1513925798904583	0.0
0.9009436411298808	0.0
-0.9387597846995857	0.0
-0.5108959191866065	0.0
-1.1117784100789696	0.0
-1.234219146399539	0.0
0.747085221160041	0.0
1.3842093144546943	0.0
1.739508643440386	0.0
-0.6599736643624332	0.0
1.5528993720224886	0.0
-0.5860011051904935	0.0
-0.1414835583670335	0.0
-1.5194327142605903	0.0
0.4360610135881155	0.0
-1.063877303794439	0.0
-1.8886767943910303	0.0
-0.7018391119084233	0.0
-0.6710375429842214	0.0
-0.8908013193104536	0.0
1.1776272774291312	0.0
-0.3434729750408754	0.0
0.3606471683265093	0.0
-0.2263080617288794	0.0
-0.5063745341413398	0.0
-1.345695602617396	0.0
-0.9331491825606338	0.0
0.4840863333866582	0.0
1.726622950644416	0.0
-0.9575156978152464	0.0
0.0452710702024751	0.0
-1.6691089783113178	0.0
0.5798146909240286	0.0
-0.3439559329353509	0.0
0.6329472659107096	0.0
1.196132185237726	0.0
0.6135152815810654	0.0
0.5578289671637928	0.0
0.1742659021079633	0.0
-1.4423744703455377	1.0
-0.7300473495198783	1.0
1.3808738004095864	1.0
0.5450171476751633	1.0
-0.8468520592380733	1.0
0.0945032074424656	1.0
-0.1135105835095085	1.0
-1.346023802540009	1.0
0.3635770265384664	1.0
2.142262287381494	1.0
1.5421592346326147	1.0
-0.93679695855322	1.0
-0.6014816410406615	1.0
0.1555618676825222	1.0
0.1473550010220832	1.0
0.3862674085192435	1.0
0.4517257837077088	1.0
-0.9189981049877608	1.0
-0.9231344400583984	1.0
0.227308311006608	1.0
0.6570296858011944	1.0
-0.992394971263939	1.0
-1.4382028046426785	1.0
-1.4993651976357083	1.0
0.9646046265295304	1.0
-0.1426748812260558	1.0
-1.074112750443429	1.0
-1.3182692670699778	1.0
-0.9202425012605914	1.0
-1.9808099940083408	1.0
0.3701308421932058	1.0
-0.738082615641082	2.0
-0.4042423014668727	2.0
-1.1993054201413174	2.0
0.8440912820915408	2.0
-0.048233022721171	2.0
-1.362521370053175	2.0
-1.073084001246905	3.0
-0.5446597318513142	3.0
-0.1120142830889614	3.0
-1.7792006130210567	3.0
-2.067815048694603	3.0
-0.6939868149104192	4.0
