# Supplementary material for: Heterogeneous, temporally consistent, and plastic brain development after preterm birth
Source: Nat Commun. 2025 Sep 12;16:8269. doi: 10.1038/s41467-025-63967-1 (PMC12432136; doi:10.1038/s41467-025-63967-1)
Supplement: Supplementary file 6 — Source Data [file 41467_2025_63967_MOESM6_ESM.zip › source_data/source_Fig2b_charts.csv]

Age	predicted_u975	predicted_l025	predicted_m500
-0.520198770688168	3.4219391584191	0.317955740047439	1.84929838431795
-0.51988526372312	3.42243112419591	0.319421059971673	1.85103692028574
-0.519571357883678	3.42292284620869	0.320889559124492	1.85277371590039
-0.519257052662354	3.42341432488067	0.322361229119372	1.85450877303079
-0.518942347551016	3.42390556063344	0.323836061530898	1.85624209355094
-0.518627242040885	3.42439655388694	0.325314047895103	1.85797367933983
-0.518311735622533	3.42488730505944	0.326795179709806	1.8597035322814
-0.517995827785885	3.42537781456761	0.328279448434965	1.86143165426443
-0.517679518020219	3.42586808282643	0.329766845492996	1.86315804718249
-0.517362805814159	3.42635811024929	0.331257362269153	1.86488271293389
-0.517045690655683	3.42684789724792	0.332750990111833	1.86660565342155
-0.516728172032114	3.4273374442324	0.334247720332941	1.86832687055296
-0.516410249430124	3.4278267516112	0.33574754420823	1.87004636624013
-0.516091922335733	3.42831581979117	0.337250452977631	1.87176414239947
-0.515773190234305	3.42880464917751	0.338756437845613	1.87348020095178
-0.51545405261055	3.42929324017381	0.340265489981517	1.87519454382211
-0.515134508948523	3.42978159318203	0.341777600519894	1.87690717293975
-0.514814558731623	3.43026970860251	0.343292760560856	1.87861809023812
-0.514494201442589	3.43075758683399	0.344810961170419	1.88032729765474
-0.514173436563506	3.43124522827357	0.346332193380832	1.88203479713112
-0.513852263575796	3.43173263331676	0.347856448190935	1.88374059061273
-0.513530681960224	3.43221980235744	0.349383716566496	1.88544468004891
-0.513208691196894	3.43270673578789	0.350913989440547	1.88714706739281
-0.512886290765246	3.4331934339988	0.352447257713733	1.88884775460131
-0.512563480144062	3.43367989737924	0.353983512254648	1.89054674363498
-0.512240258811458	3.43416612631668	0.355522743900184	1.89224403645801
-0.511916626244885	3.43465212119699	0.357064943455865	1.89393963503812
-0.511592581921132	3.43513788240445	0.358610101696185	1.89563354134651
-0.51126812531632	3.43562341032176	0.360158209364963	1.89732575735782
-0.510943255905907	3.43610870532999	0.361709257175667	1.89901628505002
-0.510617973164678	3.43659376780867	0.363263235811766	1.90070512640439
-0.510292276566754	3.43707859813568	0.36482013592706	1.90239228340542
-0.509966165585587	3.4375631966874	0.36637994814603	1.90407775804079
-0.509639639693956	3.43804756383855	0.367942663064166	1.90576155230126
-0.509312698363973	3.43853169996231	0.369508271248319	1.90744366818064
-0.508985341067075	3.43901560543027	0.371076763237026	1.90912410767574
-0.508657567274028	3.43949928061245	0.372648129540852	1.91080287278627
-0.508329376454926	3.4399827258773	0.374222360642735	1.9124799655148
-0.508000768079186	3.4404659415917	0.375799446998319	1.91415538786672
-0.507671741615553	3.44094892812093	0.377379379036281	1.91582914185014
-0.507342296532092	3.44143168582876	0.378962147158691	1.91750122947587
-0.507012432296196	3.44191421507736	0.380547741741316	1.91917165275735
-0.506682148374576	3.44239651622733	0.382136153133983	1.92084041371056
-0.506351444233269	3.44287858963774	0.383727371660905	1.92250751435402
-0.506020319337628	3.44336043566609	0.385321387621011	1.92417295670867
-0.505688773152329	3.44384205466831	0.386918191288278	1.92583674279787
-0.505356805141366	3.44432344699881	0.38851777291208	1.92749887464731
-0.505024414768051	3.44480461301042	0.390120122717508	1.92915935428496
-0.504691601495012	3.44528555305443	0.391725230905699	1.93081818374103
-0.504358364784195	3.4457662674806	0.393333087654184	1.93247536504788
-0.504024704096861	3.44624675663712	0.3949436831172	1.93413090024
-0.503690618893585	3.44672702087066	0.396557007426039	1.93578479135394
-0.503356108634257	3.44720706052636	0.398173050689364	1.93743704042828
-0.503021172778077	3.44768687594778	0.399791802993545	1.93908764950351
-0.502685810783561	3.44816646747699	0.40141325440299	1.94073662062206
-0.502350022108532	3.4486458354545	0.403037394960466	1.94238395582818
-0.502013806210127	3.44912498021931	0.404664214687436	1.94402965716796
-0.501677162544789	3.44960390210888	0.406293703584375	1.94567372668919
-0.501340090568271	3.45008260145914	0.407925851631107	1.94731616644136
-0.501002589735634	3.45056107860452	0.409560648787122	1.94895697847563
-0.500664659501245	3.4510393338779	0.41119808499191	1.95059616484473
-0.500326299318776	3.45151736761065	0.412838150165278	1.95223372760292
-0.499987508641205	3.45199518013264	0.414480834207672	1.95386966880598
-0.499648286920815	3.4524727717722	0.416126127000505	1.9555039905111
-0.49930863360919	3.45295014285617	0.417774018406481	1.95713669477687
-0.498968548157217	3.45342729370987	0.41942449826991	1.95876778366323
-0.498628030015084	3.4539042246571	0.421077556417029	1.96039725923142
-0.498287078632282	3.45438093602018	0.422733182656334	1.9620251235439
-0.497945693457598	3.45485742811991	0.424391366778875	1.96365137866435
-0.49760387393912	3.45533370127558	0.426052098558596	1.96527602665758
-0.497261619524232	3.455809755805	0.427715367752641	1.96689906958952
-0.496918929659618	3.45628559202448	0.429381164101683	1.96852050952714
-0.496575803791254	3.45676121024884	0.431049477330218	1.97014034853845
-0.496232241364414	3.45723661079137	0.432720297146902	1.97175858869237
-0.495888241823666	3.45771179396392	0.434393613244851	1.97337523205879
-0.495543804612869	3.45818676007682	0.436069415301959	1.97499028070844
-0.495198929175178	3.45866150943893	0.437747692981216	1.97660373671288
-0.494853614953037	3.45913604235762	0.439428435931006	1.97821560214447
-0.494507861388181	3.45961035913876	0.441111633785429	1.97982587907629
-0.494161667921635	3.46008446008678	0.442797276164607	1.98143456958211
-0.493815033993713	3.46055834550459	0.44448535267499	1.98304167573637
-0.493467959044017	3.46103201569367	0.446175852909668	1.9846471996141
-0.493120442511435	3.46150547095399	0.447868766448682	1.9862511432909
-0.492772483834143	3.46197871158405	0.449564082859308	1.98785350884289
-0.492424082449599	3.46245173788092	0.451261791696396	1.98945429834667
-0.492075237794549	3.46292455014014	0.452961882502651	1.99105351387927
-0.49172594930502	3.46339714865586	0.454664344808932	1.99265115751813
-0.491376216416323	3.4638695337207	0.456369168134575	1.99424723134102
-0.491026038563048	3.46434170562586	0.458076341987681	1.99584173742606
-0.490675415179069	3.46481366466108	0.459785855865409	1.99743467785159
-0.490324345697537	3.46528541111461	0.461497699254294	1.99902605469622
-0.489972829550883	3.4657569452733	0.463211861630533	2.00061587003875
-0.489620866170816	3.4662282674225	0.464928332460277	2.00220412595811
-0.489268454988321	3.46669937784614	0.466647101199943	2.00379082453336
-0.488915595433661	3.46717027682668	0.468368157296497	2.00537596784364
-0.488562286936371	3.46764096464516	0.470091490187754	2.0069595579681
-0.488208528925264	3.46811144158116	0.471817089302662	2.00854159698591
-0.487854320828423	3.46858170791282	0.473544944061607	2.01012208697619
-0.487499662073205	3.46905176391686	0.475275043876696	2.01170103001797
-0.487144552086238	3.46952160986852	0.477007378152047	2.01327842819017
-0.486788990293421	3.46999124604166	0.478741936284079	2.01485428357158
-0.486432976119922	3.47046067270865	0.480478707661795	2.01642859824074
-0.486076508990177	3.47092989014049	0.482217681667087	2.01800137427603
-0.485719588327892	3.47139889860671	0.483958847674991	2.01957261375551
-0.485362213556037	3.47186769837542	0.485702195054005	2.02114231875699
-0.48500438409685	3.47233628971332	0.487447713166338	2.0227104913579
-0.484646099371832	3.47280467288566	0.489195391368224	2.02427713363532
-0.484287358801751	3.47327284815631	0.490945219010176	2.02584224766592
-0.483928161806633	3.4737408157877	0.492697185437292	2.02740583552594
-0.483568507805773	3.47420857604083	0.494451279989512	2.02896789929112
-0.48320839621772	3.47467612917533	0.496207492001903	2.03052844103672
-0.482847826460288	3.47514347544935	0.497965810804939	2.03208746283743
-0.482486797950549	3.4756106151197	0.499726225724778	2.03364496676737
-0.482125310104833	3.47607754844175	0.501488726083527	2.03520095490007
-0.481763362338728	3.47654427566945	0.503253301199513	2.03675542930838
-0.481400954067077	3.4770107970554	0.50501994038758	2.0383083920645
-0.48103808470398	3.47747711285073	0.506788632959326	2.03985984523992
-0.480674753662792	3.47794322330522	0.508559368223395	2.04140979090537
-0.480310960356119	3.47840912866725	0.510332135485735	2.04295823113083
-0.479946704195823	3.47887482918376	0.512106924049872	2.04450516798546
-0.479581984593016	3.47934032510036	0.513883723217171	2.04605060353758
-0.47921680095806	3.47980561666123	0.515662522287099	2.04759453985466
-0.478851152700567	3.48027070410916	0.517443310557496	2.04913697900325
-0.478485039229401	3.48073558768559	0.519226077324832	2.050677923049
-0.478118459952669	3.48120026763052	0.521010811884465	2.05221737405657
-0.477751414277729	3.48166474418263	0.522797503530911	2.05375533408966
-0.477383901611182	3.48212901757917	0.524586141558095	2.05529180521091
-0.477015921358876	3.48259308805602	0.526376715259604	2.05682678948196
-0.476647472925902	3.48305695584769	0.528169213928953	2.05836028896332
-0.476278555716596	3.48352062118735	0.529963626859838	2.05989230571445
-0.475909169134532	3.48398408430673	0.531759943346387	2.06142284179363
-0.47553931258253	3.48444734543626	0.53355815268341	2.062951899258
-0.475168985462648	3.48491040480494	0.535358244166656	2.06447948016349
-0.474798187176182	3.48537326264044	0.537160207093056	2.06600558656482
-0.474426917123669	3.48583591916907	0.538964030760987	2.06753022051547
-0.47405517470488	3.48629837461576	0.540769704470493	2.06905338406762
-0.473682959318825	3.48676062920409	0.542577217523558	2.07057507927217
-0.47331027036375	3.48722268315627	0.544386559224329	2.07209530817867
-0.472937107237131	3.48768453669317	0.546197718879384	2.07361407283535
-0.472563469335683	3.48814619003429	0.548010685797944	2.075131375289
-0.47218935605535	3.48860764339781	0.549825449292138	2.07664721758504
-0.471814766791307	3.48906889700053	0.551641998677244	2.07816160176747
-0.471439700937962	3.4895299510579	0.553460323271901	2.07967452987878
-0.471064157888951	3.48999080578404	0.55528041239837	2.08118600396
-0.470688137037138	3.49045146139173	0.557102255382771	2.08269602605066
-0.470311637774616	3.4909119180924	0.558925841555302	2.08420459818873
-0.469934659492705	3.49137217609614	0.56075116025048	2.08571172241063
-0.469557201581947	3.4918322356117	0.562578200807377	2.08721740075117
-0.469179263432112	3.49229209684651	0.564406952569841	2.0887216352436
-0.468800844432194	3.49275176000665	0.566237404886742	2.09022442791948
-0.468421943970406	3.49321122529687	0.56806954711218	2.09172578080875
-0.468042561434186	3.49367049292061	0.569903368605721	2.09322569593965
-0.467662696210191	3.49412956307995	0.571738858732628	2.0947241753387
-0.467282347684299	3.49458843597567	0.573576006864072	2.09622122103071
-0.466901515241605	3.49504711180723	0.575414802377373	2.09771683503875
-0.466520198266423	3.49550559077276	0.577255234656201	2.09921101938409
-0.466138396142283	3.49596387306905	0.579097293090808	2.10070377608619
-0.46575610825193	3.49642195889162	0.580940967078249	2.10219510716274
-0.465373333977326	3.49687984843462	0.582786246022589	2.10368501462953
-0.464990072699644	3.49733754189094	0.584633119335133	2.10517350050054
-0.46460632379927	3.49779503945213	0.586481576434625	2.10666056678781
-0.464222086655805	3.49825234130842	0.588331606747477	2.10814621550151
-0.463837360648056	3.49870944764876	0.590183199707967	2.10963044864987
-0.463452145154042	3.49916635866078	0.592036344758467	2.11111326823917
-0.463066439550991	3.49962307453083	0.59389103134963	2.11259467627372
-0.462680243215338	3.50007959544392	0.595747248940616	2.11407467475584
-0.462293555522724	3.50053592158377	0.597604986999294	2.11555326568583
-0.461906375847997	3.50099205313285	0.599464235002446	2.11703045106196
-0.46151870356521	3.50144799027228	0.601324982435975	2.11850623288046
-0.461130538047616	3.50190373318191	0.603187218795095	2.11998061313547
-0.460741878667676	3.50235928204028	0.605050933584552	2.12145359381904
-0.460352724797048	3.50281463702468	0.606916116318811	2.12292517692114
-0.459963075806592	3.50326979831107	0.608782756522255	2.12439536442956
-0.459572931066369	3.50372476607417	0.610650843729391	2.12586415832999
-0.459182289945638	3.50417954048738	0.61252036748504	2.1273315606059
-0.458791151812853	3.50463412172283	0.614391317344521	2.12879757323862
-0.458399516035667	3.50508850995138	0.616263682873867	2.13026219820723
-0.458007381980928	3.5055427053426	0.618137453650011	2.13172543748864
-0.457614749014679	3.5059967080648	0.620012619260957	2.13318729305748
-0.457221616502155	3.506450518285	0.621889169305988	2.13464776688611
-0.456827983807784	3.50690413616897	0.623767093395856	2.13610686094465
-0.456433850295186	3.50735756188119	0.625646381152958	2.13756457720091
-0.45603921532717	3.5078107955849	0.627527022211528	2.13902091762037
-0.455644078265736	3.50826383744203	0.629409006217805	2.14047588416618
-0.45524843847207	3.50871668761331	0.63129232283025	2.14192947879919
-0.454852295306549	3.50916934625813	0.633176961719695	2.14338170347783
-0.454455648128731	3.50962181353472	0.63506291256954	2.14483256015819
-0.454058496297364	3.51007408959996	0.636950165075919	2.14628205079394
-0.453660839170378	3.51052617460953	0.638838708947887	2.14773017733634
-0.453262676104885	3.51097806871784	0.640728533907595	2.14917694173423
-0.452864006457181	3.51142977207805	0.642619629690461	2.15062234593401
-0.452464829582742	3.51188128484207	0.644511986045347	2.1520663918796
-0.452065144836225	3.51233260716057	0.646405592734722	2.15350908151245
-0.451664951571465	3.51278373918297	0.648300439534847	2.15495041677154
-0.451264249141474	3.51323468105745	0.650196516235932	2.15639039959332
-0.450863036898443	3.51368543293094	0.652093812642311	2.15782903191172
-0.450461314193738	3.51413599494915	0.653992318572605	2.15926631565816
-0.450059080377898	3.51458636725654	0.655892023859879	2.16070225276147
-0.449656334800639	3.51503654999632	0.65779291835183	2.16213684514793
-0.449253076810846	3.5154865433105	0.659694991910922	2.16357009474126
-0.448849305756578	3.51593634733984	0.661598234414563	2.16500200346255
-0.448445020985065	3.51638596222387	0.663502635755261	2.16643257323032
-0.448040221842704	3.5168353881009	0.665408185840783	2.16786180596044
-0.447634907675062	3.51728462510801	0.667314874594306	2.16928970356615
-0.447229077826874	3.51773367338107	0.669222691954588	2.17071626795804
-0.44682273164204	3.5181825330547	0.671131627876105	2.17214150104406
-0.446415868463626	3.51863120426233	0.673041672329207	2.17356540472944
-0.446008487633861	3.51907968713616	0.674952815300292	2.17498798091677
-0.445600588494139	3.51952798180718	0.676865046791919	2.1764092315059
-0.445192170385015	3.51997608840515	0.67877835682299	2.17782915839397
-0.444783232646204	3.52042400705866	0.68069273542888	2.17924776347543
-0.444373774616584	3.52087173789505	0.682608172661588	2.18066504864194
-0.443963795634188	3.52131928104045	0.684524658589884	2.18208101578243
-0.44355329503621	3.52176663661984	0.686442183299453	2.18349566678309
-0.443142272158998	3.52221380475691	0.688360736893032	2.18490900352728
-0.442730726338058	3.52266078557424	0.690280309490554	2.18632102789561
-0.44231865690805	3.52310757919314	0.692200891229298	2.18773174176589
-0.441906063202786	3.52355418573376	0.694122472264006	2.18914114701311
-0.441492944555231	3.52400060531506	0.696045042767045	2.19054924550943
-0.441079300297504	3.52444683805477	0.69796859292852	2.19195603912418
-0.440665129760869	3.52489288406946	0.699893112956426	2.19336152972387
-0.440250432275745	3.5253387434745	0.701818593076776	2.19476571917211
-0.439835207171695	3.52578441638408	0.703745023533726	2.19616860932967
-0.43941945377743	3.5262299029112	0.70567239458972	2.19757020205445
-0.439003171420808	3.52667520316766	0.7076006965256	2.19897049920143
-0.438586359428831	3.5271203172641	0.709529919640755	2.20036950262272
-0.438169017127645	3.52756524530999	0.711460054253232	2.20176721416751
-0.437751143842537	3.52800998741359	0.713391090699877	2.20316363568208
-0.437332738897939	3.528454543682	0.715323019336441	2.20455876900976
-0.43691380161742	3.52889891422116	0.717255830537713	2.20595261599096
-0.436494331323691	3.52934309913582	0.719189514697645	2.20734517846314
-0.436074327338599	3.52978709852956	0.721124062229467	2.20873645826079
-0.43565378898313	3.5302309125048	0.723059463565809	2.21012645721544
-0.435232715577406	3.53067454116281	0.724995709158815	2.21151517715564
-0.434811106440683	3.53111798460365	0.726932789480258	2.21290261990696
-0.434388960891351	3.53156124292628	0.728870695021674	2.21428878729197
-0.433966278246933	3.53200431622843	0.730809416294446	2.21567368113022
-0.433543057824084	3.53244720460675	0.732748943829945	2.21705730323828
-0.43311929893859	3.53288990815667	0.734689268179621	2.21843965542968
-0.432695000905366	3.53333242697248	0.736630379915122	2.2198207395149
-0.432270163038454	3.53377476114736	0.738572269628414	2.22120055730142
-0.431844784651025	3.53421691077328	0.74051492793186	2.22257911059363
-0.431418865055376	3.53465887594109	0.742458345458357	2.22395640119291
-0.430992403562929	3.53510065674051	0.744402512861423	2.22533243089754
-0.430565399484228	3.5355422532601	0.746347420815318	2.22670720150275
-0.430137852128943	3.53598366558725	0.748293060015114	2.22808071480066
-0.429709760805864	3.53642489380827	0.750239421176839	2.22945297258035
-0.429281124822901	3.53686593800828	0.752186495037544	2.23082397662776
-0.428851943487084	3.53730679827128	0.754134272355426	2.23219372872575
-0.428422216104562	3.53774747468015	0.756082743909903	2.23356223065408
-0.427991941980601	3.53818796731663	0.758031900501734	2.23492948418938
-0.427561120419581	3.53862827626131	0.759981732953096	2.23629549110513
-0.427129750725001	3.53906840159367	0.761932232107685	2.23766025317172
-0.426697832199471	3.53950834339206	0.763883388830816	2.23902377215639
-0.426265364144713	3.53994810173372	0.765835194009508	2.24038604982324
-0.425832345861563	3.54038767669473	0.767787638552571	2.24174708793318
-0.425398776649966	3.54082706835009	0.769740713390704	2.24310688824403
-0.424964655808977	3.54126627677366	0.771694409476576	2.24446545251037
-0.424529982636758	3.54170530203819	0.773648717784918	2.24582278248366
-0.42409475643058	3.5421441442153	0.775603629312612	2.24717887991218
-0.423658976486818	3.54258280337553	0.777559135078766	2.248533746541
-0.423222642100953	3.54302127958826	0.779515226124805	2.24988738411201
-0.422785752567569	3.54345957292183	0.781471893514556	2.25123979436394
-0.422348307180353	3.5438976834434	0.783429128334312	2.25259097903225
-0.421910305232093	3.54433561121906	0.78538692169294	2.25394093984925
-0.421471746014677	3.54477335631381	0.787345264721932	2.25528967854402
-0.421032628819092	3.54521091879153	0.789304148575506	2.25663719684242
-0.420592952935424	3.545648298715	0.79126356443067	2.25798349646708
-0.420152717652856	3.5460854961459	0.793223503487296	2.25932857913742
-0.419711922259663	3.54652251114484	0.795183956968196	2.2606724465696
-0.41927056604322	3.54695934377131	0.797144916119206	2.26201510047657
-0.418828648289991	3.54739599408372	0.799106372209242	2.26335654256801
-0.418386168285534	3.54783246213938	0.801068316530382	2.26469677455036
-0.417943125314497	3.54826874799454	0.803030740397935	2.26603579812683
-0.41749951866062	3.54870485170433	0.804993635150498	2.26737361499732
-0.417055347606729	3.54914077332281	0.806956992150036	2.2687102268585
-0.41661061143474	3.54957651290298	0.80892080278195	2.27004563540379
-0.416165309425653	3.55001207049672	0.810885058455133	2.2713798423233
-0.415719440859555	3.55044744615485	0.812849750602034	2.27271284930387
-0.415273005015616	3.55088263992714	0.814814870678735	2.27404465802909
-0.41482600117209	3.55131765186225	0.816780410164992	2.27537527017923
-0.414378428606311	3.55175248200778	0.818746360564319	2.27670468743128
-0.413930286594696	3.55218713041027	0.820712713404028	2.27803291145895
-0.413481574412739	3.55262159711519	0.822679460235305	2.27935994393266
-0.413032291335013	3.55305588216691	0.824646592633244	2.28068578651948
-0.41258243663517	3.5534899856088	0.82661410219693	2.28201044088323
-0.412132009585934	3.5539239074831	0.82858198054948	2.2833339086844
-0.411681009459107	3.55435764783105	0.830550219338098	2.28465619158016
-0.411229435525563	3.55479120669278	0.832518810234134	2.28597729122439
-0.410777287055249	3.5552245841074	0.834487744933128	2.28729720926763
-0.410324563317182	3.55565778011296	0.836457015154873	2.28861594735711
-0.409871263579451	3.55609079474644	0.838426612643447	2.28993350713672
-0.409417387109211	3.55652362804379	0.840396529167291	2.29124989024705
-0.408962933172687	3.55695628003989	0.842366756519221	2.29256509832532
-0.408507901035171	3.5573887507686	0.844337286516505	2.29387913300546
-0.408052289961016	3.55782104026271	0.846308111000895	2.29519199591803
-0.407596099213644	3.55825314855397	0.848279221838674	2.29650368869025
-0.407139328055537	3.55868507567313	0.850250610920709	2.29781421294604
-0.40668197574824	3.55911682164985	0.852222270162468	2.29912357030594
-0.406224041552357	3.55954838651276	0.854194191504097	2.30043176238712
-0.405765524727553	3.55997977028947	0.856166366910432	2.30173879080345
-0.405306424532548	3.56041097300659	0.858138788371066	2.30304465716544
-0.404846740225124	3.56084199468962	0.860111447900357	2.30434936308021
-0.404386471062114	3.56127283536311	0.862084337537485	2.30565291015156
-0.403925616299408	3.56170349505052	0.864057449346497	2.30695529997992
-0.403464175191948	3.56213397377434	0.86603077541632	2.30825653416235
-0.403002146993728	3.56256427155597	0.86800430786081	2.30955661429255
-0.402539530957794	3.56299438841587	0.869978038818787	2.31085554196088
-0.402076326336242	3.56342432437342	0.871951960454068	2.3121533187543
-0.401612532380214	3.56385407944701	0.873926064955487	2.31344994625642
-0.401148148339901	3.56428365365399	0.875900344536944	2.31474542604747
-0.40068317346454	3.56471304701073	0.877874791437424	2.31603975970433
-0.400217607002413	3.56514225953257	0.879849397921025	2.31733294880048
-0.399751448200844	3.56557129123384	0.881824156277001	2.31862499490605
-0.399284696306202	3.56600014212785	0.883799058819758	2.31991589958777
-0.398817350563894	3.56642881222694	0.885774097888933	2.32120566440902
-0.39834941021837	3.56685730154241	0.887749265849354	2.32249429092977
-0.397880874513117	3.56728561008459	0.889724555091125	2.32378178070665
-0.39741174269066	3.56771373786277	0.891699958029602	2.32506813529286
-0.396942013992558	3.56814168488528	0.893675467105455	2.32635335623827
-0.39647168765941	3.56856945115945	0.895651074784662	2.32763744508934
-0.396000762930844	3.56899703669158	0.89762677355854	2.32892040338913
-0.395529239045524	3.56942444148702	0.899602555943764	2.33020223267736
-0.395057115241142	3.56985166555012	0.901578414482396	2.33148293449034
-0.394584390754423	3.57027870888422	0.90355434174188	2.33276251036098
-0.394111064821121	3.5707055714917	0.905530330315088	2.33404096181882
-0.393637136676014	3.57113225337393	0.907506372820308	2.33531829039002
-0.393162605552911	3.57155875453133	0.90948246190129	2.33659449759735
-0.392687470684643	3.57198507496331	0.91145859022723	2.33786958496017
-0.392211731303066	3.57241121466832	0.913434750492812	2.33914355399448
-0.39173538663906	3.57283717364381	0.915410935418189	2.34041640621287
-0.391258435922523	3.5732629518863	0.917387137749036	2.34168814312456
-0.390780878382378	3.57368854939128	0.919363350256527	2.34295876623536
-0.390302713246562	3.57411396615333	0.921339565737358	2.34422827704772
-0.389823939742033	3.57453920216599	0.923315777013759	2.34549667706066
-0.389344557094764	3.57496425742191	0.925291976933499	2.34676396776984
-0.388864564529745	3.57538913191272	0.927268158369899	2.34803015066754
-0.388383961270978	3.57581382562911	0.929244314221836	2.34929522724262
-0.387902746541477	3.5762383385608	0.93122043741374	2.35055919898056
-0.387420919563271	3.57666267069656	0.933196520895622	2.35182206736348
-0.386938479557395	3.57708682202419	0.935172557643052	2.35308383387006
-0.386455425743896	3.57751079253054	0.937148540657194	2.35434449997564
-0.385971757341828	3.57793458220152	0.939124462964773	2.35560406715215
-0.38548747356925	3.57835819102208	0.941100317618107	2.35686253686812
-0.385002573643228	3.5787816189762	0.943076097695098	2.35811991058872
-0.38451705677983	3.57920486604694	0.945051796299227	2.35937618977572
-0.384030922194128	3.57962793221641	0.947027406559568	2.36063137588751
-0.383544169100195	3.58005081746578	0.949002921630771	2.36188547037909
-0.383056796711104	3.58047352177523	0.950978334693072	2.36313847470206
-0.382568804238927	3.58089604512408	0.952953638952287	2.36439039030466
-0.382080190894733	3.58131838749067	0.954928827639812	2.36564121863176
-0.381590955888588	3.58174054885237	0.956903894012615	2.36689096112479
-0.381101098429551	3.58216252918569	0.958878831353231	2.36813961922188
-0.380610617725679	3.58258432846614	0.960853632969757	2.36938719435769
-0.380119512984016	3.58300594666836	0.962828292195862	2.37063368796358
-0.379627783410601	3.58342738376602	0.964802802390752	2.3718791014675
-0.379135428210462	3.58384863973186	0.966777156939179	2.37312343629401
-0.378642446587614	3.58426971453773	0.968751349251439	2.37436669386431
-0.378148837745061	3.58469060815452	0.970725372763343	2.37560887559622
-0.377654600884792	3.58511132055224	0.972699220936235	2.37684998290419
-0.377159735207782	3.58553185169994	0.974672887256956	2.3780900171993
-0.376664239913988	3.58595220156578	0.976646365237848	2.37932897988927
-0.376168114202349	3.58637237011702	0.978619648416733	2.38056687237842
-0.375671357270786	3.58679235731994	0.980592730356906	2.38180369606772
-0.3751739683162	3.58721216314001	0.98256560464713	2.38303945235479
-0.374675946534466	3.58763178754168	0.98453826490161	2.38427414263386
-0.374177291120443	3.58805123048858	0.986510704759979	2.38550776829581
-0.373678001267959	3.5884704919434	0.988482917887288	2.38674033072814
-0.37317807616982	3.58888957186794	0.990454897973993	2.38797183131504
-0.372677515017804	3.58930847022306	0.992426638735934	2.38920227143728
-0.37217631700266	3.58972718696878	0.994398133914314	2.39043165247231
-0.371674481314109	3.59014572206418	0.996369377275694	2.39165997579422
-0.371172007140839	3.59056407546745	0.99834036261196	2.39288724277375
-0.370668893670509	3.59098224713592	1.00031108374032	2.39411345477828
-0.37016514008974	3.59140023702597	1.00228153450326	2.39533861317184
-0.369660745584122	3.59181804509314	1.00425170876856	2.39656271931514
-0.369155709338207	3.59223567129208	1.00622160042925	2.39778577456552
-0.36865003053551	3.59265311557651	1.00819120340357	2.39900778027697
-0.368143708358508	3.59307037789931	1.01016051163499	2.40022873780015
-0.367636741988634	3.59348745821247	1.01212951909216	2.40144864848242
-0.367129130606286	3.59390435646708	1.0140982197689	2.40266751366774
-0.366620873390813	3.59432107261338	1.01606660768417	2.40388533469676
-0.366111969520524	3.5947376066007	1.01803467688203	2.40510211290683
-0.365602418172681	3.59515395837754	1.02000242143166	2.40631784963194
-0.365092218523499	3.59557012789149	1.02196983542727	2.40753254620274
-0.364581369748146	3.59598611508927	1.02393691298814	2.40874620394659
-0.364069871020739	3.59640191991677	1.02590364825856	2.40995882418751
-0.363557721514345	3.59681754231897	1.02787003540778	2.4111704082462
-0.36304492040098	3.59723298224002	1.02983606863002	2.41238095744005
-0.362531466851604	3.59764823962317	1.03180174214446	2.41359047308314
-0.362017360036125	3.59806331441084	1.03376705019514	2.41479895648621
-0.361502599123394	3.59847820654459	1.03573198705098	2.41600640895673
-0.360987183281202	3.59889291596509	1.03769654700576	2.41721283179884
-0.360471111676286	3.5993074426122	1.03966072437806	2.41841822631338
-0.359954383474318	3.5997217864249	1.04162451351123	2.41962259379789
-0.359436997839912	3.60013594734133	1.04358790877338	2.42082593554662
-0.358918953936617	3.60054992529876	1.04555090455733	2.4220282528505
-0.358400250926919	3.60096372023365	1.0475134952806	2.4232295469972
-0.357880887972238	3.60137733208158	1.04947567538533	2.42442981927107
-0.357360864232927	3.6017907607773	1.05143743933831	2.4256290709532
-0.356840178868271	3.60220400625472	1.0533987816309	2.42682730332139
-0.356318831036485	3.6026170684469	1.055359696779	2.42802451765013
-0.355796819894712	3.60302994728608	1.05732017932304	2.42922071521067
-0.355274144599026	3.60344264270367	1.0592802238279	2.43041589727096
-0.354750804304424	3.60385515463019	1.06123982488294	2.4316100650957
-0.354226798164829	3.60426748299542	1.0631989771019	2.43280321994631
-0.353702125333087	3.60467962772822	1.0651576751229	2.43399536308094
-0.353176784960968	3.60509158875668	1.06711591360837	2.43518649575447
-0.35265077619916	3.60550336600804	1.06907368724507	2.43637661921855
-0.352124098197273	3.60591495940871	1.07103099074398	2.43756573472154
-0.351596750103833	3.60632636888431	1.07298781884033	2.43875384350858
-0.351068731066284	3.60673759435959	1.07494416629348	2.43994094682153
-0.350540040230986	3.60714863575853	1.07690002788698	2.44112704589902
-0.35001067674321	3.60755949300427	1.07885539842844	2.44231214197644
-0.349480639747143	3.60797016601914	1.08081027274954	2.44349623628594
-0.34894992838588	3.60838065472465	1.08276464570598	2.44467933005642
-0.348418541801428	3.60879095904149	1.08471851217743	2.44586142451355
-0.347886479134703	3.60920107888958	1.08667186706748	2.44704252087979
-0.347353739525524	3.60961101418799	1.08862470530364	2.44822262037436
-0.34682032211262	3.61002076485502	1.09057702183723	2.44940172421326
-0.346286226033622	3.61043033080813	1.09252881164341	2.45057983360927
-0.345751450425064	3.61083971196402	1.09448006972108	2.45175694977195
-0.345215994422382	3.61124890823855	1.09643079109286	2.45293307390766
-0.344679857159912	3.6116579195468	1.09838097080505	2.45410820721954
-0.344143037770888	3.61206674580308	1.10033060392758	2.45528235090755
-0.343605535387441	3.61247538692085	1.10227968555394	2.4564555061684
-0.343067349140599	3.61288384281284	1.10422821080121	2.45762767419567
-0.342528478160283	3.61329211339093	1.10617617480989	2.45879885617968
-0.341988921575308	3.61370019856627	1.108123572744	2.45996905330762
-0.341448678513381	3.61410809824918	1.11007039979091	2.46113826676345
-0.340907748101098	3.61451581234922	1.11201665116136	2.46230649772797
-0.340366129463944	3.61492334077517	1.1139623220894	2.46347374737879
-0.339823821726292	3.61533068343499	1.11590740783233	2.46464001689036
-0.339280824011401	3.61573784023592	1.11785190367067	2.46580530743396
-0.338737135441414	3.61614481108437	1.11979580490809	2.46696962017767
-0.338192755137355	3.61655159588603	1.12173910687139	2.46813295628646
-0.337647682219135	3.61695819454575	1.12368180491041	2.4692953169221
-0.337101915805541	3.61736460696768	1.12562389439804	2.47045670324322
-0.336555455014239	3.61777083305515	1.12756537073011	2.47161711640532
-0.336008298961775	3.61817687271074	1.12950622932538	2.4727765575607
-0.335460446763568	3.61858272583628	1.13144646562547	2.47393502785858
-0.334911897533914	3.61898839233281	1.13338607509481	2.47509252844499
-0.33436265038598	3.61939387210061	1.13532505322061	2.47624906046285
-0.333812704431806	3.61979916503924	1.13726339551279	2.47740462505196
-0.333262058782303	3.62020427104745	1.13920109750392	2.47855922334898
-0.332710712547248	3.62060919002327	1.1411381547492	2.47971285648744
-0.332158664835289	3.62101392186396	1.14307456282637	2.48086552559776
-0.331605914753937	3.62141846646603	1.14501031733569	2.48201723180725
-0.331052461409569	3.62182282372525	1.14694541389987	2.48316797624011
-0.330498303907425	3.62222699353662	1.14887984816403	2.48431776001742
-0.329943441351605	3.62263097579443	1.15081361579562	2.48546658425719
-0.329387872845071	3.62303477039219	1.1527467124844	2.4866144500743
-0.328831597489643	3.62343837722269	1.15467913394237	2.48776135858055
-0.328274614385999	3.62384179617796	1.1566108759037	2.48890731088467
-0.327716922633671	3.62424502714932	1.15854193412473	2.49005230809227
-0.327158521331048	3.62464807002733	1.16047230438385	2.49119635130591
-0.326599409575368	3.6250509247018	1.16240198248147	2.49233944162505
-0.326039586462725	3.62545359106186	1.16433096424	2.4934815801461
-0.32547905108806	3.62585606899586	1.16625924550373	2.49462276796241
-0.324917802545162	3.62625835839144	1.16818682213884	2.49576300616423
-0.32435583992667	3.62666045913552	1.17011369003329	2.4969022958388
-0.323793162324066	3.62706237111429	1.17203984509679	2.49804063807027
-0.323229768827677	3.62746409421319	1.17396528326076	2.49917803393975
-0.322665658526672	3.62786562831698	1.17589000047825	2.50031448452532
-0.322100830509063	3.62826697330968	1.17781399272386	2.501449990902
-0.321535283861699	3.62866812907458	1.17973725599375	2.5025845541418
-0.320969017670269	3.62906909549429	1.18165978630553	2.50371817531366
-0.320402031019298	3.62946987245066	1.18358157969822	2.50485085548353
-0.319834322992147	3.62987045982487	1.18550263223218	2.50598259571433
-0.319265892671011	3.63027085749737	1.18742293998909	2.50711339706595
-0.318696739136915	3.63067106534789	1.18934249907183	2.50824326059528
-0.318126861469716	3.63107108325548	1.19126130560448	2.50937218735619
-0.317556258748103	3.63147091109846	1.19317935573225	2.51050017839956
-0.316984930049588	3.63187054875448	1.19509664562139	2.51162723477327
-0.316412874450514	3.63226999610044	1.19701317145915	2.51275335752218
-0.315840091026045	3.6326692530126	1.19892892945376	2.5138785476882
-0.31526657885017	3.63306831936648	1.20084391583429	2.51500280631024
-0.314692336995701	3.63346719503691	1.20275812685066	2.51612613442421
-0.314117364534268	3.63386587989805	1.20467155877357	2.51724853306307
-0.313541660536322	3.63426437382332	1.20658420789439	2.51837000325679
-0.312965224071129	3.63466267668554	1.20849607052518	2.5194905460324
-0.312388054206773	3.63506078835674	1.21040714299857	2.52061016241394
-0.311810150010151	3.63545870870832	1.21231742166771	2.5217288534225
-0.311231510546974	3.635856437611	1.21422690290623	2.52284662007625
-0.310652134881762	3.63625397493478	1.21613558310818	2.52396346339035
-0.310072022077848	3.63665132054903	1.21804345868794	2.52507938437709
-0.309491171197372	3.63704847432241	1.21995052608019	2.52619438404577
-0.308909581301278	3.63744543612289	1.22185678173983	2.52730846340277
-0.30832725144932	3.63784220581782	1.22376222214193	2.52842162345156
-0.307744180700053	3.6382387832738	1.22566684378168	2.52953386519266
-0.307160368110833	3.63863516835684	1.22757064317429	2.5306451896237
-0.30657581273782	3.63903136093221	1.22947361685499	2.53175559773937
-0.305990513635971	3.63942736086457	1.2313757613789	2.53286509053147
-0.305404469859041	3.63982316801789	1.23327707332102	2.5339736689889
-0.30481768045958	3.64021878225546	1.23517754927615	2.53508133409763
-0.304230144488935	3.64061420343994	1.23707718585882	2.53618808684077
-0.303641860997244	3.6410094314333	1.23897597970325	2.53729392819853
-0.303052829033438	3.6414044660969	1.24087392746328	2.53839885914825
-0.302463047645237	3.64179930729138	1.24277102581229	2.53950288066435
-0.301872515879148	3.64219395487677	1.24466727144316	2.54060599371841
-0.301281232780469	3.64258840871244	1.24656266106821	2.54170819927915
-0.300689197393279	3.64298266865712	1.2484571914191	2.5428094983124
-0.300096408760443	3.64337673456885	1.25035085924684	2.54390989178113
-0.299502865923608	3.64377060630507	1.25224366132164	2.54500938064548
-0.298908567923201	3.64416428372255	1.25413559443294	2.54610796586273
-0.29831351379843	3.64455776667743	1.25602665538924	2.5472056483873
-0.297717702587277	3.64495105502519	1.25791684101816	2.5483024291708
-0.297121133326504	3.64534414862071	1.25980614816626	2.54939830916197
-0.296523805051645	3.64573704731817	1.26169457369908	2.55049328930676
-0.295925716797009	3.64612975097119	1.263582114501	2.55158737054827
-0.295326867595673	3.64652225943269	1.26546876747521	2.55268055382678
-0.294727256479486	3.64691457255501	1.26735452954365	2.55377284007979
-0.294126882479066	3.64730669018982	1.26923939764694	2.55486423024194
-0.293525744623796	3.64769861218818	1.27112336874431	2.5559547252451
-0.292923841941825	3.64809033840053	1.27300643981356	2.55704432601833
-0.292321173460066	3.64848186867668	1.27488860785098	2.55813303348792
-0.291717738204192	3.6488732028658	1.27676986987127	2.55922084857732
-0.291113535198637	3.64926434081647	1.27865022290751	2.56030777220725
-0.290508563466597	3.64965528237664	1.2805296640111	2.56139380529563
-0.28990282203002	3.65004602739362	1.28240819025164	2.56247894875759
-0.289296309909613	3.65043657571415	1.28428579871693	2.56356320350553
-0.288689026124836	3.65082692718433	1.2861624865129	2.56464657044905
-0.288080969693902	3.65121708164962	1.28803825076349	2.565729050495
-0.287472139633775	3.65160703895494	1.28991308861066	2.56681064454751
-0.286862534960168	3.65199679894454	1.29178699721428	2.56789135350792
-0.28625215468754	3.6523863614621	1.29365997375207	2.56897117827486
-0.285640997829099	3.65277572635069	1.29553201541957	2.5700501197442
-0.285029063396795	3.65316489345275	1.29740311943002	2.57112817880908
-0.284416350401324	3.65355386261015	1.29927328301436	2.57220535635993
-0.28380285785212	3.65394263366417	1.30114250342113	2.57328165328444
-0.283188584757357	3.65433120645546	1.3030107779164	2.57435707046761
-0.28257353012395	3.6547195808241	1.30487810378372	2.57543160879169
-0.281957692957549	3.65510775660956	1.30674447832406	2.57650526913625
-0.281341072262537	3.65549573365074	1.30860989885575	2.57757805237816
-0.280723667042033	3.65588351178594	1.3104743627144	2.57864995939159
-0.280105476297886	3.65627109085285	1.31233786725284	2.579720991048
-0.279486499030674	3.65665847068862	1.31420040984107	2.58079114821621
-0.278866734239708	3.65704565112979	1.31606198786619	2.58186043176232
-0.278246180923022	3.65743263201231	1.31792259873232	2.58292884254976
-0.277624838077374	3.65781941317158	1.31978223986057	2.58399638143932
-0.27700270469825	3.65820599444238	1.32164090868893	2.58506304928908
-0.276379779779854	3.65859237565895	1.32349860267228	2.5861288469545
-0.275756062315113	3.65897855665494	1.32535531928222	2.58719377528837
-0.275131551295671	3.65936453726343	1.32721105600712	2.58825783514084
-0.27450624571189	3.65975031731692	1.32906581035197	2.5893210273594
-0.273880144552846	3.66013589664737	1.33091957983838	2.59038335278892
-0.273253246806332	3.66052127508612	1.33277236200444	2.59144481227162
-0.272625551458849	3.66090645246399	1.33462415440477	2.59250540664711
-0.271997057495612	3.66129142861124	1.33647495461033	2.59356513675237
-0.271367763900542	3.66167620335754	1.33832476020844	2.59462400342177
-0.27073766965627	3.662060776532	1.3401735688027	2.59568200748704
-0.270106773744132	3.6624451479632	1.34202137801292	2.59673914977735
-0.269475075144165	3.66282931747913	1.34386818547504	2.59779543111923
-0.268842572835113	3.66321328490727	1.34571398884111	2.59885085233665
-0.268209265794416	3.66359705007449	1.34755878577918	2.59990541425094
-0.267575152998218	3.66398061280715	1.34940257397326	2.60095911768089
-0.266940233421355	3.66436397293106	1.35124535112326	2.60201196344269
-0.266304506037362	3.66474713027146	1.35308711494494	2.60306395234995
-0.265667969818468	3.66513008465306	1.35492786316979	2.60411508521374
-0.265030623735594	3.66551283590003	1.35676759354504	2.60516536284253
-0.26439246675835	3.66589538383598	1.35860630383355	2.60621478604225
-0.263753497855038	3.666277728284	1.36044399181376	2.60726335561627
-0.263113715992644	3.66665986906664	1.36228065527963	2.60831107236543
-0.262473120136843	3.66704180600589	1.36411629204058	2.609357937088
-0.261831709251992	3.66742353892325	1.36595089992142	2.61040395057974
-0.261189482301131	3.66780506763963	1.36778447676227	2.61144911363385
-0.26054643824598	3.66818639197547	1.36961702041856	2.61249342704103
-0.259902576046939	3.66856751175062	1.37144852876088	2.61353689158943
-0.259257894663085	3.66894842678445	1.373278999675	2.61457950806471
-0.258612393052171	3.66932913689579	1.37510843106175	2.61562127725001
-0.257966070170623	3.66970964190293	1.37693682083698	2.61666219992596
-0.257318924973539	3.67008994162366	1.3787641669315	2.61770227687069
-0.256670956414688	3.67047003587525	1.38059046729103	2.61874150885985
-0.256022163446511	3.67084992447444	1.3824157198761	2.61977989666658
-0.25537254502011	3.67122960723744	1.384239922662	2.62081744106154
-0.254722100085258	3.67160908397998	1.38606307363877	2.62185414281294
-0.254070827590389	3.67198835451725	1.38788517081105	2.62289000268646
-0.253418726482599	3.67236741866395	1.38970621219811	2.62392502144538
-0.252765795707647	3.67274627623424	1.39152619583372	2.62495919985045
-0.252112034209947	3.6731249270418	1.39334511976609	2.62599253866001
-0.251457440932573	3.67350337089981	1.39516298205788	2.62702503862994
-0.250802014817253	3.67388160762091	1.39697978078605	2.62805670051366
-0.250145754804367	3.67425963701727	1.39879551404187	2.62908752506214
-0.249488659832951	3.67463745890055	1.40061017993078	2.63011751302395
-0.248830728840687	3.6750150730819	1.40242377657243	2.6311466651452
-0.248171960763907	3.67539247937199	1.40423630210053	2.63217498216957
-0.247512354537591	3.675769677581	1.40604775466284	2.63320246483836
-0.246851909095362	3.67614666751859	1.40785813242108	2.6342291138904
-0.246190623369486	3.67652344899394	1.40966743355089	2.63525493006214
-0.245528496290874	3.67690002181576	1.41147565624177	2.63627991408765
-0.244865526789072	3.67727638579225	1.41328279869699	2.63730406669855
-0.244201713792266	3.67765254073111	1.41508885913357	2.63832738862409
-0.243537056227281	3.67802848643961	1.41689383578221	2.63934988059116
-0.242871553019573	3.67840422272448	1.41869772688718	2.64037154332421
-0.242205203093233	3.678779749392	1.42050053070635	2.64139237754537
-0.24153800537098	3.67915506624797	1.42230224551104	2.64241238397436
-0.240869958774168	3.67953017309769	1.42410286958602	2.64343156332854
-0.240201062222772	3.679905069746	1.42590240122944	2.64444991632292
-0.239531314635399	3.68027975599728	1.42770083875273	2.64546744367014
-0.238860714929275	3.68065423165542	1.42949818048061	2.64648414608051
-0.238189262020252	3.68102849652385	1.43129442475097	2.64750002426197
-0.237516954822801	3.68140255040551	1.43308956991483	2.64851507892014
-0.236843792250013	3.6817763931029	1.43488361433629	2.64952931075829
-0.236169773213595	3.68215002441805	1.43667655639247	2.65054272047738
-0.235494896623868	3.68252344415251	1.43846839447344	2.65155530877601
-0.234819161389771	3.68289665210738	1.44025912698216	2.6525670763505
-0.234142566418851	3.68326964808332	1.44204875233445	2.65357802389485
-0.233465110617266	3.68364243188048	1.44383726895889	2.65458815210073
-0.232786792889783	3.68401500329861	1.44562467529677	2.65559746165751
-0.232107612139774	3.68438736213698	1.44741096980208	2.65660595325229
-0.231427567269219	3.6847595081944	1.44919615094138	2.65761362756986
-0.230746657178697	3.68513144126925	1.45098021719379	2.65862048529272
-0.230064880767391	3.68550316115944	1.45276316705092	2.65962652710108
-0.229382236933082	3.68587466766244	1.45454499901681	2.6606317536729
-0.22869872457215	3.68624596057529	1.45632571160787	2.66163616568386
-0.228014342579569	3.68661703969457	1.45810530335282	2.66263976380736
-0.227329089848908	3.68698790481642	1.45988377279264	2.66364254871455
-0.226642965272329	3.68735855573653	1.46166111848051	2.66464452107433
-0.225955967740584	3.68772899225017	1.46343733898177	2.66564568155334
-0.225268096143013	3.68809921415217	1.46521243287382	2.66664603081597
-0.224579349367544	3.68846922123691	1.46698639874609	2.6676455695244
-0.223889726300689	3.68883901329834	1.46875923520001	2.66864429833854
-0.223199225827545	3.68920859013002	1.47053094084889	2.66964221791611
-0.222507846831788	3.689577951525	1.47230151431792	2.67063932891256
-0.221815588195676	3.68994709727598	1.47407095424408	2.67163563198117
-0.221122448800045	3.69031602717518	1.47583925927612	2.67263112777296
-0.220428427524304	3.69068474101443	1.47760642807444	2.6736258169368
-0.21973352324644	3.69105323858513	1.47937245931111	2.6746197001193
-0.219037734843009	3.69142151967822	1.48113735166975	2.6756127779649
-0.218341061189142	3.69178958408428	1.48290110384552	2.67660505111586
-0.217643501158534	3.69215743159345	1.48466371454505	2.67759652021224
-0.216945053623452	3.69252506199543	1.48642518248635	2.67858718589191
-0.216245717454722	3.69289247507953	1.48818550639883	2.67957704879058
-0.21554549152174	3.69325967063463	1.48994468502316	2.68056610954178
-0.21484437469246	3.69362664844925	1.49170271711127	2.68155436877688
-0.214142365833394	3.69399340831141	1.4934596014263	2.68254182712509
-0.213439463809616	3.69435995000882	1.49521533674249	2.68352848521346
-0.212735667484753	3.69472627332871	1.49696992184518	2.6845143436669
-0.212030975720987	3.69509237805795	1.49872335553074	2.68549940310817
-0.211325387379054	3.69545826398298	1.5004756366065	2.68648366415788
-0.210618901318238	3.69582393088987	1.50222676389072	2.68746712743453
-0.209911516396373	3.69618937856426	1.50397673621252	2.68844979355448
-0.209203231469839	3.69655460679142	1.50572555241182	2.68943166313195
-0.208494045393563	3.69691961535618	1.5074732113393	2.69041273677907
-0.207783957021012	3.69728440404305	1.50921971185636	2.69139301510584
-0.207072965204197	3.69764897263607	1.51096505283501	2.69237249872015
-0.206361068793666	3.69801332091896	1.51270923315791	2.69335118822782
-0.205648266638508	3.69837744867498	1.51445225171821	2.69432908423252
-0.204934557586344	3.69874135568707	1.51619410741959	2.69530618733587
-0.204219940483332	3.69910504173774	1.51793479917613	2.69628249813738
-0.203504414174158	3.69946850660913	1.51967432591233	2.69725801723449
-0.202787977502042	3.69983175008301	1.521412686563	2.69823274522257
-0.202070629308731	3.70019477194076	1.52314988007323	2.6992066826949
-0.201352368434498	3.70055757196336	1.52488590539833	2.70017983024269
-0.20063319371814	3.70092014993147	1.52662076150381	2.70115218845514
-0.199913103996977	3.70128250562532	1.52835444736529	2.70212375791932
-0.199192098106851	3.70164463882478	1.53008696196844	2.70309453922031
-0.19847017488212	3.70200654930938	1.53181830430899	2.70406453294112
-0.197747333155663	3.70236823685823	1.5335484733926	2.7050337396627
-0.19702357175887	3.70272970125011	1.53527746823487	2.706002159964
-0.196298889521646	3.70309094226342	1.53700528786125	2.70696979442194
-0.195573285272409	3.70345195967621	1.53873193130702	2.70793664361139
-0.194846757838082	3.70381275326613	1.54045739761721	2.7089027081052
-0.1941193060441	3.70417332281051	1.54218168584657	2.70986798847424
-0.193390928714401	3.70453366808629	1.54390479505951	2.71083248528734
-0.192661624671428	3.70489378887008	1.54562672433006	2.71179619911134
-0.191931392736125	3.7052536849381	1.54734747274179	2.71275913051106
-0.191200231727936	3.70561335606625	1.5490670393878	2.71372128004935
-0.190468140464803	3.70597280203005	1.55078542337065	2.71468264828708
-0.189735117763164	3.7063320226047	1.55250262380232	2.71564323578311
-0.189001162437952	3.70669101756498	1.55421863980412	2.71660304309431
-0.188266273302591	3.70704978668543	1.55593347050671	2.71756207077563
-0.187530449168996	3.70740832974016	1.55764711505	2.71852031938001
-0.186793688847571	3.70776664650296	1.5593595725831	2.71947778945843
-0.186055991147204	3.70812473674727	1.56107084226431	2.72043448155992
-0.185317354875271	3.70848260024623	1.56278092326104	2.72139039623157
-0.184577778837628	3.70884023677257	1.56448981474976	2.72234553401849
-0.183837261838614	3.70919764609874	1.56619751591595	2.72329989546387
-0.183095802681043	3.70955482799684	1.56790402595409	2.72425348110898
-0.182353400166211	3.7099117822386	1.56960934406757	2.7252062914931
-0.181610053093884	3.71026850859548	1.57131346946865	2.72615832715364
-0.180865760262304	3.71062500683855	1.57301640137841	2.72710958862607
-0.180120520468183	3.71098127673859	1.57471813902674	2.72806007644392
-0.179374332506702	3.71133731806603	1.57641868165225	2.72900979113884
-0.178627195171509	3.71169313059099	1.57811802850221	2.72995873324055
-0.177879107254718	3.71204871408325	1.57981617883255	2.73090690327688
-0.177130067546905	3.71240406831226	1.58151313190779	2.73185430177375
-0.176380074837108	3.71275919304718	1.583208887001	2.7328009292552
-0.175629127912825	3.71311408805684	1.58490344339374	2.7337467862434
-0.174877225560009	3.71346875310972	1.58659680037601	2.73469187325858
-0.174124366563071	3.71382318797404	1.58828895724624	2.73563619081917
-0.173370549704873	3.71417739241765	1.58997991331118	2.73657973944166
-0.172615773766731	3.71453136620811	1.59166966788594	2.73752251964071
-0.171860037528409	3.71488510911268	1.59335822029387	2.73846453192911
-0.171103339768118	3.7152386208983	1.59504556986653	2.73940577681779
-0.170345679262516	3.71559190133158	1.59673171594368	2.74034625481582
-0.169587054786702	3.71594495017888	1.59841665787319	2.74128596643045
-0.168827465114221	3.71629776720619	1.60010039501103	2.74222491216706
-0.168066909017053	3.71665035217923	1.6017829267212	2.74316309252919
-0.167305385265618	3.71700270486344	1.60346425237571	2.74410050801859
-0.166542892628771	3.71735482502391	1.60514437135448	2.74503715913512
-0.165779429873801	3.71770671242547	1.60682328304539	2.74597304637688
-0.165014995766427	3.71805836683263	1.60850098684414	2.7469081702401
-0.164249589070801	3.71840978800963	1.61017748215427	2.74784253121924
-0.163483208549499	3.71876097572039	1.61185276838709	2.74877612980693
-0.162715852963525	3.71911192972855	1.6135268449616	2.74970896649398
-0.161947521072305	3.71946264979747	1.61519971130456	2.75064104176945
-0.161178211633689	3.71981313569019	1.6168713668503	2.75157235612056
-0.160407923403943	3.72016338716952	1.6185418110408	2.75250291003278
-0.159636655137754	3.72051340399791	1.62021104332557	2.75343270398976
-0.158864405588223	3.72086318593759	1.62187906316162	2.75436173847341
-0.158091173506865	3.72121273275048	1.62354587001345	2.75529001396383
-0.157316957643606	3.72156204419822	1.62521146335299	2.7562175309394
-0.156541756746782	3.72191112004217	1.62687584265953	2.75714428987667
-0.155765569563136	3.72225996004341	1.62853900741973	2.75807029125048
-0.154988394837818	3.72260856396277	1.63020095712752	2.75899553553391
-0.15421023131438	3.72295693156078	1.63186169128412	2.75992002319829
-0.153431077734775	3.7233050625977	1.63352120939793	2.7608437547132
-0.152650932839357	3.72365295683353	1.63517951098454	2.76176673054648
-0.151869795366876	3.724000614028	1.63683659556669	2.76268895116423
-0.151087664054479	3.72434803394055	1.63849246267417	2.76361041703084
-0.150304537637703	3.72469521633038	1.64014711184385	2.76453112860896
-0.14952041485048	3.72504216095641	1.64180054261959	2.76545108635953
-0.148735294425129	3.72538886757732	1.64345275455223	2.76637029074177
-0.147949175092357	3.7257353359515	1.64510374719954	2.76728874221318
-0.147162055581255	3.7260815658371	1.64675352012615	2.76820644122957
-0.146373934619299	3.726427556992	1.64840207290357	2.76912338824506
-0.145584810932343	3.72677330917383	1.65004940511008	2.77003958371203
-0.144794683244623	3.72711882213995	1.65169551633074	2.77095502808121
-0.14400355027875	3.72746409564751	1.65334040615734	2.77186972180164
-0.143211410755711	3.72780912945337	1.65498407418836	2.77278366532067
-0.142418263394863	3.72815392331414	1.6566265200289	2.77369685908397
-0.141624106913938	3.72849847698619	1.65826774329068	2.77460930353554
-0.140828940029032	3.72884279022565	1.659907743592	2.77552099911772
-0.140032761454612	3.72918686278839	1.66154652055766	2.77643194627117
-0.139235569903506	3.72953069443005	1.66318407381896	2.77734214543491
-0.138437364086905	3.72987428490603	1.66482040301367	2.77825159704632
-0.137638142714361	3.73021763397147	1.66645550778593	2.7791603015411
-0.136837904493783	3.73056074138128	1.66808938778628	2.78006825935333
-0.136036648131439	3.73090360689016	1.6697220426716	2.78097547091543
-0.135234372331947	3.73124623025252	1.67135347210503	2.78188193665821
-0.13443107579828	3.73158861122257	1.672983675756	2.78278765701084
-0.133626757231759	3.73193074955429	1.67461265330015	2.78369263240085
-0.132821415332053	3.73227264500143	1.6762404044193	2.78459686325419
-0.132015048797178	3.73261429731749	1.67786692880142	2.78550034999515
-0.131207656323491	3.73295570625574	1.67949222614057	2.78640309304643
-0.130399236605693	3.73329687156928	1.6811162961369	2.78730509282916
-0.129589788336821	3.7336377930109	1.68273913849658	2.78820634976279
-0.128779310208254	3.73397847033323	1.68436075293178	2.78910686426524
-0.127967800909702	3.73431890328865	1.68598113916064	2.79000663675281
-0.127155259129208	3.73465909162932	1.68760029690718	2.79090566764021
-0.126341683553148	3.73499903510721	1.68921822590137	2.79180395734059
-0.125527072866225	3.73533873347403	1.69083492587897	2.7927015062655
-0.12471142575147	3.73567818648131	1.6924503965816	2.79359831482494
-0.123894740890238	3.73601739388033	1.69406463775661	2.7944943834273
-0.123077016962204	3.73635635542221	1.69567764915714	2.79538971247946
-0.122258252645366	3.73669507085781	1.697289430542	2.7962843023867
-0.12143844661604	3.73703353993779	1.69889998167568	2.79717815355275
-0.120617597548856	3.73737176241263	1.70050930232831	2.79807126637982
-0.119795704116758	3.73770973803257	1.70211739227562	2.79896364126853
-0.118972764991003	3.73804746654766	1.70372425129891	2.799855278618
-0.118148778841157	3.73838494770777	1.70532987918499	2.8007461788258
-0.117323744335092	3.73872218126252	1.70693427572618	2.80163634228795
-0.116497660138987	3.73905916696136	1.70853744072024	2.80252576939895
-0.115670524917323	3.73939590455354	1.7101393739704	2.8034144605518
-0.114842337332881	3.7397323937881	1.71174007528524	2.80430241613796
-0.114013096046743	3.7400686344139	1.71333954447871	2.80518963654739
-0.113182799718286	3.74040462617961	1.71493778137009	2.80607612216853
-0.11235144700518	3.74074036883369	1.71653478578395	2.80696187338831
-0.111519036563389	3.7410758621244	1.71813055755009	2.80784689059218
-0.110685567047167	3.74141110579984	1.71972509650357	2.80873117416407
-0.109851037109056	3.7417460996079	1.72131840248462	2.80961472448645
-0.109015445399882	3.74208084329632	1.72291047533863	2.81049754194028
-0.108178790568755	3.7424153366126	1.72450131491611	2.81137962690504
-0.107341071263068	3.74274957930408	1.72609092107265	2.81226097975873
-0.10650228612849	3.74308357111794	1.72767929366893	2.8131416008779
-0.10566243380897	3.74341731180116	1.72926643257061	2.81402149063762
-0.104821512946731	3.74375080110052	1.73085233764838	2.81490064941146
-0.103979522182266	3.74408403876266	1.73243700877787	2.81577907757158
-0.103136460154342	3.74441702453405	1.73402044583964	2.81665677548867
-0.102292325499991	3.74474975816094	1.73560264871915	2.81753374353197
-0.101447116854512	3.74508223938943	1.73718361730673	2.81840998206925
-0.10060083285147	3.74541446796547	1.73876335149752	2.81928549146688
-0.0997534721226864	3.7457464436348	1.74034185119148	2.82016027208976
-0.0989050332982461	3.74607816614302	1.74191911629334	2.82103432430136
-0.0980555150064904	3.74640963523558	1.74349514671256	2.82190764846374
-0.0972049158740144	3.74674085065771	1.7450699423633	2.82278024493752
-0.0963532345256655	3.74707181215452	1.7466435031644	2.8236521140819
-0.0955004695845434	3.74740251947093	1.74821582903936	2.82452325625468
-0.0946466196719942	3.74773297235173	1.74978691991628	2.82539367181222
-0.0937916834076107	3.74806317054154	1.75135677572785	2.82626336110952
-0.0929356594092292	3.7483931137848	1.7529253964113	2.82713232450012
-0.0920785462929274	3.74872280182583	1.75449278190841	2.82800056233622
-0.0912203426730219	3.74905223440875	1.75605893216542	2.82886807496857
-0.0903610471620678	3.74938141127757	1.75762384713305	2.82973486274658
-0.0895006583708535	3.74971033217612	1.75918752676645	2.83060092601824
-0.0886391749084003	3.7500389968481	1.76074997102519	2.83146626513018
-0.0877765953819591	3.75036740503704	1.76231117987318	2.83233088042764
-0.0869129183970108	3.75069555648634	1.76387115327871	2.83319477225451
-0.0860481425572602	3.75102345093924	1.76542989121435	2.83405794095329
-0.0851822664646359	3.75135108813885	1.766987393657	2.83492038686512
-0.0843152887192883	3.75167846782813	1.76854366058778	2.8357821103298
-0.0834472079195855	3.75200558974989	1.77009869199204	2.83664311168574
-0.0825780226621148	3.75233245364682	1.77165248785935	2.83750339127003
-0.0817077315416756	3.75265905926145	1.77320504818346	2.83836294941842
-0.0808363331512804	3.75298540633617	1.7747563729622	2.83922178646527
-0.0799638260821508	3.75331149461328	1.77630646219761	2.84007990274367
-0.0790902089237178	3.75363732383488	1.77785531589573	2.84093729858532
-0.0782154802636162	3.75396289374299	1.77940293406671	2.84179397432062
-0.077339638687684	3.75428820407945	1.78094931672469	2.84264993027863
-0.0764626827799605	3.75461325458604	1.78249446388788	2.84350516678711
-0.0755846111226831	3.75493804500433	1.78403837557838	2.84435968417249
-0.0747054222962847	3.75526257507583	1.78558105182231	2.84521348275988
-0.0738251148793944	3.75558684454187	1.78712249264967	2.8460665628731
-0.0729436874488305	3.7559108531437	1.78866269809435	2.84691892483464
-0.072061138579601	3.75623460062243	1.79020166819414	2.84777056896573
-0.0711774668449025	3.75655808671905	1.79173940299065	2.84862149558628
-0.0702926708161144	3.75688131117442	1.79327590252929	2.8494717050149
-0.0694067490627994	3.7572042737293	1.79481116685928	2.85032119756892
-0.0685197001526999	3.75752697412432	1.79634519603358	2.85116997356441
-0.0676315226517362	3.7578494121	1.79787799010889	2.85201803331614
-0.0667422151240034	3.75817158739674	1.79940954914562	2.8528653771376
-0.0658517761317716	3.75849349975485	1.80093987320787	2.85371200534101
-0.0649602042354796	3.75881514891447	1.80246896236338	2.85455791823735
-0.064067497993735	3.75913653461571	1.80399681668351	2.85540311613631
-0.0631736559633132	3.75945765659853	1.80552343624326	2.85624759934635
-0.0622786766991513	3.75977851460276	1.80704882112117	2.85709136817463
-0.061382558754349	3.76009910836818	1.80857297139935	2.85793442292712
-0.0604853006801644	3.76041943763441	1.81009588716343	2.85877676390848
-0.0595869010260131	3.76073950214102	1.81161756850256	2.85961839142218
-0.0586873583394641	3.76105930162744	1.81313801550934	2.86045930577044
-0.0577866711662403	3.76137883583301	1.81465722827984	2.86129950725424
-0.0568848380502129	3.76169810449698	1.81617520691356	2.86213899617331
-0.0559818575333996	3.7620171073585	1.81769195151339	2.86297777282621
-0.0550777281559659	3.76233584415661	1.8192074621856	2.86381583751022
-0.0541724484562177	3.76265431463028	1.82072173903983	2.86465319052143
-0.0532660169706016	3.76297251851837	1.82223478218902	2.86548983215473
-0.0523584322337026	3.76329045555968	1.82374659174945	2.86632576270379
-0.0514496927782409	3.76360812549286	1.82525716784065	2.86716098246106
-0.0505397971350692	3.76392552805652	1.82676651058542	2.8679954917178
-0.0496287438331733	3.76424266298916	1.82827462010981	2.86882929076408
-0.0487165313996649	3.76455953002923	1.82978149654306	2.86966237988877
-0.0478031583597832	3.76487612891505	1.8312871400176	2.87049475937956
-0.0468886232368899	3.76519245938488	1.83279155066901	2.87132642952294
-0.0459729245524697	3.76550852117689	1.83429472863605	2.87215739060422
-0.0450560608261249	3.76582431402918	1.83579667406055	2.87298764290755
-0.0441380305755742	3.76613983767977	1.83729738708746	2.87381718671591
-0.0432188323166512	3.7664550918666	1.8387968678648	2.87464602231108
-0.0422984645632998	3.76677007632753	1.84029511654364	2.8754741499737
-0.0413769258275756	3.76708479080035	1.84179213327805	2.87630156998324
-0.0404542146196391	3.76739923502278	1.84328791822514	2.87712828261802
-0.0395303294477555	3.76771340873246	1.84478247154498	2.8779542881552
-0.0386052688182922	3.76802731166696	1.84627579340058	2.87877958687079
-0.0376790312357176	3.76834094356381	1.84776788395794	2.87960417903968
-0.0367516152025953	3.76865430416041	1.84925874338591	2.88042806493557
-0.035823019219585	3.76896739319415	1.85074837185627	2.88125124483106
-0.0348932417854383	3.76928021040234	1.85223676954367	2.88207371899761
-0.033962281396996	3.76959275552223	1.85372393662561	2.88289548770555
-0.0330301365491886	3.76990502829099	1.85520987328238	2.88371655122408
-0.0320968057350302	3.77021702844574	1.85669457969713	2.88453690982126
-0.0311622874456173	3.77052875572355	1.85817805605575	2.88535656376408
-0.0302265801701267	3.77084020986143	1.85966030254692	2.88617551331838
-0.0292896823958145	3.7711513905963	1.86114131936205	2.88699375874888
-0.0283515926080104	3.77146229766507	1.86262110669526	2.88781130031923
-0.0274123092901179	3.77177293080459	1.8640996647434	2.88862813829196
-0.0264718309236102	3.77208328975162	1.86557699370598	2.88944427292848
-0.0255301559880292	3.77239337424292	1.86705309378515	2.89025970448915
-0.0245872829609813	3.77270318401516	1.86852796518575	2.8910744332332
-0.0236432103181379	3.77301271880497	1.87000160811518	2.89188845941879
-0.0226979365332294	3.77332197834895	1.87147402278347	2.892701783303
-0.0217514600780438	3.77363096238366	1.87294520940323	2.89351440514183
-0.0208037794224272	3.77393967064556	1.8744151681896	2.89432632519016
-0.0198548930342769	3.77424810287114	1.87588389936028	2.89513754370189
-0.0189047993795409	3.77455625879682	1.87735140313549	2.89594806092978
-0.0179534969222162	3.77486413815894	1.87881767973793	2.89675787712553
-0.0170009841243453	3.77517174069386	1.88028272939278	2.89756699253981
-0.0160472594460132	3.77547906613787	1.88174655232769	2.89837540742221
-0.0150923213453477	3.77578611422724	1.88320914877274	2.89918312202128
-0.0141361682785128	3.77609288469819	1.88467051896044	2.89999013658451
-0.0131787986997086	3.77639937728691	1.88613066312568	2.90079645135835
-0.0122202110611702	3.77670559172958	1.88758958150575	2.90160206658822
-0.0112604038131614	3.77701152776232	1.8890472743403	2.90240698251848
-0.0102993754039752	3.77731718512121	1.89050374187131	2.90321119939246
-0.0093371242799303	3.77762256354236	1.89195898434309	2.90401471745247
-0.0083736488853684	3.77792766276179	1.89341300200227	2.9048175369398
-0.0074089476626518	3.77823248251552	1.89486579509775	2.90561965809468
-0.0064430190521624	3.77853702253956	1.8963173638807	2.90642108115637
-0.0054758614922962	3.77884128256987	1.89776770860456	2.90722180636307
-0.0045074734194622	3.77914526234242	1.89921682952497	2.90802183395201
-0.0035378532680823	3.77944896159311	1.90066472689982	2.90882116415937
-0.0025669994705842	3.77975238005788	1.90211140098916	2.90961979722035
-0.001594910457402	3.78005551747261	1.90355685205524	2.91041773336914
-0.0006215846569728	3.78035837357319	1.90500108036248	2.91121497283894
0.0003529795042655	3.78066094809547	1.90644408617741	2.91201151586196
0.0013287836018786	3.7809632407753	1.90788586976871	2.9128073626694
0.0023058292134335	3.78126525134852	1.90932643140716	2.91360251349148
0.0032841179185075	3.78156697955097	1.91076577136563	2.91439696855746
0.0042636512986862	3.78186842511844	1.91220388991907	2.91519072809558
0.0052444309375684	3.78216958778675	1.91364078734447	2.91598379233315
0.0062264584207655	3.78247046729171	1.91507646392087	2.91677616149648
0.0072097353359087	3.78277106336911	1.91651091992934	2.91756783581091
0.008194263272648	3.78307137575472	1.91794415565292	2.91835881550082
0.0091800438226562	3.78337140418434	1.91937617137668	2.91914910078964
0.0101670785796318	3.78367114839376	1.92080696738762	2.91993869189982
0.0111553691392989	3.78397060811876	1.92223654397474	2.92072758905289
0.0121449170994137	3.78426978309512	1.92366490142894	2.92151579246939
0.0131357240597649	3.78456867305863	1.92509204004306	2.92230330236892
0.0141277916221771	3.78486727774508	1.92651796011182	2.92309011897017
0.0151211213905107	3.78516559689026	1.92794266193188	2.92387624249087
0.016115714970669	3.78546363022998	1.92936614580171	2.9246616731478
0.0171115739705978	3.78576137750002	1.93078841202169	2.92544641115681
0.0181087000002884	3.78605883843624	1.932209460894	2.92623045673285
0.0191070946717808	3.78635601277441	1.93362929272267	2.9270138100899
0.0201067595991664	3.78665290025039	1.93504790781353	2.92779647144104
0.0211076963985885	3.78694950060005	1.93646530647421	2.92857844099847
0.0221099066882484	3.78724581355922	1.9378814890141	2.9293597189734
0.0231133920884062	3.78754183886379	1.93929645574438	2.93014030557618
0.0241181542213816	3.78783757624965	1.94071020697795	2.93092020101622
0.0251241947115605	3.78813302545269	1.94212274302945	2.93169940550206
0.0261315151853945	3.78842818620887	1.94353406421526	2.93247791924131
0.0271401172714047	3.7887230582541	1.94494417085341	2.93325574244069
0.0281500026001841	3.78901764132438	1.94635306326367	2.93403287530603
0.0291611728044012	3.78931193515568	1.94776074176745	2.93480931804228
0.0301736295187993	3.78960593948402	1.94916720668782	2.93558507085347
0.0311873743802041	3.78989965404545	1.95057245834952	2.93636013394277
0.0322024090275235	3.790193078576	1.95197649707885	2.93713450751246
0.0332187351017486	3.79048621281179	1.9533793232038	2.93790819176395
0.0342363542459604	3.79077905648894	1.95478093705392	2.93868118689779
0.0352552681053297	3.79107160934359	1.95618133896034	2.93945349311361
0.0362754783271206	3.79136387111192	1.95758052925577	2.94022511061022
0.0372969865606928	3.79165584153015	1.95897850827447	2.94099603958555
0.038319794457505	3.79194752033454	1.96037527635225	2.94176628023669
0.0393439036711155	3.79223890726134	1.96177083382644	2.94253583275981
0.0403693158571881	3.79253000204688	1.96316518103586	2.94330469735031
0.0413960326734933	3.79282080442752	1.96455831832089	2.94407287420268
0.0424240557799085	3.79311131413966	1.96595024602334	2.94484036351059
0.0434533868384251	3.79340153091971	1.96734096448649	2.94560716546685
0.0444840275131484	3.79369145450417	1.96873047405513	2.94637328026345
0.0455159794703013	3.79398108462954	1.97011877507546	2.94713870809153
0.0465492443782257	3.79427042103238	1.97150586789508	2.94790344914139
0.0475838239073879	3.7945594634493	1.97289175286308	2.94866750360252
0.0486197197303765	3.79484821161695	1.97427643032989	2.94943087166356
0.049656933521911	3.79513666527203	1.97565990064737	2.95019355351236
0.0506954669588404	3.79542482415127	1.97704216416874	2.9509555493359
0.0517353217201482	3.79571268799148	1.9784232212486	2.95171685932038
0.0527764994869518	3.79600025652951	1.97980307224288	2.9524774836512
0.0538190019425094	3.79628752950224	1.98118171750886	2.95323742251289
0.0548628307722207	3.79657450664663	1.98255915740517	2.95399667608923
0.055907987663629	3.79686118769969	1.9839353922917	2.95475524456317
0.0569544743064258	3.79714757239847	1.9853104225297	2.95551312811687
0.0580022923924503	3.79743366048011	1.98668424848168	2.95627032693169
0.0590514436156963	3.79771945168177	1.98805687051142	2.95702684118819
0.0601019296723116	3.79800494574069	1.98942828898397	2.95778267106614
0.0611537522606038	3.79829014239415	1.99079850426565	2.95853781674453
0.0622069130810383	3.79857504137953	1.99216751672399	2.95929227840156
0.0632614138362462	3.79885964243424	1.99353532672776	2.96004605621464
0.0643172562310244	3.79914394529577	1.99490193464696	2.96079915036044
0.0653744419723388	3.79942794970166	1.99626734085276	2.96155156101479
0.0664329727693277	3.79971165538955	1.99763154571756	2.96230328835282
0.0674928503333016	3.79999506209708	1.9989945496149	2.96305433254883
0.0685540763777509	3.80027816956204	2.00035635291952	2.96380469377639
0.0696166526183448	3.80056097752225	2.00171695600731	2.96455437220831
0.0706805807729365	3.80084348571559	2.00307635925529	2.96530336801663
0.0717458625615625	3.80112569388004	2.00443456304162	2.96605168137263
0.0728124997064498	3.80140760175364	2.00579156774558	2.96679931244685
0.073880493932016	3.80168920907449	2.00714737374756	2.96754626140907
0.0749498469648726	3.80197051558078	2.00850198142906	2.96829252842832
0.0760205605338279	3.80225152101081	2.00985539117266	2.96903811367291
0.0770926363698903	3.80253222510289	2.011207603362	2.96978301731039
0.0781660762062688	3.80281262759547	2.01255861838181	2.97052723950758
0.0792408817783794	3.80309272822705	2.01390843661787	2.97127078043057
0.0803170548238459	3.80337252673622	2.01525705845698	2.9720136402447
0.0813945970825012	3.80365202286165	2.01660448428701	2.97275581911461
0.0824735102963937	3.80393121634209	2.01795071449681	2.97349731720421
0.0835537962097873	3.80421010691639	2.01929574947628	2.97423813467667
0.0846354565691654	3.80448869432349	2.0206395896163	2.97497827169446
0.0857184931232336	3.80476697830238	2.02198223530873	2.97571772841932
0.0868029076229225	3.80504495859219	2.02332368694643	2.9764565050123
0.0878887018213888	3.80532263493209	2.02466394492321	2.97719460163372
0.0889758774740214	3.80560000706138	2.02600300963386	2.97793201844321
0.0900644363384434	3.80587707471946	2.0273408814741	2.97866875559969
0.091154380174511	3.80615383764577	2.0286775608406	2.97940481326138
0.0922457107443222	3.80643029557987	2.03001304813094	2.9801401915858
0.0933384298122161	3.80670644826146	2.03134734374363	2.98087489072979
0.0944325391447765	3.80698229543028	2.03268044807809	2.98160891084948
0.0955280405108347	3.80725783682618	2.03401236153463	2.98234225210032
0.0966249356814736	3.80753307218912	2.03534308451446	2.9830749146371
0.0977232264300269	3.80780800125919	2.03667261741965	2.98380689861389
0.0988229145320866	3.80808262377651	2.03800096065315	2.98453820418411
0.0999240017655044	3.80835693948134	2.03932811461876	2.98526883150047
0.101026489910391	3.80863094811407	2.04065407972113	2.98599878071506
0.102130380749125	3.80890464941516	2.04197885636576	2.98672805197925
0.10323567606635	3.80917804312521	2.04330244495898	2.9874566454438
0.104342377648984	3.80945112898487	2.0446248459079	2.98818456125872
0.105450487286214	3.80972390673495	2.04594605962051	2.98891179957346
0.106560006769507	3.80999637611634	2.04726608650554	2.98963836053673
0.107670937892608	3.81026853687008	2.04858492697254	2.99036424429664
0.108783282451542	3.81054038873727	2.04990258143185	2.99108945100063
0.109897042244622	3.81081193145916	2.05121905029456	2.99181398079547
0.11101221907245	3.8110831647771	2.05253433397255	2.99253783382732
0.112128814737914	3.81135408843256	2.05384843287843	2.99326101024167
0.113246831046201	3.81162470216712	2.05516134742557	2.9939835101834
0.114366269804791	3.81189500572247	2.05647307802809	2.99470533379672
0.115487132823466	3.81216499884044	2.05778362510081	2.99542648122521
0.116609421914311	3.81243468126298	2.05909298905931	2.99614695261186
0.117733138891712	3.81270405273215	2.06040117031985	2.99686674809898
0.118858285572369	3.81297311299012	2.0617081692994	2.99758586782828
0.119984863775291	3.81324186177918	2.06301398641562	2.99830431194084
0.121112875321802	3.81351029884179	2.06431862208688	2.99902208057714
0.12224232203554	3.8137784239205	2.0656220767322	2.99973917387701
0.123373205742469	3.81404623675797	2.06692435077128	3.00045559197969
0.124505528270871	3.81431373709703	2.06822544462448	3.00117133502381
0.125639291451357	3.81458092468061	2.06952535871283	3.00188640314738
0.126774497116866	3.81484779925177	2.07082409345796	3.00260079648781
0.12791114710267	3.81511436055372	2.07212164928218	3.00331451518191
0.129049243246374	3.81538060832978	2.07341802660842	3.0040275593659
0.130188787387924	3.81564654232341	2.0747132258602	3.00473992917536
0.131329781369605	3.81591216227822	2.0760072474617	3.00545162474534
0.132472227036044	3.81617746793792	2.07730009183766	3.00616264621025
0.13361612623422	3.8164424590464	2.07859175941345	3.00687299370393
0.134761480813457	3.81670713534765	2.079882250615	3.00758266735965
0.135908292625434	3.81697149658582	2.08117156586884	3.00829166731006
0.137056563524187	3.8172355425052	2.08245970560207	3.00899999368727
0.138206295366111	3.81749927285019	2.08374667024234	3.00970764662278
0.139357490009958	3.81776268736538	2.0850324602179	3.01041462624755
0.14051014931685	3.81802578579547	2.08631707595749	3.01112093269193
0.141664275150277	3.8182885678853	2.08760051789044	3.01182656608573
0.142819869376096	3.81855103337988	2.0888827864466	3.01253152655818
0.143976933862541	3.81881318202434	2.09016388205634	3.01323581423795
0.145135470480222	3.81907501356399	2.09144380515057	3.01393942925317
0.14629548110213	3.81933652774425	2.09272255616069	3.01464237173138
0.147456967603637	3.81959772431071	2.09400013551862	3.01534464179958
0.148619931862504	3.81985860300912	2.09527654365679	3.01604623958423
0.149784375758877	3.82011916358534	2.09655178100809	3.0167471652112
0.150950301175298	3.82037940578546	2.09782584800593	3.01744741880588
0.152117709996702	3.82063932935562	2.09909874508418	3.01814700049304
0.153286604110422	3.82089893404219	2.10037047267717	3.01884591039697
0.154456985406194	3.82115821959169	2.10164103121973	3.0195441486414
0.155628855776156	3.82141718575077	2.10291042114711	3.02024171534952
0.156802217114856	3.82167583226623	2.10417864289502	3.02093861064398
0.15797707131925	3.82193415888508	2.10544569689964	3.02163483464692
0.15915342028871	3.82219216535444	2.10671158359755	3.02233038747995
0.160331265925021	3.8224498514216	2.10797630342577	3.02302526926411
0.161510610132392	3.82270721683404	2.10923985682177	3.02371948012
0.162691454817451	3.82296426133937	2.11050224422341	3.02441302016763
0.163873801889254	3.82322098468536	2.11176346606896	3.02510588952652
0.165057653259285	3.82347738662	2.11302352279712	3.02579808831569
0.16624301084146	3.82373346689138	2.11428241484696	3.02648961665362
0.16742987655213	3.82398922524779	2.11554014265795	3.02718047465828
0.168618252310084	3.8242446614377	2.11679670666995	3.02787066244718
0.169808140036555	3.82449977520971	2.1180521073232	3.02856018013727
0.170999541655216	3.82475456631263	2.11930634505832	3.02924902784502
0.172192459092189	3.82500903449541	2.12055942031626	3.02993720568643
0.173386894276048	3.82526317950719	2.12181133353839	3.03062471377695
0.174582849137821	3.82551700109727	2.12306208516637	3.03131155223157
0.17578032561099	3.82577049901516	2.12431167564226	3.0319977211648
0.1769793256315	3.82602367301051	2.12556010540845	3.03268322069064
0.178179851137756	3.82627652283314	2.12680737490763	3.03336805092261
0.179381904070632	3.82652904823307	2.12805348458288	3.03405221197374
0.180585486373471	3.8267812489605	2.12929843487756	3.0347357039566
0.181790599992088	3.82703312476578	2.13054222623537	3.03541852698326
0.182997246874772	3.8272846753995	2.13178485910032	3.03610068116534
0.184205428972293	3.82753590061235	2.13302633391671	3.03678216661396
0.185415148237904	3.82778680015527	2.13426665112918	3.03746298343978
0.186626406627338	3.82803737377935	2.13550581118263	3.03814313175302
0.187839206098822	3.82828762123588	2.13674381452227	3.03882261166338
0.189053548613072	3.82853754227631	2.13798066159359	3.03950142328015
0.190269436133299	3.82878713665232	2.13921635284236	3.04017956671213
0.19148687062521	3.82903640411574	2.14045088871462	3.04085704206766
0.192705854057017	3.82928534441861	2.1416842696567	3.04153384945467
0.193926388399432	3.82953395731314	2.14291649611516	3.04220998898058
0.195148475625676	3.82978224255175	2.14414756853685	3.04288546075238
0.196372117711481	3.83003019988704	2.14537748736885	3.04356026487664
0.197597316635091	3.8302778290718	2.14660625305849	3.04423440145944
0.19882407437727	3.83052512985902	2.14783386605337	3.04490787060645
0.2000523929213	3.8307721020019	2.1490603268013	3.04558067242291
0.201282274252985	3.8310187452538	2.15028563575033	3.04625280701357
0.202513720360659	3.83126505936831	2.15150979334873	3.0469242744828
0.203746733235184	3.8315110440992	2.15273280004502	3.04759507493453
0.204981314869953	3.83175669920042	2.1539546562879	3.04826520847222
0.206217467260898	3.83200202442617	2.1551753625263	3.04893467519894
0.207455192406491	3.83224701953082	2.15639491920938	3.04960347521734
0.208694492307742	3.83249168426892	2.15761332678645	3.05027160862961
0.209935368968213	3.83273601839525	2.15883058570708	3.05093907553755
0.21117782439401	3.83298002166482	2.16004669642098	3.05160587604255
0.212421860593795	3.83322369383278	2.16126165937808	3.05227201024556
0.213667479578784	3.83346703465454	2.1624754750285	3.05293747824713
0.214914683362752	3.83371004388567	2.16368814382249	3.0536022801474
0.216163473962035	3.833952721282	2.16489966621054	3.05426641604609
0.217413853395536	3.83419506659953	2.16611004264328	3.05492988604255
0.218665823684727	3.83443707959448	2.16731927357148	3.05559269023567
0.219919386853651	3.83467876002327	2.16852735944612	3.056254828724
0.221174544928924	3.83492010764255	2.16973430071829	3.05691630160564
0.222431299939746	3.83516112220918	2.17094009783927	3.05757710897833
0.223689653917893	3.8354018034802	2.17214475126047	3.0582372509394
0.224949608897729	3.83564215121293	2.17334826143345	3.05889672758581
0.226211166916208	3.83588216516483	2.17455062880989	3.05955553901408
0.227474330012871	3.83612184509363	2.17575185384162	3.06021368532041
0.228739100229856	3.83636119075726	2.17695193698063	3.06087116660058
0.230005479611901	3.83660020191386	2.17815087867897	3.06152798294998
0.231273470206344	3.8368388783218	2.17934867938888	3.06218413446365
0.232543074063127	3.83707721973964	2.18054533956265	3.06283962123622
0.233814293234801	3.83731522592622	2.18174085965276	3.06349444336198
0.235087129776529	3.83755289664055	2.18293524011173	3.06414860093482
0.236361585746088	3.83779023164188	2.18412848139223	3.06480209404828
0.237637663203875	3.8380272306897	2.18532058394702	3.06545492279552
0.238915364212904	3.83826389354368	2.18651154822896	3.06610708726934
0.240194690838818	3.83850021996376	2.18770137469099	3.06675858756217
0.241475645149886	3.83873620971008	2.18889006378616	3.06740942376609
0.242758229217011	3.83897186254303	2.19007761596758	3.06805959597282
0.244042445113727	3.83920717822321	2.19126403168849	3.06870910427372
0.245328294916208	3.83944215651144	2.19244931140214	3.06935794875979
0.246615780703271	3.83967679716881	2.19363345556193	3.07000612952171
0.247904904556375	3.83991109995659	2.19481646462128	3.07065364664976
0.24919566855963	3.84014506463633	2.19599833903369	3.07130050023392
0.250488074799797	3.84037869096977	2.19717907925272	3.0719466903638
0.251782125366289	3.84061197871892	2.19835868573201	3.07259221712867
0.253077822351181	3.840844927646	2.19953715892524	3.07323708061748
0.254375167849209	3.84107753751347	2.20071449928614	3.07388128091881
0.255674163957772	3.84130980808404	2.20189070726849	3.07452481812093
0.256974812776939	3.84154173912064	2.20306578332614	3.07516769231177
0.258277116409453	3.84177333038646	2.20423972791296	3.07580990357893
0.259581076960729	3.84200458164491	2.20541254148285	3.07645145200967
0.260886696538861	3.84223549265964	2.20658422448978	3.07709233769094
0.262193977254629	3.84246606319455	2.20775477738772	3.07773256070937
0.263502921221493	3.84269629301379	2.20892420063069	3.07837212115124
0.264813530555606	3.84292618188173	2.21009249467272	3.07901101910253
0.266125807375812	3.843155729563	2.21125965996788	3.07964925464891
0.267439753803649	3.84338493582246	2.21242569697023	3.08028682787571
0.268755371963358	3.84361380042525	2.21359060613389	3.08092373886798
0.27007266398188	3.8438423231367	2.21475438791295	3.08155998771041
0.271391631988862	3.84407050372246	2.21591704276155	3.08219557448745
0.272712278116663	3.84429834194836	2.2170785711338	3.08283049928318
0.274034604500354	3.84452583758053	2.21823897348383	3.08346476218142
0.275358613277719	3.8447529903853	2.21939825026577	3.08409836326565
0.276684306589266	3.84497980012931	2.22055640193376	3.08473130261908
0.278011686578226	3.8452062665794	2.22171342894191	3.08536358032461
0.279340755390554	3.8454323895027	2.22286933174434	3.08599519646485
0.280671515174938	3.84565816866656	2.22402411079514	3.08662615112211
0.2820039680828	3.84588360383861	2.22517776654841	3.0872564443784
0.283338116268297	3.84610869478674	2.22633029945822	3.08788607631547
0.284673961888328	3.84633344127905	2.22748170997862	3.08851504701475
0.286011507102537	3.84655784308396	2.22863199856364	3.08914335655741
0.287350754073314	3.84678189997014	2.2297811656673	3.08977100502434
0.288691704965802	3.84700561170645	2.23092921174353	3.09039799249611
0.290034361947896	3.84722897806207	2.23207613724631	3.09102431905305
0.291378727190254	3.84745199880645	2.23322194262954	3.09164998477521
0.29272480286629	3.84767467370927	2.23436662834709	3.09227498974234
0.294072591152186	3.84789700254051	2.2355101948528	3.09289933403398
0.295422094226894	3.84811898507031	2.23665264260045	3.09352301772928
0.296773314272137	3.84834062106923	2.2377939720438	3.09414604090726
0.298126253472413	3.84856191030798	2.23893418363655	3.09476840364661
0.299480914015	3.84878285255758	2.24007327783235	3.09539010602573
0.30083729808996	3.8490034475893	2.24121125508479	3.0960111481228
0.302195407890139	3.84922369517469	2.24234811584742	3.09663153001573
0.303555245611177	3.84944359508558	2.24348386057373	3.09725125178218
0.304916813451501	3.84966314709403	2.24461848971714	3.09787031349951
0.306280113612342	3.84988235097241	2.24575200373103	3.0984887152449
0.307645148297726	3.85010120649333	2.24688440306868	3.09910645709522
0.309011919714488	3.8503197134297	2.24801568818335	3.09972353912711
0.310380430072268	3.85053787155468	2.24914585952818	3.10033996141697
0.311750681583517	3.85075568064171	2.25027491755627	3.10095572404094
0.313122676463502	3.85097314046455	2.25140286272066	3.10157082707495
0.314496416930308	3.85119025079715	2.25252969547427	3.10218527059464
0.315871905204844	3.85140701141376	2.25365541626997	3.10279905467542
0.31724914351084	3.85162342208898	2.25478002556056	3.10341217939252
0.318628134074859	3.85183948259762	2.25590352379874	3.10402464482089
0.320008879126297	3.85205519271476	2.25702591143711	3.10463645103521
0.321391380897385	3.85227055221579	2.25814718892821	3.10524759811
0.322775641623195	3.85248556087639	2.25926735672448	3.10585808611951
0.324161663541642	3.85270021847248	2.26038641527827	3.10646791513779
0.325549448893486	3.85291452478032	2.26150436504185	3.10707708523864
0.326938999922344	3.85312847957638	2.26262120646737	3.10768559649563
0.328330318874683	3.85334208263747	2.26373694000688	3.10829344898213
0.329723407999828	3.85355533374066	2.26485156611237	3.10890064277131
0.331118269549967	3.85376823266334	2.26596508523569	3.10950717793609
0.332514905780154	3.85398077918313	2.2670774978286	3.11011305454917
0.333913318948312	3.85419297307796	2.26818880434275	3.11071827268306
0.335313511315235	3.85440481412607	2.26929900522969	3.11132283241004
0.336715485144596	3.85461630210597	2.27040810094085	3.11192673380221
0.338119242702946	3.85482743679646	2.27151609192757	3.11252997693144
0.33952478625972	3.85503821797664	2.27262297864106	3.11313256186939
0.340932118087242	3.85524864542588	2.27372876153242	3.11373448868753
0.342341240460725	3.85545871892384	2.27483344105261	3.11433575745711
0.343752155658278	3.8556684382505	2.27593701765251	3.11493636824921
0.345164865960907	3.85587780318615	2.27703949178286	3.11553632113471
0.346579373652523	3.85608681351131	2.27814086389429	3.11613561618426
0.347995681019941	3.85629546900683	2.27924113443728	3.11673425346834
0.349413790352885	3.85650376945387	2.28034030386221	3.11733223305725
0.350833703943991	3.85671171463386	2.28143837261932	3.11792955502107
0.352255424088816	3.85691930432856	2.28253534115874	3.11852621942973
0.353678953085835	3.85712653831999	2.28363120993043	3.11912222635294
0.355104293236448	3.85733341639049	2.28472597938427	3.11971757586025
0.356531446844981	3.85753993832268	2.28581964996994	3.12031226802098
0.357960416218694	3.85774610389956	2.28691222213708	3.12090630290437
0.359391203667783	3.8579519129043	2.28800369633509	3.12149968057937
0.360823811505382	3.85815736512046	2.28909407301328	3.1220924011148
0.362258242047569	3.85836246033191	2.29018335262086	3.12268446457936
0.363694497613366	3.85856719832279	2.29127153560681	3.12327587104147
0.365132580524749	3.85877157887754	2.29235862242005	3.12386662056947
0.366572493106646	3.8589756017809	2.29344461350928	3.12445671323146
0.368014237686946	3.85917926681798	2.29452950932313	3.12504614909543
0.369457816596495	3.85938257377411	2.29561331031002	3.12563492822917
0.370903232169107	3.85958552243501	2.29669601691827	3.12622305070036
0.372350486741567	3.85978811258664	2.29777762959601	3.12681051657642
0.37379958265363	3.85999034401532	2.29885814879126	3.12739732592472
0.375250522248032	3.86019221650763	2.29993757495183	3.12798347881239
0.376703307870483	3.86039372985049	2.30101590852542	3.12856897530643
0.378157941869685	3.86059488383115	2.30209314995958	3.12915381547372
0.379614426597322	3.86079567823714	2.30316929970166	3.12973799938092
0.381072764408075	3.86099611285632	2.30424435819891	3.13032152709462
0.382532957659617	3.86119618747685	2.30531832589835	3.13090439868117
0.383995008712623	3.86139590188724	2.30639120324691	3.13148661420687
0.38545891993077	3.86159525587625	2.30746299069131	3.13206817373779
0.386924693680744	3.86179424923303	2.30853368867812	3.13264907733991
0.38839233233224	3.86199288174698	2.30960329765376	3.13322932507904
0.389861838257971	3.86219115320789	2.31067181806447	3.13380891702089
0.391333213833665	3.86238906340581	2.31173925035633	3.13438785323098
0.392806461438076	3.86258661213111	2.31280559497524	3.13496613377472
0.394281583452983	3.86278379917452	2.31387085236693	3.13554375871738
0.395758582263193	3.86298062432708	2.314935022977	3.13612072812413
0.397237460256552	3.86317708738011	2.31599810725083	3.13669704205994
0.398718219823941	3.86337318812529	2.31706010563363	3.13727270058971
0.400200863359284	3.86356892635464	2.31812101857049	3.1378477037782
0.401685393259549	3.86376430186045	2.31918084650626	3.13842205169003
0.403171811924757	3.86395931443538	2.32023958988565	3.13899574438971
0.404660121757979	3.86415396387239	2.32129724915319	3.13956878194162
0.406150325165344	3.86434824996477	2.32235382475322	3.14014116441001
0.407642424556046	3.86454217250618	2.32340931712994	3.14071289185906
0.40913642234234	3.86473573129053	2.32446372672731	3.14128396435276
0.41063232093955	3.86492892611211	2.32551705398915	3.14185438195504
0.412130122766077	3.86512175676552	2.32656929935909	3.14242414472969
0.413629830243395	3.8653142230457	2.32762046328059	3.14299325274041
0.415131445796062	3.86550632474793	2.3286705461969	3.14356170605077
0.416634971851719	3.86569806166777	2.3297195485511	3.14412950472423
0.418140410841093	3.86588943360119	2.3307674707861	3.14469664882416
0.419647765198009	3.86608044034444	2.3318143133446	3.14526313841383
0.421157037359386	3.86627108169408	2.33286007666912	3.14582897355637
0.422668229765243	3.8664613574471	2.33390476120201	3.14639415431486
0.424181344858702	3.86665126740072	2.33494836738541	3.14695868075224
0.425696385085998	3.86684081135256	2.33599089566128	3.14752255293137
0.427213352896474	3.86702998910055	2.3370323464714	3.14808577091501
0.428732250742591	3.86721880044297	2.33807272025734	3.14864833476583
0.430253081079932	3.8674072451784	2.33911201746048	3.14921024454639
0.4317758463672	3.86759532310582	2.34015023852203	3.14977150031918
0.43330054906623	3.86778303402451	2.34118738388299	3.15033210214659
0.434827191641987	3.86797037773409	2.34222345398416	3.15089205009093
0.436355776562574	3.86815735403452	2.34325844926616	3.1514513442144
0.437886306299232	3.86834396272612	2.34429237016942	3.15200998457915
0.439418783326347	3.86853020360956	2.34532521713416	3.15256797124723
0.440953210121455	3.86871607648578	2.3463569906004	3.15312530428059
0.442489589165241	3.86890158115618	2.34738769100799	3.15368198374116
0.44402792294155	3.86908671742239	2.34841731879654	3.15423800969071
0.445568213937382	3.86927148508646	2.34944587440552	3.15479338219099
0.447110464642906	3.86945588395076	2.35047335827414	3.15534810130367
0.448654677551457	3.86963991381798	2.35149977084144	3.15590216709031
0.450200855159544	3.86982357449122	2.35252511254628	3.15645557961246
0.451748999966849	3.87000686577387	2.35354938382729	3.15700833893155
0.453299114476236	3.87018978746969	2.3545725851229	3.15756044510896
0.454851201193755	3.8703723393828	2.35559471687135	3.15811189820601
0.456405262628643	3.87055452131764	2.35661577951067	3.15866269828393
0.45796130129333	3.870736333079	2.35763577347868	3.15921284540389
0.459519319703442	3.87091777447209	2.35865469921305	3.15976233962706
0.461079320377805	3.87109884530237	2.35967255715116	3.16031118101447
0.462641305838451	3.87127954537573	2.36068934773025	3.16085936962711
0.464205278610621	3.87145987449838	2.36170507138734	3.16140690552596
0.465771241222767	3.87163983247688	2.36271972855924	3.16195378877189
0.46733919620656	3.87181941911815	2.36373331968254	3.16250001942572
0.46890914609689	3.87199863422949	2.36474584519367	3.16304559754828
0.470481093431875	3.87217747761851	2.36575730552879	3.16359052320026
0.472055040752859	3.87235594909321	2.36676770112391	3.16413479644237
0.473630990604423	3.87253404846194	2.36777703241482	3.16467841733525
0.475208945534381	3.87271177553337	2.36878529983706	3.16522138593945
0.476788908093792	3.8728891301166	2.36979250382601	3.16576370231556
0.47837088083696	3.87306611202106	2.37079864481685	3.16630536652409
0.479954866321438	3.87324272105649	2.3718037232445	3.16684637862547
0.481540867108032	3.87341895703307	2.3728077395437	3.16738673868014
0.48312888576081	3.87359481976127	2.373810694149	3.16792644674848
0.484718924847098	3.87377030905197	2.3748125874947	3.16846550289084
0.486310986937492	3.8739454247164	2.37581342001493	3.16900390716753
0.487905074605856	3.87412016656615	2.37681319214359	3.16954165963885
0.489501190429329	3.87429453441313	2.37781190431435	3.170078760365
0.491099336988329	3.87446852806973	2.37880955696071	3.17061520940625
0.49269951686656	3.87464214734857	2.37980615051593	3.17115100682275
0.494301732651007	3.87481539206273	2.38080168541308	3.17168615267468
0.495905986931952	3.87498826202561	2.38179616208499	3.17222064702217
0.497512282302972	3.87516075705101	2.38278958096433	3.17275448992534
0.49912062136094	3.87533287695304	2.38378194248347	3.17328768144424
0.500731006706037	3.87550462154624	2.38477324707466	3.17382022163897
0.502343440941752	3.87567599064549	2.38576349516989	3.17435211056957
0.503957926674882	3.87584698406606	2.38675268720096	3.17488334829607
0.505574466515545	3.87601760162355	2.38774082359942	3.17541393487846
0.50719306307718	3.87618784313397	2.38872790479665	3.17594387037675
0.50881371897655	3.87635770841367	2.38971393122379	3.17647315485092
0.510436436833744	3.87652719727939	2.39069890331177	3.17700178836092
0.51206121927219	3.87669630954826	2.39168282149133	3.17752977096673
0.51368806891865	3.87686504503776	2.39266568619299	3.1780571027283
0.51531698840323	3.87703340356571	2.39364749784699	3.17858378370553
0.516947980359383	3.87720138495039	2.39462825688347	3.17910981395839
0.518581047423909	3.87736898901039	2.39560796373228	3.1796351935468
0.520216192236965	3.87753621556469	2.39658661882308	3.18015992253068
0.521853417442068	3.87770306443264	2.39756422258529	3.18068400096994
0.523492725686098	3.877869535434	2.39854077544817	3.18120742892451
0.5251341196193	3.87803562838886	2.39951627784071	3.18173020645431
0.526777601895295	3.87820134311772	2.40049073019171	3.18225233361926
0.528423175171076	3.87836667944146	2.40146413292977	3.18277381047929
0.53007084210702	3.87853163718132	2.40243648648325	3.18329463709433
0.531720605366888	3.87869621615892	2.40340779128031	3.1838148135243
0.533372467617827	3.87886041619631	2.4043780477489	3.18433433982917
0.535026431530382	3.87902423711584	2.40534725631674	3.18485321606888
0.536682499778492	3.87918767874028	2.40631541741134	3.18537144230338
0.538340675039503	3.87935074089284	2.40728253146002	3.18588901859268
0.54000095999416	3.87951342339701	2.40824859888986	3.18640594499676
0.541663357326624	3.87967572607673	2.40921362012772	3.1869222215756
0.543327869724471	3.87983764875631	2.41017759560028	3.18743784838924
0.544994499878694	3.87999919126044	2.41114052573396	3.18795282549772
0.546663250483711	3.88016035341421	2.41210241095502	3.18846715296109
0.54833412423737	3.88032113504305	2.41306325168945	3.18898083083943
0.550007123840947	3.88048153597285	2.41402304836308	3.18949385919284
0.551682251999157	3.88064155602982	2.41498180140147	3.19000623808143
0.55335951142016	3.88080119504061	2.41593951123002	3.19051796756538
0.555038904815555	3.88096045283222	2.41689617827388	3.19102904770482
0.556720434900394	3.88111932923204	2.417851802958	3.19153947855998
0.558404104393185	3.88127782406789	2.41880638570711	3.19204926019107
0.560089916015893	3.88143593716795	2.41975992694575	3.19255839265836
0.561777872493945	3.88159366836079	2.42071242709822	3.19306687602215
0.56346797655624	3.88175101747536	2.42166388658861	3.19357471034274
0.565160230935143	3.88190798434105	2.42261430584081	3.1940818956805
0.566854638366498	3.88206456878757	2.42356368527849	3.19458843209581
0.568551201589633	3.88222077064509	2.4245120253251	3.19509431964911
0.570249923347355	3.88237658974416	2.4254593264039	3.19559955840087
0.571950806385966	3.8825320259157	2.42640558893792	3.1961041484116
0.573653853455259	3.88268707899103	2.42735081334997	3.19660808974183
0.575359067308528	3.88284174880187	2.42829500006267	3.19711138245216
0.577066450702567	3.88299603518034	2.42923814949842	3.19761402660322
0.578776006397682	3.88314993795897	2.4301802620794	3.19811602225569
0.580487737157685	3.88330345697066	2.43112133822759	3.1986173694703
0.582201645749908	3.88345659204872	2.43206137836474	3.19911806830781
0.583917734945206	3.88360934302686	2.43300038291242	3.19961811882904
0.585636007517953	3.8837617097392	2.43393835229198	3.20011752109488
0.587356466246058	3.88391369202021	2.43487528692452	3.20061627516621
0.589079113910963	3.88406528970485	2.435811187231	3.20111438110406
0.590803953297649	3.88421650262837	2.43674605363209	3.2016118389694
0.59253098719464	3.88436733062654	2.43767988654834	3.20210864882337
0.594260218394008	3.88451777353541	2.4386126864	3.20260481072706
0.595991649691376	3.88466783119154	2.43954445360718	3.2031003247417
0.597725283885926	3.88481750343182	2.44047518858975	3.20359519092854
0.5994611237804	3.88496679009356	2.44140489176736	3.20408940934887
0.601199172181108	3.88511569101452	2.4423335635595	3.20458298006412
0.602939431897926	3.8852642060328	2.44326120438539	3.2050759031357
0.604681905744309	3.88541233498694	2.44418781466408	3.20556817862512
0.606426596537291	3.88556007771587	2.44511339481442	3.20605980659395
0.608173507097489	3.88570743405895	2.44603794525502	3.20655078710384
0.609922640249111	3.88585440385592	2.44696146640432	3.2070411202165
0.611673998819953	3.88600098694693	2.44788395868051	3.20753080599368
0.613427585641415	3.88614718317254	2.44880542250159	3.20801984449723
0.615183403548495	3.88629299237378	2.44972585828542	3.20850823578912
0.616941455379801	3.88643841439197	2.45064526644953	3.20899597993127
0.618701743977549	3.88658344906892	2.45156364741135	3.20948307698579
0.620464272187574	3.88672809624684	2.45248100158806	3.20996952701482
0.622229042859332	3.88687235576834	2.45339732939663	3.21045533008056
0.623996058845903	3.88701622747644	2.45431263125385	3.21094048624532
0.625765323003997	3.88715971121458	2.45522690757629	3.21142499557147
0.62753683819396	3.8873028068266	2.45614015878033	3.21190885812148
0.629310607279774	3.88744551415677	2.45705238528212	3.21239207395786
0.631086633129069	3.88758783304974	2.45796358749763	3.21287464314325
0.632864918613121	3.88772976335063	2.45887376584264	3.21335656574036
0.634645466606858	3.88787130490493	2.4597829207327	3.21383784181198
0.636428279988868	3.88801245755855	2.46069105258317	3.21431847142099
0.638213361641402	3.8881532211578	2.4615981618092	3.21479845463033
0.640000714450376	3.88829359554946	2.46250424882575	3.21527779150308
0.641790341305379	3.88843358058067	2.46340931404759	3.21575648210237
0.643582245099677	3.88857317609902	2.46431335788927	3.21623452649144
0.645376428730213	3.88871238195252	2.46521638076516	3.21671192473364
0.647172895097621	3.88885119798955	2.4661183830894	3.21718867689237
0.648971647106224	3.88898962405896	2.46701936527597	3.21766478303114
0.650772687664038	3.88912766001	2.46791932773861	3.21814024321358
0.65257601968278	3.88926530569235	2.4688182708909	3.21861505750339
0.654381646077874	3.8894025609561	2.46971619514622	3.21908922596441
0.65618956976845	3.88953942565174	2.47061310091772	3.21956274866051
0.657999793677353	3.88967589963023	2.4715089886184	3.22003562565574
0.659812320731149	3.88981198274289	2.472403858661	3.22050785701416
0.661627153860122	3.88994767484151	2.47329771145813	3.22097944280003
0.66344429599829	3.89008297577831	2.47419054742218	3.22145038307766
0.665263750083402	3.89021788540587	2.47508236696534	3.22192067791147
0.667085519056942	3.89035240357726	2.47597317049961	3.222390327366
0.668909605864141	3.89048653014593	2.47686295843679	3.22285933150588
0.670736013453973	3.89062026496579	2.4777517311885	3.22332769039587
0.672564744779167	3.89075360789115	2.47863948916617	3.22379540410084
0.674395802796208	3.89088655877673	2.47952623278102	3.22426247268573
0.676229190465343	3.89101911747772	2.48041196244408	3.22472889621564
0.678064910750582	3.8911512838497	2.48129667856622	3.22519467475578
0.67990296661971	3.8912830577487	2.48218038155807	3.22565980837145
0.681743361044287	3.89141443903118	2.48306307183012	3.22612429712809
0.683586096999653	3.89154542755399	2.48394474979263	3.22658814109123
0.685431177464933	3.89167602317445	2.4848254158557	3.22705134032655
0.687278605423043	3.89180622575026	2.48570507042921	3.2275138948998
0.689128383860695	3.89193603513963	2.48658371392291	3.22797580487693
0.6909805157684	3.89206545120113	2.48746134674629	3.22843707032394
0.692835004140475	3.89219447379377	2.48833796930869	3.22889769130696
0.694691851975044	3.892323102777	2.48921358201927	3.2293576678923
0.696551062274048	3.89245133801073	2.490088185287	3.22981700014633
0.698412638043246	3.89257917935524	2.49096177952065	3.23027568813557
0.700276582292225	3.8927066266713	2.49183436512882	3.23073373192669
0.702142898034393	3.89283367982008	2.49270594251993	3.23119113158646
0.704011588287	3.89296033866319	2.49357651210219	3.23164788718177
0.705882656071131	3.89308660306268	2.49444607428366	3.23210399877967
0.707756104411715	3.89321247288102	2.4953146294722	3.23255946644734
0.709631936337531	3.89333794798112	2.49618217807548	3.23301429025205
0.711510154881211	3.89346302822636	2.49704872050102	3.23346847026127
0.713390763079243	3.8935877134805	2.49791425715613	3.23392200654255
0.715273763971981	3.89371200360774	2.49877878844793	3.23437489916358
0.717159160603648	3.89383589847278	2.49964231478341	3.23482714819225
0.719046956022336	3.89395939794068	2.50050483656934	3.2352787536965
0.72093715328002	3.89408250187696	2.5013663542123	3.23572971574444
0.722829755432554	3.89420521014761	2.50222686811874	3.23618003440436
0.724724765539684	3.89432752261903	2.5030863786949	3.23662970974464
0.726622186665045	3.89444943915806	2.50394488634686	3.23707874183384
0.728522021876173	3.89457095963198	2.50480239148049	3.23752713074063
0.730424274244503	3.89469208390852	2.50565889450153	3.23797487653385
0.732328946845382	3.89481281185583	2.50651439581552	3.23842197928247
0.734236042758068	3.89493314334251	2.50736889582783	3.23886843905561
0.736145565065735	3.89505307823762	2.50822239494365	3.23931425592254
0.738057516855482	3.89517261641062	2.50907489356801	3.23975942995266
0.739971901218335	3.89529175773145	2.50992639210577	3.24020396121557
0.741888721249254	3.89541050207048	2.5107768909616	3.24064784978097
0.743807980047134	3.89552884929849	2.51162639054	3.24109109571873
0.745729680714816	3.89564679928677	2.51247489124534	3.24153369909887
0.747653826359084	3.89576435190701	2.51332239348175	3.24197565999157
0.749580420090679	3.89588150703133	2.51416889765326	3.24241697846716
0.751509465024301	3.89599826453231	2.51501440416369	3.24285765459611
0.753440964278606	3.896114624283	2.5158589134167	3.24329768844908
0.755374920976225	3.89623058615685	2.51670242581577	3.24373708009684
0.757311338243757	3.8963461500278	2.51754494176427	3.2441758296104
0.759250219211783	3.89646131577022	2.51838646166535	3.24461393706084
0.761191567014865	3.89657608325888	2.51922698592198	3.24505140251944
0.763135384791553	3.89669045236908	2.52006651493702	3.24548822605765
0.765081675684389	3.8968044229765	2.52090504911314	3.24592440774708
0.767030442839915	3.8969179949573	2.52174258885284	3.24635994765948
0.768981689408678	3.89703116818809	2.52257913455847	3.24679484586679
0.770935418545229	3.8971439425459	2.5234146866322	3.2472291024411
0.772891633408134	3.89725631790824	2.52424924547605	3.24766271745468
0.774850337159982	3.89736829415306	2.5250828114919	3.24809569097997
0.77681153296738	3.89747987115874	2.52591538508143	3.24852802308955
0.778775224000966	3.89759104880413	2.52674696664619	3.2489597138562
0.780741413435415	3.89770182696854	2.52757755658756	3.24939076335287
0.782710104449434	3.89781220553172	2.52840715530677	3.24982117165266
0.784681300225781	3.89792218437385	2.52923576320487	3.25025093882885
0.786655003951261	3.8980317633756	2.53006338068279	3.25068006495491
0.788631218816734	3.89814094241806	2.53089000814127	3.25110855010447
0.790609948017118	3.89824972138278	2.53171564598091	3.25153639435132
0.792591194751397	3.8983581001518	2.53254029460217	3.25196359776947
0.794574962222626	3.89846607860754	2.53336395440532	3.25239016043306
0.796561253637934	3.89857365663294	2.53418662579051	3.25281608241644
0.798550072208533	3.89868083411138	2.53500830915773	3.25324136379414
0.800541421149715	3.89878761092665	2.53582900490679	3.25366600464082
0.802535303680868	3.89889398696306	2.53664871343739	3.2540900050314
0.804531723025474	3.89899996210532	2.53746743514906	3.25451336504092
0.806530682411119	3.89910553623866	2.53828517044119	3.25493608474465
0.808532185069489	3.89921070924868	2.53910191971299	3.25535816421799
0.810536234236388	3.8993154810215	2.53991768336356	3.25577960353655
0.812542833151734	3.89941985144369	2.54073246179184	3.25620040277616
0.814551985059568	3.89952382040225	2.54154625539662	3.25662056201279
0.816563693208059	3.89962738778467	2.54235906457653	3.2570400813226
0.818577960849507	3.89973055347889	2.54317088973009	3.257458960782
0.82059479124035	3.89983331737327	2.54398173125564	3.25787720046748
0.82261418764117	3.89993567935667	2.54479158955138	3.2582948004558
0.824636153316699	3.90003763931843	2.5456004650154	3.25871176082393
0.826660691535818	3.90013919714828	2.54640835804561	3.25912808164896
0.828687805571572	3.90024035273645	2.54721526903979	3.25954376300821
0.830717498701167	3.90034110597366	2.5480211983956	3.25995880497921
0.832749774205981	3.90044145675104	2.54882614651052	3.26037320763966
0.834784635371566	3.90054140496019	2.54963011378191	3.26078697106745
0.836822085487654	3.90064095049321	2.55043310060702	3.26120009534071
0.838862127848161	3.90074009324261	2.5512351073829	3.26161258053772
0.840904765751195	3.90083883310139	2.55203613450651	3.26202442673696
0.842950002499064	3.900937169963	2.55283618237466	3.26243563401714
0.844997841398269	3.90103510372138	2.55363525138402	3.26284620245717
0.847048285759526	3.90113263427092	2.55443334193114	3.26325613213614
0.84910133889776	3.90122976150643	2.55523045441239	3.26366542313332
0.851157004132112	3.90132648532327	2.55602658922409	3.26407407552826
0.853215284785949	3.90142280561717	2.55682174676233	3.26448208940062
0.855276184186867	3.90151872228442	2.55761592742314	3.26488946483034
0.857339705666689	3.90161423522169	2.55840913160239	3.26529620189754
0.859405852561483	3.90170934432617	2.55920135969582	3.26570230068252
0.861474628211563	3.90180404949547	2.55999261209903	3.26610776126581
0.863546035961487	3.90189835062773	2.56078288920751	3.26651258372816
0.865620079160071	3.90199224762151	2.56157219141662	3.26691676815052
0.867696761160394	3.90208574037582	2.56236051912157	3.26732031461403
0.869776085319799	3.90217882879021	2.56314787271748	3.26772322320008
0.871858054999899	3.9022715127646	2.56393425259929	3.26812549399021
0.873942673566588	3.90236379219949	2.56471965916189	3.26852712706627
0.876029944390037	3.90245566699571	2.56550409279995	3.26892812251019
0.87811987084471	3.90254713705471	2.5662875539081	3.26932848040425
0.880212456309362	3.9026382022783	2.5670700428808	3.26972820083086
0.882307704167048	3.9027288625688	2.56785156011241	3.27012728387266
0.884405617805123	3.902819117829	2.56863210599716	3.27052572961254
0.886506200615257	3.90290896796213	2.56941168092914	3.27092353813354
0.888609455993434	3.90299841287194	2.57019028530236	3.271320709519
0.890715387339956	3.90308745246262	2.57096791951066	3.27171724385242
0.892823998059456	3.90317608663883	2.57174458394781	3.27211314121756
0.894935291560893	3.90326431530571	2.57252027900744	3.27250840169835
0.897049271257567	3.90335213836887	2.57329500508305	3.272903025379
0.89916594056712	3.90343955573439	2.57406876256804	3.2732970123439
0.901285302911543	3.90352656730882	2.5748415518557	3.27369036267767
0.903407361717177	3.90361317299919	2.57561337333918	3.27408307646518
0.905532120414727	3.90369937271297	2.57638422741153	3.27447515379147
0.907659582439261	3.90378516635819	2.57715411446571	3.2748665947419
0.909789751230217	3.90387055384324	2.57792303489452	3.27525739940194
0.911922630231409	3.90395553507709	2.5786909890907	3.27564756785739
0.914058222891036	3.90404010996907	2.5794579774468	3.27603710019419
0.916196532661678	3.90412427842909	2.58022400035536	3.27642599649858
0.918337563000311	3.9042080403675	2.58098905820874	3.276814256857
0.920481317368312	3.90429139569508	2.5817531513992	3.2772018813561
0.922627799231455	3.90437434432316	2.58251628031893	3.27758887008281
0.92477701205993	3.90445688616349	2.58327844535997	3.27797522312424
0.926928959328339	3.90453902112831	2.58403964691426	3.27836094056776
0.929083644515705	3.90462074913038	2.58479988537367	3.27874602250101
0.931241071105479	3.90470207008283	2.58555916112989	3.27913046901175
0.933401242585544	3.90478298389941	2.58631747457461	3.27951428018813
0.935564162448216	3.90486349049422	2.58707482609932	3.27989745611839
0.937729834190259	3.90494358978189	2.58783121609545	3.2802799968911
0.939898261312886	3.90502328167756	2.58858664495434	3.28066190259504
0.942069447321761	3.90510256609682	2.58934111306722	3.28104317331923
0.944243395727012	3.9051814429557	2.59009462082518	3.28142380915292
0.94642011004323	3.90525991217076	2.59084716861926	3.28180381018559
0.948599593789479	3.90533797365902	2.59159875684039	3.282183176507
0.950781850489302	3.905415627338	2.59234938587939	3.28256190820712
0.952966883670723	3.90549287312565	2.59309905612697	3.28294000537615
0.955154696866254	3.90556971094047	2.5938477679738	3.28331746810458
0.957345293612901	3.90564614070137	2.59459552181037	3.28369429648309
0.959538677452175	3.90572216232778	2.59534231802715	3.28407049060264
0.961734851930086	3.90579777573963	2.59608815701448	3.28444605055443
0.963933820597161	3.90587298085727	2.5968330391626	3.28482097642988
0.966135587008441	3.9059477776016	2.59757696486169	3.2851952683207
0.968340154723492	3.90602216589394	2.59831993450179	3.28556892631879
0.970547527306408	3.90609614565613	2.59906194847289	3.28594195051635
0.972757708325819	3.90616971681049	2.59980300716487	3.2863143410058
0.974970701354892	3.9062428792798	2.60054311096752	3.28668609787982
0.977186509971342	3.90631563298737	2.60128226027057	3.28705722123135
0.979405137757439	3.90638797785692	2.60202045546361	3.28742771115355
0.981626588300007	3.90645991381272	2.60275769693618	3.28779756773985
0.983850865190432	3.90653144077951	2.60349398507772	3.28816679108395
0.986077972024673	3.9066025586825	2.60422932027761	3.28853538127977
0.988307912403264	3.90667326744735	2.60496370292508	3.28890333842149
0.990540689931318	3.90674356700028	2.60569713340935	3.28927066260356
0.992776308218537	3.90681345726795	2.60642961211953	3.28963735392069
0.995014770879211	3.9068829381775	2.60716113944461	3.2900034124678
0.997256081532234	3.90695200965658	2.60789171577355	3.29036883834012
0.999500243801101	3.90702067163331	2.6086213414952	3.29073363163311
1.00174726131392	3.90708892403629	2.60935001699834	3.2910977924425
1.00399713770341	3.90715676679464	2.61007774267168	3.29146132086427
1.00624987660692	3.90722419983791	2.61080451890382	3.29182421699465
1.00850548166641	3.90729122309619	2.61153034608331	3.29218648093014
1.0107639565285	3.90735783650003	2.61225522459862	3.29254811276752
1.01302530484443	3.90742403998047	2.61297915483812	3.2929091126038
1.01528953027009	3.90748983346903	2.61370213719012	3.29326948053625
1.01755663646602	3.90755521689777	2.61442417204288	3.29362921666244
1.01982662709742	3.90762019019913	2.61514525978454	3.29398832108015
1.02209950583416	3.90768475330617	2.6158654008032	3.2943467938875
1.02437527635076	3.90774890615234	2.61658459548686	3.29470463518278
1.02665394232644	3.90781264867161	2.61730284422347	3.29506184506462
1.02893550744507	3.90787598079843	2.6180201474009	3.29541842363186
1.03121997539523	3.9079389024678	2.61873650540697	3.29577437098368
1.0335073498702	3.9080014136151	2.61945191862938	3.29612968721944
1.03579763456794	3.90806351417631	2.62016638745582	3.29648437243885
1.03809083319112	3.90812520408782	2.62087991227387	3.29683842674181
1.04038694944712	3.90818648328652	2.62159249347105	3.29719185022854
1.04268598704805	3.90824735170985	2.62230413143483	3.29754464299952
1.04498794971072	3.9083078092957	2.62301482655262	3.29789680515551
1.04729284115669	3.90836785598242	2.62372457921172	3.29824833679752
1.04960066511223	3.90842749170891	2.62443338979941	3.29859923802683
1.05191142530839	3.90848671641453	2.6251412587029	3.29894950894502
1.05422512548093	3.90854553003914	2.62584818630931	3.29929914965392
1.05654176937039	3.90860393252308	2.62655417300573	3.29964816025564
1.05886136072204	3.90866192380719	2.62725921917918	3.29999654085256
1.06118390328593	3.90871950383281	2.6279633252166	3.30034429154734
1.0635094008169	3.90877667254177	2.62866649150489	3.30069141244292
1.06583785707454	3.90883342987638	2.62936871843091	3.30103790364252
1.06816927582323	3.90888977577944	2.63007000638139	3.30138376524959
1.07050366083214	3.90894571019429	2.6307703557431	3.30172899736794
1.07284101587526	3.90900123306467	2.63146976690265	3.30207360010157
1.07518134473133	3.90905634433495	2.63216824024671	3.30241757355485
1.07752465118394	3.90911104394986	2.6328657761618	3.30276091783234
1.07987093902149	3.90916533185472	2.63356237503443	3.30310363303896
1.08222021203718	3.90921920799528	2.63425803725104	3.30344571927985
1.08457247402905	3.90927267231782	2.63495276319802	3.30378717666045
1.08692772879997	3.90932572476908	2.6356465532617	3.30412800528647
1.08928598015765	3.90937836529636	2.6363394078284	3.30446820526395
1.09164723191463	3.90943059384739	2.63703132728433	3.30480777669916
1.09401148788833	3.90948241037043	2.6377223120157	3.30514671969868
1.09637875190101	3.90953381481422	2.63841236240863	3.30548503436936
1.09874902777977	3.90958480712803	2.63910147884924	3.30582272081836
1.10112231935663	3.90963538726158	2.63978966172355	3.30615977915311
1.10349863046845	3.90968555516507	2.64047691141755	3.30649620948127
1.10587796495697	3.90973531078929	2.64116322831722	3.3068320119109
1.10826032666883	3.90978465408544	2.64184861280844	3.30716718655026
1.11064571945556	3.90983358500526	2.6425330652771	3.30750173350795
1.1130341471736	3.90988210350096	2.64321658610899	3.3078356528928
1.11542561368428	3.90993020952527	2.6438991756899	3.30816894481398
1.11782012285386	3.90997790303142	2.64458083440557	3.30850160938094
1.1202176785535	3.91002518397312	2.64526156264169	3.3088336467034
1.1226182846593	3.91007205230455	2.64594136078389	3.30916505689138
1.12502194505229	3.91011850798046	2.64662022921779	3.30949584005519
1.12742866361843	3.91016455095607	2.64729816832898	3.30982599630546
1.12983844424863	3.91021018118706	2.64797517850298	3.31015552575306
1.13225129083874	3.91025539862967	2.64865126012529	3.31048442850921
1.13466720728959	3.91030020324057	2.64932641358135	3.31081270468535
1.13708619750695	3.91034459497701	2.65000063925662	3.31114035439331
1.13950826540158	3.91038857379664	2.65067393753644	3.3114673777451
1.14193341488918	3.91043213965775	2.65134630880621	3.31179377485315
1.14436164989048	3.91047529251898	2.65201775345122	3.3121195458301
1.14679297433116	3.91051803233956	2.65268827185677	3.31244469078891
1.14922739214192	3.91056035907917	2.65335786440809	3.31276920984281
1.15166490725844	3.91060227269806	2.65402653149043	3.3130931031054
1.15410552362141	3.91064377315692	2.65469427348897	3.3134163706905
1.15654924517656	3.91068486041693	2.65536109078885	3.31373901271226
1.15899607587461	3.91072553443985	2.65602698377524	3.31406102928516
1.16144601967131	3.91076579518786	2.65669195283322	3.31438242052392
1.16389908052747	3.91080564262366	2.65735599834785	3.31470318654358
1.1663552624089	3.91084507671051	2.65801912070421	3.31502332745953
1.16881456928649	3.91088409741208	2.65868132028728	3.31534284338738
1.17127700513616	3.9109227046926	2.65934259748209	3.3156617344431
1.17374257393889	3.91096089851679	2.6600029526736	3.31598000074294
1.17621127968075	3.91099867884988	2.66066238624675	3.31629764240346
1.17868312635284	3.91103604565757	2.66132089858646	3.31661465954152
1.18115811795138	3.91107299890612	2.66197849007764	3.31693105227428
1.18363625847764	3.91110953856222	2.66263516110514	3.3172468207192
1.186117551938	3.91114566459313	2.66329091205385	3.31756196499408
1.18860200234394	3.91118137696658	2.66394574330859	3.31787648521698
1.19108961371202	3.9112166756508	2.66459965525417	3.31819038150628
1.19358039006395	3.91125156061454	2.66525264827539	3.31850365398068
1.19607433542651	3.91128603182702	2.66590472275702	3.31881630275916
1.19857145383165	3.91132008925802	2.66655587908384	3.31912832796105
1.20107174931641	3.91135373287777	2.66720611764056	3.31943972970594
1.20357522592298	3.91138696265704	2.66785543881194	3.31975050811377
1.20608188769872	3.91141977856709	2.66850384298268	3.32006066330476
1.20859173869609	3.91145218057969	2.66915133053747	3.32037019539946
1.21110478297274	3.91148416866708	2.66979790186099	3.32067910451869
1.21362102459148	3.91151574280205	2.67044355733791	3.32098739078363
1.21614046762028	3.9115469029579	2.6710882973529	3.32129505431576
1.21866311613228	3.91157764910838	2.67173212229058	3.32160209523684
1.22118897420582	3.91160798122779	2.6723750325356	3.32190851366896
1.22371804592442	3.91163789929095	2.67301702847259	3.32221430973456
1.2262503353768	3.91166740327311	2.67365811048613	3.32251948355632
1.22878584665686	3.91169649315012	2.67429827896086	3.32282403525729
1.23132458386374	3.91172516889825	2.67493753428134	3.32312796496081
1.23386655110178	3.91175343049437	2.6755758768322	3.32343127279056
1.23641175248054	3.91178127791573	2.67621330699797	3.32373395887046
1.23896019211481	3.91180871114022	2.67684982516327	3.32403602332487
1.24151187412462	3.91183573014615	2.67748543171264	3.32433746627834
1.24406680263524	3.91186233491238	2.67812012703067	3.32463828785583
1.24662498177719	3.91188852541823	2.67875391150189	3.32493848818255
1.24918641568624	3.91191430164355	2.67938678551086	3.32523806738405
1.25175110850343	3.91193966356874	2.68001874944217	3.32553702558624
1.25431906437505	3.91196461117464	2.68064980368033	3.32583536291527
1.25689028745268	3.91198914444261	2.6812799486099	3.32613307949767
1.2594647818932	3.91201326335458	2.68190918461546	3.32643017546027
1.26204255185875	3.9120369678929	2.68253751208152	3.3267266509302
1.26462360151676	3.91206025804048	2.68316493139266	3.32702250603495
1.26720793504	3.91208313378073	2.68379144293342	3.32731774090229
1.26979555660651	3.91210559509754	2.68441704708834	3.32761235566032
1.27238647039967	3.91212764197537	2.68504174424202	3.3279063504375
1.27498068060817	3.91214927439913	2.68566553477899	3.32819972536256
1.27757819142604	3.91217049235423	2.68628841908381	3.32849248056455
1.28017900705263	3.91219129582664	2.68691039754107	3.32878461617291
1.28278313169266	3.91221168480283	2.68753147053534	3.32907613231734
1.28539056955616	3.91223165926973	2.68815163845121	3.32936702912788
1.28800132485856	3.91225121921484	2.68877090167326	3.3296573067349
1.29061540182062	3.91227036462609	2.68938926058608	3.32994696526906
1.29323280466848	3.91228909549201	2.69000671557429	3.3302360048614
1.29585353763366	3.91230741180161	2.69062326702252	3.33052442564328
1.29847760495307	3.91232531354435	2.69123891531537	3.33081222774633
1.301105010869	3.91234280071027	2.69185366083748	3.33109941130255
1.30373575962914	3.91235987328991	2.69246750397352	3.33138597644427
1.30636985548659	3.91237653127428	2.69308044510811	3.33167192330412
1.30900730269984	3.91239277465493	2.69369248462596	3.33195725201508
1.31164810553283	3.9124086034239	2.69430362291172	3.33224196271042
1.31429226825491	3.91242401757376	2.69491386035012	3.3325260555238
1.31693979514086	3.91243901709762	2.69552319732586	3.33280953058919
1.31959069047089	3.912453601989	2.69613163422366	3.33309238804082
1.32224495853067	3.91246777224204	2.69673917142829	3.33337462801335
1.32490260361133	3.91248152785133	2.69734580932449	3.33365625064171
1.32756363000944	3.91249486881197	2.69795154829704	3.33393725606115
1.33022804202704	3.91250779511961	2.69855638873075	3.33421764440732
1.33289584397165	3.91252030677034	2.69916033101041	3.3344974158161
1.33556704015627	3.91253240376085	2.69976337552088	3.3347765704238
1.33824163489939	3.91254408608828	2.70036552264701	3.335055108367
1.34091963252499	3.9125553537503	2.70096677277368	3.33533302978264
1.34360103736255	3.91256620674506	2.70156712628577	3.33561033480796
1.34628585374705	3.91257664507129	2.7021665835682	3.33588702358058
1.34897408601901	3.91258666872816	2.70276514500593	3.33616309623842
1.35166573852445	3.91259627771539	2.70336281098391	3.33643855291974
1.35436081561493	3.9126054720332	2.70395958188713	3.33671339376313
1.35705932164755	3.9126142516823	2.7045554581006	3.33698761890752
1.35976126098494	3.912622616664	2.70515044000938	3.3372612284922
1.36246663799528	3.91263056697997	2.70574452799849	3.33753422265673
1.36517545705233	3.91263810263254	2.70633772245307	3.33780660154109
1.3678877225354	3.91264522362446	2.70693002375821	3.33807836528552
1.37060343882936	3.91265192995902	2.70752143229905	3.33834951403063
1.37332261032468	3.91265822164006	2.7081119484608	3.3386200479174
1.37604524141741	3.91266409867184	2.70870157262862	3.33888996708707
1.37877133650918	3.91266956105922	2.70929030518778	3.33915927168128
1.38150090000724	3.91267460880751	2.70987814652351	3.33942796184197
1.38423393632443	3.9126792419226	2.71046509702113	3.33969603771146
1.38697044987922	3.91268346041085	2.71105115706598	3.3399634994324
1.38971044509569	3.9126872642791	2.71163632704337	3.34023034714771
1.39245392640354	3.91269065353477	2.71222060733874	3.34049658100075
1.39520089823814	3.91269362818573	2.7128039983375	3.34076220113514
1.39795136504047	3.9126961882404	2.71338650042509	3.34102720769487
1.40070533125717	3.91269833370776	2.71396811398705	3.34129160082432
1.40346280134054	3.91270006459716	2.71454883940886	3.34155538066811
1.40622377974855	3.91270138091862	2.71512867707613	3.34181854737128
1.40898827094483	3.91270228268254	2.71570762737442	3.34208110107916
1.41175627939869	3.91270276989996	2.71628569068942	3.34234304193749
1.41452780958515	3.91270284258235	2.71686286740678	3.34260437009229
1.41730286598488	3.91270250074168	2.71743915791221	3.34286508568992
1.42008145308429	3.91270174439052	2.7180145625915	3.34312518887715
1.42286357537548	3.91270057354185	2.71858908183042	3.343384679801
1.42564923735627	3.91269898820924	2.71916271601483	3.34364355860892
1.4284384435302	3.91269698840673	2.71973546553059	3.34390182544864
1.43123119840655	3.91269457414888	2.72030733076362	3.34415948046824
1.43402750650031	3.91269174545081	2.7208783120999	3.34441652381623
1.43682737233224	3.91268850232807	2.72144840992542	3.34467295564133
1.43963080042885	3.9126848447968	2.72201762462625	3.34492877609271
1.4424377953224	3.91268077287362	2.72258595658848	3.34518398531985
1.44524836155092	3.91267628657565	2.72315340619823	3.34543858347256
1.44806250365822	3.91267138592054	2.7237199738417	3.34569257070101
1.45088022619387	3.91266607092646	2.72428565990512	3.34594594715572
1.45370153371325	3.9126603416121	2.72485046477478	3.34619871298757
1.45652643077753	3.91265419799664	2.725414388837	3.34645086834777
1.45935492195369	3.91264764009977	2.72597743247812	3.34670241338784
1.4621870118145	3.91264066794171	2.7265395960846	3.34695334825971
1.46502270493857	3.91263328154322	2.72710088004291	3.34720367311565
1.46786200591031	3.91262548092554	2.72766128473957	3.34745338810825
1.47070491932	3.9126172661104	2.72822081056113	3.34770249339045
1.47355144976373	3.9126086371201	2.72877945789423	3.34795098911557
1.47640160184344	3.91259959397744	2.72933722712555	3.34819887543725
1.47925538016693	3.91259013670568	2.72989411864179	3.34844615250947
1.48211278934788	3.91258026532868	2.73045013282976	3.3486928204866
1.48497383400582	3.91256997987075	2.73100527007627	3.34893887952334
1.48783851876614	3.91255928035674	2.73155953076822	3.34918432977473
1.49070684826017	3.91254816681202	2.73211291529255	3.34942917139618
1.49357882712507	3.91253663926245	2.73266542403626	3.34967340454344
1.49645446000394	3.9125246977344	2.73321705738636	3.34991702937257
1.49933375154578	3.91251234225482	2.73376781573002	3.35016004604009
1.50221670640549	3.91249957285109	2.73431769945437	3.35040245470276
1.50510332924391	3.91248638955115	2.73486670894663	3.35064425551774
1.5079936247278	3.91247279238346	2.7354148445941	3.35088544864257
1.51088759752987	3.91245878137697	2.73596210678411	3.3511260342351
1.51378525232876	3.91244435656117	2.73650849590406	3.35136601245354
1.51668659380907	3.912429517966	2.73705401234138	3.35160538345643
1.51959162666135	3.91241426562203	2.73759865648363	3.35184414740275
1.52250035558214	3.91239859956025	2.73814242871838	3.35208230445175
1.52541278527393	3.9123825198122	2.73868532943326	3.35231985476306
1.52832892044521	3.9123660264099	2.73922735901597	3.35255679849665
1.53124876581045	3.91234911938596	2.73976851785429	3.35279313581288
1.53417232609013	3.91233179877341	2.74030880633603	3.35302886687244
1.53709960601074	3.91231406460588	2.74084822484911	3.35326399183639
1.54003061030475	3.91229591691745	2.74138677378145	3.35349851086611
1.54296534371069	3.91227735574279	2.74192445352112	3.3537324241234
1.5459038109731	3.91225838111697	2.74246126445616	3.35396573177033
1.54884601684255	3.91223899307569	2.74299720697475	3.35419843396942
1.55179196607568	3.91221919165509	2.7435322814651	3.35443053088346
1.55474166343515	3.91219897689188	2.74406648831551	3.35466202267567
1.55769511368971	3.91217834882322	2.74459982791432	3.35489290950958
1.56065232161415	3.91215730748685	2.74513230064996	3.35512319154908
1.56361329198935	3.91213585292097	2.74566390691091	3.35535286895844
1.56657802960227	3.91211398516435	2.74619464708575	3.35558194190229
1.56954653924596	3.91209170425623	2.74672452156311	3.35581041054559
1.57251882571958	3.91206901023638	2.74725353073167	3.35603827505367
1.57549489382836	3.91204590314508	2.74778167498023	3.35626553559223
1.57847474838369	3.91202238302314	2.74830895469762	3.35649219232731
1.58145839420305	3.91199844991188	2.74883537027275	3.35671824542534
1.58444583611007	3.91197410385311	2.74936092209462	3.35694369505307
1.58743707893449	3.9119493448892	2.7498856105523	3.35716854137764
1.59043212751222	3.91192417306299	2.7504094360349	3.35739278456654
1.59343098668531	3.91189858841786	2.75093239893165	3.3576164247876
1.59643366130197	3.91187259099768	2.75145449963182	3.35783946220903
1.5994401562166	3.9118461808469	2.75197573852479	3.35806189699942
1.60245047628974	3.91181935801043	2.752496116	3.35828372932772
1.60546462638815	3.91179212253363	2.75301563244692	3.35850495936314
1.60848261138475	3.91176447446254	2.75353428825517	3.3587255872754
1.61150443615867	3.91173641384359	2.75405208381444	3.35894561323451
1.61453010559527	3.91170794072376	2.75456901951443	3.35916503741083
1.6175596245861	3.91167905515052	2.75508509574497	3.35938385997507
1.62059299802895	3.91164975717191	2.75560031289599	3.35960208109838
1.62363023082781	3.91162004683645	2.75611467135745	3.35981970095219
1.62667132789296	3.91158992419317	2.75662817151943	3.36003671970834
1.62971629414088	3.9115593892916	2.75714081377204	3.36025313753899
1.63276513449433	3.91152844218185	2.75765259850553	3.36046895461671
1.63581785388233	3.91149708291447	2.7581635261102	3.36068417111442
1.63887445724017	3.91146531154056	2.75867359697643	3.36089878720537
1.64193494950942	3.91143312811176	2.75918281149471	3.36111280306324
1.64499933563792	3.91140053268013	2.75969117005555	3.36132621886197
1.64806762057985	3.91136752529839	2.76019867304962	3.36153903477598
1.65113980929564	3.91133410601966	2.76070532086765	3.36175125098
1.65421590675206	3.9113002748976	2.76121111390043	3.3619628676491
1.6572959179222	3.91126603198642	2.76171605253885	3.36217388495876
1.66037984778546	3.91123137734076	2.76222013717387	3.36238430308477
1.66346770132761	3.91119631101591	2.76272336819658	3.36259412220337
1.66655948354071	3.91116083306755	2.76322574599811	3.36280334249109
1.66965519942322	3.91112494355193	2.76372727096971	3.36301196412485
1.67275485397994	3.91108864252583	2.7642279435027	3.36321998728195
1.67585845222204	3.9110519300465	2.76472776398849	3.36342741214002
1.67896599916706	3.91101480617172	2.76522673281857	3.36363423887709
1.68207749983893	3.91097727095981	2.76572485038455	3.36384046767155
1.68519295926796	3.91093932446957	2.7662221170781	3.36404609870214
1.68831238249089	3.9109009667603	2.76671853329096	3.36425113214796
1.69143577455083	3.91086219789192	2.76721409941505	3.36445556818855
1.69456314049733	3.91082301792473	2.76770881584228	3.36465940700372
1.69769448538637	3.9107834269196	2.7682026829647	3.36486264877368
1.70082981428034	3.91074342493794	2.76869570117445	3.36506529367903
1.70396913224809	3.91070301204163	2.76918787086375	3.36526734190073
1.7071124443649	3.91066218829311	2.76967919242493	3.3654687936201
1.71025975571254	3.91062095375526	2.77016966625039	3.3656696490188
1.71341107137921	3.91057930849157	2.77065929273266	3.36586990827892
1.71656639645959	3.91053725256597	2.77114807226432	3.36606957158286
1.71972573605487	3.91049478604295	2.77163600523808	3.36626863911344
1.7228890952727	3.91045190898745	2.77212309204671	3.36646711105378
1.72605647922725	3.910408621465	2.77260933308313	3.36666498758743
1.72922789303917	3.91036492354164	2.77309472874032	3.36686226889832
1.73240334183565	3.91032081528382	2.77357927941133	3.36705895517066
1.73558283075039	3.91027629675863	2.77406298548937	3.36725504658913
1.73876636492363	3.91023136803361	2.77454584736771	3.36745054333871
1.74195394950214	3.91018602917684	2.77502786543973	3.3676454456048
1.74514558963926	3.91014028025687	2.77550904009888	3.36783975357312
1.74834129049485	3.91009412134279	2.77598937173875	3.36803346742979
1.75154105723536	3.91004755250423	2.77646886075301	3.3682265873613
1.75474489503382	3.91000057381133	2.77694750753544	3.36841911355452
1.75795280906981	3.90995318533466	2.7774253124799	3.36861104619665
1.76116480452955	3.90990538714541	2.77790227598036	3.36880238547529
1.7643808866058	3.90985717931522	2.7783783984309	3.36899313157841
1.76760106049797	3.90980856191627	2.7788536802257	3.36918328469435
1.77082533141207	3.90975953502124	2.77932812175904	3.36937284501181
1.77405370456074	3.90971009870334	2.7798017234253	3.36956181271988
1.77728618516323	3.90966025303626	2.78027448561896	3.369750188008
1.78052277844545	3.90960999809423	2.78074640873461	3.36993797106598
1.78376348963997	3.90955933395199	2.78121749316694	3.37012516208403
1.78700832398599	3.90950826068479	2.78168773931075	3.37031176125271
1.79025728672939	3.90945677836838	2.78215714756093	3.37049776876295
1.79351038312273	3.90940488707906	2.78262571831251	3.37068318480606
1.79676761842524	3.90935258689358	2.78309345196058	3.37086800957371
1.80002899790285	3.90929987788927	2.78356034890037	3.37105224325797
1.80329452682818	3.90924676014393	2.78402640952721	3.37123588605125
1.80656421048058	3.90919323373588	2.78449163423651	3.37141893814634
1.80983805414609	3.90913929874397	2.78495602342385	3.37160139973643
1.81311606311749	3.90908495524753	2.78541957748484	3.37178327101504
1.8163982426943	3.90903020332643	2.78588229681526	3.3719645521761
1.81968459818276	3.90897504306104	2.78634418181096	3.37214524341388
1.82297513489589	3.90891947453225	2.78680523286792	3.37232534492304
1.82626985815345	3.90886349782142	2.7872654503822	3.37250485689861
1.82956877328197	3.90880711301052	2.78772483475005	3.37268377953603
1.83287188561476	3.90875032018192	2.78818338636772	3.37286211303103
1.83617920049193	3.90869311941857	2.78864110563166	3.37303985757979
1.83949072326035	3.90863551080393	2.78909799293838	3.37321701337884
1.84280645927372	3.90857749442193	2.78955404868453	3.37339358062507
1.84612641389255	3.90851907035704	2.79000927326684	3.37356955951575
1.84945059248416	3.90846023869422	2.79046366708219	3.37374495024852
1.85277900042271	3.90840099951899	2.79091723052754	3.37391975302141
1.85611164308918	3.90834135291732	2.791369964	3.37409396803282
1.85944852587142	3.90828129897575	2.79182186789676	3.37426759548153
1.86278965416412	3.90822083778127	2.79227294261512	3.37444063556664
1.86613503336882	3.90815996942142	2.79272318855254	3.37461308848771
1.86948466889397	3.90809869398428	2.79317260610657	3.37478495444463
1.87283856615486	3.90803701155836	2.79362119567485	3.37495623363765
1.87619673057371	3.90797492223273	2.79406895765516	3.37512692626743
1.8795591675796	3.90791242609697	2.7945158924454	3.37529703253496
1.88292588260855	3.90784952324117	2.79496200044357	3.37546655264165
1.88629688110346	3.90778621375592	2.79540728204781	3.37563548678926
1.8896721685142	3.90772249773234	2.79585173765638	3.37580383517996
1.89305175029755	3.90765837526202	2.7962953676676	3.37597159801622
1.89643563191722	3.9075938464371	2.79673817247998	3.37613877550096
1.89982381884388	3.90752891135021	2.7971801524921	3.37630536783745
1.90321631655518	3.90746357009449	2.79762130810268	3.37647137522931
1.90661313053572	3.90739782276361	2.79806163971057	3.37663679788058
1.91001426627708	3.90733166945172	2.79850114771472	3.37680163599565
1.91341972927783	3.90726511025351	2.7989398325142	3.37696588977929
1.91682952504353	3.90719814526416	2.79937769450822	3.37712955943665
1.92024365908676	3.90713077457935	2.79981473409608	3.37729264517324
1.9236621369271	3.90706299829529	2.80025095167722	3.37745514719496
1.92708496409115	3.90699481650869	2.80068634765121	3.37761706570809
1.93051214611255	3.90692622931678	2.80112092241774	3.37777840091929
1.93394368853199	3.90685723681727	2.80155467637659	3.37793915303555
1.93737959689717	3.90678783910841	2.80198760992769	3.37809932226431
1.9408198767629	3.90671803628892	2.80241972347109	3.37825890881331
1.94426453369103	3.90664782845811	2.80285101740699	3.37841791289075
1.94771357325048	3.90657721571571	2.80328149213566	3.37857633470515
1.95116700101726	3.90650619816198	2.80371114805751	3.37873417446538
1.9546248225745	3.90643477589773	2.80413998557311	3.37889143238077
1.95808704351239	3.90636294902421	2.80456800508311	3.37904810866095
1.96155366942827	3.90629071764326	2.80499520698832	3.37920420351598
1.96502470592658	3.90621808185715	2.80542159168965	3.37935971715626
1.9685001586189	3.9061450417687	2.80584715958814	3.37951464979259
1.97198003312394	3.90607159748124	2.80627191108498	3.37966900163613
1.97546433506757	3.90599774909859	2.80669584658145	3.37982277289843
1.97895307008281	3.90592349672508	2.80711896647899	3.37997596379142
1.98244624380985	3.90584884046555	2.80754127117914	3.38012857452739
1.98594386189607	3.90577378042536	2.80796276108358	3.38028060531901
1.989445929996	3.90569831671037	2.80838343659414	3.38043205637935
1.99295245377139	3.90562244942692	2.80880329811273	3.38058292792184
1.99646343889119	3.9055461786819	2.80922234604142	3.38073322016027
1.99997889103157	3.90546950458268	2.80964058078242	3.38088293330885
2.0034988158759	3.90539242723713	2.81005800273803	3.38103206758212
2.0070232191148	3.90531494675366	2.81047461231072	3.38118062319503
2.01055210644613	3.90523706324114	2.81089040990306	3.3813286003629
2.01408548357498	3.90515877680899	2.81130539591777	3.38147599930142
2.01762335621372	3.90508008756715	2.8117195707577	3.38162282022669
2.02116573008198	3.90500099562595	2.8121329348258	3.38176906335511
2.02471261090667	3.90492150109639	2.81254548852521	3.38191472890356
2.02826400442197	3.90484160408986	2.81295723225915	3.38205981708922
2.03181991636938	3.9047613047183	2.81336816643098	3.38220432812968
2.0353803524977	3.9046806030941	2.81377829144419	3.38234826224287
2.03894531856302	3.90459949933028	2.81418760770246	3.38249161964719
2.04251482032879	3.90451799354023	2.81459611560951	3.3826344005613
2.04608886356575	3.90443608583793	2.81500381556928	3.38277660520434
2.04966745405204	3.9043537763378	2.81541070798576	3.38291823379574
2.05325059757308	3.90427106515483	2.81581679326314	3.38305928655538
2.05683829992172	3.90418795240451	2.81622207180575	3.3831997637035
2.06043056689813	3.90410443820275	2.81662654401797	3.38333966546067
2.06402740430989	3.90402052266606	2.8170302103044	3.38347899204789
2.06762881797195	3.90393620591142	2.81743307106975	3.38361774368654
2.07123481370667	3.90385148805629	2.81783512671885	3.38375592059834
2.07484539734381	3.90376636921867	2.81823637765667	3.38389352300541
2.07846057472055	3.90368084951706	2.81863682428835	3.38403055113026
2.0820803516815	3.90359492907042	2.81903646701911	3.38416700519574
2.0857047340787	3.9035086079983	2.81943530625436	3.38430288542514
2.08933372777165	3.90342188642065	2.8198333423996	3.38443819204207
2.09296733862728	3.903334764458	2.8202305758605	3.38457292527054
2.09660557252	3.90324724223134	2.82062700704286	3.38470708533493
2.1002484353317	3.90315931986218	2.8210226363526	3.38484067246001
2.10389593295175	3.90307099747255	2.82141746419582	3.38497368687095
2.10754807127699	3.90298227518494	2.8218114909787	3.38510612879322
2.1112048562118	3.90289315312241	2.82220471710763	3.38523799845279
2.11486629366804	3.9028036314084	2.82259714298905	3.38536929607586
2.11853238956512	3.90271371016701	2.82298876902963	3.38550002188915
2.12220314982996	3.90262338952272	2.82337959563611	3.38563017611967
2.12587858039702	3.90253266960057	2.82376962321541	3.38575975899482
2.12955868720833	3.90244155052607	2.82415885217458	3.38588877074241
2.13324347621345	3.90235003242526	2.8245472829208	3.3860172115906
2.13693295336955	3.90225811542467	2.82493491586141	3.38614508176796
2.14062712464134	3.90216579965131	2.82532175140386	3.38627238150337
2.14432599600115	3.90207308523275	2.82570778995579	3.3863991110262
2.14802957342888	3.90197997229697	2.82609303192491	3.38652527056606
2.15173786291206	3.90188646097256	2.82647747771916	3.38665086035307
2.15545087044583	3.90179255138851	2.82686112774656	3.38677588061765
2.15916860203295	3.90169824367436	2.82724398241527	3.38690033159059
2.16289106368384	3.90160353796015	2.82762604213363	3.38702421350312
2.16661826141654	3.90150843437642	2.8280073073101	3.3871475265868
2.17035020125676	3.90141293305419	2.8283877783533	3.38727027107359
2.17408688923788	3.90131703412497	2.82876745567194	3.38739244719579
2.17782833140096	3.90122073772085	2.82914633967496	3.38751405518615
2.18157453379472	3.90112404397432	2.82952443077137	3.38763509527773
2.1853255024756	3.90102695301843	2.82990172937037	3.38775556770401
2.18908124350775	3.90092946498669	2.83027823588127	3.38787547269882
2.19284176296301	3.90083158001314	2.83065395071356	3.38799481049638
2.19660706692097	3.90073329823232	2.83102887427684	3.38811358133131
2.20037716146894	3.90063461977921	2.83140300698086	3.38823178543854
2.20415205270197	3.90053554478939	2.83177634923556	3.38834942305347
2.2079317467229	3.90043607339884	2.83214890145097	3.38846649441181
2.21171624964229	3.90033620574411	2.8325206640373	3.38858299974968
2.21550556757849	3.9002359419622	2.83289163740488	3.38869893930357
2.21929970665766	3.90013528219061	2.83326182196421	3.38881431331033
2.22309867301371	3.90003422656738	2.83363121812593	3.38892912200722
2.22690247278838	3.89993277523103	2.83399982630084	3.38904336563187
2.23071111213123	3.89983092832051	2.83436764689982	3.38915704442223
2.23452459719963	3.8997286859754	2.83473468033401	3.38927015861675
2.23834293415878	3.89962604833564	2.8351009270146	3.38938270845414
2.24216612918175	3.89952301554176	2.83546638735299	3.38949469417355
2.24599418844944	3.89941958773472	2.83583106176066	3.38960611601446
2.24982711815061	3.89931576505605	2.83619495064933	3.38971697421681
2.25366492448191	3.89921154764772	2.8365580544308	3.38982726902083
2.25750761364788	3.89910693565219	2.83692037351702	3.38993700066716
2.26135519186093	3.89900192921246	2.83728190832014	3.39004616939684
2.26520766534138	3.89889652847201	2.83764265925242	3.39015477545127
2.26906504031749	3.89879073357477	2.83800262672625	3.3902628190722
2.27292732302542	3.89868454466523	2.83836181115422	3.39037030050179
2.27679451970925	3.89857796188836	2.83872021294906	3.39047721998262
2.28066663662105	3.89847098538959	2.8390778325236	3.39058357775754
2.2845436800208	3.89836361531487	2.83943467029089	3.39068937406985
2.28842565617647	3.89825585181065	2.83979072666408	3.39079460916323
2.292312571364	3.89814769502383	2.84014600205647	3.39089928328168
2.2962044318673	3.8980391451019	2.84050049688158	3.39100339666967
2.3001012439783	3.89793020219272	2.84085421155298	3.39110694957195
2.30400301399691	3.89782086644475	2.84120714648448	3.39120994223373
2.30790974823108	3.8977111380069	2.84155930209	3.39131237490054
2.31182145299677	3.89760101702852	2.84191067878358	3.39141424781827
2.31573813461797	3.89749050365956	2.84226127697948	3.39151556123328
2.31965979942674	3.8973795980504	2.84261109709207	3.39161631539221
2.32358645376317	3.8972683003519	2.8429601395359	3.39171651054213
2.32751810397543	3.89715661071542	2.84330840472561	3.39181614693045
2.33145475641976	3.89704452929287	2.84365589307609	3.39191522480501
2.33539641746051	3.89693205623659	2.84400260500231	3.39201374441399
2.33934309347008	3.89681919169941	2.84434854091941	3.39211170600593
2.34329479082904	3.89670593583469	2.84469370124271	3.39220910982979
2.34725151592601	3.89659228879627	2.84503808638764	3.39230595613487
2.3512132751578	3.89647825073843	2.84538169676981	3.39240224517086
2.35518007492932	3.89636382181602	2.84572453280498	3.39249797718783
2.35915192165365	3.89624900218432	2.84606659490907	3.39259315243621
[truncated: 2,097 more rows]
