# Supplementary material for: Heterogeneous, temporally consistent, and plastic brain development after preterm birth
Source: Nat Commun. 2025 Sep 12;16:8269. doi: 10.1038/s41467-025-63967-1 (PMC12432136; doi:10.1038/s41467-025-63967-1)
Supplement: Supplementary file 6 — Source Data [file 41467_2025_63967_MOESM6_ESM.zip › source_data/source_Fig3c_abcd12.csv]

mean_rho
0.0063040711462491
-0.0038886336169551
0.0279573246817277
0.0335186425738409
-0.0052444029979121
0.0107529819453774
0.0446845138670476
-0.0050584354626064
-0.0302533329383034
-0.0019303685332847
0.0589919864874665
0.0163719946465133
-0.0068853336395328
0.0006894003675613
0.0420346937329069
0.0152272124322204
0.0158618244892129
0.0420688890093053
-0.0064560606038425
-0.0128740661586003
0.0177265981359961
-0.0044796098418033
-0.0039047766911332
0.0221971245259224
0.0065647936038808
0.0113354315342344
0.0589919864874665
-0.0062056254527363
0.0589919864874665
0.0458586733027087
0.0171661870921114
-0.0021433348467849
-0.0173033279264472
0.0001169519469731
-0.0003212211159707
0.015115651280979
0.0086163907550246
0.0214082304347583
-0.0024731109424577
-0.019566516240938
-0.018589109170609
0.0216363176833906
-0.0111593987475149
0.0410118809662772
-0.0016892162082416
0.0092731521479111
0.0271918167070341
-0.0076983748907509
-0.0021433348467849
0.0078781869153309
-0.0027813697895963
0.0300166068788672
0.0271095049814138
-0.0120995747819054
0.0631934567228774
0.0173800747244321
0.0458586733027087
0.012679734328012
0.0085991182925925
-0.00398951654082
-0.0105870173874145
0.0374413938132731
-0.0115539838218169
0.0218171177955518
-0.0032945401405984
-0.0122220056405044
-0.0305913412750603
0.0030190510907477
-0.0153592746902619
-0.0052444029979121
0.0192484763588287
-0.0006124211506905
0.0261342298801969
0.0195246733114947
-0.0218602626534915
0.0326382464659997
0.0185595154229056
0.008528162328617
0.0095239862673775
0.0204186773122723
0.0006378305408166
-0.0089335557985449
-0.0213561392420063
0.0040451742906725
0.0013356749224645
-0.0122453896535705
0.0181652132387014
0.0015001070117506
-0.0041798421383989
0.0455416518593643
-0.019566516240938
0.0310779274016679
-0.0109944258332766
-0.0224232514442256
-0.0047591513587209
0.0057537523168472
-0.0129227003676321
0.0589919864874665
0.0328038416507624
0.0131316104656974
0.0458586733027087
-0.009815834748994
0.0222486663730459
-0.0032256437712314
0.0458586733027087
-0.0205250794401924
0.0107024725726281
-0.0019049525637633
-0.0078010775267232
-0.0013413271319354
0.0585896618519296
-0.0076242282876285
0.0160973815353497
0.0107529819453774
-0.0261327813255384
0.012679734328012
-0.0092767055311134
-0.0098717334273999
-0.017088417876271
0.0432472006676026
0.0217547966286225
-0.0034674368782872
0.0272159111188818
0.0129753263664821
0.0099980426117731
0.0413715925131882
0.0106392569766223
0.0328223532955089
-0.034090373333214
0.0589919864874665
0.004845088388443
0.0478293286837753
0.0343471621022723
-0.029182956014539
0.0031943234744734
0.0128612104274905
-0.0216128581584039
0.0458586733027087
0.0429184533162775
0.0458395094745502
0.0196788985589353
-0.0150871813376223
0.0143101395739528
0.0013616709256795
0.0095808485469631
0.0030942573295952
0.0052310949270772
0.0004289626921585
0.0236857685881315
0.0247348407892667
0.0135198082030529
0.0458395094745502
0.0589919864874665
0.0485463686374705
-0.0004104752507541
0.0010046467273341
0.0050306675293305
0.0002624393008922
-0.0242226802278766
-0.0132033835371372
0.0340091543958156
0.0015061119435077
-0.004747581765091
0.001234984063429
-0.0054528296166116
0.0125840552455186
0.041854572521624
-0.0034674368782872
0.0164593591762515
