# Supplementary material for: Heterogeneous, temporally consistent, and plastic brain development after preterm birth
Source: Nat Commun. 2025 Sep 12;16:8269. doi: 10.1038/s41467-025-63967-1 (PMC12432136; doi:10.1038/s41467-025-63967-1)
Supplement: Supplementary file 6 — Source Data [file 41467_2025_63967_MOESM6_ESM.zip › source_data/source_Fig4a_bls26.csv]

	T_199-statistic
SA_bankssts	-4.38231218346393
SA_caudalanteriorcingulate	-2.6704815918107814
SA_caudalmiddlefrontal	0.0
SA_cuneus	-2.430518259329581
SA_entorhinal	0.0
SA_fusiform	-2.740213002438483
SA_inferiorparietal	-3.057817658901346
SA_inferiortemporal	0.0
SA_isthmuscingulate	-5.889341907088076
SA_lateraloccipital	0.0
SA_lateralorbitofrontal	-4.806538726444863
SA_lingual	0.0
SA_medialorbitofrontal	-2.6702727755363
SA_middletemporal	-4.600865055036388
SA_parahippocampal	0.0
SA_paracentral	0.0
SA_parsopercularis	0.0
SA_parsorbitalis	0.0
SA_parstriangularis	0.0
SA_pericalcarine	0.0
SA_postcentral	0.0
SA_posteriorcingulate	-4.448892407284106
SA_precentral	0.0
SA_precuneus	0.0
SA_rostralanteriorcingulate	-3.971383426065013
SA_rostralmiddlefrontal	0.0
SA_superiorfrontal	-2.3747203743821075
SA_superiorparietal	-3.2865826319394733
SA_superiortemporal	0.0
SA_supramarginal	-2.3525804886242856
SA_frontalpole	0.0
SA_temporalpole	0.0
SA_transversetemporal	-2.6178364622770243
SA_insula	0.0
