# Supplementary material for: Heterogeneous, temporally consistent, and plastic brain development after preterm birth
Source: Nat Commun. 2025 Sep 12;16:8269. doi: 10.1038/s41467-025-63967-1 (PMC12432136; doi:10.1038/s41467-025-63967-1)
Supplement: Supplementary file 6 — Source Data [file 41467_2025_63967_MOESM6_ESM.zip › source_data/source_Fig7a_cell_maps.csv]

rois	Astro	Endo	Neuro-Ex	Neuro-In	Micro	Oligo	OPC	Per
L_bankssts	0.4550635253780972	0.4761034001211848	0.5574763408811096	0.5405837112544252	0.4577676587651524	0.5264169214032624	0.4959379874299773	0.488154345625188
L_caudalanteriorcingulate	0.6307750075734483	0.5076651563888321	0.3990458059435667	0.4441744171007432	0.5340202095790078	0.5346868555159079	0.5873599325059028	0.5623685358960486
L_caudalmiddlefrontal	0.4883060613503824	0.533385759760677	0.513539099245693	0.4994291040245039	0.5068580873397828	0.5390201871174137	0.4934505478333361	0.5232975548236646
L_cuneus	0.4339751862025938	0.4923300969875861	0.5076340315930371	0.5193940803562247	0.4536291343280329	0.5063851145528613	0.4716620116412819	0.4922296215142283
L_entorhinal	0.6637758992970005	0.5114797145276679	0.4116969930880368	0.4513684461592418	0.5822522766249585	0.5130918905272895	0.603920577108216	0.5921784524073564
L_fusiform	0.5084854589048141	0.4787512424199425	0.5152134559874674	0.510689422301996	0.4902651287543638	0.4981437184843682	0.5097418628361018	0.48354720277714
L_inferiorparietal	0.4781468737709504	0.4920946306693435	0.5312210856112799	0.5249015548562803	0.4930595057170197	0.4863234297277083	0.4908998757539076	0.496590583871353
L_inferiortemporal	0.5210833514941553	0.4759655984303813	0.5179973499898168	0.5071989078606314	0.4899770115353177	0.493998503530856	0.5137336250211793	0.4897509364958727
L_isthmuscingulate	0.4893467451889738	0.5236089723262041	0.5041234675450114	0.5171613220342904	0.4826514412167372	0.4885532047244494	0.4857190815183471	0.5257646802369982
L_lateraloccipital	0.4511691689608637	0.5081182977748919	0.5338855357801127	0.5365986362073241	0.4895699179197889	0.5050092590370039	0.4900929703320353	0.5090844031846481
L_lateralorbitofrontal	0.4879627749992165	0.4902594221352072	0.5206303185479273	0.5143596542360551	0.4996785395616867	0.4983515977740527	0.5082810109354841	0.486789796043853
L_lingual	0.4350489409689145	0.5020529558200068	0.5117208732764416	0.5114017437754715	0.466956841092659	0.4888490669712639	0.4629322902675841	0.4836655453591245
L_medialorbitofrontal	0.5348864711226715	0.4971211364580518	0.5309123561109245	0.5236486628012856	0.5132362700217342	0.46571913011299	0.5324130460600186	0.4904654055693536
L_middletemporal	0.4962268498387975	0.4737849943127605	0.5103100781956027	0.4975556532476999	0.4821415315050434	0.4986838007249377	0.4972993729804149	0.4784105970575141
L_parahippocampal	0.5291991365058631	0.4705241910222265	0.4920100363674524	0.5091437958923062	0.5202028109354476	0.5111724896639751	0.5574302943143082	0.47962506655876
L_paracentral	0.4810988051954663	0.5251322868557246	0.5003147736600186	0.4964557844590573	0.5007848910390043	0.5198474539625955	0.4743151708496373	0.5045101567686867
L_parsopercularis	0.4682279785220472	0.5360453298726872	0.5599138045182348	0.5364257197219874	0.5220539726966621	0.4961803141333065	0.5064220388689352	0.504485008556588
L_parsorbitalis	0.4822080290033304	0.5191361284092673	0.534325240978161	0.5236691501539184	0.5049745983738609	0.5152687973405485	0.502108860684243	0.5109527727205072
L_parstriangularis	0.4623952078363786	0.4980379873236037	0.5664958190318584	0.5459701574432134	0.5024114410268142	0.5187101245118548	0.5035606305191127	0.4880478067520363
L_pericalcarine	0.4528220974196991	0.5209954801119151	0.4956371302027626	0.5073668902062752	0.4762634306315534	0.4933217842150454	0.4740346217460566	0.5028383322907588
L_postcentral	0.4599623763645685	0.510633586642442	0.5196284843622884	0.5118230656882126	0.5100750917698273	0.5263007593228437	0.4647039745067701	0.4878772143079148
L_posteriorcingulate	0.5266816445782893	0.5057611572592724	0.5095261450982411	0.5102315592291371	0.4922677399933928	0.5056054049231453	0.5104759945532582	0.5110694306521114
L_precentral	0.4822597295500377	0.5316951232969855	0.4948322052732521	0.48705805703132	0.5070517066107401	0.5280925240108119	0.4825144692446636	0.506074409007009
L_precuneus	0.4841858968399725	0.4943805424853144	0.5222387299566462	0.523543636739112	0.4649405366094825	0.4773653034654839	0.4819195671381009	0.5060345279728079
L_rostralanteriorcingulate	0.6029853784290312	0.4983590657504226	0.4772106088328169	0.4921053920965228	0.5023037061213029	0.4434809752649631	0.5568882920797463	0.5047602823087687
L_rostralmiddlefrontal	0.50751065827027	0.507830554416249	0.5347905252893926	0.5193629253804609	0.4985418594389089	0.5044316550568595	0.5011760451952895	0.5063101622693275
L_superiorfrontal	0.5173994513584225	0.5105733138443157	0.5261860002796341	0.5176109113085001	0.5007706025353337	0.5011753829196163	0.5132113784552328	0.5086092510262559
L_superiorparietal	0.498277661333155	0.4879960874522676	0.5181720108127783	0.5178120100807709	0.4860605321909808	0.4711949533662733	0.4787764039794254	0.5080742896205545
L_superiortemporal	0.4934192742032943	0.4771626527757399	0.5229780094806863	0.5156862212291973	0.4968238876806727	0.4931925116953323	0.5095270700491883	0.4764032971854429
L_supramarginal	0.4808085496964333	0.4760099598799288	0.5300223871567489	0.5101024814367453	0.4839833423090039	0.4647136031248406	0.4752984320783873	0.4927990689486725
L_frontalpole	0.5306737679007474	0.4960722285995421	0.3496497947089059	0.3710009090346727	0.5707772486008378	0.7772977251941459	0.55992049505959	0.5441566900579587
L_temporalpole	0.6082152795175146	0.5090236829453543	0.4616646025870844	0.477761536870155	0.5507092986911405	0.4240384014517724	0.5568740200555058	0.5347033752402651
L_transversetemporal	0.4464720125639305	0.5270265455316077	0.5252827840259432	0.522124068042467	0.5088291283563491	0.6061482627037799	0.5091552192008131	0.4905798745977026
L_insula	0.523318096641418	0.5081483641961204	0.5346101138518461	0.5300252974222236	0.5082789860770311	0.4680811456106519	0.5262161119059934	0.4969375834647012
R_bankssts	0.5234073176120565	0.5328730246482427	0.4791131021706312	0.4893164646857325	0.5109087042778577	0.6325917242662769	0.524476554746106	0.5687252986905043
R_caudalanteriorcingulate	0.5972123514757551	0.5541907742313291	0.5191007113337623	0.5294610800934558	0.5191000223452387	0.4993503006448961	0.5728812984349618	0.5634975469532464
R_caudalmiddlefrontal	0.4896045844627854	0.4904237280184317	0.5067515355423028	0.5012477748579902	0.4797385082184214	0.539412296375181	0.5109501532805268	0.4931372858235671
R_cuneus	0.4237160310293966	0.4734588043375372	0.5576019392735698	0.5598018618587951	0.4536554003874988	0.4788026917419792	0.4676702008612632	0.4771752308964324
R_entorhinal	0.658002492835088	0.5179615642662805	0.4306126869502339	0.4813693057883816	0.5526292731662138	0.4705101996729017	0.6090341430233139	0.5670848332330923
R_fusiform	0.5028178828480868	0.4797747545330005	0.4829207460755892	0.4806769069457197	0.4887356108508669	0.5219261344676882	0.4970909943414311	0.4854391093196756
R_inferiorparietal	0.47775522997641	0.4557909713922819	0.5364124475971278	0.5242706554699211	0.4612784632628418	0.4751673512345171	0.471102792574227	0.4877525414733762
R_inferiortemporal	0.5146960408069092	0.4677989261980616	0.5162962237011776	0.5129169419428957	0.490679131711703	0.4764742826043797	0.5161156691131842	0.4857589424242635
R_isthmuscingulate	0.5511636069899816	0.5445747260712084	0.4724722400656559	0.482228570377224	0.466503994102778	0.5587584541515468	0.5291338049408884	0.6048658811871701
R_lateraloccipital	0.4672324250812245	0.501214821835716	0.5113049836772307	0.5313925798160174	0.4768585482297022	0.5007332882414978	0.4847712756490061	0.525194995618518
R_lateralorbitofrontal	0.5259349820228285	0.5126059353710608	0.5628011809922951	0.5510625432859259	0.5211468766900826	0.4573283054727727	0.5218003807384954	0.5185134377689988
R_lingual	0.4677284802540684	0.5134320593293676	0.5089851883274614	0.5074742846185784	0.4742245595481169	0.5072247925849072	0.4710955097404981	0.5206200340670265
R_medialorbitofrontal	0.5265140673808781	0.5084875649159553	0.5391811602883473	0.538553008845769	0.5251366114771138	0.4677451424407959	0.5234201442714814	0.4958587134314247
R_middletemporal	0.5127276160637362	0.4874337364776578	0.5313660544739944	0.5201949361233168	0.494702961598444	0.5091653082099686	0.5224115395730903	0.5029635029113407
R_parahippocampal	0.5821543361617301	0.4994144403223712	0.4617670260255229	0.4942030481447826	0.5278106550919135	0.5039664942225404	0.5745009525674221	0.5269619145697724
R_paracentral	0.4651137241079656	0.4800788385171005	0.4694474685796811	0.4728973217452384	0.454129244404163	0.5043935349594707	0.4694101532924761	0.4786281774969538
R_parsopercularis	0.4951344439496076	0.5376351808678794	0.592988962596717	0.566585401384744	0.509726977111589	0.4814921341210325	0.497522083371083	0.5005168652408891
R_parsorbitalis	0.5108537958557928	0.5217084705576083	0.5297130343799903	0.5218974374672778	0.53725976366851	0.5599322441099494	0.5328146965206212	0.5452294817959534
R_parstriangularis	0.4942387893189897	0.5508010646999408	0.5260306378116528	0.5088100200761927	0.5269705269886915	0.4991793456029765	0.4946371977729715	0.5133012388759303
R_pericalcarine	0.414872465173467	0.4759586824822177	0.4849422130186585	0.5008858526402263	0.4353311703130878	0.5063999978125047	0.4722033465710191	0.5164928455544696
R_postcentral	0.4474642538908541	0.5033128142542297	0.4997263795882614	0.4953022970470903	0.50059568881988	0.5818760094095399	0.475473748552299	0.483424311610806
R_posteriorcingulate	0.5252827496095516	0.5062436322741073	0.5008215362858766	0.5051234985154814	0.4804916246248716	0.4638306618177013	0.4973483957569379	0.5031006987377843
R_precentral	0.4659591411929681	0.5331994463235853	0.4863608487769005	0.4809924192609889	0.4834394814361298	0.5320140736629354	0.469829717582796	0.5063119080011826
R_precuneus	0.4692352764958588	0.4553058607865736	0.501655399240239	0.4992115326956813	0.4626659214385638	0.4765508576255141	0.4627438925603891	0.4802665381395059
R_rostralanteriorcingulate	0.6109151910525499	0.5447817608198017	0.5427352460874731	0.5518363303959337	0.5166196486420441	0.5194265711907294	0.5931301312925071	0.5501864052801183
R_rostralmiddlefrontal	0.5223287407055865	0.5015546069010791	0.5371699163135433	0.5311554676842528	0.4955387097379455	0.4846087694832748	0.5078960752173501	0.5117811771477797
R_superiorfrontal	0.5199958968625995	0.517007254289011	0.5171989670996484	0.5165951279739879	0.5120747039579229	0.5302080819475056	0.5373746140206381	0.5221144553702072
R_superiorparietal	0.4827471951647508	0.4575817318428927	0.5224728389265965	0.5230883756615613	0.4634613602163599	0.6028657718864912	0.4978837825568823	0.5262682328368766
R_superiortemporal	0.4940080745210092	0.4845404166724813	0.5070254026958628	0.502178071682979	0.4922932143420602	0.5302455234320892	0.5108631089266683	0.4888718387668975
R_supramarginal	0.4865785383522538	0.5033166616359169	0.5256561318033545	0.5124984216786133	0.4986583770003005	0.5221430808194666	0.4692726835109095	0.5161800976091776
R_frontalpole	0.6329211552545728	0.4369751088022638	0.5390240523959638	0.5797329781784185	0.5551642302076829	0.4045835967130134	0.6020860231049435	0.4654526076789214
R_temporalpole	0.5615487769588473	0.6613453622194725	0.4825821082831348	0.4747431694706693	0.6344270543281739	0.41617762169738	0.4971414471010804	0.6295469365938382
R_transversetemporal	0.5283738238702528	0.5719140058852755	0.4485317508692432	0.4671952280999271	0.4951788142859035	0.6543211772489209	0.5406372725869878	0.5982369798946824
R_insula	0.5212808427986447	0.528049561682424	0.5055278358721129	0.5058203051291404	0.5315754785137536	0.4478627697155669	0.5076375136247445	0.5003208845751763
