# Supplementary material for: Heterogeneous, temporally consistent, and plastic brain development after preterm birth
Source: Nat Commun. 2025 Sep 12;16:8269. doi: 10.1038/s41467-025-63967-1 (PMC12432136; doi:10.1038/s41467-025-63967-1)
Supplement: Supplementary file 6 — Source Data [file 41467_2025_63967_MOESM6_ESM.zip › source_data/source_Fig5_dhcp.csv]

GA	amount_supranormal
23.57142857	9
23.71428571	1
23.71428571	5
23.71428571	0
24.0	6
24.28571429	1
24.42857143	10
24.57142857	2
24.71428571	4
25.42857143	1
25.57142857	1
26.14285714	0
26.14285714	2
26.42857143	1
26.71428571	1
27.14285714	2
27.42857143	17
27.42857143	11
27.42857143	5
27.57142857	5
27.57142857	3
27.57142857	6
27.57142857	3
27.85714286	5
28.0	2
28.14285714	1
28.14285714	2
28.14285714	3
28.71428571	5
28.71428571	1
28.71428571	1
28.71428571	1
28.71428571	7
28.71428571	0
28.71428571	0
28.85714286	7
29.0	3
29.14285714	1
29.42857143	11
29.42857143	2
29.42857143	1
29.57142857	2
29.71428571	2
29.85714286	1
29.85714286	1
30.14285714	1
30.28571429	2
30.42857143	2
30.71428571	0
30.71428571	0
30.71428571	7
30.71428571	1
31.0	2
31.0	6
31.0	2
31.28571429	2
31.28571429	1
31.28571429	0
31.57142857	15
31.71428571	4
31.71428571	4
31.85714286	1
32.14285714	0
32.14285714	0
32.14285714	5
32.14285714	2
32.28571429	1
32.28571429	10
32.57142857	1
32.57142857	1
32.57142857	1
32.57142857	5
32.71428571	9
32.71428571	2
33.28571429	21
33.28571429	1
33.42857143	3
33.85714286	2
33.85714286	5
33.85714286	0
33.85714286	0
34.0	0
34.0	4
34.14285714	28
34.14285714	0
34.14285714	1
34.14285714	6
34.28571429	1
34.42857143	1
34.42857143	2
34.42857143	0
34.57142857	0
34.71428571	2
34.71428571	1
34.85714286	2
34.85714286	1
34.85714286	2
35.14285714	7
35.14285714	1
35.14285714	3
35.42857143	1
35.42857143	2
35.57142857	2
35.57142857	2
35.71428571	2
35.71428571	5
35.85714286	0
35.85714286	2
36.0	0
36.0	1
36.14285714	1
36.28571429	1
36.28571429	1
36.42857143	1
36.42857143	1
36.42857143	1
36.42857143	3
36.57142857	0
36.57142857	0
36.57142857	1
36.57142857	0
36.71428571	0
36.85714286	1
36.85714286	4
36.85714286	2
36.85714286	4
36.85714286	1
36.85714286	1
36.85714286	1
36.85714286	0
36.85714286	1
