# Supplementary material for: Heterogeneous, temporally consistent, and plastic brain development after preterm birth
Source: Nat Commun. 2025 Sep 12;16:8269. doi: 10.1038/s41467-025-63967-1 (PMC12432136; doi:10.1038/s41467-025-63967-1)
Supplement: Supplementary file 6 — Source Data [file 41467_2025_63967_MOESM6_ESM.zip › source_data/source_Fig6b.csv]

participant	timepoint	centile_SA_bankssts	centile_SA_caudalanteriorcingulate	centile_SA_caudalmiddlefrontal	centile_SA_cuneus	centile_SA_entorhinal	centile_SA_fusiform	centile_SA_inferiorparietal	centile_SA_inferiortemporal	centile_SA_isthmuscingulate	centile_SA_lateraloccipital	centile_SA_lateralorbitofrontal	centile_SA_lingual	centile_SA_medialorbitofrontal	centile_SA_middletemporal	centile_SA_parahippocampal	centile_SA_paracentral	centile_SA_parsopercularis	centile_SA_parsorbitalis	centile_SA_parstriangularis	centile_SA_pericalcarine	centile_SA_postcentral	centile_SA_posteriorcingulate	centile_SA_precentral	centile_SA_precuneus	centile_SA_rostralanteriorcingulate	centile_SA_rostralmiddlefrontal	centile_SA_superiorfrontal	centile_SA_superiorparietal	centile_SA_superiortemporal	centile_SA_supramarginal	centile_SA_frontalpole	centile_SA_temporalpole	centile_SA_transversetemporal	centile_SA_insula
BEST-BN-006	1		0.0009907287807085						0.0096404231755096	0.0077982145800551		0.0173635116202931		0.0317415053572475	0.0497466502216413								0.0035153171185851			0.0051065097372721	0.0068472058041828
BEST-BN-006	2		0.0104596300727694						0.0461144238485196	0.072486710415927		0.271235966803944		0.26688269323927	0.1519580067557								0.0092866288777786			0.0592476743835377	0.112352159030469
BEST-BN-012	2		0.119444565541734				0.0317400038363642									0.036287001678499	0.0208454401920523	0.0129864909271527		0.0171762870041567		0.0465661235136968	0.143572811041201	0.0123989504962321						0.0150596721615755	0.0184902687588673		0.952879501753242	0.0042724237294996
BEST-BN-012	1		0.0468448924855303				0.132605593827114									0.048666875236392	0.0414440993254809	0.0203470881259402		0.0958323665700083		0.110982584538288	0.0177276345691921	0.153882553027083						0.119678857454039	0.0888358947954975		0.988123467846332	0.0503106344600166
BEST-BN-020	1								0.0340913187193372	0.037683362954257		0.0101269752978425		0.0336617386532789									0.0257867027733563
BEST-BN-020	2								0.0388310309156413	0.0915135993139776		0.17250164376068		0.152998699700839									0.321999845408123
BEST-BN-026	1																																0.997016185817116
BEST-BN-026	2																																0.964828383331003
BEST-BN-027	1	0.0318370043778957
BEST-BN-027	2	0.0091722365937022
BEST-BN-029	2						0.963086635457308		0.999187916056044			0.988255760737372	0.0243407773070617	0.927210043579152		0.940363242707458			0.99361109925887			0.961810217425906					0.980227267695814	0.974500324273198			0.92477950760939	0.919818067809081	0.997312469422709		0.953582468905696
BEST-BN-029	1						0.959109402701727		0.99185488197609			0.966746160764655	0.0269331666097533	0.981940936311437		0.96857124265502			0.997527401391402			0.950636052721555					0.962680210173831	0.953766920566985			0.956108524908615	0.978170626231272	0.984104219648325		0.896131356580972
BEST-BN-034	2			0.966753608274744																									0.0677692415348689
BEST-BN-034	1			0.921903906489031																									0.048066939199718
BEST-BN-036	2		0.981776504593428				0.983970984659325			0.983257810203876				0.961947163862604	0.975192557898644	0.973221125720733			0.98941275769731		0.985756363240916							0.953917685664319		0.96858164482176			0.979237527332404		0.957622821775378
BEST-BN-036	1		0.925845866843945				0.896809073390477			0.988350395932766				0.796603008796998	0.932287473271625	0.997045695335516			0.95504155029245		0.917592969019481							0.928709450935416		0.957771336033963			0.994205940655236		0.924159865385101
BEST-BN-038	2	0.0370963847003539	0.0019062568662787	0.0317355159750827				0.0244262157432899		0.0006241596757582		0.0662377447390642			0.0714696621943472	0.058977265475362			0.0076928772273407				0.0046472469579518		0.0943438229073407	0.115064844345225
BEST-BN-038	1	0.0191834424973054	0.0031173200795584	0.180987891732335				0.0225175794941062		0.0001056567289272		0.0229926723497308			0.0311890069077596	0.0286602835747976			0.0319658169793334				0.0023012406643811		0.0417304704196642	0.0057758739158144
BEST-BN-040	2									0.0382876258040731																		0.0461583168454967		0.0346340851606227	0.0178845758453996			0.0145598284705819
BEST-BN-040	1									0.108285380479912																		0.134631746119312		0.0954901475583426	0.0824523094859898			0.0424190654570814
BEST-BN-042	2		0.149958870070997							0.0484001654811792			0.0225041226793589			0.0185940529579971					0.0626924120418084		0.129800141433187		0.063712001609946	0.0227836414080205			0.032663171782964
BEST-BN-042	1		0.0453060029638974							0.044900393659092			0.0037017749601099			0.0378475425186666					0.0468994693391446		0.046322611079677		0.0437940856100211	0.0309475341514848			0.0428323610643241
BEST-BN-050	1	0.106447848986786										0.0872850985266631			0.030561200072296	0.0368287128485406									0.0379820305865873	0.0129839270640246								0.0317720292082544	0.103590408483077
BEST-BN-050	2	0.0416255785444714										0.0157704541702764			0.039455693870802	0.0169387866102248									0.0367385007253766	0.0188401624621585								0.0227779770450022	0.0172660535542301
BEST-BN-053	2			0.0217889831168203								0.0475052372657562		0.0639903868933967	0.0523244436510637
BEST-BN-053	1			0.0174491927221474								0.0150081719178534		0.037280545937357	0.0345694819411461
BEST-BN-057	1		0.985897373934187	0.980963872907177								0.0212909326461189				0.0709118371074459
BEST-BN-057	2		0.994091314392753	0.992745896916986								0.159388930140485				0.0257305008072759
BEST-BN-060	2		0.982489273852042													0.0716399017161806							0.963927263527588			0.955024861893337					0.0021246295445348			0.0634534077813678
BEST-BN-060	1		0.946780144748432													0.048522740193224							0.932474537808977			0.75810411263108					0.0130764008259814			0.0383716946043712
BEST-BN-061	1																		0.0361023413736407												0.0609820924317622			0.0546488171490006
BEST-BN-061	2																		0.0461103920083714												0.0201934876506342			0.0131191970312175
BEST-BN-069	2		0.173725124726304														0.0387279977047258						0.0015097932427288	0.0474619761815386
BEST-BN-069	1		0.0069570443939644														0.0488673116974412						0.0004226189806858	0.0706042935904167
BEST-MUC-002	2	0.0419515975207576								0.0307473302577271																	0.0166415074182626	0.0378178343960276	0.0284164801853728			0.0351950080113261
BEST-MUC-002	1	0.170200872881514								0.0494065068334724																	0.0187665645834089	0.083617784538106	0.0372420486715429			0.0952799375085592
BEST-MUC-004	1	0.0197251298573758		0.0389067201833788				0.005409707946993															0.0484699194030058
BEST-MUC-004	2	0.027818085914759		0.085611239676668				0.00654900823292															0.0348195861021228
BEST-MUC-008	2												0.958922714586116					0.995980397022172			0.993364902771766
BEST-MUC-008	1												0.972712146468975					0.997263669985604			0.989858370308871
BEST-MUC-013	1																0.0410620569302119
BEST-MUC-013	2																0.0123454317541016
BEST-MUC-041	2		0.0657710695709857									0.175092460247413
BEST-MUC-041	1		0.0361118802496074									0.0313040483933817
BEST-MUC-059	1															0.0358055913334839
BEST-MUC-059	2															0.0815497203397874
BEST-MUC-063	2						0.972066674495093			0.95020902827682								0.986669665366464	0.996621675823284	0.991190876733087			0.994666351399927	0.969297763757373						0.931032810065998			0.992544675044183		0.999681367136568
BEST-MUC-063	1						0.980250734177006			0.956017046737257								0.988967321730801	0.977182063836037	0.979720483730893			0.995569707016015	0.99374712682355						0.952511287990294			0.811421430938845		0.999904529832035
BEST-MUC-064	1												0.0464396568508063				0.0169027310459617		0.0178301286991283	0.0109599903672755							0.0278304055982541
BEST-MUC-064	2												0.045094312972797				0.0155434944367589		0.0130125373045937	0.0106731336944367							0.0149760479965483
BEST-MUC-065	1	0.0545098372966358								0.0015576358224661		0.265904005223629															0.0925576143795748	0.0239902506850244					0.71079983766032
BEST-MUC-065	2	0.0407532347118354								0.0750450626448866		0.0428219350658069															0.0414647708656464	0.0095215616321431					0.960228305348488
BEST-MUC-067	2																												0.0383566268747616					0.963931868486698
BEST-MUC-067	1																												0.0350294128913657					0.953387455665524
BEST-MUC-069	2															0.965837859350919					0.048945683645519							0.0314782851195505	0.0481630629545098						0.0170628453782237
BEST-MUC-069	1															0.986121800030665					0.0542380386420441							0.0465507848417293	0.0661575596903904						0.286296630615136
BEST-MUC-075	2	0.0324946844396792											0.0288850105808638		0.0226450795348262																			0.0288274525131832	0.979216191958824
BEST-MUC-075	1	0.0481063813735701											0.0271685292182217		0.0245703289841928																			0.122504155703234	0.965121909410847
BEST-MUC-077	2	0.0118485794801792										0.0286317815462063		0.0181614003243272	0.0148233169716926				0.069321833790622											0.0293747064037379			0.609033006618948	0.0294866821925803
BEST-MUC-077	1	0.0505810757707938										0.141824656474185		0.01999181251796	0.0816779207934236				0.0360749855509339											0.165370599801853			0.0095333178288061	0.0074662841233442
BEST-MUC-093	1									0.0243888721499064																							0.977476170306045
BEST-MUC-093	2									0.0715313395907406																							0.915803784410663
BEST-MUC-094	2	0.0230933975931122								0.0600242778280207								0.0223019974920098																0.0367416224104481	0.0109693414478048
BEST-MUC-094	1	0.0121736818395122								0.0309674259208409								0.0388839478436015																0.0222801559412268	0.0163620097319165
BEST-MUC-095	2									0.993163105231075	0.956997760109378	0.986197283398456	0.993566642722436	0.945558847287801					0.981426611977544		0.987051535439235	0.990780567620587	0.95488135822517		0.988673005488746	0.954946331076974	0.997213638222229			0.982648727955199			0.983831857846044
BEST-MUC-095	1									0.993702612839173	0.908990340686696	0.949708651945281	0.983383501385657	0.970636375865855					0.976612813588799		0.974147240171216	0.989259868550742	0.957132904314899		0.978109784933917	0.931352122835954	0.994029141115104			0.961011760266795			0.974306086989333
BEST-MUC-096	2	0.0018659759226548			0.0507747681857204										0.0342138756604113						0.0121316219077756		0.0406531118674445									0.96697449138509		0.0499613392694441
BEST-MUC-096	1	0.0012776691009408			0.0398380312729113										0.023143304931923						0.008942017078135		0.0570292484169172									0.779325796665023		0.0383022655657976
BEST-MUC-105	2						0.0341576493904562					0.187412835941857						0.012745038412442		0.0497125095213021									0.0478706743590819		0.0141073729003599
BEST-MUC-105	1						0.0264355581652601					0.040923786460635						0.0713334163985089		0.11628505198823									0.0576424907905504		0.0315146150391288
BEST-MUC-106	2															0.0405737138988985															0.949854362456276
BEST-MUC-106	1															0.0699010539617327															0.957992004656757
BEST-MUC-107	2							0.0202462099391707		0.0697245176484807						4.3107679299079e-06				0.0089032249838995	0.0470262800111946				0.969209019478729
BEST-MUC-107	1							0.0264716977276945		0.0359343794117132						0.0004523247499768				0.013212814310253	0.0956822246608881				0.940514508036743
BEST-MUC-108	2									0.047497812817289				0.0384385604578675		0.0134423150823031			0.0432691212690066				0.0664166746632842			0.0344042760438557		0.0423362333838549					0.50282962177816	0.0106430445906335
BEST-MUC-108	1									0.0570845715751959				0.103823762136145		0.010352431827321			0.0701234291982912				0.0148853079199855			0.0239040303944207		0.043365496402554					0.0085255585627228	0.0798356539674866
BEST-MUC-111	1	0.016625692929592						0.0023586690415598	6.19693350190632e-05			0.0159425984891317	0.0309512058097871		0.0001949613327658	0.0569284315539203	0.0185154967021701	0.067327701001559			0.0420185013206015	0.0062563156271236	0.0082531669015362		0.000370144810745		0.0250849928622179		0.001559687571419		0.0389203278289229
BEST-MUC-111	2	0.0223223941864862						0.0019141999632095	0.0001136731414951			0.0088454433764078	0.084525456267931		0.0002220290620489	0.0108874054475314	0.0426694649863341	0.0296559779547829			0.0335298678648725	0.0071601935257702	0.161551508719539		0.0005048384415179		0.0713854276830587		0.0011075762305949		0.0268278684054133
BEST-MUC-117	2																	0.937895924855196							0.959962117930239
BEST-MUC-117	1																	0.98668774417371							0.964876602511024
BEST-MUC-125	2	0.0258976696948765	0.0131698746651205		0.0098011235114097		0.0063355401462258	0.0296480629408709							0.0430736742654019						0.123896385691318	0.0268525605445295			0.047588663548236				0.0336525534875909		0.0138594732630821
BEST-MUC-125	1	0.0278451145191029	0.0326008428922964		0.0012598458194302		0.0125802967100961	0.021240317035311							0.0606966298898034						0.0478268006194314	0.0206816934922623			0.0380130183520262				0.0274956676240417		0.0157164441449289
BEST-MUC-127	2							0.0165949181191594							0.0170784167472909
BEST-MUC-127	1							0.0085665611177149							0.0281423510246698
BEST-MUC-128	2	0.0357131969764157					0.0175563569910275		0.0082757735590003	0.0072674349584074	0.0210391516281346												0.388326591720294		0.006499456512509
BEST-MUC-128	1	0.103231825097946					0.0326420162295324		0.0269961283236483	0.0127721548494152	0.0194989080842315												0.0421330867962518		0.0118123377408658
BEST-MUC-148	1						0.0130226940617522	0.0167804841047577				0.0906655642128179		0.152185242612148															0.0475065145078971			0.0599111335052949
BEST-MUC-148	2						0.0204191929252343	0.0154494306065992				0.0034820312497232		0.0302960176616196															0.0402104637776765			0.0291779017522687
