# Supplementary material for: Heterogeneous, temporally consistent, and plastic brain development after preterm birth
Source: Nat Commun. 2025 Sep 12;16:8269. doi: 10.1038/s41467-025-63967-1 (PMC12432136; doi:10.1038/s41467-025-63967-1)
Supplement: Supplementary file 6 — Source Data [file 41467_2025_63967_MOESM6_ESM.zip › source_data/source_Fig8b_cth_ses.csv]

PC1_CT	SES_at_birth
-0.1135105835095085	1.0
0.4666733743979083	1.0
1.1513925798904583	1.0
-0.4042423014668727	1.0
0.9009436411298808	1.0
-0.9202425012605914	1.0
-0.5108959191866065	1.0
0.4517257837077088	1.0
1.726622950644416	1.0
0.3606471683265093	1.0
-0.8468520592380733	1.0
-0.6599736643624332	1.0
-0.048233022721171	1.0
0.0945032074424656	1.0
0.3701308421932058	1.0
0.3635770265384664	1.0
1.202365887652506	1.0
-0.7300473495198783	1.0
-0.3434729750408754	1.0
2.1120407903692344	1.0
-1.362521370053175	1.0
2.142262287381494	1.0
1.5421592346326147	1.0
0.5578289671637928	1.0
-0.3439559329353509	1.0
-0.8908013193104536	1.0
-0.5063745341413398	2.0
1.6646280212839946	2.0
0.8440912820915408	2.0
-1.074112750443429	2.0
-0.4744830113549377	2.0
-0.9387597846995857	2.0
-1.063877303794439	2.0
0.8447173327790981	2.0
1.3842093144546943	2.0
0.4360610135881155	2.0
-1.073084001246905	2.0
-1.7792006130210567	2.0
-0.1414835583670335	2.0
0.1739822716469551	2.0
-1.5194327142605903	2.0
-1.1117784100789696	2.0
0.4734764197243839	2.0
0.2905688270639616	2.0
-0.6939868149104192	2.0
-0.6014816410406615	2.0
0.6329472659107096	2.0
-0.5446597318513142	2.0
-0.9575156978152464	2.0
0.1555618676825222	2.0
0.5450171476751633	2.0
1.3808738004095864	2.0
-1.3182692670699778	2.0
-1.9808099940083408	2.0
-0.9331491825606338	2.0
-0.1120142830889614	2.0
0.4840863333866582	2.0
-1.4993651976357083	2.0
0.1742659021079633	2.0
0.6135152815810654	2.0
-1.345695602617396	2.0
-1.1993054201413174	2.0
-0.992394971263939	2.0
-0.2263080617288794	2.0
-0.9189981049877608	2.0
-1.7674286709244986	2.0
0.6570296858011944	2.0
-0.9231344400583984	2.0
-0.738082615641082	3.0
-0.1426748812260558	3.0
0.227308311006608	3.0
-1.8886767943910303	3.0
-0.93679695855322	3.0
-0.6710375429842214	3.0
-1.6691089783113178	3.0
1.196132185237726	3.0
1.1776272774291312	3.0
-0.7018391119084233	3.0
0.9646046265295304	3.0
-2.067815048694603	3.0
0.3862674085192435	3.0
-1.8871812732165552	3.0
-1.346023802540009	3.0
0.747085221160041	3.0
-0.5860011051904935	3.0
0.0452710702024751	3.0
1.5528993720224886	3.0
0.5798146909240286	3.0
1.739508643440386	3.0
0.3267939888939424	3.0
-1.4423744703455377	3.0
0.1473550010220832	3.0
-1.234219146399539	3.0
-1.4382028046426785	3.0
-1.7275886890644574	3.0
-0.9425619207278968	3.0
