# Supplementary material for: Heterogeneous, temporally consistent, and plastic brain development after preterm birth
Source: Nat Commun. 2025 Sep 12;16:8269. doi: 10.1038/s41467-025-63967-1 (PMC12432136; doi:10.1038/s41467-025-63967-1)
Supplement: Supplementary file 6 — Source Data [file 41467_2025_63967_MOESM6_ESM.zip › source_data/source_Fig6a.csv]

participant	timepoint	centile_SA_bankssts	centile_SA_caudalanteriorcingulate	centile_SA_caudalmiddlefrontal	centile_SA_cuneus	centile_SA_entorhinal	centile_SA_fusiform	centile_SA_inferiorparietal	centile_SA_inferiortemporal	centile_SA_isthmuscingulate	centile_SA_lateraloccipital	centile_SA_lateralorbitofrontal	centile_SA_lingual	centile_SA_medialorbitofrontal	centile_SA_middletemporal	centile_SA_parahippocampal	centile_SA_paracentral	centile_SA_parsopercularis	centile_SA_parsorbitalis	centile_SA_parstriangularis	centile_SA_pericalcarine	centile_SA_postcentral	centile_SA_posteriorcingulate	centile_SA_precentral	centile_SA_precuneus	centile_SA_rostralanteriorcingulate	centile_SA_rostralmiddlefrontal	centile_SA_superiorfrontal	centile_SA_superiorparietal	centile_SA_superiortemporal	centile_SA_supramarginal	centile_SA_frontalpole	centile_SA_temporalpole	centile_SA_transversetemporal	centile_SA_insula
NDAR_INV0191C80U	1																								0.0430781383812071
NDAR_INV0191C80U	2																								0.0386003736186495
NDAR_INV01TXCDJN	1						0.0268020886088659										0.0284550343266113
NDAR_INV01TXCDJN	2						0.0269388298734167										0.0436414810214738
NDAR_INV0B7UGM1D	1		0.972737689897977							0.958135223965417			0.941213805163858								0.960441796969997
NDAR_INV0B7UGM1D	2		0.972556241723696							0.919563773984665			0.960069507069665								0.945403472619613
NDAR_INV0CBFTKR7	1		0.0138142440035008					0.0404653298503717	0.0193706773605131						0.0328129318251473	0.029569470779249		0.0231575683522562	0.101012819150194	0.0452705800484501						0.0131979786009301	0.036901293255452			0.0138418596589648
NDAR_INV0CBFTKR7	2		0.0047021283192224					0.0501037598753171	0.0545944402775077						0.0227636535597334	0.0379201145693891		0.0172767965617038	0.0173208849258508	0.06725298084208						0.00244805309328	0.016239149547482			0.0220946197477384
NDAR_INV0W00RU2X	1	0.0661134533856236											0.952189684358352	0.0409259268625555
NDAR_INV0W00RU2X	2	0.0169964273161876											0.965980396420947	0.0729374980929258
NDAR_INV10FDVE0L	1							0.0221985427330181		0.0127457296199828		0.0228984647573863								0.0337157774401678		0.0331847509630145			0.0316723072780598	0.0225448338694114			0.0030912349506542	0.0451831961302263	0.0050767646033595	0.0654918241195646			0.022686867061511
NDAR_INV10FDVE0L	2							0.0341118015679084		0.0197143093533281		0.0350631679629574								0.0849670182515336		0.035668594450836			0.0233174529355495	0.0505923075833948			0.002513792196294	0.0568793516515408	0.0085352780388185	0.0218010456880781			0.0052728317034362
NDAR_INV1LT8UZYC	1										0.95227685588634
NDAR_INV1LT8UZYC	2										0.927579818521012
NDAR_INV1ZMY808V	1											0.0196002779620866		0.0210800186401659			0.0393421903058746		0.0090050182651188						0.0350580537216776									0.0333437081465795
NDAR_INV1ZMY808V	2											0.0757362245241116		0.0414469722939839			0.0290992632459672		0.0250534279430114						0.0408734734449546									0.0527810198866624
NDAR_INV263W8YMY	1																	0.908271230527765						0.0298006711806708					0.0404184624001838
NDAR_INV263W8YMY	2																	0.951474228475537						0.0208738986812727					0.0491387670104794
NDAR_INV2H2UTYYP	1																																		0.895638261895212
NDAR_INV2H2UTYYP	2																																		0.956449461046032
NDAR_INV2J3D85NJ	1						0.0183907742065461				0.0919991415087399		0.0533499275661575			0.100234523183857					0.0211841742175697
NDAR_INV2J3D85NJ	2						0.0025412227522226				0.0011938563141268		0.0016147680084163			0.0002639857436183					0.110433216900682
NDAR_INV2J50AKJP	1		0.969287774696854	0.99449516712795							0.975696224153376															0.959245702138925
NDAR_INV2J50AKJP	2		0.962435255120054	0.973662568290901							0.986507787645448															0.91927822305886
NDAR_INV2K2KV0JW	1															0.947169511009633
NDAR_INV2K2KV0JW	2															0.97116176173101
NDAR_INV2NGBYVBP	1																0.959069928420397
NDAR_INV2NGBYVBP	2																0.930653926550417
NDAR_INV2REKB0Y5	1				0.96595025776813					0.99458333210164		0.997613930888874		0.902452480268419					0.967354909558072	0.958007072408091	0.949654102932581						0.989525880298509	0.966585648567887
NDAR_INV2REKB0Y5	2				0.981231096319622					0.995646429772567		0.997230286814035		0.993397936173263					0.9889477284866	0.979135322940556	0.956387934107191						0.995450706062153	0.980920584197035
NDAR_INV2YVM4TJ6	1													0.9254480988522									0.985731656781889									0.96052276458868	0.986788094077833
NDAR_INV2YVM4TJ6	2													0.969938682320666									0.988316595959424									0.942585412796481	0.980300665458528
NDAR_INV365HAW4K	1	0.892962049993637		0.940979640721344				0.984752414905261	0.935475072905781	0.861584241133125		0.98606528883131		0.994628454965349	0.988836069371231		0.999289086399906	0.967717808469297	0.991450751206812			0.979825660459804		0.992129527644511	0.992425793597253	0.878227165992962	0.97713866450238	0.982662918205268	0.97044870465261	0.997337683624892	0.986762520077581	0.998852133059711	0.990719512426145	0.99163403993544	0.95449189164201
NDAR_INV365HAW4K	2	0.962169902246978		0.958608059274804				0.9851222698755	0.972200708365042	0.95756020596283		0.978950265071591		0.999836770956489	0.995775046109808		0.997089124437419	0.97762872638983	0.982957146043822			0.985100957083542		0.995946635205004	0.991720036045307	0.964695175731309	0.97839908203491	0.984031762673481	0.978047838395421	0.99931519595409	0.984108239947719	0.99780387675018	0.97631793987413	0.993491769340983	0.97202051212023
NDAR_INV36E4JVZ2	1			0.0622471999144293														0.0266602731002666													0.0432074270710166
NDAR_INV36E4JVZ2	2			0.0427817093709259														0.0071461285255465													0.0273381537886008
NDAR_INV38T88Z04	1			0.0398335460591699																0.955642105460484				0.033493031093083											0.968021825560933
NDAR_INV38T88Z04	2			0.0387194418899917																0.959061147287202				0.0392724051402017											0.99342458474685
NDAR_INV3BJ59UTE	1	0.0353376392585394					0.0226172419474672		0.0612118039578983			0.0400550694580185		0.111033826597886					0.0148023766472677	0.0117353280139082
NDAR_INV3BJ59UTE	2	0.078158936492543					0.036711532457044		0.0423568844822618			0.0797855288460592		0.0490625661691809					0.0474157770167361	0.0131019219573545
NDAR_INV3G3BC6PP	1																															0.871243398817182
NDAR_INV3G3BC6PP	2																															0.963012379577836
NDAR_INV3P1U2ABW	1						0.0460298120958703											0.0147892526661367		0.0286614738159281						0.010439127312995
NDAR_INV3P1U2ABW	2						0.0712227414378663											0.042298277391643		0.0487967494131975						0.0128208886523732
NDAR_INV3TG667EC	1		0.0191066343050768	0.0034739829111693	0.954118526932701			0.0276748504990242													0.950885600729779			0.0097440122109966		0.0105654337077566							0.997094010278629
NDAR_INV3TG667EC	2		0.0295563787852281	0.0018532827686387	0.947824900556083			0.0400453684372132													0.938011949718314			0.0411035131084365		0.0253202960270993							0.992917952171245
NDAR_INV3TMCHLA7	1						0.960817712860492			0.956234948122545		0.959110420835929	0.952112694324681	0.913401615340795		0.999711556852739			0.963297801921272						0.953194321476274		0.960895555936836			0.948123667995176	0.965822178415511	0.980387978125501	0.993260555473936
NDAR_INV3TMCHLA7	2						0.982764001095725			0.944134451226837		0.967618233541566	0.946972085766606	0.966422852644375		0.997661834491009			0.980219377993938						0.959186776991528		0.958577305030114			0.966378209239537	0.908963511070461	0.997069703216284	0.997906167532001
NDAR_INV3VGP47P6	1										0.0472270794923624
NDAR_INV3VGP47P6	2										0.0432725888683134
NDAR_INV3X48ZM73	1	0.965385803953038
NDAR_INV3X48ZM73	2	0.93166897592714
NDAR_INV3YDKCAH1	1		0.102557916191716				0.0126526392586856
NDAR_INV3YDKCAH1	2		0.0466859323080635				0.0093202425633965
NDAR_INV481L0PYY	1									0.962420959800665	0.956766596710333		0.976315787354252								0.96482661548483
NDAR_INV481L0PYY	2									0.983683607864245	0.953804032183399		0.96815961526893								0.947641800558236
NDAR_INV486GVBCD	1																	0.0320782321807904																	0.0378205478257275
NDAR_INV486GVBCD	2																	0.0474858490814793																	0.089776057352153
NDAR_INV4HBVU8XK	1			0.992535203293985	0.957744325491848		0.763300338155432	0.0123039926211659	0.704884493604626			0.0165896712053678		0.0193258983005854								0.349757050506883		0.99988217081421			0.987953005472871	0.951831553019826	0.0375879243197733		0.0767277465179763		3.957563973521981e-09		0.976226564639584
NDAR_INV4HBVU8XK	2			0.952421913516103	0.884454206714437		0.990055489234405	0.342084983776859	0.964596000156859			0.829912371060507		0.16166122469152								0.96637032894459		0.924330937975121			0.291407853750664	0.846880944016169	0.687755467225573		0.954478779398212		0.907525005630537		0.717235178436776
NDAR_INV5G46RBZN	1																										0.895695558271433
NDAR_INV5G46RBZN	2																										0.952390710073695
NDAR_INV5U642ALM	1	0.0150241737961697
NDAR_INV5U642ALM	2	0.0244834886857704
NDAR_INV5UG94F1Y	1				0.0058003895658241		0.0073616915671884				0.0321966675395179	0.0039916744911897		0.0405822793598878						0.029499027201392		0.0351619272860924			0.0295647307421877										0.0353872279980101
NDAR_INV5UG94F1Y	2				0.0076840033156868		0.010973659951335				0.0189000033907294	0.0130216287852912		0.0610428624467061						0.0251893055664987		0.0417252788039337			0.0186773825386478										0.0304867128697317
NDAR_INV5WZA04YF	1	0.0374151791307103
NDAR_INV5WZA04YF	2	0.0841684411056943
NDAR_INV66708YNC	1										0.970879902064616	0.0594519572365769					0.0382539974997795	0.962821832982143					0.0118784379663301					0.0079432592742126					0.0394757452859401	0.0179132602771377
NDAR_INV66708YNC	2										0.923721072039125	0.0307198085192013					0.023005697957118	0.965297570404944					0.0065597071816027					0.0180115944133854					0.199337111804614	0.0340637269481728
NDAR_INV6AK4GUVM	1	0.0159643956494644			0.999824452970333		0.955569541909528		0.957276100698474		0.998995483891678		0.958800487447034	0.966203789640254					0.946924099889567	0.964387393186533	0.997094911779277		0.967783171372878									0.97355870684007	0.998463933914775
NDAR_INV6AK4GUVM	2	0.0281103638164709			0.999886893529664		0.969739957957066		0.959529987760127		0.999295976258124		0.956968669566976	0.97000348854562					0.968022309239725	0.94921419050977	0.997604590785884		0.981939589920075									0.963704334522374	0.997735430001341
NDAR_INV6FD78Z13	1														0.970942437444591		0.0428539326824723		0.963427140676636								0.8961638006102				0.580258881712812			0.881809770946325
NDAR_INV6FD78Z13	2														0.977140273275013		0.2248936210248		0.99475950260221								0.977858389887105				0.970694463043616			0.959612246132448
NDAR_INV76XDC3CZ	1																																		0.985160813828441
NDAR_INV76XDC3CZ	2																																		0.992262240583145
NDAR_INV77GU1E3W	1	0.0629251416281438						0.0873009027671537					0.0719208963515909				0.960220499914457								0.99416619563594								0.958755907738548
NDAR_INV77GU1E3W	2	0.0457931238253006						0.0367605890721017					0.038546784450936				0.844602176038611								0.986259175412704								0.986072623804858
NDAR_INV804KTLAN	1											0.641983459695595						0.75402625355504
NDAR_INV804KTLAN	2											0.956364433708227						0.952411338647022
NDAR_INV8HX2TBDP	1								0.971030963921159		0.993997725313878																						0.786060713707738
NDAR_INV8HX2TBDP	2								0.987840800264028		0.995387704970108																						0.991260480940471
NDAR_INV8VY66V2D	1																			0.0026233055783726					0.953976354145006							0.971057453346202		0.024795813283618
NDAR_INV8VY66V2D	2																			0.0076521853581215					0.924936483918638							0.655199644587414		0.0598957556178663
NDAR_INV99KTC3NN	1										0.962697603388731
NDAR_INV99KTC3NN	2										0.972504689079717
NDAR_INV9KT9V114	1											0.960460552997603		0.972895439207195				0.961703372098032	0.951294815444069										0.961715451028883				0.997173388585268		0.962423705935662
NDAR_INV9KT9V114	2											0.911772951943166		0.882066127230941				0.915873489380094	0.741929287378299										0.901464646243089				0.996860483568948		0.923538146247143
NDAR_INVA6BFV98B	1												0.966427117896266					0.0669041813314904
NDAR_INVA6BFV98B	2												0.978957214198276					0.0432364607300903
NDAR_INVAB55U5W2	1						0.0146268871760124		0.0102872657140098						0.0183273550237366							0.0385521839326222			0.0619622036038761		0.0435546152739212	0.0363334769287033	0.0460055582836263		0.0049065228011554				0.0454604044156488
NDAR_INVAB55U5W2	2						0.0221008791715759		0.0032712947237316						0.0040515103205972							0.0190225703547105			0.0444411990156023		0.0303108188928399	0.0316968812509728	0.026636253815566		0.0053203213786379				0.0456313287620659
NDAR_INVAT01LBA6	1													0.0059170308015125					0.106291015033927
NDAR_INVAT01LBA6	2													0.0334099041205034					0.0391326475690861
NDAR_INVBEZL3E23	1		0.0165848459051315									0.09075632840981						0.0582798797224292					0.0290044529136372			0.0240907249653631			0.049408570190433
NDAR_INVBEZL3E23	2		0.0081512190983527									0.0469014506072822						0.0341326979926022					0.0211931532897052			0.101685973324607			0.0393795945675409
NDAR_INVBR0R4R8M	1										0.0608076263400865																	0.059752878987005	0.0339157758007131						0.0189177326029381
NDAR_INVBR0R4R8M	2										0.0450188393863495																	0.0484574101064833	0.0260810576629869						0.0134938976506748
NDAR_INVBTABKVCU	1	0.019353432010256						0.004040930490529	0.0157098832151871	0.0357255741930675	0.0340538462283111	0.220087251939239			0.0076845354393485							0.0394741148272561	0.021747125949505				0.0589900157769956			0.0218921274004109	0.0536368196129886		0.0089371778146332
NDAR_INVBTABKVCU	2	0.0145052168770139						0.0010313175169552	0.0035630621060789	0.0155735095554896	0.0738816069538614	0.0387735256251018			0.0020421664751683							0.0367568392885314	0.0097801305406107				0.0262643697553611			0.0401179854277621	0.0427897322676309		0.192274021475645
NDAR_INVBTVBZ5VX	1		0.0398347700131187	0.966802615190455																												0.886222031265151
NDAR_INVBTVBZ5VX	2		0.0139217435896592	0.979200744474233																												0.965073315940658
NDAR_INVBV461JTB	1				0.953263881078079					0.981554760465915		0.934519046825389							0.960164788227149
NDAR_INVBV461JTB	2				0.993381189180333					0.99100989224232		0.991459569257082							0.967593289140033
NDAR_INVBW17AA1F	1											0.15423406538185								0.030409454867089									0.0346447538035272
NDAR_INVBW17AA1F	2											0.0238187433907422								0.272915496769334									0.0250511841138351
NDAR_INVBW96UH0D	1																				0.911887059699861													0.974495385476489
NDAR_INVBW96UH0D	2																				0.95020415992423													0.964580927374791
NDAR_INVBZ9H2FLC	1			0.95029012046181																0.0194103434325005
NDAR_INVBZ9H2FLC	2			0.960758560701279																0.0113573578369408
NDAR_INVCEJHKU6W	1	0.963637369610165					0.932067155507068																								0.977606289426074
NDAR_INVCEJHKU6W	2	0.9478101411031					0.965612794922303																								0.967311034190699
NDAR_INVCRM6V6NX	1																				0.95840404626502
NDAR_INVCRM6V6NX	2																				0.940733077260593
NDAR_INVDGW9RHNK	1						0.0292130024013144
NDAR_INVDGW9RHNK	2						0.0747589043995121
NDAR_INVDLJB7FKL	1																													0.0409495056467069					0.0638563052760547
NDAR_INVDLJB7FKL	2																													0.0275592780826017					0.0475599494227219
NDAR_INVDNGGNJ0B	1	0.0357604254493127						0.014688747082778	0.0497921335311232					0.189630420453885	0.0010712114182279	0.039295944646296		0.014651661142156	0.0816107803464488	0.0154101632738933				0.0309731360059109		0.0050098412159603	0.0199942430081227				0.0441906997617272				0.0196462945320322
NDAR_INVDNGGNJ0B	2	0.0603491031472603						0.0123628471375308	0.0799642993996256					0.0433089206160886	0.0043585533020533	0.134172958576742		0.020229612357396	0.0254012604825151	0.0302546280108549				0.0353606900599734		0.0011038282560944	0.0176873252456613				0.0262994085595673				0.0250377745542046
NDAR_INVDP1WJ2JC	1		0.0003265331939542									0.0850622386802529			0.0543056941989373				0.0519486645716458	0.0505532785597401			0.0629113422980262	0.0733400174695012		0.0150397451246269	0.0328046816269343	0.0428126627581693	0.0461320286467664	0.028211748493771		0.0063284186706631			0.0358238277067904
NDAR_INVDP1WJ2JC	2		0.0001810243701738									0.0280050583378814			0.0315495832101802				0.0169324194524258	0.0370128697171182			0.0276475455070342	0.0390658327046206		0.0033476906150404	0.0282231704963758	0.0236063947411371	0.0286794335283674	0.0152347338744194		0.0326932079376527			0.0285910216859948
NDAR_INVDT71ACZT	1								0.965807790534398							0.804385249774389		0.93777276067263
NDAR_INVDT71ACZT	2								0.980624741558792							0.972593168154897		0.962931902239478
NDAR_INVDWGT6R32	1	0.0001939893059644	0.0206841372484729	0.0339170071929587			0.0463256489092038	0.0425018076109987						0.106217404593944					0.0066108232245062								0.0152346325920575					0.0185950263712412
NDAR_INVDWGT6R32	2	0.0055377026430897	0.0214519863361883	0.056694252400204			0.0858113186490762	0.0586215901545241						0.0154835201246113					0.0107188521005248								0.0117441700571295					0.0701624229589188
NDAR_INVDYNUN0GN	1		0.957702416612439											0.859737864187968												0.932004134378945								0.979967620533975
NDAR_INVDYNUN0GN	2		0.968793994744921											0.99710824104171												0.969807295155687								0.759702608810067
NDAR_INVEUF9CGA7	1				0.0406549561798498					0.0123836190058319						0.973198171360777		0.0088882864517279
NDAR_INVEUF9CGA7	2				0.0209419651130908					0.0237866483344641						0.999541662860034		0.0265476819988432
NDAR_INVF0C1XLZD	1								0.0018476232527914				0.970496237522094		0.0178138502349365			0.0404435522770236
NDAR_INVF0C1XLZD	2								0.0070294041347341				0.96027436204296		0.0148149337791625			0.148409037062586
NDAR_INVFBKHE2PK	1	0.982665273370077											0.0219899453866048			0.997068351329863							0.969162867732528												0.969841556054499
NDAR_INVFBKHE2PK	2	0.973220235943052											0.0125874682889993			0.986073748977264							0.909549791741889												0.477015611692041
NDAR_INVFC8MZRJA	1						0.0371325489800101		0.073292048399165		0.0698553597766355				0.0212504664043896											0.0630748203463259									0.002829206572908
NDAR_INVFC8MZRJA	2						0.082065364867819		0.0492353339220289		0.0213431720967222				0.0148503564449423											0.0345624563869966									0.0442614431322831
NDAR_INVFGMD8WD1	1	0.0267749235487941					0.0466750676371345									0.03265914536957
NDAR_INVFGMD8WD1	2	0.0517334437435136					0.0731288839336066									0.0551924322091593
NDAR_INVFH4MDTK5	1	0.0941194445540013																					0.0087272768164771
NDAR_INVFH4MDTK5	2	0.0490919566802767																					0.006571487521551
NDAR_INVFXBP5YUC	1	0.0422657381926251							0.0986671658336262											0.0530409041275198			0.0421627590422495										0.139643449813095		0.0230008264208866
NDAR_INVFXBP5YUC	2	0.0973181580169743							0.0377924098659211											0.0426009804741593			0.032718090527027										0.0104006555098351		0.0332054476666498
NDAR_INVG8RB25N1	1		0.0046403253991219														0.0193869704964354						0.0067608192374798			0.0120898878114279	0.0497686767379321			0.0363625904190282
NDAR_INVG8RB25N1	2		0.0038379946753096														0.0338179352272484						0.0152056158808999			0.0250401703939269	0.0545202216440858			0.0286413474950007
NDAR_INVGJFEZAEG	1																0.0073780750326591				0.965221440328447													0.0410600305084418
NDAR_INVGJFEZAEG	2																0.0193083226303895				0.938152636025241													0.0330010168006191
NDAR_INVGMJ7KA11	1						0.0480167002825542									0.0154075281705633
NDAR_INVGMJ7KA11	2						0.109361818001313									0.0039404178204079
NDAR_INVH0DGUW54	1						0.979509569684039	0.886106075059533	0.993221141569596		0.962412377083157				0.985019696958564													0.962082352933965				0.96183604682836	0.984850662759711
NDAR_INVH0DGUW54	2						0.98346791380745	0.96230240559816	0.980099263929214		0.957484536751035				0.978795015453974													0.978755022650994				0.982758309783079	0.98449440233827
NDAR_INVHWX750UV	1	0.999522092189504	0.968578534324515					0.989612216507232	0.974373490333082						0.997271440876456	0.975527093132613									0.984392186321846				0.992323612394818	0.994073497161627			0.98570353329785
NDAR_INVHWX750UV	2	0.998460837188993	0.963238093370942					0.988718552621095	0.957699096063706						0.993942243599904	0.656447365563797									0.990426020163935				0.992163848021256	0.995678182966961			0.956078930444514
NDAR_INVJE5T60YC	1			0.0169057297295768			0.179532822095852		0.0092337705514654			0.0118978716484603		0.0273746697814801	0.013670778933007	0.0044978489305238	0.0375552036461011										0.030468740283076	0.0201763662405718	0.0049250787643388				0.0477525600461568
NDAR_INVJE5T60YC	2			0.0466620155056043			0.0318654259134158		0.0112062477641619			0.0460377498837407		0.0122301365693317	0.0352922372403768	0.0003349072625376	0.0585982087940542										0.084986515096521	0.0558728969947368	0.007727254339982				0.50443440907468
NDAR_INVJLXMB8LP	1											0.884983579019158		0.97350714479508											0.964867683389314
NDAR_INVJLXMB8LP	2											0.960890940033227		0.833507847560728											0.964446473646237
NDAR_INVJP9XWZFR	1										0.0417904154873863
NDAR_INVJP9XWZFR	2										0.0540713722083795
NDAR_INVKC7ZC9VX	1	0.0147561627880669						0.0151149287563325	0.0380025789401113									0.057489909205901				0.0246442595390871			0.0097079047337868						0.0122120151953734	0.0054185201766229
NDAR_INVKC7ZC9VX	2	0.0053685996631458						0.0159161729206932	0.0226526586488127									0.0331250468701657				0.0396237454824958			0.0125286557211196						0.0267124015934309	0.0017415511885216
NDAR_INVKLGV3F8T	1																																		0.0659635835314708
NDAR_INVKLGV3F8T	2																																		0.0464974133243555
NDAR_INVKYCN6AYE	1			0.0070422560809224						0.024747440432976	0.176771156459446			0.0492353951585901			0.959077660539416	0.019464444769861				0.966147079846497	0.213184910158604	0.871504731522597				0.15246527234626					0.034010712044738
NDAR_INVKYCN6AYE	2			0.0360306186954552						0.255705361113578	0.0342203583910777			0.0326645549984884			0.0726054853463547	0.0091448650560959				0.225086124877644	0.0410127847133287	0.042033766017902				0.0203537147780669					0.114602317737935
NDAR_INVL18G63XV	1																					0.165799075084618				0.0465647400514731									0.0429192656644506
NDAR_INVL18G63XV	2																					0.0440868796105684				0.0440402459701388									0.0309595405799279
NDAR_INVLCMU795T	1			0.0001666060893953				0.0467251401493276	0.0595245611967979	0.010072322921727		0.0144456525873041			0.0513701738763606	0.0492659117941662	0.252494498927378	0.0359410050686331	0.0733013415102877	0.662444277080984		0.0014436310137047		0.0129931600738459	7.44684076156087e-05		0.719821501894411	0.156102698149816	1.94024033888203e-06	0.0203933680073102	0.000392197704724			0.0162841228669443	0.0293738537669508
NDAR_INVLCMU795T	2			0.248676023302349				0.203229956659902	0.031730935746488	0.100134611095809		0.0142271803197637			0.0207641355004835	0.173598988330497	0.0098878254644441	0.0026969796059981	0.0114579988413385	0.0149076065205719		0.0463306143333411		0.0325446049776407	0.0095625438445062		0.030821912785819	0.0029288988921367	0.0049323895844291	0.0250465203275544	0.0560810104223625			0.0257798312908815	0.0111135922675667
NDAR_INVMMKMFJLN	1																0.964542821833224							0.95370415637888
NDAR_INVMMKMFJLN	2																0.923815969293611							0.951241233910754
NDAR_INVMYUC7TV1	1	0.0361908365722477
NDAR_INVMYUC7TV1	2	0.0535545692021511
NDAR_INVN2CVFJPN	1															0.0302181074094856				0.0469295527689519													0.799482517561902
NDAR_INVN2CVFJPN	2															0.113603386024317				0.0386777149432312													0.976402189497778
NDAR_INVN394NEWK	1	0.0293452338657872		0.0212737113538713												0.0237328770226216														0.0463022374924246
NDAR_INVN394NEWK	2	0.0302808796426676		0.0277584491467985												0.0755638155517263														0.043072961125222
NDAR_INVN6MYRELB	1		0.0216402486252003							0.0080175072554732	0.0241171716266652			0.0178358119932913									0.0032143285570327												0.0579963413903156
NDAR_INVN6MYRELB	2		0.0240040946745092							0.0101562073534998	0.0603357665069708			0.150432917036759									0.0011441535984242												0.0254297505380897
NDAR_INVNC7PM9RJ	1																								0.934883980090004									0.0286255595697565
NDAR_INVNC7PM9RJ	2																								0.959923553485632									0.0610336460075135
NDAR_INVNJA6E3NT	1		0.95360828588377	0.968315147026065					0.99278814087333																		0.964105927849622		0.956768443015702
NDAR_INVNJA6E3NT	2		0.895867827821817	0.960479765379577					0.993644700705776																		0.922148648919889		0.915893570969854
NDAR_INVNX5G08HC	1	0.0251674722154377					0.0242096036250751	0.0080277031014566		0.0349010607031254	0.0149031131879922								0.0180671927228822	0.0274662110364441
NDAR_INVNX5G08HC	2	0.0117422203078188					0.0153851496870746	0.0097084514604342		0.083241305853802	0.0102350465506384								0.0823303338109487	0.0655823932969102
NDAR_INVNY2M953H	1													0.178227024093221
NDAR_INVNY2M953H	2													0.0417039394445059
NDAR_INVP4E09BXB	1																	0.993832972137181							0.972135831916175										0.972688947844751
NDAR_INVP4E09BXB	2																	0.99498701851195							0.970941479498217										0.908684651795296
NDAR_INVPATP4RPG	1																								0.0560066338424036				0.0171655228728871				0.0313602731883673
NDAR_INVPATP4RPG	2																								0.0466831977802091				0.0132030838622382				0.230526337001073
NDAR_INVPV1DMUHD	1			0.0081024274309658					0.0490150871088929						0.030351360216885			0.0081812764721018					0.0244743252669101	0.029562932118116			0.0495658072078579	0.0095517748670946	0.0248442620804337						0.174342713041088
NDAR_INVPV1DMUHD	2			0.0109949720037871					0.134494069847276						0.0513342127850084			0.0120438053680531					0.0418391469593935	0.0297897375494124			0.0549647182644852	0.0154271533913817	0.0313724271261872						0.0394223121870814
NDAR_INVRDM1L34M	1		0.0809884715457048									0.0139729744667864		0.0136968959843791					0.0290863790364679						0.0301823560521488	0.0035079507678564			0.0659092283382294				0.161758450455515	0.0189567908236119
NDAR_INVRDM1L34M	2		0.0496009841191795									0.0116156344067597		0.0265299604556532					0.0159928512916022						0.0174023659737108	0.0028965215114412			0.038553682757658				0.032782346889266	0.0174579491186069
NDAR_INVRTYGC16L	1			0.937622214727395
NDAR_INVRTYGC16L	2			0.95062464536743
NDAR_INVRYT5RRUM	1								0.935342076347128							0.982849597361179				0.0262639605246702
NDAR_INVRYT5RRUM	2								0.953548197594459							0.995122157127815				0.0194397382967634
NDAR_INVT185E8M5	1									0.993694324132502					0.978682460894778	0.0485309269800642			0.972862037771288				0.997088432856676				0.97530431757934
NDAR_INVT185E8M5	2									0.984419305858845					0.959551686094516	0.0578562839130833			0.971523832153891				0.998661727892926				0.9609392192366
NDAR_INVT226J5Y3	1										0.953982459332511
NDAR_INVT226J5Y3	2										0.940969021395039
NDAR_INVT9E1CUGM	1																		0.961922971329899														0.981221016956787
NDAR_INVT9E1CUGM	2																		0.962073885954145														0.992340092016137
NDAR_INVTBTBAM4J	1									0.905515962384286	0.960883006256373		0.950431415992794																					0.949131816357494
NDAR_INVTBTBAM4J	2									0.9621709482285	0.979330603125135		0.959425741528508																					0.964764277837517
NDAR_INVTKENUL3C	1											0.873044560820002		0.568334675117113																					0.984606446057999
NDAR_INVTKENUL3C	2											0.956304649419762		0.965536802658242																					0.754201914787155
NDAR_INVTMXKEAP2	1		0.940339294998653
NDAR_INVTMXKEAP2	2		0.970188569327539
NDAR_INVUCXEZB27	1											0.0355255898400547		0.0259946734286128				0.0889498314043383		0.0568365253001792
NDAR_INVUCXEZB27	2											0.260061833490716		0.451589795116451				0.0434270810793712		0.0425298195212024
NDAR_INVUJWZJLT4	1									0.0312526513786128										0.0485419723428046
NDAR_INVUJWZJLT4	2									0.0196028625846382										0.0485256592562446
NDAR_INVUXTPV7WH	1																						0.0342682847163415										0.0207850876869711	0.048571994722178	0.0271452199777868
NDAR_INVUXTPV7WH	2																						0.0289835966793342										0.0086042123934266	0.0475463329803837	0.113787828971264
NDAR_INVUY1UGEA3	1																	0.0432100546926759													0.0621006016071782
NDAR_INVUY1UGEA3	2																	0.0276000450731358													0.0406058575363857
NDAR_INVV5X50ZMM	1									0.0264471152278995										0.0333826541459884			0.0417402123595986											0.0431469021493048	0.0163327863872441
NDAR_INVV5X50ZMM	2									0.0491404515235622										0.0221795371462625			0.0840516956723099											0.0692979854022051	0.0046219236569456
NDAR_INVV9BM1RB5	1								0.0737152685087006	0.0031564618144627					0.0533705667387274
NDAR_INVV9BM1RB5	2								0.0438401989989111	0.010805567038655					0.0341880571290853
NDAR_INVVEMXZMTT	1	0.98501737006352															0.95192285357977											0.978416344872006		0.982832075948152			0.881406661064245	0.995774871556871
NDAR_INVVEMXZMTT	2	0.984371369112318															0.882383313434887											0.978151337633313		0.984931469549689			0.982979405403378	0.991202648206085
NDAR_INVVGFCTD9T	1	0.0111551330115118			0.082473741806856		0.0402518269780942	0.0062064324158291	0.0028822895023028		0.0123730878026569	0.0710468866110471		0.0235515929256521	0.0003688831211002	0.024579925984146	0.0119065582080034	0.0752978243442629	0.0287907501345419	0.0317033443577362		0.0679492581897576	0.0675734320809638	0.0156110905637267	0.0166532492268911	0.0684649884388924	0.006087536010074	0.0282239322183377	0.0209574861169697	0.0041075690807813	0.0033449291412386	0.035801859250613	0.197271448370789	0.0339916967976348	0.0124108288194893
NDAR_INVVGFCTD9T	2	0.004891747402652			0.025072182656437		0.0284308413764588	0.0022371810596039	0.0018595190896691		0.0109376699442089	0.0159229818777562		0.0164214977660678	6.75642507996372e-05	0.199477692367025	0.0076148253468799	0.0407305361070507	0.0057678123863624	0.009963960076259		0.0310816963705195	0.0313607747821862	0.0050628525384683	0.0031974862228963	0.0247091687778338	0.0010104481403333	0.0118395334964599	0.01314197869219	0.0010063283010322	0.0011219097305817	0.0150207935755328	0.0242309537485272	0.0033828920055593	0.0018801836018635
NDAR_INVVHBYV2NC	1																																0.890944602616963	0.028478072078611
NDAR_INVVHBYV2NC	2																																0.972056425451383	0.0672344362060909
NDAR_INVVJG59G6B	1			0.0222514944866782				0.0023304724640965	0.0463780486089023	0.0086884252676437	0.0252638684509071	0.0513372408461221			0.0083620646884206		0.095351366580299			0.445032809174603		0.0166329679499948	0.0599462046914024	0.0063718511650331	8.56896589506241e-05		0.613261823347447	0.132532919400426	4.21781272114816e-06	0.0361264430562769	0.0023867864035137	0.0306475736075497
NDAR_INVVJG59G6B	2			0.0779887659932803				0.0659707498997984	0.0877863036395282	0.362421424070052	0.0721764645782994	0.0172668108231283			0.0137188410071293		0.0242783259927972			0.0039552538909973		0.0901747564170664	0.0391856366916975	0.0214706451520034	0.0337749254717593		0.0235412118675995	0.0064185635989389	0.0193121072700416	0.0272298798861968	0.194919519872273	0.0102591570176755
NDAR_INVVUMNAHPB	1	0.974670774129938												0.98404652911142																	0.955725504675663
NDAR_INVVUMNAHPB	2	0.962784609828101												0.973468071153438																	0.938597852296945
NDAR_INVWCXC72GD	1																0.959683244185115			0.931107575068686												0.9718099320207
NDAR_INVWCXC72GD	2																0.963279275794718			0.953727219453999												0.96633183954684
NDAR_INVWD1MTTUM	1												0.0199786526634243								0.0403329219735719											0.0310763542412295
NDAR_INVWD1MTTUM	2												0.013859592407131								0.0237012938256872											0.0475351044879461
NDAR_INVWHXE421P	1															0.971503361012219			0.956275518300347								0.946727445359508					0.938296360344286	0.957965809900674	0.945264564382491
NDAR_INVWHXE421P	2															0.900092156954805			0.952620388078457								0.968484376897722					0.991897648399707	0.976375470093938	0.979230254743232
NDAR_INVWNTT8WKJ	1										0.0057502315991687									0.0061493441397888
NDAR_INVWNTT8WKJ	2										0.0158370319208404									0.0083525352663811
NDAR_INVWP2U8M5Y	1							0.0139154455631751
NDAR_INVWP2U8M5Y	2							0.0121559291487362
NDAR_INVWT771AK6	1									0.0299607733877543			0.0361800238567069		0.0802531830719137								0.0270735511800201	0.0250611320935468	0.0088754431347017			0.0465017294129305	0.0350411482539697	0.0563062542977308			0.0443379414576256	0.0731141507288542	0.0408325706933624
NDAR_INVWT771AK6	2									0.0478404082144526			0.0418796467879656		0.0263217359836721								0.0361790474297798	0.0192082619295393	0.0033094993286378			0.0354498127255262	0.0216084383211248	0.0120936379721174			0.0171110150937254	0.0097166228469936	0.0195100697815927
NDAR_INVX8CRJYVP	1								0.99878822241334	0.955034552631139		0.939546390440692		0.976080679396947	0.983837700492976			0.985686581415091	0.957634344395835	0.985848800946088			0.966213357281476	0.964567209001157			0.974633126660283	0.979399635823507		0.982599429939304	0.99303549957532	0.943018941150876	0.999711499228641	0.991875549995138	0.967289051657196
NDAR_INVX8CRJYVP	2								0.991777846527588	0.908711910967856		0.962866001918524		0.944477786984772	0.972267059299179			0.976572875383094	0.900369323960246	0.974912733754043			0.941266448676776	0.894487166862752			0.936476054330821	0.961634259211006		0.94648508963859	0.989780331376031	0.950889662494397	0.99992416336403	0.981592825692894	0.945218720279965
NDAR_INVX9DY5693	1									0.0207650491153836
NDAR_INVX9DY5693	2									0.0042270324698575
NDAR_INVX9YK296T	1			0.0429540702130596
NDAR_INVX9YK296T	2			0.083745218134006
NDAR_INVXGT4UWYN	1																								0.118615201431085
NDAR_INVXGT4UWYN	2																								0.0443510989119119
NDAR_INVXR9J4J3Y	1	0.0155841969442115													0.0319875513975848
NDAR_INVXR9J4J3Y	2	0.0113733558227607													0.0150076386055752
NDAR_INVXYF9FXT8	1							0.0063022598343377							0.0234273958044472							0.0409448586968254	0.039230043703998
NDAR_INVXYF9FXT8	2							0.0095826671844756							0.0241967906892718							0.0676015891620825	0.0282396231619256
NDAR_INVY2J2A5T4	1		0.0055426493947239	0.0006326998217388	0.0559091722674279		0.0076404938347666	0.0552784473344006	0.0077933885441927	0.0033286435884658	0.0269087232158572	0.0031717783166055	0.0035067260108516	0.0085891136559082	0.0263775838086927	0.016224051169088	0.0091465414498484	0.0210273942826612	0.0013856185204652	0.0090707886147882	0.0364047382683219	0.0370975329832144	0.0032478603202044	0.0125805285663021		0.0031848051074747	1.97615411581591e-05	0.0001137868184706		0.039092779193722		0.0046950279899805			0.0305687532102114
NDAR_INVY2J2A5T4	2		0.0064418778832326	0.0006556572332915	0.0445437882724099		0.0061947655051733	0.0434419284275117	0.005350672507179	0.0037542060627262	0.0196526652727216	0.0041120271866501	0.0023883347790397	0.0217466773925799	0.0305891335859149	0.0477097904186481	0.0089817831321317	0.0109862749345375	0.0001777433220844	0.0020059190000973	0.0182099040717408	0.0244609712212317	0.0031627803803386	0.0088047549362588		0.0001852428774893	8.98641699627161e-06	0.0001121148647346		0.0269506335145311		0.0001414486635531			0.0471505583001393
NDAR_INVYFEGLL2B	1		0.956644082739383	0.946659159295872			0.993936514498877			0.991149301723913		0.990849076367193		0.994611479796727		0.995624921618	0.993935751010645	0.930986147536863	0.997757601918529	0.996236352683504					0.980468371863811	0.961230604750588	0.976240329118688	0.97518036882854		0.862630649866495		0.945980015295756	0.967426781459718
NDAR_INVYFEGLL2B	2		0.94997425228517	0.978495757882426			0.994878874177337			0.963280042900514		0.976194054106875		0.989086903892996		0.999216137172417	0.993954661143603	0.967085141639086	0.997170668676295	0.992357246086812					0.974778432742311	0.928551851752181	0.961820579576167	0.983774657736088		0.973254101447987		0.970508068589666	0.982729992865548
NDAR_INVYRRPGLF4	1							0.937595675419992				0.0357904140251246						0.0037828354787282		0.0161514646558275															0.0896928310154166
NDAR_INVYRRPGLF4	2							0.954253219721598				0.121882303335425						0.0068296340153773		0.0132598394810954															0.0378291607802004
NDAR_INVZ4LY1E6P	1											0.0423774010524057												0.9405625878886				0.849084747544669
NDAR_INVZ4LY1E6P	2											0.185143758469468												0.961045979485013				0.954749707662375
NDAR_INVZ6Z9DP4H	1																														0.0114919397364187
NDAR_INVZ6Z9DP4H	2																														0.0070431668633505
NDAR_INVZC64FXGK	1																			0.0355630975551229														0.0757594459886672
NDAR_INVZC64FXGK	2																			0.0377174349315277														0.0345027120905918
