# Supplementary material for: Heterogeneous, temporally consistent, and plastic brain development after preterm birth
Source: Nat Commun. 2025 Sep 12;16:8269. doi: 10.1038/s41467-025-63967-1 (PMC12432136; doi:10.1038/s41467-025-63967-1)
Supplement: Supplementary file 6 — Source Data [file 41467_2025_63967_MOESM6_ESM.zip › source_data/source_Fig3b_bls38.csv]

rois	PT_sub_with_infranormal_dev_%	PT_sub_with_supranormal_dev_%	FT_sub_with_infranormal_dev_%	FT_sub_with_supranormal_dev_%
centile_CT_bankssts	9.615384615384617	1.9230769230769231	5.660377358490567	5.660377358490567
centile_CT_caudalanteriorcingulate	5.769230769230769	5.769230769230769	3.7735849056603774	1.8867924528301887
centile_CT_caudalmiddlefrontal	3.8461538461538463	5.769230769230769	7.547169811320755	3.7735849056603774
centile_CT_cuneus	13.461538461538462	5.769230769230769	5.660377358490567	5.660377358490567
centile_CT_entorhinal	3.8461538461538463	1.9230769230769231	5.660377358490567	5.660377358490567
centile_CT_fusiform	3.8461538461538463	0.0	5.660377358490567	1.8867924528301887
centile_CT_inferiorparietal	19.230769230769237	1.9230769230769231	3.7735849056603774	5.660377358490567
centile_CT_inferiortemporal	3.8461538461538463	19.230769230769237	1.8867924528301887	5.660377358490567
centile_CT_isthmuscingulate	1.9230769230769231	3.8461538461538463	3.7735849056603774	3.7735849056603774
centile_CT_lateraloccipital	7.6923076923076925	5.769230769230769	7.547169811320755	3.7735849056603774
centile_CT_lateralorbitofrontal	0.0	13.461538461538462	1.8867924528301887	1.8867924528301887
centile_CT_lingual	11.538461538461538	5.769230769230769	3.7735849056603774	3.7735849056603774
centile_CT_medialorbitofrontal	1.9230769230769231	13.461538461538462	1.8867924528301887	7.547169811320755
centile_CT_middletemporal	11.538461538461538	1.9230769230769231	5.660377358490567	5.660377358490567
centile_CT_parahippocampal	5.769230769230769	1.9230769230769231	3.7735849056603774	7.547169811320755
centile_CT_paracentral	5.769230769230769	17.307692307692307	3.7735849056603774	5.660377358490567
centile_CT_parsopercularis	7.6923076923076925	7.6923076923076925	1.8867924528301887	5.660377358490567
centile_CT_parsorbitalis	19.230769230769237	5.769230769230769	1.8867924528301887	3.7735849056603774
centile_CT_parstriangularis	11.538461538461538	3.8461538461538463	5.660377358490567	1.8867924528301887
centile_CT_pericalcarine	3.8461538461538463	1.9230769230769231	3.7735849056603774	3.7735849056603774
centile_CT_postcentral	13.461538461538462	5.769230769230769	3.7735849056603774	3.7735849056603774
centile_CT_posteriorcingulate	7.6923076923076925	3.8461538461538463	3.7735849056603774	3.7735849056603774
centile_CT_precentral	13.461538461538462	5.769230769230769	5.660377358490567	5.660377358490567
centile_CT_precuneus	11.538461538461538	3.8461538461538463	5.660377358490567	5.660377358490567
centile_CT_rostralanteriorcingulate	7.6923076923076925	7.6923076923076925	5.660377358490567	1.8867924528301887
centile_CT_rostralmiddlefrontal	7.6923076923076925	1.9230769230769231	3.7735849056603774	1.8867924528301887
centile_CT_superiorfrontal	9.615384615384617	13.461538461538462	7.547169811320755	5.660377358490567
centile_CT_superiorparietal	17.307692307692307	5.769230769230769	3.7735849056603774	5.660377358490567
centile_CT_superiortemporal	3.8461538461538463	13.461538461538462	1.8867924528301887	3.7735849056603774
centile_CT_supramarginal	11.538461538461538	9.615384615384617	3.7735849056603774	5.660377358490567
centile_CT_frontalpole	1.9230769230769231	19.230769230769237	3.7735849056603774	5.660377358490567
centile_CT_temporalpole	0.0	3.8461538461538463	5.660377358490567	5.660377358490567
centile_CT_transversetemporal	15.384615384615383	9.615384615384617	3.7735849056603774	5.660377358490567
centile_CT_insula	9.615384615384617	0.0	3.7735849056603774	7.547169811320755
