# Supplementary material for: Heterogeneous, temporally consistent, and plastic brain development after preterm birth
Source: Nat Commun. 2025 Sep 12;16:8269. doi: 10.1038/s41467-025-63967-1 (PMC12432136; doi:10.1038/s41467-025-63967-1)
Supplement: Supplementary file 6 — Source Data [file 41467_2025_63967_MOESM6_ESM.zip › source_data/source_Fig4a_dhcp.csv]

	T_691-statistic
SA_bankssts	-3.223586385956557
SA_caudalanteriorcingulate	0.0
SA_caudalmiddlefrontal	0.0
SA_cuneus	0.0
SA_entorhinal	0.0
SA_fusiform	-2.84264806838983
SA_inferiorparietal	-3.655668173182685
SA_inferiortemporal	0.0
SA_isthmuscingulate	-3.863855622076627
SA_lateraloccipital	0.0
SA_lateralorbitofrontal	-4.354353993141864
SA_lingual	0.0
SA_medialorbitofrontal	-4.198575552922836
SA_middletemporal	-3.528406971694836
SA_parahippocampal	0.0
SA_paracentral	0.0
SA_parsopercularis	-5.131435930444558
SA_parsorbitalis	-6.030157452396456
SA_parstriangularis	-4.893407330382977
SA_pericalcarine	2.3311020114068706
SA_postcentral	0.0
SA_posteriorcingulate	0.0
SA_precentral	0.0
SA_precuneus	0.0
SA_rostralanteriorcingulate	-4.656982665045121
SA_rostralmiddlefrontal	-2.8595446019015736
SA_superiorfrontal	-2.691800160466389
SA_superiorparietal	-2.6428395545559504
SA_superiortemporal	0.0
SA_supramarginal	-2.3771410932584507
SA_frontalpole	0.0
SA_temporalpole	0.0
SA_transversetemporal	-2.308441150215101
SA_insula	-2.3186921256430666
