# Supplementary material for: Heterogeneous, temporally consistent, and plastic brain development after preterm birth
Source: Nat Commun. 2025 Sep 12;16:8269. doi: 10.1038/s41467-025-63967-1 (PMC12432136; doi:10.1038/s41467-025-63967-1)
Supplement: Supplementary file 6 — Source Data [file 41467_2025_63967_MOESM6_ESM.zip › source_data/source_Fig4c_bls38.csv]

mean_rho
0.0185365782038153
0.0045763693991714
0.0191963642267264
0.0019454102548903
0.0139474489380545
0.0964641746840941
0.0011214122186103
-0.0079907195400751
0.0456894282499851
0.0645735396807473
0.0186514378896886
0.0364705924086718
0.1078275123952622
0.0016224681842367
0.0393320470532666
0.0162929336849771
0.0392779911599538
-0.0165516718930494
0.0859184478273845
0.0353359809709557
0.0720953517409106
0.0630959564549394
-0.0025778817255037
-0.0068715306852602
-0.0088941091427805
0.0724859082680943
0.0104505736765174
-0.0140839337565647
0.0464040944184979
0.0391371640815698
0.0512708741198846
0.0871172705733244
0.0553861059020197
0.0765002348060793
-0.0146718070722871
0.0792298699780201
0.005079987642363
0.0630959564549394
0.042460880044486
0.037892289423339
0.0774835650779585
0.0159971100078452
0.0384542216049242
0.0300048208817038
0.0357056425527772
-0.0094449109410183
