# Supplementary material for: Heterogeneous, temporally consistent, and plastic brain development after preterm birth
Source: Nat Commun. 2025 Sep 12;16:8269. doi: 10.1038/s41467-025-63967-1 (PMC12432136; doi:10.1038/s41467-025-63967-1)
Supplement: Supplementary file 6 — Source Data [file 41467_2025_63967_MOESM6_ESM.zip › source_data/source_Fig7a_corr_matrix.csv]

Astro	Endo	Neuro-Ex	Neuro-In	Micro	Oligo	OPC	Per
-0.0184050260758845	-0.1118048057057885	0.23384311138738	0.1104301564553074	0.1467819921902496	-0.1356320593807926	-0.002902037306571	-0.1933673279009948
0.0435305595985652	0.0746892759428013	-0.110353787052503	-0.0271111379955976	-0.1078335967599544	0.0387192872218816	-0.0061859216271645	0.0662122722315017
-0.4625694727868586	-0.0539931677827817	0.1661034510997882	0.0779731602633948	-0.2682093426494052	0.2598087083409102	-0.3566451110970166	-0.2250606300648625
0.0771330968325453	0.1888615331355293	0.0963781863392794	0.1790862495765533	-0.0115317798234795	0.0177940708534485	0.105771622884233	0.0297076976909506
0.2502625329903476	0.1694637048231863	-0.3313668387687269	-0.2760753911382687	0.2768390851663137	-0.00916432833654	0.1957347793879343	0.0851518841270179
0.1229547385152455	0.1720602645185392	-0.2515608128380241	-0.1375412944509051	-0.0376501155826186	0.1386868354929726	0.1559463205267897	0.1375412944509051
0.0331443208171531	0.1470874698014676	-0.3758138312009462	-0.3105943612059029	-0.1185253131525845	0.113255824359074	-0.0374973767770096	0.122114675084396
0.1902361823860103	0.0934761490327084	-0.2131470032273604	-0.0413922163200391	0.0391775036387086	0.0914905445597914	0.1858067570233493	0.0511674998790152
0.1363193840060331	-0.0663650110371108	-0.2576703650623841	-0.0740783207203653	-0.1313553728237406	0.0563606192697212	0.1221910444872005	0.1220383056815915
0.0828608020428828	0.0429196043761291	0.4138457937975873	0.3496191260390026	0.0190159812983205	-0.0411631081116256	0.1513641563585196	-0.0081715261000815
0.1447963877173326	-0.1573209697772707	-0.239494447194913	-0.1739694995886518	0.0225289738273276	-0.2114668763656614	0.0558260334500897	-0.0914141751569869
0.2120014621852929	0.1324245444630035	-0.115088690026382	-0.0661359028286973	0.1346392571443341	0.1490730742743846	0.1991714025141369	0.0939343654495354
-0.1557935817211807	0.0930179326158814	0.0866029027803033	0.1340283019218981	0.013899231310419	-0.0202378917431925	-0.0776676826521768	-0.0632338655221262
0.0545277536024132	0.0966836639504974	0.014357447727246	0.010844455198239	0.2907383164767328	0.016495791005772	0.0850755147242133	-0.1667907757250287
0.1102774176496985	0.007178723863623	-0.1329591302826351	0.0150447723524865	-0.1441090630920921	-0.10775722735715	0.130515309392891	0.2048227383216699
-0.0095461753505625	0.2151326077002774	0.0685797237184413	0.1043206042309474	0.0749947535540193	-0.1011894587159629	-0.0251255335226806	0.1234129549320725
-0.1163869698740585	0.0989747460346324	-0.1392977907154086	-0.0418504327368661	-0.2139870666582099	0.0481890931696397	-0.1794680965905758	0.0019092350701125
0.2334612643733575	0.114783212415164	0.020161522340388	-0.0284094178432741	0.2345304360126205	-0.2727151374148707	0.1499131377052341	0.0938579960467309
0.2762281299438777	0.2569830404371437	-0.1597647906670147	-0.0972182497701289	0.2666819545933152	-0.0321515185806946	0.3395383648688085	0.3700097565878041
0.2860797829056583	0.014510186532855	-0.2036008278767979	-0.1661034510997882	0.0187105036871025	-0.0899631565037014	0.1704565070596448	0.1889379025383338
0.2631689620643082	0.0799587647363118	-0.3768066334374046	-0.3304504059350729	0.0319987797750856	-0.242854700918311	0.0848464065157998	0.0548332312136312
0.2901273612542968	0.1312790034209361	-0.0470435521275722	0.0475781379472037	0.2345304360126205	-0.2939458313945218	0.2705004247335402	0.0840827124877548
-0.2920365963244093	-0.3175439768611124	-0.0008400634308495	0.0	-0.3793268237299531	0.22315139499475	-0.1482330108435351	-0.1454837123425731
-0.2690494060802547	0.223915089022795	-0.006567768641187	-0.0148920335468775	-0.1166924474852765	0.1870286674682213	-0.2613360963970002	-0.1017240445355944
0.2535464173109411	0.2535464173109411	-0.2711113799559762	-0.0798060259307028	0.1337991937134846	-0.0973709885757379	0.2021498092235124	0.3002844918272954
0.3042557007731293	0.1968803204300019	-0.0228344514385456	0.0484182013780532	0.1822937644943423	-0.0506329140593837	0.2782137344167947	0.1626668279735857
0.0087824813225175	-0.0042003171542475	0.0848464065157998	0.1064589475094734	-0.005498597001924	0.121198242250742	0.1350211041583566	-0.005040380585097
-0.1552589959015492	-0.2872253239477257	0.2354468688462745	0.1855776488149358	-0.2003169435562044	-0.0750711229568238	-0.1509059399416926	-0.1995532495281594
0.1640414772240667	-0.0319224103722811	-0.3026519433142348	-0.1078335967599544	-0.1531206526230231	-0.2473604956837766	0.0723981938586663	0.1660270816969837
0.4823491481132241	0.4075835027676183	-0.0275693544124246	0.1073753803431274	0.4810508682655477	-0.1609867011118867	0.5411535882726893	0.3904767565394102
-0.3057830888292194	0.1548007794847222	-0.2004696823618134	-0.1226492609040275	-0.2087939472675039	0.2449166747940326	-0.217958275604044	0.0933234102270994
-0.1618267645427362	-0.017717701450644	-0.2081066226422634	-0.1619031339455407	-0.2545392195473996	0.0992038542430459	-0.2049754771272789	0.1053897758702104
0.0810279363755748	-0.2867671075308988	-0.0751474923596283	-0.0284857872460786	-0.0313114551498451	-0.2078775144338499	0.0752238617624328	-0.2343776972070115
0.0141283395188325	-0.1764896898812002	-0.3330469656304259	-0.225900693495712	-0.0011455410420675	-0.0639211901473667	-0.0173358544366215	0.0727036714698843
0.0158084663805315	0.0801115035419208	0.1451018653285506	0.1719838951157347	-0.0843118206961683	0.0530003655463232	0.1079099661627589	-0.0255837499395076
-0.0348244476788521	-0.3166275440274584	-0.3374000215902825	-0.1332646078938531	-0.3558814170689716	-0.008706111919713	-0.0895813094896789	0.01221910444872
0.1069171639263004	0.3535903349848365	-0.0791950707082668	-0.0510147610734062	0.2740897866653517	0.0291731118713191	0.1806136376326433	0.1625904585707812
-0.0330679514143486	-0.2506443800043701	-0.120434548222697	0.021230693979651	-0.2334612643733575	0.1021058915496169	-0.1488439660659711	-0.0562842498669167
0.0533822125603457	-0.0313878245526496	0.0521603021154737	-0.0231399290497636	0.2064264957805644	0.0238272536750041	0.130057092976064	-0.021536171590869
0.001680126861699	-0.0904213729205284	0.0613246304520137	0.1593065742501877	-0.1512114175529106	-0.0862974251690854	-0.018023179061862	-0.0971418803673244
-0.2002405741533998	-0.1574737085828797	-0.0501746976425567	0.0462034886967227	-0.0772858356381543	-0.0360463581237241	-0.1389923131041906	-0.1952001935683029
0.2608778799801731	0.2449930441968371	-0.1802317906186208	-0.1632777831960217	0.2643908725091802	0.1069935333291049	0.2401817718201535	0.0485709401836622
0.2532409396997231	0.0966072945476929	-0.2743952642765697	-0.1771006451036363	-0.0276457238152291	-0.115546906443209	0.1659507122941792	0.1473165780098811
-0.0180995484646665	-0.007789679086059	-0.0781258990690038	-0.0182522872702755	0.0397120894583401	-0.1884033167187023	0.0089352201281265	0.0110735634066525
-0.1977967532636559	0.0924069773934454	0.2355996076518835	0.12608588403023	-0.016495791005772	0.1047788206477744	-0.1556408429155717	-0.1861886040373718
0.533898495006262	0.3677186745036691	-0.0331443208171531	0.0767512498185228	0.4851748160169906	-0.1069935333291049	0.5432919315512155	0.3584779767643246
0.223456872605968	0.1520514809837602	-0.1844321077728683	-0.0837008654737323	0.2192565554517204	0.1820646562859288	0.3127327044844289	0.1741986077970652
-0.0479599849612262	0.3151765253741729	0.2067319733917824	0.1396032683266266	0.0414685857228436	0.2000878353477909	-0.0006873246252405	0.1202054400142835
0.1312026340181316	0.0319987797750856	-0.1836684137448233	0.0042003171542475	-0.0969127721589109	-0.0227580820357411	0.0264238133703571	0.1493785518856026
-0.2972297157151153	-0.2575939956595797	-0.0709471752053808	-0.004123947751443	-0.2782901038195992	0.0135173842963965	-0.2172709509788035	-0.1871050368710258
-0.1347919959499431	0.0645321453698028	-0.4316398646510359	-0.3675659356980602	-0.2172709509788035	0.1067644251206914	-0.2495752083651071	0.1050842982589924
0.3415239693417254	0.1752677794363283	-0.0898104176980924	0.0491055260032937	0.23384311138738	-0.1307444176013046	0.328159323850938	0.1720602645185392
0.4752467936524056	0.1701510294484267	-0.2562193464090986	-0.1608339623062777	0.2265880181209525	-0.1885560555243113	0.4636386444261215	0.1990950331113324
0.0173358544366215	0.1617503951399317	-0.3054012418151968	-0.1182198355413665	-0.0637684513417577	-0.0315405633582586	-0.0231399290497636	0.0348244476788521
0.1879451003018753	0.0083242649056905	0.0583462237426382	0.0381847014022501	0.1747331936166968	-0.1887087943299203	0.1410542869799121	-0.0110735634066525
0.2883708649897933	0.12455849597414	-0.2263589099125389	-0.1687763801979457	0.2204784658965925	-0.1330354996854396	0.2726387680120662	0.0504038058509702
-0.0174885932422305	-0.111728436302984	-0.2103213353235939	-0.0883593990448069	-0.0639975595501712	-0.0995857012570684	-0.0151975111580955	-0.0884357684476113
0.2420910068902661	-0.020314261145997	0.0383374402078591	-0.0063386604327735	0.2223113315639004	-0.0521603021154737	0.2789010590420352	-0.014662925338464
0.1968039510271973	0.3147946783601504	-0.1670198839334422	-0.1912289846224688	0.2029135032515574	0.0471962909331812	0.1960402569991524	0.1470111003986631
0.1641942160296757	-0.3077686933021363	-0.1961166264019568	-0.1601466376810372	-0.2019207010150989	-0.1386104660901681	0.017870440256253	-0.0546041230052177
-0.1060007310926464	0.0355117723040926	0.0777440520549813	0.1377704026593186	-0.0210015857712375	0.0765221416101093	0.0602554588127507	-0.1244821265713355
0.3251045477387579	0.3871928722188167	-0.4833419503496827	-0.4081180885872498	0.2107795517404209	0.017717701450644	0.3021173574946033	0.2489642531426711
-0.0932470408242949	0.1165397086796675	-0.0836244960709278	-0.0668232274539377	-0.1376176638537096	-0.0864501639746943	-0.0908795893373554	0.0302422835105821
-0.0613246304520137	0.0772094662353498	-0.2354468688462745	-0.0704889587885538	-0.1136376713730965	-0.1361666452004241	-0.0633102349249307	0.0256601193423121
-0.1487675966631666	0.0535349513659547	0.4118601893246703	0.3322069021995764	-0.003512992529007	0.1866468204541988	-0.0052694887935105	-0.019703305923561
0.0357408805125061	0.1033278019944889	-0.3119690104563838	-0.245145783002446	-0.0711762834137943	-0.1465528839818361	-0.016037574588945	0.0281803096348606
0.003665731334616	0.0716344998306213	0.2136815890469919	0.0864501639746943	-0.009469805947758	0.0245145783002446	-0.0262710745647481	-0.0725509326642753
0.1085972907879995	0.4033831856133708	0.021077955174042	0.0568188356865482	0.1076808579543455	0.0856864699466493	0.1649579100577207	0.2796647530700802
0.1160814922628405	0.1929091114841679	0.0267292909815751	-0.020161522340388	0.0255073805367031	0.0292494812741236	0.122114675084396	0.0860683169606719
-0.0366573133461601	0.2422437456958751	-0.0795005483194848	-0.0899631565037014	-0.1159287534572315	0.0075605708776455	-0.0923306079906409	0.2575939956595797
-0.0922542385878364	0.01832865667308	0.1854249100093268	0.0888176154616338	0.0349008170816566	0.0946216900747759	-0.0729327796782978	-0.0357408805125061
0.0387192872218816	0.2026080256403394	-0.2171182121731944	-0.1673253615446602	-0.0903450035177239	0.112492130331029	0.0650667311894343	-0.0009928022364585
0.001680126861699	-0.2053573241413014	-0.1684709025867277	-0.1990186637085279	-0.0248200559114626	0.2002405741533998	0.0210015857712375	-0.0659067946202838
-0.0541459065883907	0.1641942160296757	-0.4436298608913425	-0.2223113315639004	-0.2001642047505954	0.0449052088490462	-0.0653722088006523	0.2417855292790481
0.2972297157151153	-0.006415029835578	-0.2562193464090986	-0.10775722735715	0.1005785034935269	-0.1723657421297572	0.227122603940584	0.0461271192939182
-0.000916432833654	0.1734349137690203	-0.2168127345619764	-0.117074294499299	0.0959199699224524	-0.1305916787956955	-0.018786873089907	-0.014968402949682
0.3581724991531066	0.1885560555243113	-0.2458331076276866	-0.1305916787956955	0.1792389883821623	-0.0629283879109082	0.3425931409809886	0.2084121002534814
0.0231399290497636	0.2750062194990057	-0.130362570587282	-0.0694197871492908	0.1413597645911301	0.0130591678795695	0.0749947535540193	-0.0771330968325453
-0.0093934365449535	0.0327624738031306	0.1362430146032286	0.1628195667791947	-0.1451782347313551	-0.0495637424201207	-0.0717108692334258	0.0949271676859939
0.0261183357591391	-0.0005345858196315	-0.2970006075067018	-0.0696488953577043	-0.3091433425526174	0.0468908133219632	-0.0377264849854231	0.1739694995886518
0.3293048648930055	0.0736964737063428	-0.0957672311168434	-0.0431487125845427	0.1467056227874451	-0.2042117830992339	0.2872253239477257	0.0425377573621066
-0.0798823953335073	-0.0956908617140389	0.0830899102512963	0.0399411976667536	-0.1993241413197459	0.122878369112441	-0.0537640595743682	-0.0987456378262189
0.0468908133219632	0.2806575553065387	-0.2517899210464376	-0.1349447347555521	0.0554441864360672	-0.0077133096832545	0.0199324141319745	0.0829371714456873
0.0578880073258112	-0.2931057679636723	-0.0834717572653188	-0.1602230070838417	-0.0043530559598565	-0.1567100145548347	-0.0255073805367031	-0.2562193464090986
0.2576703650623841	-0.0987456378262189	-0.1683181637811187	-0.130057092976064	-0.0049640111822925	-0.2462913240445136	0.1287588131283875	0.0297076976909506
0.3590125625839561	0.227122603940584	-0.2473604956837766	-0.1150123206235775	0.1373121862424916	-0.1394505295210176	0.2901273612542968	0.3907058647478237
0.3968154169721838	0.0955381229084299	-0.2730969844288932	-0.1030223243832709	0.2650781971344207	-0.3696279095737817	0.2796647530700802	0.1921454174561228
-0.3538194431932501	-0.2958550664646343	0.1439563242864831	0.1382286190761456	-0.324493592516322	-0.0908032199345509	-0.3529793797624005	-0.1701510294484267
0.4652424018850161	0.0228344514385456	-0.1312026340181316	-0.0474253991415947	0.2956259582562208	-0.3089906037470084	0.4374439392641779	0.0903450035177239
-0.0072550932664275	0.0588808095622697	-0.0312350857470406	0.00610955222436	-0.128529704919974	-0.014815664144073	0.0038948395430295	-0.016037574588945
-0.2070374510030004	-0.2395708165977175	0.2197911412713519	0.246367693447318	-0.2944804172141533	-0.0479599849612262	-0.1486148578575576	-0.2091757942815264
-0.236592409888342	-0.0597208729931192	0.015884835783336	0.0656013170090658	-0.1551062570959402	-0.1725948503381708	-0.3771121110486227	-0.1186780519581935
-0.0271111379955976	0.0171831156310125	0.000458216416827	-0.010386238781412	-0.0572006827005707	-0.0286385260516876	-0.1525096974005872	-0.0129064290739605
-0.1518223727753467	0.0465853357107452	-0.2943276784085443	-0.1030986937860754	-0.1670962533362467	0.0037421007374205	-0.1644996936408937	0.1544189324706997
-0.329686711907028	0.0668995968567423	0.0197796753263655	0.1484621190519486	-0.4061324841143328	-0.0284094178432741	-0.2644672419119847	-0.0800351341391163
0.4792943720010441	0.0589571789650742	-0.2061973875721509	-0.0517784551014512	0.223304133800359	-0.0961490781308659	0.5251923830865488	0.1651870182661342
