# Supplementary material for: Heterogeneous, temporally consistent, and plastic brain development after preterm birth
Source: Nat Commun. 2025 Sep 12;16:8269. doi: 10.1038/s41467-025-63967-1 (PMC12432136; doi:10.1038/s41467-025-63967-1)
Supplement: Supplementary file 6 — Source Data [file 41467_2025_63967_MOESM6_ESM.zip › source_data/source_Fig7b.csv]

Astro	Endo	Oligo	OPC	GA
0.2535464173109411	0.2535464173109411	-0.0973709885757379	0.2021498092235124	25
0.1447963877173326	-0.1573209697772707	-0.2114668763656614	0.0558260334500897	26
0.4752467936524056	0.1701510294484267	-0.1885560555243113	0.4636386444261215	27
-0.2002405741533998	-0.1574737085828797	-0.0360463581237241	-0.1389923131041906	27
0.2631689620643082	0.0799587647363118	-0.242854700918311	0.0848464065157998	27
0.0387192872218816	0.2026080256403394	0.112492130331029	0.0650667311894343	27
0.1902361823860103	0.0934761490327084	0.0914905445597914	0.1858067570233493	27
0.3581724991531066	0.1885560555243113	-0.0629283879109082	0.3425931409809886	27
0.2901273612542968	0.1312790034209361	-0.2939458313945218	0.2705004247335402	28
0.001680126861699	-0.0904213729205284	-0.0862974251690854	-0.018023179061862	28
-0.0093934365449535	0.0327624738031306	-0.0495637424201207	-0.0717108692334258	28
0.0771330968325453	0.1888615331355293	0.0177940708534485	0.105771622884233	28
0.1069171639263004	0.3535903349848365	0.0291731118713191	0.1806136376326433	28
0.0357408805125061	0.1033278019944889	-0.1465528839818361	-0.016037574588945	28
-0.0932470408242949	0.1165397086796675	-0.0864501639746943	-0.0908795893373554	29
0.533898495006262	0.3677186745036691	-0.1069935333291049	0.5432919315512155	29
0.2532409396997231	0.0966072945476929	-0.115546906443209	0.1659507122941792	29
0.0533822125603457	-0.0313878245526496	0.0238272536750041	0.130057092976064	29
0.2860797829056583	0.014510186532855	-0.0899631565037014	0.1704565070596448	29
-0.1163869698740585	0.0989747460346324	0.0481890931696397	-0.1794680965905758	29
0.1102774176496985	0.007178723863623	-0.10775722735715	0.130515309392891	29
0.0578880073258112	-0.2931057679636723	-0.1567100145548347	-0.0255073805367031	29
0.0468908133219632	0.2806575553065387	-0.0077133096832545	0.0199324141319745	29
-0.0541459065883907	0.1641942160296757	0.0449052088490462	-0.0653722088006523	29
0.2334612643733575	0.114783212415164	-0.2727151374148707	0.1499131377052341	29
0.4652424018850161	0.0228344514385456	-0.3089906037470084	0.4374439392641779	30
0.3293048648930055	0.0736964737063428	-0.2042117830992339	0.2872253239477257	30
0.1312026340181316	0.0319987797750856	-0.0227580820357411	0.0264238133703571	30
-0.2972297157151153	-0.2575939956595797	0.0135173842963965	-0.2172709509788035	30
0.3415239693417254	0.1752677794363283	-0.1307444176013046	0.328159323850938	30
0.0173358544366215	0.1617503951399317	-0.0315405633582586	-0.0231399290497636	30
0.2883708649897933	0.12455849597414	-0.1330354996854396	0.2726387680120662	30
0.2420910068902661	-0.020314261145997	-0.0521603021154737	0.2789010590420352	30
0.1641942160296757	-0.3077686933021363	-0.1386104660901681	0.017870440256253	30
0.2972297157151153	-0.006415029835578	-0.1723657421297572	0.227122603940584	30
-0.0613246304520137	0.0772094662353498	-0.1361666452004241	-0.0633102349249307	30
-0.1487675966631666	0.0535349513659547	0.1866468204541988	-0.0052694887935105	30
0.1085972907879995	0.4033831856133708	0.0856864699466493	0.1649579100577207	30
0.0231399290497636	0.2750062194990057	0.0130591678795695	0.0749947535540193	30
-0.0184050260758845	-0.1118048057057885	-0.1356320593807926	-0.002902037306571	30
-0.0479599849612262	0.3151765253741729	0.2000878353477909	-0.0006873246252405	30
0.4823491481132241	0.4075835027676183	-0.1609867011118867	0.5411535882726893	30
0.0545277536024132	0.0966836639504974	0.016495791005772	0.0850755147242133	30
0.3042557007731293	0.1968803204300019	-0.0506329140593837	0.2782137344167947	30
-0.1557935817211807	0.0930179326158814	-0.0202378917431925	-0.0776676826521768	30
0.2120014621852929	0.1324245444630035	0.1490730742743846	0.1991714025141369	30
0.0087824813225175	-0.0042003171542475	0.121198242250742	0.1350211041583566	30
0.1363193840060331	-0.0663650110371108	0.0563606192697212	0.1221910444872005	30
0.1640414772240667	-0.0319224103722811	-0.2473604956837766	0.0723981938586663	30
-0.3057830888292194	0.1548007794847222	0.2449166747940326	-0.217958275604044	30
-0.1618267645427362	-0.017717701450644	0.0992038542430459	-0.2049754771272789	30
0.2762281299438777	0.2569830404371437	-0.0321515185806946	0.3395383648688085	30
-0.0348244476788521	-0.3166275440274584	-0.008706111919713	-0.0895813094896789	30
0.3590125625839561	0.227122603940584	-0.1394505295210176	0.2901273612542968	31
-0.0095461753505625	0.2151326077002774	-0.1011894587159629	-0.0251255335226806	31
0.2502625329903476	0.1694637048231863	-0.00916432833654	0.1957347793879343	31
0.3968154169721838	0.0955381229084299	-0.3696279095737817	0.2796647530700802	31
0.0261183357591391	-0.0005345858196315	0.0468908133219632	-0.0377264849854231	31
0.0331443208171531	0.1470874698014676	0.113255824359074	-0.0374973767770096	31
-0.3538194431932501	-0.2958550664646343	-0.0908032199345509	-0.3529793797624005	31
0.0435305595985652	0.0746892759428013	0.0387192872218816	-0.0061859216271645	31
-0.2070374510030004	-0.2395708165977175	-0.0479599849612262	-0.1486148578575576	31
-0.0271111379955976	0.0171831156310125	-0.0286385260516876	-0.1525096974005872	31
-0.1518223727753467	0.0465853357107452	0.0037421007374205	-0.1644996936408937	31
-0.4625694727868586	-0.0539931677827817	0.2598087083409102	-0.3566451110970166	31
0.2608778799801731	0.2449930441968371	0.1069935333291049	0.2401817718201535	31
0.1160814922628405	0.1929091114841679	0.0292494812741236	0.122114675084396	31
-0.2920365963244093	-0.3175439768611124	0.22315139499475	-0.1482330108435351	31
-0.1977967532636559	0.0924069773934454	0.1047788206477744	-0.1556408429155717	31
0.0158084663805315	0.0801115035419208	0.0530003655463232	0.1079099661627589	31
-0.2690494060802547	0.223915089022795	0.1870286674682213	-0.2613360963970002	31
0.3251045477387579	0.3871928722188167	0.017717701450644	0.3021173574946033	31
-0.1060007310926464	0.0355117723040926	0.0765221416101093	0.0602554588127507	31
0.1968039510271973	0.3147946783601504	0.0471962909331812	0.1960402569991524	31
-0.0174885932422305	-0.111728436302984	-0.0995857012570684	-0.0151975111580955	31
0.003665731334616	0.0716344998306213	0.0245145783002446	-0.0262710745647481	31
-0.236592409888342	-0.0597208729931192	-0.1725948503381708	-0.3771121110486227	32
-0.0072550932664275	0.0588808095622697	-0.014815664144073	0.0038948395430295	32
-0.329686711907028	0.0668995968567423	-0.0284094178432741	-0.2644672419119847	32
0.2576703650623841	-0.0987456378262189	-0.2462913240445136	0.1287588131283875	32
0.1879451003018753	0.0083242649056905	-0.1887087943299203	0.1410542869799121	32
-0.1347919959499431	0.0645321453698028	0.1067644251206914	-0.2495752083651071	33
-0.0798823953335073	-0.0956908617140389	0.122878369112441	-0.0537640595743682	33
-0.1552589959015492	-0.2872253239477257	-0.0750711229568238	-0.1509059399416926	33
0.0828608020428828	0.0429196043761291	-0.0411631081116256	0.1513641563585196	33
0.4792943720010441	0.0589571789650742	-0.0961490781308659	0.5251923830865488	33
0.0141283395188325	-0.1764896898812002	-0.0639211901473667	-0.0173358544366215	34
-0.000916432833654	0.1734349137690203	-0.1305916787956955	-0.018786873089907	34
-0.0922542385878364	0.01832865667308	0.0946216900747759	-0.0729327796782978	34
-0.0330679514143486	-0.2506443800043701	0.1021058915496169	-0.1488439660659711	34
0.223456872605968	0.1520514809837602	0.1820646562859288	0.3127327044844289	35
-0.0180995484646665	-0.007789679086059	-0.1884033167187023	0.0089352201281265	35
0.1229547385152455	0.1720602645185392	0.1386868354929726	0.1559463205267897	35
0.0810279363755748	-0.2867671075308988	-0.2078775144338499	0.0752238617624328	36
0.001680126861699	-0.2053573241413014	0.2002405741533998	0.0210015857712375	36
-0.0366573133461601	0.2422437456958751	0.0075605708776455	-0.0923306079906409	36
