# Supplementary material for: Heterogeneous, temporally consistent, and plastic brain development after preterm birth
Source: Nat Commun. 2025 Sep 12;16:8269. doi: 10.1038/s41467-025-63967-1 (PMC12432136; doi:10.1038/s41467-025-63967-1)
Supplement: Supplementary file 6 — Source Data [file 41467_2025_63967_MOESM6_ESM.zip › source_data/source_Fig3a_abcd12.csv]

	T_5949-statistic
CT_bankssts	0.0
CT_caudalanteriorcingulate	2.70676320574602
CT_caudalmiddlefrontal	-2.7117550249913878
CT_cuneus	0.0
CT_entorhinal	0.0
CT_fusiform	0.0
CT_inferiorparietal	0.0
CT_inferiortemporal	0.0
CT_isthmuscingulate	0.0
CT_lateraloccipital	0.0
CT_lateralorbitofrontal	0.0
CT_lingual	0.0
CT_medialorbitofrontal	0.0
CT_middletemporal	-5.246637023033621
CT_parahippocampal	0.0
CT_paracentral	0.0
CT_parsopercularis	0.0
CT_parsorbitalis	-3.9900569850009
CT_parstriangularis	-3.4424372445999625
CT_pericalcarine	0.0
CT_postcentral	0.0
CT_posteriorcingulate	0.0
CT_precentral	0.0
CT_precuneus	0.0
CT_rostralanteriorcingulate	0.0
CT_rostralmiddlefrontal	-3.202953443134231
CT_superiorfrontal	0.0
CT_superiorparietal	0.0
CT_superiortemporal	0.0
CT_supramarginal	0.0
CT_frontalpole	0.0
CT_temporalpole	0.0
CT_transversetemporal	0.0
CT_insula	-2.817980086450401
