# Supplementary material for: Heterogeneous, temporally consistent, and plastic brain development after preterm birth
Source: Nat Commun. 2025 Sep 12;16:8269. doi: 10.1038/s41467-025-63967-1 (PMC12432136; doi:10.1038/s41467-025-63967-1)
Supplement: Supplementary file 6 — Source Data [file 41467_2025_63967_MOESM6_ESM.zip › source_data/source_Fig5_abcd-10.csv]

GA	amount_supranormal
27.0	17
27.0	2
27.0	0
27.0	1
27.0	8
27.0	8
27.0	1
27.0	0
27.0	2
27.0	1
27.0	1
27.0	6
27.0	0
27.0	1
27.0	1
27.0	0
27.0	1
27.0	2
27.0	1
27.0	1
27.0	1
27.0	1
27.0	2
27.0	2
27.0	2
27.0	1
27.0	1
27.0	2
27.0	1
27.0	0
27.0	5
27.0	7
27.0	1
27.0	4
27.0	13
27.0	2
27.0	1
27.0	1
27.0	2
27.0	0
27.0	15
27.0	2
27.0	15
27.0	22
27.0	1
27.0	2
27.0	1
27.0	1
27.0	2
27.0	11
27.0	3
27.0	1
27.0	1
27.0	4
27.0	3
27.0	9
28.0	5
28.0	0
28.0	0
28.0	1
28.0	6
28.0	0
28.0	3
28.0	5
28.0	9
28.0	7
28.0	3
28.0	1
28.0	1
28.0	1
29.0	1
29.0	3
29.0	2
29.0	2
29.0	2
29.0	1
30.0	1
30.0	1
30.0	19
30.0	5
30.0	1
30.0	1
30.0	1
30.0	1
30.0	1
30.0	1
30.0	1
30.0	1
30.0	1
30.0	1
30.0	1
30.0	1
30.0	1
30.0	6
30.0	6
30.0	1
30.0	1
30.0	3
30.0	10
30.0	2
30.0	1
30.0	1
30.0	1
30.0	1
30.0	0
30.0	1
30.0	1
30.0	1
30.0	1
30.0	2
31.0	1
31.0	1
31.0	6
31.0	1
31.0	8
31.0	3
31.0	1
31.0	6
31.0	1
31.0	1
31.0	1
31.0	1
31.0	1
31.0	2
31.0	4
31.0	4
31.0	2
31.0	1
31.0	1
31.0	2
31.0	2
31.0	1
31.0	4
31.0	0
31.0	2
31.0	3
31.0	3
31.0	3
31.0	4
31.0	10
31.0	1
31.0	1
31.0	4
31.0	1
31.0	3
31.0	1
31.0	1
31.0	1
31.0	1
31.0	2
31.0	3
31.0	1
31.0	1
31.0	2
31.0	3
31.0	4
31.0	1
31.0	1
31.0	5
31.0	2
31.0	4
31.0	0
31.0	1
31.0	5
32.0	8
32.0	1
32.0	5
32.0	0
32.0	0
32.0	1
32.0	2
32.0	2
32.0	1
32.0	2
32.0	1
32.0	4
32.0	3
32.0	5
32.0	0
32.0	5
32.0	1
32.0	2
32.0	2
32.0	1
32.0	1
32.0	2
32.0	1
32.0	4
32.0	8
32.0	3
32.0	1
32.0	1
32.0	4
32.0	1
32.0	1
32.0	2
32.0	1
32.0	18
32.0	1
32.0	5
32.0	2
32.0	0
32.0	19
32.0	2
32.0	2
32.0	2
32.0	2
32.0	1
32.0	2
32.0	6
32.0	3
32.0	2
32.0	2
32.0	2
32.0	2
32.0	0
32.0	1
32.0	1
32.0	12
32.0	7
32.0	3
32.0	3
32.0	0
32.0	4
32.0	1
32.0	1
32.0	3
32.0	1
32.0	1
32.0	1
32.0	1
32.0	1
32.0	2
32.0	2
32.0	1
32.0	1
32.0	1
32.0	3
32.0	3
32.0	2
32.0	2
32.0	2
32.0	6
32.0	1
32.0	1
32.0	1
32.0	1
32.0	0
32.0	0
32.0	1
32.0	1
32.0	1
32.0	2
32.0	0
32.0	3
32.0	1
32.0	18
32.0	19
32.0	4
32.0	1
32.0	1
32.0	3
32.0	1
32.0	3
32.0	0
32.0	0
32.0	1
32.0	0
32.0	1
32.0	2
32.0	1
32.0	1
32.0	15
32.0	10
32.0	1
32.0	1
32.0	7
32.0	3
32.0	3
32.0	1
32.0	4
32.0	1
32.0	2
32.0	3
32.0	1
32.0	2
32.0	3
32.0	3
32.0	1
32.0	0
32.0	3
32.0	2
32.0	1
32.0	0
32.0	1
32.0	2
32.0	1
32.0	1
32.0	0
32.0	0
32.0	1
32.0	1
32.0	1
32.0	8
32.0	2
32.0	2
32.0	6
32.0	6
32.0	1
32.0	0
32.0	1
32.0	1
32.0	2
32.0	2
32.0	0
32.0	1
32.0	3
32.0	2
32.0	2
32.0	1
32.0	1
32.0	1
32.0	3
32.0	1
32.0	1
32.0	0
32.0	5
32.0	3
32.0	1
32.0	3
32.0	1
32.0	0
32.0	10
32.0	9
32.0	3
32.0	2
32.0	3
32.0	1
32.0	2
32.0	2
32.0	1
32.0	0
32.0	1
32.0	1
32.0	1
32.0	2
32.0	1
32.0	1
32.0	1
32.0	2
32.0	1
32.0	3
32.0	1
32.0	1
32.0	0
32.0	0
32.0	0
32.0	3
32.0	1
32.0	1
32.0	1
32.0	2
32.0	4
32.0	0
32.0	6
32.0	4
32.0	1
32.0	1
32.0	1
32.0	1
32.0	2
32.0	2
32.0	0
32.0	1
32.0	2
32.0	2
32.0	7
32.0	4
32.0	1
32.0	0
32.0	2
32.0	3
