# Supplementary material for: Heterogeneous, temporally consistent, and plastic brain development after preterm birth
Source: Nat Commun. 2025 Sep 12;16:8269. doi: 10.1038/s41467-025-63967-1 (PMC12432136; doi:10.1038/s41467-025-63967-1)
Supplement: Supplementary file 6 — Source Data [file 41467_2025_63967_MOESM6_ESM.zip › source_data/source_Fig4b_abcd10.csv]

rois	PT_sub_with_infranormal_dev_%	PT_sub_with_supranormal_dev_%	FT_sub_with_infranormal_dev_%	FT_sub_with_supranormal_dev_%
centile_SA_bankssts	10.135135135135137	4.054054054054054	4.970582268208561	5.153175086224386
centile_SA_caudalanteriorcingulate	6.081081081081082	4.054054054054054	5.254615540677622	4.889429904645973
centile_SA_caudalmiddlefrontal	7.432432432432432	3.3783783783783785	5.132886995333739	4.605396632176912
centile_SA_cuneus	1.351351351351351	3.3783783783783785	3.124365997159667	3.996753905457497
centile_SA_entorhinal	0.0	0.0	0.0	0.0
centile_SA_fusiform	10.135135135135137	2.702702702702702	4.990870359099208	4.727125177520795
centile_SA_inferiorparietal	9.45945945945946	1.351351351351351	4.382227632379793	4.40251572327044
centile_SA_inferiortemporal	7.432432432432432	4.72972972972973	5.33576790424021	4.159058632582674
centile_SA_isthmuscingulate	9.45945945945946	5.405405405405405	4.869141813755325	4.90971799553662
centile_SA_lateraloccipital	6.756756756756757	6.756756756756757	5.437208358693447	4.40251572327044
centile_SA_lateralorbitofrontal	8.108108108108109	3.3783783783783785	4.422803814161087	4.645972813958207
centile_SA_lingual	2.702702702702702	4.72972972972973	4.26049908703591	4.159058632582674
centile_SA_medialorbitofrontal	8.108108108108109	4.72972972972973	4.422803814161087	5.011158449989856
centile_SA_middletemporal	8.783783783783784	4.054054054054054	5.477784540474741	4.382227632379793
centile_SA_parahippocampal	7.432432432432432	4.72972972972973	4.727125177520795	4.767701359302089
centile_SA_paracentral	6.081081081081082	5.405405405405405	4.605396632176912	5.33576790424021
centile_SA_parsopercularis	8.783783783783784	3.3783783783783785	5.579224994927977	5.05173463177115
centile_SA_parsorbitalis	4.72972972972973	7.432432432432432	4.869141813755325	4.605396632176912
centile_SA_parstriangularis	12.837837837837837	3.3783783783783785	5.031446540880504	4.11848245080138
centile_SA_pericalcarine	2.027027027027027	4.054054054054054	4.017041996348144	3.915601541894908
centile_SA_postcentral	6.081081081081082	1.351351351351351	4.787989450192737	4.524244268614323
centile_SA_posteriorcingulate	8.783783783783784	3.3783783783783785	4.625684723067559	5.437208358693447
centile_SA_precentral	6.756756756756757	2.702702702702702	4.970582268208561	4.747413268411442
centile_SA_precuneus	6.756756756756757	5.405405405405405	4.747413268411442	5.112598904443092
centile_SA_rostralanteriorcingulate	7.432432432432432	1.351351351351351	5.153175086224386	4.443091905051735
centile_SA_rostralmiddlefrontal	6.756756756756757	5.405405405405405	5.33576790424021	4.747413268411442
centile_SA_superiorfrontal	5.405405405405405	4.72972972972973	5.315479813349564	4.828565631974032
centile_SA_superiorparietal	10.135135135135137	2.702702702702702	5.05173463177115	6.066139176303509
centile_SA_superiortemporal	7.432432432432432	2.702702702702702	5.011158449989856	4.625684723067559
centile_SA_supramarginal	6.081081081081082	3.3783783783783785	5.011158449989856	4.645972813958207
centile_SA_frontalpole	4.72972972972973	4.72972972972973	4.727125177520795	5.132886995333739
centile_SA_temporalpole	5.405405405405405	8.783783783783784	4.159058632582674	5.1937512680056805
centile_SA_transversetemporal	7.432432432432432	3.3783783783783785	4.179346723473321	4.605396632176912
centile_SA_insula	10.81081081081081	6.081081081081082	5.214039358896328	4.787989450192737
