# Supplementary material for: Heterogeneous, temporally consistent, and plastic brain development after preterm birth
Source: Nat Commun. 2025 Sep 12;16:8269. doi: 10.1038/s41467-025-63967-1 (PMC12432136; doi:10.1038/s41467-025-63967-1)
Supplement: Supplementary file 6 — Source Data [file 41467_2025_63967_MOESM6_ESM.zip › source_data/source_Fig3b_abcd10.csv]

rois	PT_sub_with_infranormal_dev_%	PT_sub_with_supranormal_dev_%	FT_sub_with_infranormal_dev_%	FT_sub_with_supranormal_dev_%
centile_CT_bankssts	6.806282722513089	5.7591623036649215	4.442901770218674	5.848663658451926
centile_CT_caudalanteriorcingulate	3.1413612565445024	11.518324607329845	3.5057271780631725	6.230475529330094
centile_CT_caudalmiddlefrontal	5.7591623036649215	3.664921465968586	4.842068726136758	5.0329746615758415
centile_CT_cuneus	3.664921465968586	6.282722513089005	4.790003471017008	5.432141617493926
centile_CT_entorhinal	4.712041884816754	7.853403141361256	4.460256855258591	5.952794168691426
centile_CT_fusiform	4.712041884816754	6.806282722513089	4.30406108989934	5.501561957653593
centile_CT_inferiorparietal	5.235602094240837	5.7591623036649215	4.25199583477959	6.19576535925026
centile_CT_inferiortemporal	5.7591623036649215	5.235602094240837	4.269350919819507	5.779243318292259
centile_CT_isthmuscingulate	4.712041884816754	9.947643979057592	4.182575494619924	5.414786532454009
centile_CT_lateraloccipital	3.664921465968586	8.900523560209423	4.894133981256508	5.692467893092676
centile_CT_lateralorbitofrontal	6.806282722513089	6.282722513089005	5.050329746615759	4.547032280458174
centile_CT_lingual	5.7591623036649215	5.7591623036649215	4.651162790697675	4.998264491496009
centile_CT_medialorbitofrontal	6.806282722513089	6.282722513089005	5.050329746615759	5.380076362374176
centile_CT_middletemporal	8.37696335078534	2.6178010471204187	4.442901770218674	5.362721277334259
centile_CT_parahippocampal	2.6178010471204187	9.947643979057592	4.390836515098924	5.362721277334259
centile_CT_paracentral	4.712041884816754	7.853403141361256	4.009024644220757	5.2412356820548425
centile_CT_parsopercularis	4.18848167539267	6.282722513089005	4.842068726136758	5.015619576535925
centile_CT_parsorbitalis	11.518324607329845	4.712041884816754	4.321416174939257	5.484206872613676
centile_CT_parstriangularis	10.99476439790576	5.235602094240837	4.547032280458174	5.2412356820548425
centile_CT_pericalcarine	6.282722513089005	10.471204188481677	4.894133981256508	4.651162790697675
centile_CT_postcentral	3.664921465968586	4.712041884816754	3.8528288788615055	5.709822978132593
centile_CT_posteriorcingulate	4.712041884816754	8.37696335078534	3.713988198542173	5.779243318292259
centile_CT_precentral	6.806282722513089	2.094240837696335	4.651162790697675	4.390836515098924
centile_CT_precuneus	3.1413612565445024	8.37696335078534	4.599097535577925	4.946199236376259
centile_CT_rostralanteriorcingulate	3.664921465968586	5.235602094240837	5.015619576535925	5.050329746615759
centile_CT_rostralmiddlefrontal	5.7591623036649215	5.235602094240837	4.529677195418257	5.015619576535925
centile_CT_superiorfrontal	8.37696335078534	5.235602094240837	4.234640749739674	5.2933009371745925
centile_CT_superiorparietal	5.235602094240837	5.7591623036649215	4.599097535577925	5.258590767094759
centile_CT_superiortemporal	2.6178010471204187	13.612565445026178	4.512322110378341	5.779243318292259
centile_CT_supramarginal	4.712041884816754	6.282722513089005	5.258590767094759	5.779243318292259
centile_CT_frontalpole	4.18848167539267	4.18848167539267	4.14786532454009	5.761888233252343
centile_CT_temporalpole	4.712041884816754	4.18848167539267	4.425546685178757	5.623047552933009
centile_CT_transversetemporal	6.282722513089005	5.7591623036649215	4.824713641096841	5.1371051718153415
centile_CT_insula	5.7591623036649215	3.1413612565445024	5.223880597014925	5.501561957653593
