# Supplementary material for: Heterogeneous, temporally consistent, and plastic brain development after preterm birth
Source: Nat Commun. 2025 Sep 12;16:8269. doi: 10.1038/s41467-025-63967-1 (PMC12432136; doi:10.1038/s41467-025-63967-1)
Supplement: Supplementary file 6 — Source Data [file 41467_2025_63967_MOESM6_ESM.zip › source_data/source_Fig9b_cth.csv]

PC1_CT	nihtbx_total
-0.466273811729164	24.0
-0.3051628105928388	24.0
-0.4933167448900719	28.0
0.5761117481872482	28.0
2.1242629185861044	28.0
0.1251978659202595	28.0
1.508672502377841	29.0
0.3690820446926466	29.0
0.7649977974185767	30.0
-0.2676588630812491	30.0
1.5735359599726535	30.0
1.3914255420041557	30.0
-1.611307417376764	31.0
-0.190984710223657	31.0
-1.61547106510895	32.0
2.355126339238575	32.0
-0.9348654037670892	33.0
0.7441659028505012	33.0
2.4287849142736406	33.0
0.2785420503724696	33.0
0.5127139122535955	34.0
-0.3791972968469332	34.0
-0.8654899616902767	34.0
-0.6639737611735423	34.0
0.9505148559293444	35.0
-0.0463725405223303	35.0
1.1546606317468338	35.0
-0.8014487685826808	35.0
-0.3889133640650231	35.0
-0.8431905045870947	35.0
0.5506924038899697	35.0
-0.4416867312522532	35.0
1.920780163506021	35.0
0.7067445004625545	35.0
-0.3598161383568077	36.0
-0.7645268926204665	36.0
-0.8713312488353033	36.0
0.6237791404425694	36.0
0.5067074075955813	36.0
-0.23520374353307	36.0
0.5984176555407119	37.0
0.8451607238594092	37.0
1.8145659475925977	37.0
0.9753805394739246	37.0
0.3822652276624212	37.0
-0.9658928365070912	37.0
-0.8866803065058997	37.0
1.068721601727094	38.0
0.7289890491962856	38.0
-0.8721718346269429	38.0
0.2442237290051205	38.0
-0.8866932203109044	38.0
-1.7566498468170622	38.0
-1.6326222607409078	38.0
0.6149121265396071	38.0
-0.7443704590943128	38.0
-1.3637157319189483	39.0
-0.1058693299440101	39.0
1.968406329712309	39.0
-0.8271871482228694	39.0
0.3935458280774346	39.0
1.120672275588058	40.0
1.0043499846403487	40.0
0.8888241856757184	41.0
-0.89839116973639	41.0
-0.1042699131536979	41.0
-1.1346448315743125	41.0
1.1432395155229274	41.0
0.0141337180818696	41.0
0.7761137794545441	41.0
-0.1153634587125602	41.0
0.6277919337357991	42.0
1.3790972194278308	42.0
-0.1242902703417239	42.0
-1.6666295421939363	42.0
1.2719579254971998	42.0
1.1227571093726856	42.0
0.2117619299401463	42.0
0.388371955105721	43.0
-2.1256921922774543	43.0
0.8160941951456446	43.0
0.722966195012356	43.0
-0.2877222758635316	43.0
1.8754489081962888	43.0
1.7178270137843623	43.0
-0.850645724234588	43.0
-1.765511895322326	43.0
-2.3084019213114333	43.0
-0.3816475308546345	43.0
-2.140287868877726	44.0
-1.1321527015619437	44.0
-0.4448987576480059	44.0
0.1807240673225427	44.0
-2.024082097952902	44.0
-1.5632671669061182	45.0
-0.8429579242936882	45.0
0.5600891813528777	45.0
1.6543066108172506	45.0
-0.7923023227159618	45.0
0.4949546191794871	45.0
-1.6492800941735763	46.0
0.0619348138589539	46.0
0.3967859416795227	46.0
1.5028097694018148	46.0
-2.4022868076456056	46.0
2.248045856504612	46.0
1.299099474301317	46.0
-0.7738232013086961	46.0
1.2734855256283564	47.0
1.514164916524675	47.0
-0.971000499845914	47.0
-0.1540980506423781	48.0
0.6185733951767896	48.0
-0.3012865102850255	48.0
2.2117965779192112	48.0
-1.5375853172611245	48.0
-0.8869890271530112	48.0
-0.5299161538606412	48.0
-1.555347341866009	49.0
0.0909217676780187	49.0
0.7114702865857221	49.0
0.3229202535959294	49.0
0.384686470548516	49.0
0.5552440844747824	49.0
0.2941110617439237	49.0
1.7598836029270315	49.0
0.78920482968954	50.0
-1.4874068853792446	50.0
0.7265468482955546	50.0
-1.0002561150433733	51.0
-1.9791065544057345	51.0
0.3808509131439925	51.0
-0.667541904308627	51.0
0.1437278190618274	51.0
-0.5985520263614297	51.0
-0.1339010413804477	51.0
-1.389707241919151	52.0
0.786337820854456	52.0
-1.166742302432758	52.0
-0.4526534437837308	52.0
0.0305680545938251	52.0
1.1774415608075208	52.0
-1.0032206506324806	53.0
-0.0652679087161307	53.0
-2.109288844003811	53.0
-1.1794611182266002	53.0
-0.7411300093246243	54.0
1.2475005873238607	54.0
-0.5099046986015425	54.0
0.6126918637841134	54.0
-0.0666374314224773	55.0
-1.1534929700991894	55.0
-0.8081878724439959	56.0
0.3511879950133267	56.0
0.963416808645614	57.0
1.2749478335814604	57.0
1.2409954983952187	57.0
-0.2309180210161407	57.0
-1.310322163747892	57.0
1.0310083852628389	57.0
-1.326744842169804	57.0
-0.9336125339654312	58.0
-1.091687228948666	59.0
-0.1964506743950171	59.0
1.473440970073275	60.0
0.4596509273333042	60.0
-0.2865474482523171	60.0
1.1430916343878237	61.0
0.1284663136503163	61.0
1.8023329033528488	61.0
-0.8061608728730083	63.0
0.9828585246597156	63.0
0.7121132859851294	65.0
1.2708554154872114	65.0
0.7250767736346573	66.0
-0.4681770165475467	69.0
-0.9166275741239972	72.0
1.5585172962741098	80.0
