# Supplementary material for: Heterogeneous, temporally consistent, and plastic brain development after preterm birth
Source: Nat Commun. 2025 Sep 12;16:8269. doi: 10.1038/s41467-025-63967-1 (PMC12432136; doi:10.1038/s41467-025-63967-1)
Supplement: Supplementary file 6 — Source Data [file 41467_2025_63967_MOESM6_ESM.zip › source_data/source_Fig3b_abcd12.csv]

rois	PT_sub_with_infranormal_dev_%	PT_sub_with_supranormal_dev_%	FT_sub_with_infranormal_dev_%	FT_sub_with_supranormal_dev_%
centile_CT_bankssts	6.282722513089005	4.712041884816754	4.408191600138841	5.466851787573759
centile_CT_caudalanteriorcingulate	1.5706806282722512	12.56544502617801	3.83547379382159	5.918083998611593
centile_CT_caudalmiddlefrontal	6.806282722513089	4.712041884816754	4.338771259979174	5.640402637972926
centile_CT_cuneus	5.7591623036649215	5.7591623036649215	5.310656022214509	4.113155154460257
centile_CT_entorhinal	7.853403141361256	9.424083769633508	4.737938215897257	4.633807705657757
centile_CT_fusiform	9.947643979057592	5.7591623036649215	5.362721277334259	4.807358556056925
centile_CT_inferiorparietal	7.853403141361256	2.6178010471204187	4.824713641096841	4.30406108989934
centile_CT_inferiortemporal	7.329842931937172	3.664921465968586	4.894133981256508	4.894133981256508
centile_CT_isthmuscingulate	6.282722513089005	10.471204188481677	5.501561957653593	4.9288441513363415
centile_CT_lateraloccipital	5.235602094240837	5.235602094240837	5.588337382853176	3.88753904894134
centile_CT_lateralorbitofrontal	5.235602094240837	6.806282722513089	4.772648385977091	5.345366192294343
centile_CT_lingual	7.853403141361256	5.7591623036649215	5.848663658451926	4.14786532454009
centile_CT_medialorbitofrontal	3.664921465968586	5.235602094240837	4.408191600138841	4.963554321416175
centile_CT_middletemporal	13.612565445026178	3.1413612565445024	4.755293300937175	4.547032280458174
centile_CT_parahippocampal	4.18848167539267	9.947643979057592	5.536272127733426	5.0329746615758415
centile_CT_paracentral	6.806282722513089	5.7591623036649215	5.067684831655675	5.1371051718153415
centile_CT_parsopercularis	4.18848167539267	7.329842931937172	3.7834085387018392	5.518917042693509
centile_CT_parsorbitalis	7.853403141361256	3.1413612565445024	4.599097535577925	5.1891704269350925
centile_CT_parstriangularis	6.282722513089005	5.235602094240837	4.338771259979174	5.761888233252343
centile_CT_pericalcarine	6.806282722513089	6.282722513089005	5.518917042693509	4.790003471017008
centile_CT_postcentral	4.712041884816754	4.18848167539267	4.911489066296425	4.755293300937175
centile_CT_posteriorcingulate	5.235602094240837	6.282722513089005	4.564387365498091	5.119750086775425
centile_CT_precentral	7.329842931937172	4.18848167539267	4.737938215897257	4.9288441513363415
centile_CT_precuneus	4.18848167539267	5.7591623036649215	5.085039916695592	5.0329746615758415
centile_CT_rostralanteriorcingulate	5.235602094240837	6.282722513089005	4.564387365498091	5.0329746615758415
centile_CT_rostralmiddlefrontal	6.806282722513089	3.1413612565445024	4.998264491496009	5.223880597014925
centile_CT_superiorfrontal	8.37696335078534	4.18848167539267	4.182575494619924	6.056924678930927
centile_CT_superiorparietal	6.806282722513089	3.664921465968586	5.2933009371745925	4.790003471017008
centile_CT_superiortemporal	4.18848167539267	7.329842931937172	4.876778896216591	4.547032280458174
centile_CT_supramarginal	5.235602094240837	5.7591623036649215	4.182575494619924	4.286706004859424
centile_CT_frontalpole	4.712041884816754	2.6178010471204187	4.460256855258591	5.345366192294343
centile_CT_temporalpole	7.853403141361256	4.18848167539267	4.876778896216591	4.061089899340507
centile_CT_transversetemporal	6.806282722513089	3.664921465968586	4.755293300937175	4.876778896216591
centile_CT_insula	6.282722513089005	1.0471204188481675	5.223880597014925	4.547032280458174
