# Supplementary material for: Heterogeneous, temporally consistent, and plastic brain development after preterm birth
Source: Nat Commun. 2025 Sep 12;16:8269. doi: 10.1038/s41467-025-63967-1 (PMC12432136; doi:10.1038/s41467-025-63967-1)
Supplement: Supplementary file 6 — Source Data [file 41467_2025_63967_MOESM6_ESM.zip › source_data/source_Fig4a_abcd10.csv]

	T_5073-statistic
SA_bankssts	-2.544092977571079
SA_caudalanteriorcingulate	0.0
SA_caudalmiddlefrontal	0.0
SA_cuneus	0.0
SA_entorhinal	0.0
SA_fusiform	0.0
SA_inferiorparietal	-3.461640048921913
SA_inferiortemporal	0.0
SA_isthmuscingulate	-3.04605849823398
SA_lateraloccipital	0.0
SA_lateralorbitofrontal	-2.5236101061603224
SA_lingual	0.0
SA_medialorbitofrontal	0.0
SA_middletemporal	-2.795263775014565
SA_parahippocampal	0.0
SA_paracentral	0.0
SA_parsopercularis	-2.8103225253095068
SA_parsorbitalis	0.0
SA_parstriangularis	-3.173387905207535
SA_pericalcarine	0.0
SA_postcentral	-2.7916989253703157
SA_posteriorcingulate	0.0
SA_precentral	0.0
SA_precuneus	0.0
SA_rostralanteriorcingulate	0.0
SA_rostralmiddlefrontal	0.0
SA_superiorfrontal	0.0
SA_superiorparietal	-3.5181004747986315
SA_superiortemporal	0.0
SA_supramarginal	0.0
SA_frontalpole	0.0
SA_temporalpole	2.7348746829099166
SA_transversetemporal	0.0
SA_insula	-3.222756781422402
