# Supplementary material for: Heterogeneous, temporally consistent, and plastic brain development after preterm birth
Source: Nat Commun. 2025 Sep 12;16:8269. doi: 10.1038/s41467-025-63967-1 (PMC12432136; doi:10.1038/s41467-025-63967-1)
Supplement: Supplementary file 6 — Source Data [file 41467_2025_63967_MOESM6_ESM.zip › source_data/source_Fig8c.csv]

GA	SES_at_birth	PC1_CT	SES_label
29.0	1.0	0.0946	high
30.0	1.0	0.1335	high
32.48	1.0	0.23	high
29.0	2.0	-0.4149	middle
30.0	2.0	-0.2723	middle
32.48	2.0	0.0814	middle
29.0	3.0	-0.9245	low
30.0	3.0	-0.6781	low
32.48	3.0	-0.0671	low
