# Supplementary material for: Heterogeneous, temporally consistent, and plastic brain development after preterm birth
Source: Nat Commun. 2025 Sep 12;16:8269. doi: 10.1038/s41467-025-63967-1 (PMC12432136; doi:10.1038/s41467-025-63967-1)
Supplement: Supplementary file 6 — Source Data [file 41467_2025_63967_MOESM6_ESM.zip › source_data/source_Fig5_bls-26.csv]

GA	amount_infranormal
25	6
26	7
27	17
27	1
27	15
27	2
27	4
27	7
28	5
28	1
28	5
28	1
28	10
28	1
29	1
29	16
29	4
29	2
29	3
29	0
29	4
29	0
29	2
29	4
29	0
30	3
30	1
30	3
30	2
30	11
30	18
30	5
30	0
30	1
30	3
30	2
30	2
30	0
30	3
30	0
30	1
30	11
30	0
30	0
30	0
30	2
30	0
30	3
30	14
30	1
30	0
30	6
30	2
31	12
31	0
31	3
31	1
31	8
31	10
31	4
31	4
31	0
31	0
31	2
31	1
31	4
31	6
31	1
31	0
31	2
31	0
31	6
31	4
31	9
31	1
31	0
32	0
32	1
32	1
32	1
32	0
33	0
33	2
33	0
33	0
33	4
34	5
34	1
34	0
34	0
35	3
35	1
35	1
36	0
36	0
36	2
