# Supplementary material for: Heterogeneous, temporally consistent, and plastic brain development after preterm birth
Source: Nat Commun. 2025 Sep 12;16:8269. doi: 10.1038/s41467-025-63967-1 (PMC12432136; doi:10.1038/s41467-025-63967-1)
Supplement: Supplementary file 6 — Source Data [file 41467_2025_63967_MOESM6_ESM.zip › source_data/source_Fig4c_bls26.csv]

mean_rho
0.0724028014253215
0.0889890350415849
0.0661326632394564
0.0884897506968142
0.0815913677383056
0.0120671393731048
0.0403348423786067
0.0089816876091683
0.144412815348424
0.0509367657913992
0.0064253730689267
0.0840989512872528
0.1112218711896586
0.1282981642235873
0.0070919925786324
0.1050427206116713
0.1052902256577073
0.0072123992241016
0.0282776917473836
0.036853623532171
-0.0107434886642482
-0.0129218327253006
0.0216122575128097
0.0548409242362762
-0.0114798385500605
0.0005488946771714
0.0774194322129489
0.0036721009248735
0.0413047256657803
0.0023830245808462
0.0813631475639213
0.0657784261441303
0.0438013280772078
-0.0044884631342786
0.0014074648750067
0.0119376455724127
-0.0110529822727082
0.0023830245808462
0.0016413554407414
0.1110153002435158
0.071867815788022
-0.0162202023526938
0.1433925968163733
0.0088108665136813
0.0023830245808462
0.0848277463083006
0.0030234692755581
0.0515259977167319
0.076754586956454
0.0216243143948589
-0.0160263607460802
0.0804144501694528
0.0097064192223205
0.0497051668922687
0.0175764567899324
-0.0027224939734963
-0.0199518769741399
0.0065317130723185
0.058876161623102
0.144412815348424
-0.0096107131886301
0.0944895296864099
0.0673913423285292
0.0613346391589964
0.0270182264688279
0.0904383446899751
0.144412815348424
-0.003152720575829
0.0082172995251315
0.0907709496106137
0.068755612787992
0.0455840218498917
0.0119628407952119
-0.0069394616848091
0.0259527041551261
-0.0006235088128594
0.0060607168596855
0.050113612785861
0.0023830245808462
0.0690105351609381
0.1074234369825031
-0.0164219711067324
0.0457341337938138
-0.014886581883011
