# Supplementary material for: Heterogeneous, temporally consistent, and plastic brain development after preterm birth
Source: Nat Commun. 2025 Sep 12;16:8269. doi: 10.1038/s41467-025-63967-1 (PMC12432136; doi:10.1038/s41467-025-63967-1)
Supplement: Supplementary file 6 — Source Data [file 41467_2025_63967_MOESM6_ESM.zip › source_data/source_Fig8a_sa_ses.csv]

PC1_SA	SES_parent_education
0.1252424923725352	7.0
-0.1282005237645966	8.0
-0.6997325037004742	8.0
-2.6342989138844173	9.0
-0.0788775490537161	9.0
1.433343404159896	9.0
0.0664417182231784	10.5
-0.7003575190557578	11.0
-1.444360348717135	11.0
1.4173733606512484	11.0
-1.30661992402682	12.0
0.254081394750056	12.0
0.7663368934798998	12.0
-1.790482151350882	12.5
-0.546074983757415	12.5
-1.4702863273343707	12.5
-0.3846413966407378	13.0
-0.4194160277765246	13.0
-0.8336860957296346	13.0
0.7112621733575044	13.0
-1.0223667324775454	13.0
-0.0049341121205328	13.0
1.4163189700820484	13.0
-0.4943888132328067	13.0
-1.1453390374973742	13.0
0.7611131615913895	13.0
-1.2084473660034796	13.5
-1.939343675482489	13.5
0.7943193219572815	14.0
-1.6449116670997257	14.0
1.710951920919293	14.0
-0.7812432581284412	14.0
-0.3205704974871062	14.0
-0.489553227417197	14.5
-1.8969831386220168	14.5
-1.0191328587768418	14.5
1.4316425482534103	14.5
-2.5444441440228247	14.5
-1.0316840105014289	14.5
-0.9502366027888592	14.5
0.3956328099361026	14.5
0.7765794791722072	15.0
-1.9407573051400864	15.0
-1.0357995300326788	15.0
-1.9484652660046835	15.0
-2.0121940474712607	15.0
-0.713007961577957	15.0
-0.8809553744316825	15.0
-0.1967759058923586	15.0
-0.0745039932766782	15.0
-0.6145259381882391	15.0
-2.0028744662170106	15.0
-1.1915004293785807	15.0
-1.8133508748781777	15.0
-0.9246806863079686	15.5
-0.5259864314176115	15.5
0.6987278194328854	15.5
-0.1657366479118796	15.5
0.1940410477308223	15.5
2.104232571550181	15.5
0.5120003574137901	15.5
-1.2845202126472373	15.5
0.6612468676576109	15.5
0.0514349722631743	15.5
-0.7885972178555951	15.5
0.5954524897256537	15.5
-0.96306944552082	15.5
1.399122861715934	16.0
0.3472580470900732	16.0
-0.167843076763452	16.0
-1.1815401655413111	16.0
-1.0538204356294356	16.0
0.8411696541595455	16.0
0.2771186114731239	16.0
0.3440772070777451	16.0
0.0950872114054948	16.0
0.7896150423307962	16.0
-1.406188332207145	16.0
-0.6328225794494688	16.0
-1.424313451633544	16.0
-1.4454508664673065	16.5
0.947521168124208	16.5
1.620293158079393	16.5
-0.4210070620145982	16.5
-0.031748155753009	16.5
0.4476212026587558	16.5
-0.0266150745558744	16.5
2.4873173498397727	16.5
-1.5522082551418432	16.5
-0.0649876706256629	16.5
-0.8119870669097815	17.0
0.9839057001019847	17.0
-0.0512592901006558	17.0
-0.5827820988665824	17.0
-0.4958642920266287	17.0
-1.385130693026005	17.0
-0.7925865205967475	17.0
-1.7235663620267834	17.5
-0.2722404541650349	17.5
1.9405770520749883	18.0
0.7435666244642891	18.0
-0.331119435866908	18.0
0.8634497987766006	18.0
0.1173323850270007	18.0
1.0694450447589317	18.0
-1.185644794554953	18.0
0.055538728809596	18.0
0.2559168306884118	18.0
-0.6018892140899319	18.0
0.4968051017807746	18.0
1.656792741708807	18.0
-1.7456906083976955	18.0
-1.2495670402817365	18.0
1.5757604384381287	18.5
-1.9184461171883491	18.5
1.4768922030833245	18.5
0.1625671541688405	18.5
1.9546115106418056	18.5
0.8442294861819128	18.5
-0.0004056332955935	18.5
1.0536942292122702	18.5
0.4179163760108868	18.5
-1.0267445788685927	18.5
0.3599797281660053	18.5
-1.813617986622638	19.0
0.0271493727150105	19.0
-0.5512719351363748	19.0
-0.3917941991563212	19.0
0.9291909006226452	19.0
1.2527572688044135	19.0
0.9444984745118954	19.0
-0.4758354674131562	19.0
0.0380914275864476	19.0
0.5133968968625817	19.0
-1.8299667513224476	19.0
0.4650389481088957	19.0
-0.150085353957754	19.5
0.4685320642556223	19.5
1.7271752939452756	19.5
0.0063553640055342	19.5
0.7572366157760855	19.5
1.0864490862868226	19.5
-0.3430681372062958	19.5
1.037386460591092	20.0
0.2396622877108853	21.0
