# Supplementary material for: Heterogeneous, temporally consistent, and plastic brain development after preterm birth
Source: Nat Commun. 2025 Sep 12;16:8269. doi: 10.1038/s41467-025-63967-1 (PMC12432136; doi:10.1038/s41467-025-63967-1)
Supplement: Supplementary file 6 — Source Data [file 41467_2025_63967_MOESM6_ESM.zip › source_data/source_Fig3c_dhcp.csv]

mean_rho
0.0583780205181403
0.00738547146678
0.0283588339614129
0.0426162777565671
0.0605786201153082
-0.0396346976800647
0.0931349580156791
0.0179770389329261
0.0090723213386741
0.0289134878394119
0.0518463807370252
0.0058766994284392
0.0291985075089598
-0.0024519997676992
0.0351156204823356
0.0822043179099138
0.0460687744878335
0.0339473967993394
0.0463499804115426
0.0248295732457917
0.0630617445843676
0.0490251436300944
0.0241017037549346
0.0531435997454821
0.0121904723199994
0.0028534409797802
0.0290142772531956
0.0438704901531011
0.0486738744879724
0.0693341038155407
0.0520589809473816
0.0395253680426938
0.0333948881303296
0.0290142772531956
-0.0038571110295228
0.0005161012837172
0.0304619494606246
0.0138570272187677
0.0061702977478941
0.0522855564467637
0.0202128865513364
0.0246309861620559
0.0522855564467637
0.0064643698525571
0.0356119238025573
0.046162908923829
0.0224006267097198
0.0790399693728469
0.0477951123802875
0.0524960963829577
0.0486156124454363
0.0977320945212563
0.0522610552781408
0.0502072013373032
0.083617028761922
-0.0112452385534949
0.0654574399878841
0.0553083263841572
0.0464355170267461
0.0157047962419328
0.0287542193160249
0.016716062554604
0.0305247980810323
-0.0075706212550273
0.03950914751453
0.0522855564467637
0.0353918911276857
-0.00251871285705
0.0257030856041492
0.0490251436300944
0.060819493033445
0.0215500860191525
0.0654543361394639
0.0822043179099138
0.0045966803476544
0.0428962682387806
0.0536601242876209
0.0069415903945196
0.0290142772531956
0.0236052539958099
0.1016050626282568
0.0693631014601078
0.050030227625448
0.0259213458993364
-0.0070490562787434
-0.0066031855665226
0.0654543361394639
-0.0065501646186962
0.0876547145833134
-0.0173913945946969
0.0901408795877848
0.0509814368698196
0.0530191842116049
0.0331868880163264
-0.0220707486823645
0.0009800331445875
-0.0049337878552886
-0.024190656488918
0.0811604171603711
0.075186187462523
-0.0008962374646674
0.0312854099556494
0.0678351084707142
0.0522855564467637
-0.020386144278723
0.0522855564467637
0.016716062554604
0.0395253680426938
-0.0273121212075511
