# Supplementary material for: Heterogeneous, temporally consistent, and plastic brain development after preterm birth
Source: Nat Commun. 2025 Sep 12;16:8269. doi: 10.1038/s41467-025-63967-1 (PMC12432136; doi:10.1038/s41467-025-63967-1)
Supplement: Supplementary file 6 — Source Data [file 41467_2025_63967_MOESM6_ESM.zip › source_data/source_Fig3b_dhcp.csv]

rois	PT_sub_with_infranormal_dev_%	PT_sub_with_supranormal_dev_%	FT_sub_with_infranormal_dev_%	FT_sub_with_supranormal_dev_%
centile_CT_bankssts	5.343511450381679	7.633587786259542	3.546099290780142	4.787234042553192
centile_CT_caudalanteriorcingulate	0.0	19.083969465648856	5.49645390070922	4.078014184397164
centile_CT_caudalmiddlefrontal	4.580152671755725	3.816793893129771	1.0638297872340423	5.673758865248227
centile_CT_cuneus	0.7633587786259541	5.343511450381679	1.2411347517730498	4.964539007092199
centile_CT_entorhinal	2.2900763358778624	12.213740458015266	4.432624113475177	4.787234042553192
centile_CT_fusiform	7.633587786259542	3.0534351145038165	2.6595744680851063	4.964539007092199
centile_CT_inferiorparietal	2.2900763358778624	1.5267175572519085	0.1773049645390071	4.432624113475177
centile_CT_inferiortemporal	0.7633587786259541	6.870229007633588	1.2411347517730498	5.851063829787234
centile_CT_isthmuscingulate	1.5267175572519085	1.5267175572519085	2.8368794326241136	3.191489361702128
centile_CT_lateraloccipital	0.0	2.2900763358778624	0.3546099290780142	3.900709219858156
centile_CT_lateralorbitofrontal	0.0	4.580152671755725	1.950354609929078	5.49645390070922
centile_CT_lingual	2.2900763358778624	11.450381679389311	3.0141843971631204	5.319148936170213
centile_CT_medialorbitofrontal	6.106870229007633	6.106870229007633	3.191489361702128	5.49645390070922
centile_CT_middletemporal	1.5267175572519085	3.816793893129771	1.0638297872340423	5.673758865248227
centile_CT_parahippocampal	2.2900763358778624	6.106870229007633	4.078014184397164	4.964539007092199
centile_CT_paracentral	2.2900763358778624	16.030534351145036	3.368794326241135	4.787234042553192
centile_CT_parsopercularis	1.5267175572519085	14.50381679389313	2.304964539007092	4.432624113475177
centile_CT_parsorbitalis	2.2900763358778624	8.396946564885496	1.950354609929078	4.25531914893617
centile_CT_parstriangularis	0.7633587786259541	9.923664122137405	3.368794326241135	6.205673758865248
centile_CT_pericalcarine	1.5267175572519085	9.923664122137405	4.964539007092199	5.851063829787234
centile_CT_postcentral	0.7633587786259541	6.106870229007633	3.0141843971631204	5.49645390070922
centile_CT_posteriorcingulate	4.580152671755725	6.870229007633588	4.432624113475177	3.900709219858156
centile_CT_precentral	4.580152671755725	9.16030534351145	1.5957446808510638	4.609929078014184
centile_CT_precuneus	0.7633587786259541	4.580152671755725	3.0141843971631204	4.964539007092199
centile_CT_rostralanteriorcingulate	8.396946564885496	6.870229007633588	4.609929078014184	3.723404255319149
centile_CT_rostralmiddlefrontal	6.870229007633588	6.106870229007633	3.191489361702128	6.73758865248227
centile_CT_superiorfrontal	3.816793893129771	6.870229007633588	2.4822695035460995	5.49645390070922
centile_CT_superiorparietal	1.5267175572519085	3.816793893129771	1.2411347517730498	5.673758865248227
centile_CT_superiortemporal	0.0	12.213740458015266	1.950354609929078	4.964539007092199
centile_CT_supramarginal	0.0	3.0534351145038165	0.7092198581560284	4.609929078014184
centile_CT_frontalpole	0.7633587786259541	2.2900763358778624	0.5319148936170213	4.25531914893617
centile_CT_temporalpole	0.0	15.267175572519085	3.0141843971631204	4.787234042553192
centile_CT_transversetemporal	0.7633587786259541	7.633587786259542	2.4822695035460995	5.319148936170213
centile_CT_insula	0.7633587786259541	12.213740458015266	4.964539007092199	4.432624113475177
