# Supplementary material for: Heterogeneous, temporally consistent, and plastic brain development after preterm birth
Source: Nat Commun. 2025 Sep 12;16:8269. doi: 10.1038/s41467-025-63967-1 (PMC12432136; doi:10.1038/s41467-025-63967-1)
Supplement: Supplementary file 6 — Source Data [file 41467_2025_63967_MOESM6_ESM.zip › source_data/source_Fig2a.csv]

	T_199-statistic
CT_bankssts	-2.969415887259964
CT_caudalanteriorcingulate	0.0
CT_caudalmiddlefrontal	0.0
CT_cuneus	0.0
CT_entorhinal	0.0
CT_fusiform	-2.666268654227458
CT_inferiorparietal	-4.632026835396848
CT_inferiortemporal	0.0
CT_isthmuscingulate	3.0705501084893925
CT_lateraloccipital	0.0
CT_lateralorbitofrontal	0.0
CT_lingual	0.0
CT_medialorbitofrontal	3.398229875850614
CT_middletemporal	-6.518325188766954
CT_parahippocampal	0.0
CT_paracentral	0.0
CT_parsopercularis	0.0
CT_parsorbitalis	-6.10762606272212
CT_parstriangularis	-2.909060537277156
CT_pericalcarine	0.0
CT_postcentral	0.0
CT_posteriorcingulate	2.39340668573713
CT_precentral	-2.7520048728822246
CT_precuneus	0.0
CT_rostralanteriorcingulate	0.0
CT_rostralmiddlefrontal	-3.565172386411872
CT_superiorfrontal	0.0
CT_superiorparietal	-2.8577142963715536
CT_superiortemporal	0.0
CT_supramarginal	-3.748616548766308
CT_frontalpole	0.0
CT_temporalpole	0.0
CT_transversetemporal	0.0
CT_insula	-2.969069786093945
