# Supplementary material for: Heterogeneous, temporally consistent, and plastic brain development after preterm birth
Source: Nat Commun. 2025 Sep 12;16:8269. doi: 10.1038/s41467-025-63967-1 (PMC12432136; doi:10.1038/s41467-025-63967-1)
Supplement: Supplementary file 6 — Source Data [file 41467_2025_63967_MOESM6_ESM.zip › source_data/source_Fig9a_cth.csv]

PC1_CT	bsid_cog_composite
0.9208929639276784	55.0
1.8211390063540724	55.0
-0.7007172115756326	60.0
0.3788189512876858	70.0
1.2092527069941013	80.0
1.2032586950035964	80.0
1.845191915663106	80.0
1.619636588508941	80.0
-0.4727815055760493	80.0
-0.5583357060544429	85.0
0.3638175820344282	85.0
2.00713181890056	85.0
0.5545135216753212	85.0
-0.9685999625431654	90.0
-1.129570195262838	90.0
1.336488116986419	90.0
0.2102883526667986	90.0
2.076419383984549	90.0
1.6734622585138004	90.0
0.7209972631275225	90.0
2.4572081303951574	90.0
-1.0956233028784894	90.0
-0.0978629199750171	90.0
1.4251110060675822	95.0
2.130797417312732	95.0
0.2422437656859175	95.0
0.2432612412942476	95.0
-0.2247909368842231	95.0
0.488439164079089	95.0
-0.0947873081899377	95.0
-0.8088229468653743	95.0
1.6394839429010002	95.0
1.383504887068896	95.0
1.051312852380743	95.0
0.356909422052623	95.0
2.1751376810251437	95.0
0.3540412182623296	95.0
-0.7812853382631304	95.0
-1.589718486121607	95.0
1.593109117414336	95.0
-1.0959269637490878	95.0
-1.7583566549051974	95.0
0.3457650628798143	95.0
-0.1838173930603464	100.0
0.2009605567179235	100.0
0.5053449926917186	100.0
-0.1841513340381109	100.0
0.5948360544376743	100.0
-1.1853747128259018	100.0
0.7057943857216675	100.0
-0.1673470739687323	100.0
-0.7208288843560189	100.0
-0.9373004850675964	100.0
-2.0420873788622464	100.0
0.2599446135727681	100.0
0.923336610920543	100.0
1.69199374986895	100.0
-1.3990683307893204	100.0
0.0329927689509212	100.0
1.635189855581209	100.0
0.3158243340353843	100.0
0.940369069296795	105.0
0.9127843513538814	105.0
-0.174519517558144	105.0
-1.124260366580054	105.0
-0.6787054923051095	105.0
-0.4797918230921434	105.0
1.7519696731622627	105.0
-0.4568941309579442	105.0
0.55111265990922	105.0
1.4927509115231858	105.0
-1.021977270120242	105.0
-0.2662933698611858	105.0
0.5502436145656762	105.0
1.536194984055454	105.0
-1.5246026093292455	105.0
-0.3885167995515366	105.0
-0.1045384163419798	105.0
-1.0039270778083862	105.0
2.14033144960195	110.0
0.3702919354092087	110.0
0.1696530863287972	110.0
0.5192641327819372	110.0
1.2383024185667333	110.0
-0.9982649880403888	110.0
-0.721802236376706	110.0
-0.8564162794034726	110.0
0.4909320250405149	115.0
0.9025136807834192	115.0
1.357153100817461	115.0
1.5733365431852206	115.0
-0.7229490364010325	115.0
-1.2118767378740125	115.0
-0.1457803588670518	115.0
0.3596592714038462	115.0
-0.0526528450052099	115.0
0.8677137082449016	120.0
-0.9857893878901922	120.0
-1.3997873402652123	120.0
1.1819347275636851	120.0
2.83727019880466	125.0
