# Supplementary material for: Heterogeneous, temporally consistent, and plastic brain development after preterm birth
Source: Nat Commun. 2025 Sep 12;16:8269. doi: 10.1038/s41467-025-63967-1 (PMC12432136; doi:10.1038/s41467-025-63967-1)
Supplement: Supplementary file 6 — Source Data [file 41467_2025_63967_MOESM6_ESM.zip › source_data/source_Fig4c_dhcp.csv]

mean_rho
0.0813012508924076
0.2181762327573341
0.1976868880721047
0.2346321942140763
0.0360528863147948
0.2126542980545323
0.069461854369419
0.1651942440555558
0.0646579797716784
0.1976868880721047
0.015189536923636
0.1402738584208392
0.2372196996249731
0.0385059352266156
0.0593731287918462
0.2169601448231603
0.0097180281148019
0.2245835549844517
0.151464599674077
0.188774484421087
0.1185844555320015
0.0908722357813352
0.1323979031102771
0.0406622904591605
0.2198203022056714
0.0245510951473255
0.2207053356917546
0.0394697214187029
0.1638953923944992
0.033161644569447
0.1912491181141205
0.1185844555320015
0.2540113860344812
0.0829316760524133
0.0908722357813352
0.0245510951473255
0.0908722357813352
0.188774484421087
0.1472855108076466
0.0646579797716784
0.0646579797716784
0.0558200539071317
0.1638953923944992
0.0646579797716784
0.1520968690098327
0.0535580081513194
0.188774484421087
0.0221583353511649
0.188774484421087
0.1185844555320015
0.0999803109356901
0.1185844555320015
0.0836913820713201
0.013078213344115
0.0882855338544015
0.1360068729018826
0.0882855338544015
0.0385059352266156
0.0715246085765056
0.1029077450361459
0.0671928247840195
0.2206357461715943
0.1908790920591738
0.1976868880721047
0.2042694893499601
