# Supplementary material for: Heterogeneous, temporally consistent, and plastic brain development after preterm birth
Source: Nat Commun. 2025 Sep 12;16:8269. doi: 10.1038/s41467-025-63967-1 (PMC12432136; doi:10.1038/s41467-025-63967-1)
Supplement: Supplementary file 6 — Source Data [file 41467_2025_63967_MOESM6_ESM.zip › source_data/source_Fig4b_dhcp.csv]

rois	PT_sub_with_infranormal_dev_%	PT_sub_with_supranormal_dev_%	FT_sub_with_infranormal_dev_%	FT_sub_with_supranormal_dev_%
centile_SA_bankssts	0.0	0.0	0.0	0.0
centile_SA_caudalanteriorcingulate	0.0	0.0	0.0	0.0
centile_SA_caudalmiddlefrontal	6.106870229007633	1.5267175572519085	1.2411347517730498	3.368794326241135
centile_SA_cuneus	1.5267175572519085	0.0	0.3546099290780142	0.1773049645390071
centile_SA_entorhinal	0.0	0.0	0.0	0.0
centile_SA_fusiform	6.106870229007633	2.2900763358778624	2.8368794326241136	3.368794326241135
centile_SA_inferiorparietal	0.0	0.0	0.0	0.0
centile_SA_inferiortemporal	5.343511450381679	1.5267175572519085	1.5957446808510638	3.368794326241135
centile_SA_isthmuscingulate	14.50381679389313	1.5267175572519085	4.964539007092199	5.319148936170213
centile_SA_lateraloccipital	7.633587786259542	1.5267175572519085	4.078014184397164	3.723404255319149
centile_SA_lateralorbitofrontal	8.396946564885496	0.0	3.191489361702128	5.673758865248227
centile_SA_lingual	0.7633587786259541	0.0	0.0	0.1773049645390071
centile_SA_medialorbitofrontal	12.97709923664122	2.2900763358778624	4.432624113475177	4.078014184397164
centile_SA_middletemporal	7.633587786259542	0.7633587786259541	2.304964539007092	2.8368794326241136
centile_SA_parahippocampal	7.633587786259542	3.0534351145038165	3.546099290780142	1.2411347517730498
centile_SA_paracentral	6.870229007633588	3.816793893129771	2.127659574468085	4.25531914893617
centile_SA_parsopercularis	0.0	0.0	0.0	0.0
centile_SA_parsorbitalis	9.923664122137405	0.7633587786259541	2.127659574468085	3.368794326241135
centile_SA_parstriangularis	0.0	0.0	0.0	0.0
centile_SA_pericalcarine	1.5267175572519085	0.0	0.3546099290780142	0.8865248226950355
centile_SA_postcentral	8.396946564885496	3.816793893129771	3.191489361702128	4.432624113475177
centile_SA_posteriorcingulate	7.633587786259542	1.5267175572519085	4.078014184397164	4.078014184397164
centile_SA_precentral	8.396946564885496	1.5267175572519085	3.0141843971631204	2.6595744680851063
centile_SA_precuneus	6.870229007633588	1.5267175572519085	2.304964539007092	3.723404255319149
centile_SA_rostralanteriorcingulate	19.083969465648856	1.5267175572519085	4.432624113475177	3.900709219858156
centile_SA_rostralmiddlefrontal	5.343511450381679	3.0534351145038165	3.368794326241135	3.368794326241135
centile_SA_superiorfrontal	6.870229007633588	0.0	1.773049645390071	2.8368794326241136
centile_SA_superiorparietal	0.0	0.0	0.0	0.0
centile_SA_superiortemporal	7.633587786259542	0.0	1.950354609929078	2.6595744680851063
centile_SA_supramarginal	6.106870229007633	1.5267175572519085	1.950354609929078	3.723404255319149
centile_SA_frontalpole	5.343511450381679	4.580152671755725	4.609929078014184	4.609929078014184
centile_SA_temporalpole	3.0534351145038165	3.816793893129771	1.0638297872340423	3.191489361702128
centile_SA_transversetemporal	0.0	0.0	0.0	0.0
centile_SA_insula	11.450381679389311	3.0534351145038165	4.432624113475177	3.546099290780142
