# Supplementary material for: Heterogeneous, temporally consistent, and plastic brain development after preterm birth
Source: Nat Commun. 2025 Sep 12;16:8269. doi: 10.1038/s41467-025-63967-1 (PMC12432136; doi:10.1038/s41467-025-63967-1)
Supplement: Supplementary file 6 — Source Data [file 41467_2025_63967_MOESM6_ESM.zip › source_data/source_Fig4c_abcd10.csv]

mean_rho
0.0041133678233032
0.0203023161386194
-0.0016180554372996
0.0025717502656169
-0.0026831782599179
0.0137430059767449
0.0356863151515292
0.015718523551627
-0.0061855682554241
-0.0020802949195587
0.0070976252994888
0.009068931699773
0.0003173687855012
0.0041539321415062
-0.0018805113708936
-0.0003345467817977
0.0338214702844526
0.0457930941683934
0.0265472331136963
-0.0381410405673123
0.008326720546711
0.0356863151515292
0.0364332727769562
0.0192045051312863
0.0124860233663158
0.036131409869402
-0.0063334392919102
0.0364332727769562
0.0305858666929066
0.0364332727769562
0.0280800815390011
0.0255631029546751
0.0083637015282123
0.0408259199183675
0.0156562056613008
0.0261882452486169
0.0205392674135897
0.0356863151515292
0.0347044030625428
-0.0148397382686213
0.0024507799434458
0.0111030872126388
-0.004299100966438
0.0343735370986006
0.0263125693468558
-0.0037455621538494
-0.0075260300945327
0.0329641361852277
0.0096910943472947
0.0282392972175864
0.0190115774062053
-0.022101568037633
0.0192045051312863
-0.0116937383719943
0.0268534987148781
-0.0098762500306419
0.0007839916202482
0.0088578998784573
0.0028805088608351
0.0004077746220289
-0.0008896895352098
0.0361694632982327
0.037467384352942
0.0367310654668265
0.0073736997446203
0.0504144088819029
-0.0113059122589795
-0.0019905010847637
0.0181160436944513
0.017103133285432
0.0162600985181106
0.0090238850972635
0.0109264849015248
0.0356863151515292
-0.0086848746678439
0.0162037295130268
0.0171549835521664
0.0089731885089239
-0.0047310927465088
0.0364332727769562
0.0322323392499749
0.0163757362176048
0.0350869821317973
0.0096910943472947
-0.0024005987880868
0.0619316548973444
0.0324234862765022
0.0144647095524155
-0.0047827680166548
0.0041932798029073
0.0322323392499749
0.0158627357398302
0.0356863151515292
0.0109177715366557
0.014969308358717
0.0408259199183675
0.0075314960604274
0.0459048444501436
0.0372280876422699
0.0094914491731529
0.0581148604785712
0.025064903491182
0.0125409878275539
0.0483290838596226
0.0096910943472947
-0.0046738647324121
0.0223851946387153
-0.0031823746474736
-0.030047509907721
0.0126455262689194
0.0535317650348353
-0.00914290281074
0.0190769176745944
0.0335475119673558
0.025064903491182
0.0004634870638364
0.028220881264657
-0.014901206461296
0.0205017354797278
0.0276572103626631
0.0284379501980674
-0.0006145657723286
-0.0099573461298159
0.0388631582599533
