# Supplementary material for: Heterogeneous, temporally consistent, and plastic brain development after preterm birth
Source: Nat Commun. 2025 Sep 12;16:8269. doi: 10.1038/s41467-025-63967-1 (PMC12432136; doi:10.1038/s41467-025-63967-1)
Supplement: Supplementary file 6 — Source Data [file 41467_2025_63967_MOESM6_ESM.zip › source_data/source_Fig2g.csv]

mean_rho
-0.0023500535185313
0.0075866160240202
0.0024670517024083
-0.0416905205084678
0.007053105541967
0.0116399976813718
0.0546906472761125
0.0232808970103171
0.0269408405666735
-0.0352881624353018
0.0344724441374045
0.0406725032387906
-0.0033459073420068
0.0251760904310584
-0.0015824528123584
-0.0015824528123584
0.0152812639623971
-0.0212871431160376
0.046327706605979
0.0716583228712237
-0.0289728286382855
0.0110903353871928
0.0751015264035934
0.003255054566947
0.0001911707192882
0.0454368950756685
0.0565711144611842
0.0690882142616397
0.0437869301251349
0.0026162819241398
-0.0049377241063009
-0.0089107684255475
0.00425623816001
0.0400484681879089
0.0702044695116576
0.0056162086950133
0.0276929403658928
0.0258870692202258
-0.004153277407628
0.024118318389254
0.088513245172545
-0.0164572973449858
0.0022058477986616
-0.0008441866708749
0.0211337696546399
0.0399050423567789
0.0447154746356319
0.0336627825910189
0.0271773284786747
0.0426601804918168
0.0393506450228294
0.0445636932768542
0.0016523701690135
0.0163160211689546
-0.0143528433058096
0.012601696752804
0.0597209282735013
0.0033956086129605
0.0537878332320404
0.0101047516590259
0.0059993435632975
0.0206614753774703
-0.0225411058637429
0.0258227477591581
0.0113089307937519
-0.0169803375069151
0.0303454210929657
0.0129220148872545
0.0422665185763676
0.0009175568609893
0.0584916073669917
0.0791896983461602
0.0229920465896625
0.0758631780095273
0.0517373208144436
0.008745934724248
0.0454104267137436
0.0168985082312021
0.0061186153553381
0.0778814069976142
0.0584752759557435
0.068554259824632
0.0326448703786085
0.0219065405440595
0.0111581588282649
0.0212826525322248
0.0261127476275709
0.0290037670665394
-0.0361438913596657
-0.0124647683675224
0.0385006980276372
-0.0692723103149607
0.0333305891790254
