# Supplementary material for: Heterogeneous, temporally consistent, and plastic brain development after preterm birth
Source: Nat Commun. 2025 Sep 12;16:8269. doi: 10.1038/s41467-025-63967-1 (PMC12432136; doi:10.1038/s41467-025-63967-1)
Supplement: Supplementary file 6 — Source Data [file 41467_2025_63967_MOESM6_ESM.zip › source_data/source_Fig2f.csv]

	0	1	2	3	4	5	6	7	8	9	10	11	12	13	14	15	16	17	18	19	20	21	22	23	24	25	26	27	28	29	30	31	32	33	34	35	36	37	38	39	40	41	42	43	44	45	46	47	48
0	1.0	-0.080582296402538	-0.0541530361073882	-0.0435194139889244	-0.0635641726163728	0.6963106238227914	-0.1123666437438736	-0.1044465935734187	-0.0635641726163728	-0.1959179378817529	-0.0886360039130517	-0.0435194139889244		0.4192345116490003	-0.0635641726163728	-0.0303030303030303		-0.0303030303030303	-0.0886360039130517	-0.0722818123532759	-0.1546720562224365	-0.080582296402538	-0.0303030303030303	0.6963106238227914	-0.080582296402538	-0.0435194139889244	0.6963106238227914	-0.0886360039130517	-0.1546720562224365	-0.1369635672688863	-0.0435194139889244	-0.0303030303030303	0.5595813731096784	-0.0722818123532759	-0.0541530361073882	-0.0435194139889244	-0.1123666437438736	-0.0541530361073882	-0.0435194139889244	-0.080582296402538	-0.0722818123532759	-0.0635641726163728	-0.0635641726163728	0.4767312946227961	-0.0635641726163728	-0.1641219879724436	-0.080582296402538	-0.0303030303030303	-0.0635641726163728
1	-0.080582296402538	1.0	0.1280040961966184	0.2121671061978763	-0.1690308509457033	-0.1157275124715689	-0.1294830993445593	-0.1028688999747279	0.5493502655735357	-0.3656056647380545	-0.0448956686467649	0.2121671061978763		0.0256283914812829	-0.1690308509457033	-0.080582296402538		-0.080582296402538	-0.2357022603955158	0.2434697190721883	-0.2559239653166382	-0.2142857142857142	-0.080582296402538	-0.1157275124715689	0.1904761904761904	-0.1157275124715689	0.2121671061978763	-0.0448956686467649	0.0548408497107081	-0.0466943178900438	-0.1157275124715689	0.3760507165451774	0.1280040961966184	-0.1922129361096223	0.4000128006144327	0.2121671061978763	-0.1294830993445593	-0.1440046082211958	-0.1157275124715689	0.1904761904761904	0.0256283914812829	0.3098898934004561	0.0704295212273763	0.0704295212273763	0.0704295212273763	-0.1272937693043289	-0.2142857142857142	-0.080582296402538	-0.1690308509457033
2	-0.0541530361073882	0.1280040961966184	1.0	-0.0777713771047819	0.5300977119639272	-0.0777713771047819	0.0267739776300832	0.2834334632263162	-0.1135923668494129	0.0675660889930351	-0.1583969877704971	-0.0777713771047819		-0.1291712266110555	-0.1135923668494129	-0.0541530361073882		-0.0541530361073882	-0.1583969877704971	-0.1291712266110555	-0.0675660889930351	-0.1440046082211958	-0.0541530361073882	-0.0777713771047819	0.4000128006144327	0.3629330931556488	-0.0777713771047819	0.3545075440577793	0.1412745497127099	0.1820015975525442	-0.0777713771047819	-0.0541530361073882	0.2688172043010752	-0.1291712266110555	-0.0967741935483871	-0.0777713771047819	0.0267739776300832	-0.0967741935483871	0.3629330931556488	-0.1440046082211958	-0.1291712266110555	0.2082526725572571	0.2082526725572571	0.2082526725572571	-0.1135923668494129	-0.0855441504291227	-0.1440046082211958	-0.0541530361073882	0.2082526725572571
3	-0.0435194139889244	0.2121671061978763	-0.0777713771047819	1.0	-0.0912870929175276	-0.0625	-0.1613743060919757	0.1333333333333333	0.296683051981965	-0.0296174438879546	-0.1272937693043289	-0.0625		-0.1038068498171749	-0.0912870929175276	-0.0435194139889244		-0.0435194139889244	-0.1272937693043289	0.2491364395612199	-0.2221308291596596	-0.1157275124715689	-0.0435194139889244	-0.0625	-0.1157275124715689	-0.0625	-0.0625	-0.1272937693043289	-0.2221308291596596	-0.1966989481173607	-0.0625	-0.0435194139889244	-0.0777713771047819	-0.1038068498171749	0.3629330931556488	-0.0625	-0.1613743060919757	-0.0777713771047819	-0.0625	-0.1157275124715689	-0.1038068498171749	-0.0912870929175276	-0.0912870929175276	-0.0912870929175276	-0.0912870929175276	-0.2357022603955158	-0.1157275124715689	-0.0435194139889244	-0.0912870929175276
4	-0.0635641726163728	-0.1690308509457033	0.5300977119639272	-0.0912870929175276	1.0	-0.0912870929175276	0.3653385036130495	0.194745798224059	0.15	0.1405918983133275	-0.1859244503409056	-0.0912870929175276		-0.1516196087157806	-0.1333333333333333	-0.0635641726163728		-0.0635641726163728	-0.1859244503409056	-0.1516196087157806	0.2271099895830675	-0.1690308509457033	-0.0635641726163728	-0.0912870929175276	0.0704295212273763	0.296683051981965	-0.0912870929175276	0.0398409536444797	0.2271099895830675	-0.0994490316197693	-0.0912870929175276	-0.0635641726163728	-0.1135923668494129	0.3638870609178736	-0.1135923668494129	-0.0912870929175276	-0.0353553390593273	-0.1135923668494129	0.296683051981965	-0.1690308509457033	-0.1516196087157806	-0.1333333333333333	0.15	0.15	-0.1333333333333333	-0.3442651863295481	-0.1690308509457033	-0.0635641726163728	0.15
5	0.6963106238227914	-0.1157275124715689	-0.0777713771047819	-0.0625	-0.0912870929175276	1.0	-0.1613743060919757	0.1333333333333333	-0.0912870929175276	-0.0296174438879546	0.181848241863327	-0.0625		0.2491364395612199	-0.0912870929175276	-0.0435194139889244		-0.0435194139889244	-0.1272937693043289	0.2491364395612199	-0.2221308291596596	-0.1157275124715689	-0.0435194139889244	0.46875	-0.1157275124715689	0.46875	0.46875	-0.1272937693043289	-0.2221308291596596	-0.1966989481173607	-0.0625	-0.0435194139889244	0.3629330931556488	-0.1038068498171749	0.3629330931556488	-0.0625	0.1129620142643829	0.3629330931556488	-0.0625	0.2121671061978763	0.2491364395612199	-0.0912870929175276	-0.0912870929175276	0.296683051981965	-0.0912870929175276	-0.2357022603955158	0.2121671061978763	-0.0435194139889244	-0.0912870929175276
6	-0.1123666437438736	-0.1294830993445593	0.0267739776300832	-0.1613743060919757	0.3653385036130495	-0.1613743060919757	1.0	0.0516397779494322	0.1649915822768611	0.053530337903131	-0.3286710990610897	-0.1613743060919757		-0.0857690027870235	-0.0353553390593273	0.2696799449852968		0.2696799449852968	0.3098898934004561	-0.2680281337094487	0.3364764096768239	0.2091650066335189	-0.1123666437438736	0.1129620142643829	0.2091650066335189	-0.1613743060919757	-0.1613743060919757	0.3098898934004561	0.2064741604835055	0.4219265078446459	-0.1613743060919757	-0.1123666437438736	-0.2008048322256247	0.0964901281354015	0.0267739776300832	-0.1613743060919757	0.15	0.0267739776300832	-0.1613743060919757	-0.1294830993445593	-0.0857690027870235	-0.2357022603955158	0.1649915822768611	-0.0353553390593273	0.1649915822768611	-0.0912870929175276	-0.1294830993445593	0.2696799449852968	0.1649915822768611
7	-0.1044465935734187	-0.1028688999747279	0.2834334632263162	0.1333333333333333	0.194745798224059	0.1333333333333333	0.0516397779494322	1.0	-0.0121716123890036	-0.0039489925183939	0.0242464322484435	-0.15		0.1273364024424012	-0.0121716123890036	-0.1044465935734187		-0.1044465935734187	0.0242464322484435	0.3155728234442119	-0.1303167531070003	0.246885359939347	-0.1044465935734187	-0.15	-0.1028688999747279	0.4166666666666667	-0.15	0.18912217153786	-0.1303167531070003	-0.0605227532668802	0.1333333333333333	-0.1044465935734187	0.0483910790874198	-0.0609000185594093	0.2834334632263162	-0.15	0.0516397779494322	0.0483910790874198	0.1333333333333333	0.246885359939347	0.1273364024424012	-0.2190890230020664	-0.0121716123890036	0.194745798224059	-0.0121716123890036	-0.2985561965009867	0.246885359939347	0.2901294265928297	0.194745798224059
8	-0.0635641726163728	0.5493502655735357	-0.1135923668494129	0.296683051981965	0.15	-0.0912870929175276	0.1649915822768611	-0.0121716123890036	1.0	-0.2271099895830675	0.0398409536444797	0.296683051981965		-0.1516196087157806	-0.1333333333333333	-0.0635641726163728		-0.0635641726163728	-0.1859244503409056	0.1061337261010464	0.04325904563487	-0.1690308509457033	-0.0635641726163728	-0.0912870929175276	0.0704295212273763	-0.0912870929175276	-0.0912870929175276	-0.1859244503409056	0.04325904563487	-0.2872972024571115	-0.0912870929175276	-0.0635641726163728	-0.1135923668494129	0.1061337261010464	0.5300977119639272	0.296683051981965	-0.0353553390593273	-0.1135923668494129	-0.0912870929175276	0.0704295212273763	-0.1516196087157806	0.15	0.15	-0.1333333333333333	-0.1333333333333333	-0.3442651863295481	-0.1690308509457033	-0.0635641726163728	-0.1333333333333333
9	-0.1959179378817529	-0.3656056647380545	0.0675660889930351	-0.0296174438879546	0.1405918983133275	-0.0296174438879546	0.053530337903131	-0.0039489925183939	-0.2271099895830675	1.0	0.0129261122388246	-0.0296174438879546		-0.3000705704454019	-0.2271099895830675	0.1546720562224365		0.1546720562224365	-0.1335698264678551	-0.3000705704454019	-0.0456140350877193	-0.0548408497107081	-0.1959179378817529	-0.2813657169355688	-0.2102232572243813	0.2221308291596596	-0.2813657169355688	0.1594220509455045	-0.0456140350877193	0.0896264624413173	-0.2813657169355688	-0.1959179378817529	-0.1412745497127099	0.2016867768567455	-0.1412745497127099	-0.0296174438879546	0.053530337903131	0.0675660889930351	-0.0296174438879546	-0.0548408497107081	0.0344343277560297	-0.04325904563487	-0.4109609335312651	-0.04325904563487	0.1405918983133275	0.0069808984715282	0.1005415578029649	0.1546720562224365	-0.04325904563487
10	-0.0886360039130517	-0.0448956686467649	-0.1583969877704971	-0.1272937693043289	-0.1859244503409056	0.181848241863327	-0.3286710990610897	0.0242464322484435	0.0398409536444797	0.0129261122388246	1.0	0.181848241863327		-0.2114234430853853	0.2656063576298652	-0.0886360039130517		-0.0886360039130517	-0.0793650793650793	0.1993421034805062	0.2800657651745349	-0.0448956686467649	-0.0886360039130517	-0.1272937693043289	0.145910923101986	0.181848241863327	-0.1272937693043289	-0.0793650793650793	0.1335698264678551	-0.2509358030542703	0.4909902530309828	-0.0886360039130517	-0.1583969877704971	0.1993421034805062	0.0980552781436411	0.4909902530309828	-0.0093906028303168	0.3545075440577793	0.181848241863327	0.5275241065994879	-0.0060406698024395	0.0398409536444797	0.2656063576298652	-0.1859244503409056	0.0398409536444797	-0.0428620416561366	0.145910923101986	-0.0886360039130517	0.0398409536444797
11	-0.0435194139889244	0.2121671061978763	-0.0777713771047819	-0.0625	-0.0912870929175276	-0.0625	-0.1613743060919757	-0.15	0.296683051981965	-0.0296174438879546	0.181848241863327	1.0		-0.1038068498171749	-0.0912870929175276	-0.0435194139889244		-0.0435194139889244	0.181848241863327	-0.1038068498171749	0.0296174438879546	-0.1157275124715689	-0.0435194139889244	-0.0625	0.2121671061978763	-0.0625	-0.0625	-0.1272937693043289	0.0296174438879546	0.0605227532668802	-0.0625	-0.0435194139889244	-0.0777713771047819	0.2491364395612199	-0.0777713771047819	0.46875	0.1129620142643829	-0.0777713771047819	-0.0625	0.2121671061978763	-0.1038068498171749	0.296683051981965	0.296683051981965	-0.0912870929175276	-0.0912870929175276	0.0147313912747197	-0.1157275124715689	-0.0435194139889244	-0.0912870929175276
12
13	0.4192345116490003	0.0256283914812829	-0.1291712266110555	-0.1038068498171749	-0.1516196087157806	0.2491364395612199	-0.0857690027870235	0.1273364024424012	-0.1516196087157806	-0.3000705704454019	-0.2114234430853853	-0.1038068498171749		1.0	-0.1516196087157806	-0.0722818123532759		-0.0722818123532759	-0.0060406698024395	-0.1724137931034483	-0.2016867768567455	0.2434697190721883	0.4192345116490003	0.2491364395612199	-0.1922129361096223	-0.1038068498171749	0.6020797289396148	-0.0060406698024395	-0.2016867768567455	0.0150784232613527	-0.1038068498171749	0.4192345116490003	0.4564050006923963	-0.1724137931034483	-0.1291712266110555	-0.1038068498171749	-0.2680281337094487	-0.1291712266110555	-0.1038068498171749	0.0256283914812829	0.296551724137931	-0.1516196087157806	-0.1516196087157806	0.3638870609178736	0.3638870609178736	-0.3914801463431356	0.2434697190721883	-0.0722818123532759	-0.1516196087157806
14	-0.0635641726163728	-0.1690308509457033	-0.1135923668494129	-0.0912870929175276	-0.1333333333333333	-0.0912870929175276	-0.0353553390593273	-0.0121716123890036	-0.1333333333333333	-0.2271099895830675	0.2656063576298652	-0.0912870929175276		-0.1516196087157806	1.0	0.4767312946227961		0.4767312946227961	0.2656063576298652	0.3638870609178736	0.2271099895830675	0.0704295212273763	-0.0635641726163728	-0.0912870929175276	0.0704295212273763	-0.0912870929175276	-0.0912870929175276	-0.1859244503409056	0.04325904563487	0.0883991392175727	0.6846531968814576	-0.0635641726163728	-0.1135923668494129	0.1061337261010464	-0.1135923668494129	-0.0912870929175276	-0.0353553390593273	-0.1135923668494129	0.296683051981965	0.0704295212273763	-0.1516196087157806	0.15	0.15	-0.1333333333333333	0.15	0.2044074543831692	-0.1690308509457033	-0.0635641726163728	0.15
15	-0.0303030303030303	-0.080582296402538	-0.0541530361073882	-0.0435194139889244	-0.0635641726163728	-0.0435194139889244	0.2696799449852968	-0.1044465935734187	-0.0635641726163728	0.1546720562224365	-0.0886360039130517	-0.0435194139889244		-0.0722818123532759	0.4767312946227961	1.0		1.0	0.3418817293789138	-0.0722818123532759	0.1959179378817529	-0.080582296402538	-0.0303030303030303	-0.0435194139889244	-0.080582296402538	-0.0435194139889244	-0.0435194139889244	-0.0886360039130517	-0.1546720562224365	0.2212488394343549	-0.0435194139889244	-0.0303030303030303	-0.0541530361073882	-0.0722818123532759	-0.0541530361073882	-0.0435194139889244	-0.1123666437438736	-0.0541530361073882	-0.0435194139889244	-0.080582296402538	-0.0722818123532759	-0.0635641726163728	-0.0635641726163728	-0.0635641726163728	0.4767312946227961	-0.1641219879724436	-0.080582296402538	-0.0303030303030303	-0.0635641726163728
16
17	-0.0303030303030303	-0.080582296402538	-0.0541530361073882	-0.0435194139889244	-0.0635641726163728	-0.0435194139889244	0.2696799449852968	-0.1044465935734187	-0.0635641726163728	0.1546720562224365	-0.0886360039130517	-0.0435194139889244		-0.0722818123532759	0.4767312946227961	1.0		1.0	0.3418817293789138	-0.0722818123532759	0.1959179378817529	-0.080582296402538	-0.0303030303030303	-0.0435194139889244	-0.080582296402538	-0.0435194139889244	-0.0435194139889244	-0.0886360039130517	-0.1546720562224365	0.2212488394343549	-0.0435194139889244	-0.0303030303030303	-0.0541530361073882	-0.0722818123532759	-0.0541530361073882	-0.0435194139889244	-0.1123666437438736	-0.0541530361073882	-0.0435194139889244	-0.080582296402538	-0.0722818123532759	-0.0635641726163728	-0.0635641726163728	-0.0635641726163728	0.4767312946227961	-0.1641219879724436	-0.080582296402538	-0.0303030303030303	-0.0635641726163728
18	-0.0886360039130517	-0.2357022603955158	-0.1583969877704971	-0.1272937693043289	-0.1859244503409056	-0.1272937693043289	0.3098898934004561	0.0242464322484435	-0.1859244503409056	-0.1335698264678551	-0.0793650793650793	0.181848241863327		-0.0060406698024395	0.2656063576298652	0.3418817293789138		0.3418817293789138	1.0	-0.0060406698024395	-0.0129261122388246	0.145910923101986	0.3418817293789138	0.181848241863327	-0.0448956686467649	-0.1272937693043289	-0.1272937693043289	0.1005291005291005	-0.1594220509455045	0.3477882182681992	0.181848241863327	-0.0886360039130517	-0.1583969877704971	0.1993421034805062	-0.1583969877704971	-0.1272937693043289	-0.0093906028303168	0.0980552781436411	-0.1272937693043289	-0.0448956686467649	-0.2114234430853853	-0.1859244503409056	0.0398409536444797	-0.1859244503409056	0.0398409536444797	0.2485998416055925	0.145910923101986	0.3418817293789138	-0.1859244503409056
19	-0.0722818123532759	0.2434697190721883	-0.1291712266110555	0.2491364395612199	-0.1516196087157806	0.2491364395612199	-0.2680281337094487	0.3155728234442119	0.1061337261010464	-0.3000705704454019	0.1993421034805062	-0.1038068498171749		-0.1724137931034483	0.3638870609178736	-0.0722818123532759		-0.0722818123532759	-0.0060406698024395	1.0	-0.2016867768567455	-0.1922129361096223	-0.0722818123532759	-0.1038068498171749	-0.1922129361096223	0.2491364395612199	-0.1038068498171749	-0.2114234430853853	-0.0344343277560297	-0.3266991706626426	0.2491364395612199	-0.0722818123532759	-0.1291712266110555	0.0620689655172413	0.4564050006923963	-0.1038068498171749	-0.0857690027870235	0.1636168870406704	-0.1038068498171749	0.4613110466630937	0.0620689655172413	0.1061337261010464	-0.1516196087157806	0.1061337261010464	-0.1516196087157806	0.1076570402443623	0.0256283914812829	-0.0722818123532759	-0.1516196087157806
20	-0.1546720562224365	-0.2559239653166382	-0.0675660889930351	-0.2221308291596596	0.2271099895830675	-0.2221308291596596	0.3364764096768239	-0.1303167531070003	0.04325904563487	-0.0456140350877193	0.2800657651745349	0.0296174438879546		-0.2016867768567455	0.2271099895830675	0.1959179378817529		0.1959179378817529	-0.0129261122388246	-0.2016867768567455	1.0	0.2102232572243813	-0.1546720562224365	-0.2221308291596596	0.3656056647380545	-0.2221308291596596	-0.2221308291596596	0.1335698264678551	0.5228070175438596	0.0322655264788742	0.0296174438879546	-0.1546720562224365	-0.0675660889930351	0.1328181213446861	-0.2764067276987803	0.2813657169355688	0.0764719112901872	0.1412745497127099	0.0296174438879546	-0.1005415578029649	-0.2016867768567455	0.04325904563487	0.2271099895830675	-0.3244428422615251	0.04325904563487	-0.0069808984715282	0.0548408497107081	0.1959179378817529	0.2271099895830675
21	-0.080582296402538	-0.2142857142857142	-0.1440046082211958	-0.1157275124715689	-0.1690308509457033	-0.1157275124715689	0.2091650066335189	0.246885359939347	-0.1690308509457033	-0.0548408497107081	-0.0448956686467649	-0.1157275124715689		0.2434697190721883	0.0704295212273763	-0.080582296402538		-0.080582296402538	0.145910923101986	-0.1922129361096223	0.2102232572243813	1.0	-0.080582296402538	-0.1157275124715689	0.1904761904761904	-0.1157275124715689	-0.1157275124715689	0.5275241065994879	0.2102232572243813	0.4295877245884031	0.2121671061978763	-0.080582296402538	0.1280040961966184	-0.1922129361096223	-0.1440046082211958	-0.1157275124715689	0.2091650066335189	0.1280040961966184	0.2121671061978763	-0.0119047619047619	0.0256283914812829	-0.1690308509457033	0.0704295212273763	0.0704295212273763	0.0704295212273763	0.181848241863327	0.3928571428571428	0.3760507165451774	0.0704295212273763
22	-0.0303030303030303	-0.080582296402538	-0.0541530361073882	-0.0435194139889244	-0.0635641726163728	-0.0435194139889244	-0.1123666437438736	-0.1044465935734187	-0.0635641726163728	-0.1959179378817529	-0.0886360039130517	-0.0435194139889244		0.4192345116490003	-0.0635641726163728	-0.0303030303030303		-0.0303030303030303	0.3418817293789138	-0.0722818123532759	-0.1546720562224365	-0.080582296402538	1.0	-0.0435194139889244	-0.080582296402538	-0.0435194139889244	-0.0435194139889244	-0.0886360039130517	-0.1546720562224365	-0.1369635672688863	-0.0435194139889244	-0.0303030303030303	-0.0541530361073882	-0.0722818123532759	-0.0541530361073882	-0.0435194139889244	-0.1123666437438736	-0.0541530361073882	-0.0435194139889244	-0.080582296402538	-0.0722818123532759	-0.0635641726163728	-0.0635641726163728	-0.0635641726163728	-0.0635641726163728	-0.1641219879724436	0.3760507165451774	-0.0303030303030303	-0.0635641726163728
23	0.6963106238227914	-0.1157275124715689	-0.0777713771047819	-0.0625	-0.0912870929175276	0.46875	0.1129620142643829	-0.15	-0.0912870929175276	-0.2813657169355688	-0.1272937693043289	-0.0625		0.2491364395612199	-0.0912870929175276	-0.0435194139889244		-0.0435194139889244	0.181848241863327	-0.1038068498171749	-0.2221308291596596	-0.1157275124715689	-0.0435194139889244	1.0	-0.1157275124715689	-0.0625	0.46875	-0.1272937693043289	0.0296174438879546	0.0605227532668802	-0.0625	-0.0435194139889244	0.3629330931556488	-0.1038068498171749	-0.0777713771047819	-0.0625	-0.1613743060919757	-0.0777713771047819	-0.0625	-0.1157275124715689	-0.1038068498171749	-0.0912870929175276	0.296683051981965	0.296683051981965	-0.0912870929175276	0.0147313912747197	-0.1157275124715689	-0.0435194139889244	-0.0912870929175276
24	-0.080582296402538	0.1904761904761904	0.4000128006144327	-0.1157275124715689	0.0704295212273763	-0.1157275124715689	0.2091650066335189	-0.1028688999747279	0.0704295212273763	-0.2102232572243813	0.145910923101986	0.2121671061978763		-0.1922129361096223	0.0704295212273763	-0.080582296402538		-0.080582296402538	-0.0448956686467649	-0.1922129361096223	0.3656056647380545	0.1904761904761904	-0.080582296402538	-0.1157275124715689	1.0	-0.1157275124715689	-0.1157275124715689	0.3367175148507369	0.3656056647380545	0.4295877245884031	0.2121671061978763	-0.080582296402538	0.1280040961966184	-0.1922129361096223	-0.1440046082211958	0.2121671061978763	0.2091650066335189	0.1280040961966184	0.2121671061978763	-0.0119047619047619	-0.1922129361096223	0.3098898934004561	0.5493502655735357	-0.1690308509457033	-0.1690308509457033	0.181848241863327	-0.2142857142857142	-0.080582296402538	0.5493502655735357
25	-0.0435194139889244	-0.1157275124715689	0.3629330931556488	-0.0625	0.296683051981965	0.46875	-0.1613743060919757	0.4166666666666667	-0.0912870929175276	0.2221308291596596	0.181848241863327	-0.0625		-0.1038068498171749	-0.0912870929175276	-0.0435194139889244		-0.0435194139889244	-0.1272937693043289	0.2491364395612199	-0.2221308291596596	-0.1157275124715689	-0.0435194139889244	-0.0625	-0.1157275124715689	1.0	-0.0625	-0.1272937693043289	-0.2221308291596596	-0.1966989481173607	-0.0625	-0.0435194139889244	-0.0777713771047819	-0.1038068498171749	0.3629330931556488	-0.0625	0.1129620142643829	0.3629330931556488	0.46875	0.2121671061978763	0.2491364395612199	-0.0912870929175276	-0.0912870929175276	0.296683051981965	-0.0912870929175276	-0.2357022603955158	0.2121671061978763	-0.0435194139889244	-0.0912870929175276
26	0.6963106238227914	0.2121671061978763	-0.0777713771047819	-0.0625	-0.0912870929175276	0.46875	-0.1613743060919757	-0.15	-0.0912870929175276	-0.2813657169355688	-0.1272937693043289	-0.0625		0.6020797289396148	-0.0912870929175276	-0.0435194139889244		-0.0435194139889244	-0.1272937693043289	-0.1038068498171749	-0.2221308291596596	-0.1157275124715689	-0.0435194139889244	0.46875	-0.1157275124715689	-0.0625	1.0	-0.1272937693043289	-0.2221308291596596	0.0605227532668802	-0.0625	0.6963106238227914	0.3629330931556488	-0.1038068498171749	-0.0777713771047819	-0.0625	-0.1613743060919757	-0.0777713771047819	-0.0625	-0.1157275124715689	0.2491364395612199	-0.0912870929175276	-0.0912870929175276	0.296683051981965	0.296683051981965	-0.2357022603955158	-0.1157275124715689	-0.0435194139889244	-0.0912870929175276
27	-0.0886360039130517	-0.0448956686467649	0.3545075440577793	-0.1272937693043289	0.0398409536444797	-0.1272937693043289	0.3098898934004561	0.18912217153786	-0.1859244503409056	0.1594220509455045	-0.0793650793650793	-0.1272937693043289		-0.0060406698024395	-0.1859244503409056	-0.0886360039130517		-0.0886360039130517	0.1005291005291005	-0.2114234430853853	0.1335698264678551	0.5275241065994879	-0.0886360039130517	-0.1272937693043289	0.3367175148507369	-0.1272937693043289	-0.1272937693043289	1.0	0.2800657651745349	0.4974692235988166	-0.1272937693043289	-0.0886360039130517	0.0980552781436411	-0.0060406698024395	-0.1583969877704971	0.181848241863327	0.1502496452850696	0.0980552781436411	-0.1272937693043289	-0.0448956686467649	-0.0060406698024395	0.0398409536444797	0.0398409536444797	0.0398409536444797	0.2656063576298652	0.1028688999747279	0.145910923101986	0.3418817293789138	0.0398409536444797
28	-0.1546720562224365	0.0548408497107081	0.1412745497127099	-0.2221308291596596	0.2271099895830675	-0.2221308291596596	0.2064741604835055	-0.1303167531070003	0.04325904563487	-0.0456140350877193	0.1335698264678551	0.0296174438879546		-0.2016867768567455	0.04325904563487	-0.1546720562224365		-0.1546720562224365	-0.1594220509455045	-0.0344343277560297	0.5228070175438596	0.2102232572243813	-0.1546720562224365	0.0296174438879546	0.3656056647380545	-0.2221308291596596	-0.2221308291596596	0.2800657651745349	1.0	0.1541575153990659	0.0296174438879546	-0.1546720562224365	0.1412745497127099	0.1328181213446861	-0.2764067276987803	0.2813657169355688	0.0764719112901872	-0.2764067276987803	0.0296174438879546	-0.1005415578029649	-0.3689392259574613	0.2271099895830675	0.4109609335312651	-0.1405918983133275	-0.1405918983133275	0.2303696495604325	0.0548408497107081	0.1959179378817529	0.2271099895830675
29	-0.1369635672688863	-0.0466943178900438	0.1820015975525442	-0.1966989481173607	-0.0994490316197693	-0.1966989481173607	0.4219265078446459	-0.0605227532668802	-0.2872972024571115	0.0896264624413173	-0.2509358030542703	0.0605227532668802		0.0150784232613527	0.0883991392175727	0.2212488394343549		0.2212488394343549	0.3477882182681992	-0.3266991706626426	0.0322655264788742	0.4295877245884031	-0.1369635672688863	0.0605227532668802	0.4295877245884031	-0.1966989481173607	0.0605227532668802	0.4974692235988166	0.1541575153990659	1.0	0.0605227532668802	0.2212488394343549	-0.0313795857849214	-0.1558103737006449	-0.2447607691223871	-0.1966989481173607	0.4219265078446459	-0.0313795857849214	0.0605227532668802	-0.2054549987161927	0.0150784232613527	0.0883991392175727	0.2762473100549149	-0.0994490316197693	0.2762473100549149	0.3495010688839122	-0.0466943178900438	0.2212488394343549	0.2762473100549149
30	-0.0435194139889244	-0.1157275124715689	-0.0777713771047819	-0.0625	-0.0912870929175276	-0.0625	-0.1613743060919757	0.1333333333333333	-0.0912870929175276	-0.2813657169355688	0.4909902530309828	-0.0625		-0.1038068498171749	0.6846531968814576	-0.0435194139889244		-0.0435194139889244	0.181848241863327	0.2491364395612199	0.0296174438879546	0.2121671061978763	-0.0435194139889244	-0.0625	0.2121671061978763	-0.0625	-0.0625	-0.1272937693043289	0.0296174438879546	0.0605227532668802	1.0	-0.0435194139889244	-0.0777713771047819	0.2491364395612199	-0.0777713771047819	-0.0625	0.1129620142643829	-0.0777713771047819	0.46875	0.2121671061978763	-0.1038068498171749	-0.0912870929175276	0.296683051981965	-0.0912870929175276	-0.0912870929175276	0.2651650429449553	-0.1157275124715689	-0.0435194139889244	0.296683051981965
31	-0.0303030303030303	0.3760507165451774	-0.0541530361073882	-0.0435194139889244	-0.0635641726163728	-0.0435194139889244	-0.1123666437438736	-0.1044465935734187	-0.0635641726163728	-0.1959179378817529	-0.0886360039130517	-0.0435194139889244		0.4192345116490003	-0.0635641726163728	-0.0303030303030303		-0.0303030303030303	-0.0886360039130517	-0.0722818123532759	-0.1546720562224365	-0.080582296402538	-0.0303030303030303	-0.0435194139889244	-0.080582296402538	-0.0435194139889244	0.6963106238227914	-0.0886360039130517	-0.1546720562224365	0.2212488394343549	-0.0435194139889244	1.0	-0.0541530361073882	-0.0722818123532759	-0.0541530361073882	-0.0435194139889244	-0.1123666437438736	-0.0541530361073882	-0.0435194139889244	-0.080582296402538	0.4192345116490003	-0.0635641726163728	-0.0635641726163728	-0.0635641726163728	0.4767312946227961	-0.1641219879724436	-0.080582296402538	-0.0303030303030303	-0.0635641726163728
32	0.5595813731096784	0.1280040961966184	0.2688172043010752	-0.0777713771047819	-0.1135923668494129	0.3629330931556488	-0.2008048322256247	0.0483910790874198	-0.1135923668494129	-0.1412745497127099	-0.1583969877704971	-0.0777713771047819		0.4564050006923963	-0.1135923668494129	-0.0541530361073882		-0.0541530361073882	-0.1583969877704971	-0.1291712266110555	-0.0675660889930351	0.1280040961966184	-0.0541530361073882	0.3629330931556488	0.1280040961966184	-0.0777713771047819	0.3629330931556488	0.0980552781436411	0.1412745497127099	-0.0313795857849214	-0.0777713771047819	-0.0541530361073882	1.0	-0.1291712266110555	-0.0967741935483871	-0.0777713771047819	-0.2008048322256247	-0.0967741935483871	-0.0777713771047819	-0.1440046082211958	-0.1291712266110555	0.2082526725572571	-0.1135923668494129	0.2082526725572571	-0.1135923668494129	-0.0855441504291227	0.1280040961966184	-0.0541530361073882	-0.1135923668494129
33	-0.0722818123532759	-0.1922129361096223	-0.1291712266110555	-0.1038068498171749	0.3638870609178736	-0.1038068498171749	0.0964901281354015	-0.0609000185594093	0.1061337261010464	0.2016867768567455	0.1993421034805062	0.2491364395612199		-0.1724137931034483	0.1061337261010464	-0.0722818123532759		-0.0722818123532759	0.1993421034805062	0.0620689655172413	0.1328181213446861	-0.1922129361096223	-0.0722818123532759	-0.1038068498171749	-0.1922129361096223	-0.1038068498171749	-0.1038068498171749	-0.0060406698024395	0.1328181213446861	-0.1558103737006449	0.2491364395612199	-0.0722818123532759	-0.1291712266110555	1.0	-0.1291712266110555	0.2491364395612199	-0.0857690027870235	-0.1291712266110555	-0.1038068498171749	0.0256283914812829	-0.1724137931034483	-0.1516196087157806	-0.1516196087157806	-0.1516196087157806	0.1061337261010464	-0.0587220219514703	-0.1922129361096223	-0.0722818123532759	-0.1516196087157806
34	-0.0541530361073882	0.4000128006144327	-0.0967741935483871	0.3629330931556488	-0.1135923668494129	0.3629330931556488	0.0267739776300832	0.2834334632263162	0.5300977119639272	-0.1412745497127099	0.0980552781436411	-0.0777713771047819		-0.1291712266110555	-0.1135923668494129	-0.0541530361073882		-0.0541530361073882	-0.1583969877704971	0.4564050006923963	-0.2764067276987803	-0.1440046082211958	-0.0541530361073882	-0.0777713771047819	-0.1440046082211958	0.3629330931556488	-0.0777713771047819	-0.1583969877704971	-0.2764067276987803	-0.2447607691223871	-0.0777713771047819	-0.0541530361073882	-0.0967741935483871	-0.1291712266110555	1.0	-0.0777713771047819	0.2543527874857912	0.2688172043010752	-0.0777713771047819	0.1280040961966184	0.1636168870406704	-0.1135923668494129	-0.1135923668494129	-0.1135923668494129	-0.1135923668494129	-0.2932942300427065	0.1280040961966184	-0.0541530361073882	-0.1135923668494129
35	-0.0435194139889244	0.2121671061978763	-0.0777713771047819	-0.0625	-0.0912870929175276	-0.0625	-0.1613743060919757	-0.15	0.296683051981965	-0.0296174438879546	0.4909902530309828	0.46875		-0.1038068498171749	-0.0912870929175276	-0.0435194139889244		-0.0435194139889244	-0.1272937693043289	-0.1038068498171749	0.2813657169355688	-0.1157275124715689	-0.0435194139889244	-0.0625	0.2121671061978763	-0.0625	-0.0625	0.181848241863327	0.2813657169355688	-0.1966989481173607	-0.0625	-0.0435194139889244	-0.0777713771047819	0.2491364395612199	-0.0777713771047819	1.0	-0.1613743060919757	-0.0777713771047819	-0.0625	0.2121671061978763	-0.1038068498171749	0.296683051981965	0.296683051981965	-0.0912870929175276	0.296683051981965	-0.2357022603955158	-0.1157275124715689	-0.0435194139889244	-0.0912870929175276
36	-0.1123666437438736	-0.1294830993445593	0.0267739776300832	-0.1613743060919757	-0.0353553390593273	0.1129620142643829	0.15	0.0516397779494322	-0.0353553390593273	0.053530337903131	-0.0093906028303168	0.1129620142643829		-0.2680281337094487	-0.0353553390593273	-0.1123666437438736		-0.1123666437438736	-0.0093906028303168	-0.0857690027870235	0.0764719112901872	0.2091650066335189	-0.1123666437438736	-0.1613743060919757	0.2091650066335189	0.1129620142643829	-0.1613743060919757	0.1502496452850696	0.0764719112901872	0.4219265078446459	0.1129620142643829	-0.1123666437438736	-0.2008048322256247	-0.0857690027870235	0.2543527874857912	-0.1613743060919757	1.0	0.0267739776300832	0.1129620142643829	-0.1294830993445593	0.0964901281354015	-0.0353553390593273	0.1649915822768611	-0.2357022603955158	-0.2357022603955158	0.296683051981965	0.2091650066335189	0.2696799449852968	0.3653385036130495
37	-0.0541530361073882	-0.1440046082211958	-0.0967741935483871	-0.0777713771047819	-0.1135923668494129	0.3629330931556488	0.0267739776300832	0.0483910790874198	-0.1135923668494129	0.0675660889930351	0.3545075440577793	-0.0777713771047819		-0.1291712266110555	-0.1135923668494129	-0.0541530361073882		-0.0541530361073882	0.0980552781436411	0.1636168870406704	0.1412745497127099	0.1280040961966184	-0.0541530361073882	-0.0777713771047819	0.1280040961966184	0.3629330931556488	-0.0777713771047819	0.0980552781436411	-0.2764067276987803	-0.0313795857849214	-0.0777713771047819	-0.0541530361073882	-0.0967741935483871	-0.1291712266110555	0.2688172043010752	-0.0777713771047819	0.0267739776300832	1.0	-0.0777713771047819	0.4000128006144327	0.1636168870406704	-0.1135923668494129	-0.1135923668494129	-0.1135923668494129	-0.1135923668494129	-0.0855441504291227	0.4000128006144327	-0.0541530361073882	-0.1135923668494129
38	-0.0435194139889244	-0.1157275124715689	0.3629330931556488	-0.0625	0.296683051981965	-0.0625	-0.1613743060919757	0.1333333333333333	-0.0912870929175276	-0.0296174438879546	0.181848241863327	-0.0625		-0.1038068498171749	0.296683051981965	-0.0435194139889244		-0.0435194139889244	-0.1272937693043289	-0.1038068498171749	0.0296174438879546	0.2121671061978763	-0.0435194139889244	-0.0625	0.2121671061978763	0.46875	-0.0625	-0.1272937693043289	0.0296174438879546	0.0605227532668802	0.46875	-0.0435194139889244	-0.0777713771047819	-0.1038068498171749	-0.0777713771047819	-0.0625	0.1129620142643829	-0.0777713771047819	1.0	-0.1157275124715689	-0.1038068498171749	-0.0912870929175276	0.296683051981965	0.296683051981965	-0.0912870929175276	0.0147313912747197	-0.1157275124715689	-0.0435194139889244	0.296683051981965
39	-0.080582296402538	0.1904761904761904	-0.1440046082211958	-0.1157275124715689	-0.1690308509457033	0.2121671061978763	-0.1294830993445593	0.246885359939347	0.0704295212273763	-0.0548408497107081	0.5275241065994879	0.2121671061978763		0.0256283914812829	0.0704295212273763	-0.080582296402538		-0.080582296402538	-0.0448956686467649	0.4613110466630937	-0.1005415578029649	-0.0119047619047619	-0.080582296402538	-0.1157275124715689	-0.0119047619047619	0.2121671061978763	-0.1157275124715689	-0.0448956686467649	-0.1005415578029649	-0.2054549987161927	0.2121671061978763	-0.080582296402538	-0.1440046082211958	0.0256283914812829	0.1280040961966184	0.2121671061978763	-0.1294830993445593	0.4000128006144327	-0.1157275124715689	1.0	0.2434697190721883	0.0704295212273763	0.0704295212273763	0.3098898934004561	0.0704295212273763	-0.1272937693043289	0.1904761904761904	-0.080582296402538	-0.1690308509457033
40	-0.0722818123532759	0.0256283914812829	-0.1291712266110555	-0.1038068498171749	-0.1516196087157806	0.2491364395612199	-0.0857690027870235	0.1273364024424012	-0.1516196087157806	0.0344343277560297	-0.0060406698024395	-0.1038068498171749		0.296551724137931	-0.1516196087157806	-0.0722818123532759		-0.0722818123532759	-0.2114234430853853	0.0620689655172413	-0.2016867768567455	0.0256283914812829	-0.0722818123532759	-0.1038068498171749	-0.1922129361096223	0.2491364395612199	0.2491364395612199	-0.0060406698024395	-0.3689392259574613	0.0150784232613527	-0.1038068498171749	0.4192345116490003	-0.1291712266110555	-0.1724137931034483	0.1636168870406704	-0.1038068498171749	0.0964901281354015	0.1636168870406704	-0.1038068498171749	0.2434697190721883	1.0	-0.1516196087157806	-0.1516196087157806	0.1061337261010464	0.3638870609178736	-0.0587220219514703	0.0256283914812829	-0.0722818123532759	-0.1516196087157806
41	-0.0635641726163728	0.3098898934004561	0.2082526725572571	-0.0912870929175276	-0.1333333333333333	-0.0912870929175276	-0.2357022603955158	-0.2190890230020664	0.15	-0.04325904563487	0.0398409536444797	0.296683051981965		-0.1516196087157806	0.15	-0.0635641726163728		-0.0635641726163728	-0.1859244503409056	0.1061337261010464	0.04325904563487	-0.1690308509457033	-0.0635641726163728	-0.0912870929175276	0.3098898934004561	-0.0912870929175276	-0.0912870929175276	0.0398409536444797	0.2271099895830675	0.0883991392175727	-0.0912870929175276	-0.0635641726163728	0.2082526725572571	-0.1516196087157806	-0.1135923668494129	0.296683051981965	-0.0353553390593273	-0.1135923668494129	-0.0912870929175276	0.0704295212273763	-0.1516196087157806	1.0	0.15	-0.1333333333333333	-0.1333333333333333	0.2044074543831692	-0.1690308509457033	-0.0635641726163728	-0.1333333333333333
42	-0.0635641726163728	0.0704295212273763	0.2082526725572571	-0.0912870929175276	0.15	-0.0912870929175276	0.1649915822768611	-0.0121716123890036	0.15	-0.4109609335312651	0.2656063576298652	0.296683051981965		-0.1516196087157806	0.15	-0.0635641726163728		-0.0635641726163728	0.0398409536444797	-0.1516196087157806	0.2271099895830675	0.0704295212273763	-0.0635641726163728	0.296683051981965	0.5493502655735357	-0.0912870929175276	-0.0912870929175276	0.0398409536444797	0.4109609335312651	0.2762473100549149	0.296683051981965	-0.0635641726163728	-0.1135923668494129	-0.1516196087157806	-0.1135923668494129	0.296683051981965	0.1649915822768611	-0.1135923668494129	0.296683051981965	0.0704295212273763	-0.1516196087157806	0.15	1.0	-0.1333333333333333	-0.1333333333333333	0.0215165741455967	-0.1690308509457033	-0.0635641726163728	0.4333333333333333
43	0.4767312946227961	0.0704295212273763	0.2082526725572571	-0.0912870929175276	0.15	0.296683051981965	-0.0353553390593273	0.194745798224059	-0.1333333333333333	-0.04325904563487	-0.1859244503409056	-0.0912870929175276		0.3638870609178736	-0.1333333333333333	-0.0635641726163728		-0.0635641726163728	-0.1859244503409056	0.1061337261010464	-0.3244428422615251	0.0704295212273763	-0.0635641726163728	0.296683051981965	-0.1690308509457033	0.296683051981965	0.296683051981965	0.0398409536444797	-0.1405918983133275	-0.0994490316197693	-0.0912870929175276	-0.0635641726163728	0.2082526725572571	-0.1516196087157806	-0.1135923668494129	-0.0912870929175276	-0.2357022603955158	-0.1135923668494129	0.296683051981965	0.3098898934004561	0.1061337261010464	-0.1333333333333333	-0.1333333333333333	1.0	0.15	-0.1613743060919757	-0.1690308509457033	-0.0635641726163728	-0.1333333333333333
44	-0.0635641726163728	0.0704295212273763	-0.1135923668494129	-0.0912870929175276	-0.1333333333333333	-0.0912870929175276	0.1649915822768611	-0.0121716123890036	-0.1333333333333333	0.1405918983133275	0.0398409536444797	-0.0912870929175276		0.3638870609178736	0.15	0.4767312946227961		0.4767312946227961	0.0398409536444797	-0.1516196087157806	0.04325904563487	0.0704295212273763	-0.0635641726163728	-0.0912870929175276	-0.1690308509457033	-0.0912870929175276	0.296683051981965	0.2656063576298652	-0.1405918983133275	0.2762473100549149	-0.0912870929175276	0.4767312946227961	-0.1135923668494129	0.1061337261010464	-0.1135923668494129	0.296683051981965	-0.2357022603955158	-0.1135923668494129	-0.0912870929175276	0.0704295212273763	0.3638870609178736	-0.1333333333333333	-0.1333333333333333	0.15	1.0	-0.3442651863295481	-0.1690308509457033	-0.0635641726163728	-0.1333333333333333
45	-0.1641219879724436	-0.1272937693043289	-0.0855441504291227	-0.2357022603955158	-0.3442651863295481	-0.2357022603955158	-0.0912870929175276	-0.2985561965009867	-0.3442651863295481	0.0069808984715282	-0.0428620416561366	0.0147313912747197		-0.3914801463431356	0.2044074543831692	-0.1641219879724436		-0.1641219879724436	0.2485998416055925	0.1076570402443623	-0.0069808984715282	0.181848241863327	-0.1641219879724436	0.0147313912747197	0.181848241863327	-0.2357022603955158	-0.2357022603955158	0.1028688999747279	0.2303696495604325	0.3495010688839122	0.2651650429449553	-0.1641219879724436	-0.0855441504291227	-0.0587220219514703	-0.2932942300427065	-0.2357022603955158	0.296683051981965	-0.0855441504291227	0.0147313912747197	-0.1272937693043289	-0.0587220219514703	0.2044074543831692	0.0215165741455967	-0.1613743060919757	-0.3442651863295481	1.0	-0.1272937693043289	0.1846372364689991	0.0215165741455967
46	-0.080582296402538	-0.2142857142857142	-0.1440046082211958	-0.1157275124715689	-0.1690308509457033	0.2121671061978763	-0.1294830993445593	0.246885359939347	-0.1690308509457033	0.1005415578029649	0.145910923101986	-0.1157275124715689		0.2434697190721883	-0.1690308509457033	-0.080582296402538		-0.080582296402538	0.145910923101986	0.0256283914812829	0.0548408497107081	0.3928571428571428	0.3760507165451774	-0.1157275124715689	-0.2142857142857142	0.2121671061978763	-0.1157275124715689	0.145910923101986	0.0548408497107081	-0.0466943178900438	-0.1157275124715689	-0.080582296402538	0.1280040961966184	-0.1922129361096223	0.1280040961966184	-0.1157275124715689	0.2091650066335189	0.4000128006144327	-0.1157275124715689	0.1904761904761904	0.0256283914812829	-0.1690308509457033	-0.1690308509457033	-0.1690308509457033	-0.1690308509457033	-0.1272937693043289	1.0	0.3760507165451774	-0.1690308509457033
47	-0.0303030303030303	-0.080582296402538	-0.0541530361073882	-0.0435194139889244	-0.0635641726163728	-0.0435194139889244	0.2696799449852968	0.2901294265928297	-0.0635641726163728	0.1546720562224365	-0.0886360039130517	-0.0435194139889244		-0.0722818123532759	-0.0635641726163728	-0.0303030303030303		-0.0303030303030303	0.3418817293789138	-0.0722818123532759	0.1959179378817529	0.3760507165451774	-0.0303030303030303	-0.0435194139889244	-0.080582296402538	-0.0435194139889244	-0.0435194139889244	0.3418817293789138	0.1959179378817529	0.2212488394343549	-0.0435194139889244	-0.0303030303030303	-0.0541530361073882	-0.0722818123532759	-0.0541530361073882	-0.0435194139889244	0.2696799449852968	-0.0541530361073882	-0.0435194139889244	-0.080582296402538	-0.0722818123532759	-0.0635641726163728	-0.0635641726163728	-0.0635641726163728	-0.0635641726163728	0.1846372364689991	0.3760507165451774	1.0	-0.0635641726163728
48	-0.0635641726163728	-0.1690308509457033	0.2082526725572571	-0.0912870929175276	0.15	-0.0912870929175276	0.1649915822768611	0.194745798224059	-0.1333333333333333	-0.04325904563487	0.0398409536444797	-0.0912870929175276		-0.1516196087157806	0.15	-0.0635641726163728		-0.0635641726163728	-0.1859244503409056	-0.1516196087157806	0.2271099895830675	0.0704295212273763	-0.0635641726163728	-0.0912870929175276	0.5493502655735357	-0.0912870929175276	-0.0912870929175276	0.0398409536444797	0.2271099895830675	0.2762473100549149	0.296683051981965	-0.0635641726163728	-0.1135923668494129	-0.1516196087157806	-0.1135923668494129	-0.0912870929175276	0.3653385036130495	-0.1135923668494129	0.296683051981965	-0.1690308509457033	-0.1516196087157806	-0.1333333333333333	0.4333333333333333	-0.1333333333333333	-0.1333333333333333	0.0215165741455967	-0.1690308509457033	-0.0635641726163728	1.0
49	0.5595813731096784	0.1280040961966184	-0.0967741935483871	-0.0777713771047819	-0.1135923668494129	0.3629330931556488	-0.2008048322256247	-0.1866513050514765	0.2082526725572571	-0.350115188418455	0.0980552781436411	0.3629330931556488		0.1636168870406704	-0.1135923668494129	-0.0541530361073882		-0.0541530361073882	-0.1583969877704971	-0.1291712266110555	0.1412745497127099	-0.1440046082211958	-0.0541530361073882	0.3629330931556488	0.1280040961966184	-0.0777713771047819	0.3629330931556488	-0.1583969877704971	-0.0675660889930351	-0.2447607691223871	-0.0777713771047819	-0.0541530361073882	0.2688172043010752	-0.1291712266110555	-0.0967741935483871	0.3629330931556488	0.0267739776300832	-0.0967741935483871	-0.0777713771047819	0.1280040961966184	0.1636168870406704	0.2082526725572571	0.2082526725572571	0.2082526725572571	-0.1135923668494129	-0.0855441504291227	-0.1440046082211958	-0.0541530361073882	-0.1135923668494129
50	-0.0722818123532759	0.2434697190721883	0.1636168870406704	-0.1038068498171749	0.1061337261010464	-0.1038068498171749	0.0964901281354015	0.1273364024424012	0.1061337261010464	-0.3000705704454019	-0.2114234430853853	-0.1038068498171749		0.0620689655172413	-0.1516196087157806	-0.0722818123532759		-0.0722818123532759	-0.2114234430853853	0.0620689655172413	-0.0344343277560297	0.2434697190721883	-0.0722818123532759	-0.1038068498171749	0.0256283914812829	-0.1038068498171749	-0.1038068498171749	0.1993421034805062	0.3000705704454019	0.0150784232613527	-0.1038068498171749	-0.0722818123532759	0.1636168870406704	-0.1724137931034483	0.1636168870406704	-0.1038068498171749	0.2787492590578266	-0.1291712266110555	-0.1038068498171749	0.0256283914812829	-0.1724137931034483	-0.1516196087157806	0.1061337261010464	0.1061337261010464	-0.1516196087157806	-0.0587220219514703	0.2434697190721883	-0.0722818123532759	0.1061337261010464
51	-0.1203858530857692	0.0097009684960298	0.0065192594489723	-0.1728910187020311	0.1377400886300363	-0.1728910187020311	0.2434923767788369	-0.1299302201154658	0.1377400886300363	-0.2718567805782739	-0.0411577236457186	0.0943041920192897		-0.2871563522102421	0.3328718808559212	-0.1203858530857692		-0.1203858530857692	0.1143270101269961	0.245388155525116	0.018620327436868	0.0097009684960298	-0.1203858530857692	0.0943041920192897	0.1746174329285373	-0.1728910187020311	-0.1728910187020311	-0.0411577236457186	0.3984750071489768	0.232107006721716	0.3614994027406106	-0.1203858530857692	-0.215135561816089	0.245388155525116	0.0065192594489723	-0.1728910187020311	0.3814713902868445	-0.215135561816089	0.0943041920192897	0.0097009684960298	-0.2871563522102421	-0.0573917035958484	0.3328718808559212	-0.0573917035958484	-0.2525234958217333	0.3556433795795096	-0.1552154959364776	-0.1203858530857692	0.3328718808559212
52	-0.1740776559556978	-0.1543033499620919	-0.1036951694730425	-0.25	0.0	-0.25	0.0	-0.2	0.0	-0.2961744388795462	-0.0727392967453307	0.0		0.0830454798537399	0.0	-0.1740776559556978		-0.1740776559556978	0.0727392967453307	-0.2491364395612199	0.2961744388795462	0.3086066999241838	0.1740776559556978	0.0	0.1543033499620919	-0.25	0.0	0.2182178902359923	0.2961744388795462	0.1815682598006407	0.0	0.1740776559556978	-0.1036951694730425	-0.0830454798537399	-0.3110855084191276	0.25	0.1290994448735805	-0.1036951694730425	0.0	-0.3086066999241838	0.0830454798537399	0.1825741858350553	0.3651483716701107	-0.3651483716701107	0.0	0.2357022603955158	0.1543033499620919	0.1740776559556978	0.0
53	-0.1846372364689991	0.1272937693043289	0.0855441504291227	0.2357022603955158	0.1613743060919757	-0.2651650429449553	0.3499338561838561	-0.2357022603955158	0.3442651863295481	0.2303696495604325	-0.1028688999747279	0.2357022603955158		-0.4404151646360276	-0.0215165741455967	0.1641219879724436		0.1641219879724436	0.0428620416561366	-0.2740361024401949	0.244331446503489	0.1272937693043289	-0.1846372364689991	-0.2651650429449553	0.4364357804719848	-0.2651650429449553	-0.2651650429449553	0.3343239249178658	0.244331446503489	0.3780317683846397	-0.0147313912747197	-0.1846372364689991	-0.122205929184461	0.2251010841473029	0.0855441504291227	0.2357022603955158	0.3499338561838561	-0.122205929184461	-0.0147313912747197	-0.3364192474471549	-0.4404151646360276	0.1613743060919757	0.1613743060919757	-0.3872983346207417	-0.0215165741455967	0.0625	-0.181848241863327	0.1641219879724436	0.1613743060919757
54	-0.0722818123532759	0.0256283914812829	0.1636168870406704	-0.1038068498171749	0.1061337261010464	-0.1038068498171749	0.0964901281354015	0.1273364024424012	-0.1516196087157806	0.2016867768567455	-0.2114234430853853	-0.1038068498171749		0.296551724137931	0.1061337261010464	0.4192345116490003		0.4192345116490003	-0.0060406698024395	-0.1724137931034483	-0.2016867768567455	0.0256283914812829	-0.0722818123532759	-0.1038068498171749	-0.1922129361096223	0.2491364395612199	0.2491364395612199	-0.0060406698024395	-0.3689392259574613	0.356856017185348	-0.1038068498171749	0.4192345116490003	-0.1291712266110555	-0.1724137931034483	-0.1291712266110555	-0.1038068498171749	-0.0857690027870235	-0.1291712266110555	0.2491364395612199	0.0256283914812829	0.296551724137931	0.1061337261010464	-0.1516196087157806	0.3638870609178736	0.6216403957347008	-0.2251010841473029	-0.1922129361096223	-0.0722818123532759	-0.1516196087157806
55	-0.080582296402538	-0.0119047619047619	-0.1440046082211958	0.2121671061978763	-0.1690308509457033	-0.1157275124715689	-0.1294830993445593	-0.2777460299317654	0.0704295212273763	-0.0548408497107081	-0.0448956686467649	0.2121671061978763		-0.1922129361096223	0.0704295212273763	-0.080582296402538		-0.080582296402538	-0.0448956686467649	0.0256283914812829	-0.1005415578029649	-0.0119047619047619	-0.080582296402538	0.2121671061978763	-0.0119047619047619	-0.1157275124715689	-0.1157275124715689	-0.0448956686467649	0.2102232572243813	-0.0466943178900438	-0.1157275124715689	-0.080582296402538	-0.1440046082211958	-0.1922129361096223	-0.1440046082211958	0.2121671061978763	-0.1294830993445593	-0.1440046082211958	-0.1157275124715689	-0.0119047619047619	-0.1922129361096223	0.3098898934004561	0.3098898934004561	-0.1690308509457033	-0.1690308509457033	0.181848241863327	-0.0119047619047619	-0.080582296402538	-0.1690308509457033
56	-0.0303030303030303	-0.080582296402538	-0.0541530361073882	-0.0435194139889244	-0.0635641726163728	-0.0435194139889244	-0.1123666437438736	0.2901294265928297	-0.0635641726163728	0.1546720562224365	-0.0886360039130517	-0.0435194139889244		-0.0722818123532759	-0.0635641726163728	-0.0303030303030303		-0.0303030303030303	-0.0886360039130517	-0.0722818123532759	-0.1546720562224365	-0.080582296402538	-0.0303030303030303	-0.0435194139889244	-0.080582296402538	-0.0435194139889244	-0.0435194139889244	-0.0886360039130517	-0.1546720562224365	-0.1369635672688863	-0.0435194139889244	-0.0303030303030303	-0.0541530361073882	-0.0722818123532759	-0.0541530361073882	-0.0435194139889244	-0.1123666437438736	-0.0541530361073882	-0.0435194139889244	-0.080582296402538	-0.0722818123532759	-0.0635641726163728	-0.0635641726163728	-0.0635641726163728	-0.0635641726163728	-0.1641219879724436	-0.080582296402538	-0.0303030303030303	0.4767312946227961
57	-0.0635641726163728	0.0704295212273763	-0.1135923668494129	-0.0912870929175276	0.15	-0.0912870929175276	0.3653385036130495	-0.0121716123890036	0.15	0.1405918983133275	-0.1859244503409056	-0.0912870929175276		-0.1516196087157806	-0.1333333333333333	-0.0635641726163728		-0.0635641726163728	-0.1859244503409056	-0.1516196087157806	0.04325904563487	-0.1690308509457033	-0.0635641726163728	-0.0912870929175276	0.0704295212273763	-0.0912870929175276	-0.0912870929175276	-0.1859244503409056	0.04325904563487	-0.0994490316197693	-0.0912870929175276	-0.0635641726163728	-0.1135923668494129	0.1061337261010464	0.2082526725572571	-0.0912870929175276	0.1649915822768611	-0.1135923668494129	-0.0912870929175276	-0.1690308509457033	-0.1516196087157806	-0.1333333333333333	-0.1333333333333333	-0.1333333333333333	-0.1333333333333333	-0.1613743060919757	-0.1690308509457033	-0.0635641726163728	0.4333333333333333
58	-0.1044465935734187	-0.1028688999747279	-0.1866513050514765	-0.15	-0.2190890230020664	-0.15	0.0516397779494322	0.0933333333333333	-0.0121716123890036	-0.1382147381437882	-0.1406293070409728	0.1333333333333333		-0.0609000185594093	-0.2190890230020664	-0.1044465935734187		-0.1044465935734187	0.18912217153786	-0.2491364395612199	0.1382147381437882	0.4217624898963846	-0.1044465935734187	0.1333333333333333	0.0720082299823095	-0.15	-0.15	0.18912217153786	0.1382147381437882	0.2138470615429768	-0.15	-0.1044465935734187	0.0483910790874198	-0.2491364395612199	-0.1866513050514765	0.1333333333333333	0.1979524821394901	0.0483910790874198	-0.15	-0.1028688999747279	-0.0609000185594093	0.194745798224059	0.194745798224059	-0.2190890230020664	-0.2190890230020664	0.2357022603955158	0.246885359939347	0.2901294265928297	-0.0121716123890036
59	-0.0303030303030303	-0.080582296402538	-0.0541530361073882	-0.0435194139889244	0.4767312946227961	-0.0435194139889244	0.2696799449852968	-0.1044465935734187	-0.0635641726163728	0.1546720562224365	-0.0886360039130517	-0.0435194139889244		-0.0722818123532759	-0.0635641726163728	-0.0303030303030303		-0.0303030303030303	-0.0886360039130517	-0.0722818123532759	0.1959179378817529	-0.080582296402538	-0.0303030303030303	-0.0435194139889244	-0.080582296402538	-0.0435194139889244	-0.0435194139889244	-0.0886360039130517	0.1959179378817529	-0.1369635672688863	-0.0435194139889244	-0.0303030303030303	-0.0541530361073882	0.4192345116490003	-0.0541530361073882	-0.0435194139889244	-0.1123666437438736	-0.0541530361073882	-0.0435194139889244	-0.080582296402538	-0.0722818123532759	-0.0635641726163728	-0.0635641726163728	-0.0635641726163728	-0.0635641726163728	-0.1641219879724436	-0.080582296402538	-0.0303030303030303	-0.0635641726163728
60	0.4767312946227961	0.3098898934004561	-0.1135923668494129	-0.0912870929175276	-0.1333333333333333	0.6846531968814576	-0.0353553390593273	-0.0121716123890036	0.4333333333333333	-0.2271099895830675	0.2656063576298652	0.296683051981965		0.1061337261010464	-0.1333333333333333	-0.0635641726163728		-0.0635641726163728	-0.1859244503409056	0.1061337261010464	-0.1405918983133275	-0.1690308509457033	-0.0635641726163728	0.296683051981965	0.0704295212273763	0.296683051981965	0.296683051981965	-0.1859244503409056	-0.1405918983133275	-0.2872972024571115	-0.0912870929175276	-0.0635641726163728	0.2082526725572571	-0.1516196087157806	0.5300977119639272	0.296683051981965	0.1649915822768611	0.2082526725572571	-0.0912870929175276	0.3098898934004561	0.1061337261010464	0.15	0.15	0.15	-0.1333333333333333	-0.3442651863295481	0.0704295212273763	-0.0635641726163728	-0.1333333333333333
61	-0.0886360039130517	-0.2357022603955158	0.0980552781436411	-0.1272937693043289	0.4913717616152507	-0.1272937693043289	0.3098898934004561	0.0242464322484435	0.0398409536444797	0.3059179896521843	-0.0793650793650793	-0.1272937693043289		-0.2114234430853853	-0.1859244503409056	-0.0886360039130517		-0.0886360039130517	0.1005291005291005	-0.2114234430853853	0.2800657651745349	0.145910923101986	-0.0886360039130517	-0.1272937693043289	-0.0448956686467649	0.181848241863327	-0.1272937693043289	0.2804232804232804	0.1335698264678551	0.0484262076069644	-0.1272937693043289	-0.0886360039130517	-0.1583969877704971	0.404724876763452	-0.1583969877704971	0.181848241863327	-0.0093906028303168	0.0980552781436411	0.181848241863327	-0.2357022603955158	-0.2114234430853853	0.0398409536444797	-0.1859244503409056	0.0398409536444797	0.0398409536444797	-0.0428620416561366	-0.0448956686467649	0.3418817293789138	-0.1859244503409056
62	-0.0435194139889244	0.2121671061978763	-0.0777713771047819	-0.0625	-0.0912870929175276	-0.0625	-0.1613743060919757	0.1333333333333333	-0.0912870929175276	-0.2813657169355688	-0.1272937693043289	-0.0625		0.6020797289396148	-0.0912870929175276	-0.0435194139889244		-0.0435194139889244	-0.1272937693043289	-0.1038068498171749	0.0296174438879546	0.2121671061978763	-0.0435194139889244	-0.0625	-0.1157275124715689	-0.0625	0.46875	-0.1272937693043289	0.0296174438879546	0.0605227532668802	-0.0625	0.6963106238227914	0.3629330931556488	-0.1038068498171749	-0.0777713771047819	-0.0625	-0.1613743060919757	-0.0777713771047819	-0.0625	-0.1157275124715689	0.2491364395612199	-0.0912870929175276	-0.0912870929175276	-0.0912870929175276	0.296683051981965	-0.2357022603955158	0.2121671061978763	-0.0435194139889244	-0.0912870929175276
63	-0.0435194139889244	-0.1157275124715689	-0.0777713771047819	-0.0625	0.296683051981965	-0.0625	0.1129620142643829	-0.15	0.296683051981965	0.2221308291596596	-0.1272937693043289	-0.0625		-0.1038068498171749	-0.0912870929175276	-0.0435194139889244		-0.0435194139889244	-0.1272937693043289	-0.1038068498171749	0.0296174438879546	0.2121671061978763	-0.0435194139889244	-0.0625	-0.1157275124715689	-0.0625	-0.0625	0.181848241863327	0.2813657169355688	0.0605227532668802	-0.0625	-0.0435194139889244	-0.0777713771047819	0.2491364395612199	-0.0777713771047819	-0.0625	0.1129620142643829	-0.0777713771047819	-0.0625	-0.1157275124715689	-0.1038068498171749	-0.0912870929175276	-0.0912870929175276	-0.0912870929175276	-0.0912870929175276	0.0147313912747197	0.2121671061978763	-0.0435194139889244	-0.0912870929175276
64	-0.080582296402538	0.1904761904761904	0.1280040961966184	0.5400617248673217	0.3098898934004561	-0.1157275124715689	0.2091650066335189	0.0720082299823095	0.3098898934004561	-0.0548408497107081	-0.2357022603955158	-0.1157275124715689		-0.1922129361096223	-0.1690308509457033	-0.080582296402538		-0.080582296402538	-0.2357022603955158	0.0256283914812829	-0.1005415578029649	-0.2142857142857142	-0.080582296402538	-0.1157275124715689	-0.0119047619047619	-0.1157275124715689	-0.1157275124715689	-0.0448956686467649	-0.1005415578029649	-0.2054549987161927	-0.1157275124715689	-0.080582296402538	-0.1440046082211958	0.0256283914812829	0.4000128006144327	-0.1157275124715689	0.0398409536444797	-0.1440046082211958	-0.1157275124715689	-0.2142857142857142	-0.1922129361096223	-0.1690308509457033	0.0704295212273763	-0.1690308509457033	-0.1690308509457033	-0.2818647748881568	-0.2142857142857142	-0.080582296402538	0.0704295212273763
65	-0.0635641726163728	0.0704295212273763	-0.1135923668494129	-0.0912870929175276	-0.1333333333333333	-0.0912870929175276	-0.2357022603955158	0.194745798224059	-0.1333333333333333	-0.2271099895830675	0.2656063576298652	-0.0912870929175276		0.1061337261010464	0.4333333333333333	-0.0635641726163728		-0.0635641726163728	0.0398409536444797	0.1061337261010464	-0.1405918983133275	0.0704295212273763	-0.0635641726163728	-0.0912870929175276	0.0704295212273763	-0.0912870929175276	0.296683051981965	-0.1859244503409056	-0.1405918983133275	0.0883991392175727	0.6846531968814576	0.4767312946227961	-0.1135923668494129	0.1061337261010464	-0.1135923668494129	-0.0912870929175276	-0.0353553390593273	-0.1135923668494129	0.296683051981965	0.0704295212273763	0.1061337261010464	-0.1333333333333333	0.15	-0.1333333333333333	0.15	0.0215165741455967	-0.1690308509457033	-0.0635641726163728	0.4333333333333333
66	-0.0886360039130517	-0.2357022603955158	-0.1583969877704971	0.181848241863327	0.0398409536444797	0.181848241863327	0.1502496452850696	-0.1406293070409728	-0.1859244503409056	0.3059179896521843	0.1005291005291005	-0.1272937693043289		-0.2114234430853853	-0.1859244503409056	-0.0886360039130517		-0.0886360039130517	-0.0793650793650793	-0.0060406698024395	0.1335698264678551	0.145910923101986	-0.0886360039130517	-0.1272937693043289	0.145910923101986	0.181848241863327	-0.1272937693043289	0.1005291005291005	0.1335698264678551	0.0484262076069644	-0.1272937693043289	-0.0886360039130517	-0.1583969877704971	-0.0060406698024395	0.0980552781436411	-0.1272937693043289	0.1502496452850696	0.3545075440577793	-0.1272937693043289	-0.0448956686467649	-0.0060406698024395	-0.1859244503409056	-0.1859244503409056	-0.1859244503409056	-0.1859244503409056	0.1028688999747279	0.145910923101986	-0.0886360039130517	0.0398409536444797
67
68	-0.080582296402538	-0.0119047619047619	-0.1440046082211958	-0.1157275124715689	-0.1690308509457033	-0.1157275124715689	0.0398409536444797	-0.1028688999747279	0.0704295212273763	-0.3656056647380545	-0.2357022603955158	-0.1157275124715689		0.2434697190721883	-0.1690308509457033	-0.080582296402538		-0.080582296402538	0.145910923101986	-0.1922129361096223	0.0548408497107081	0.1904761904761904	0.3760507165451774	-0.1157275124715689	-0.0119047619047619	-0.1157275124715689	-0.1157275124715689	-0.0448956686467649	-0.2559239653166382	-0.2054549987161927	-0.1157275124715689	-0.080582296402538	0.1280040961966184	-0.1922129361096223	0.1280040961966184	-0.1157275124715689	0.0398409536444797	0.1280040961966184	-0.1157275124715689	-0.2142857142857142	0.2434697190721883	-0.1690308509457033	-0.1690308509457033	-0.1690308509457033	-0.1690308509457033	0.027277236279499	0.1904761904761904	-0.080582296402538	-0.1690308509457033
69	-0.0541530361073882	0.1280040961966184	-0.0967741935483871	-0.0777713771047819	-0.1135923668494129	-0.0777713771047819	0.4819315973414992	0.0483910790874198	0.2082526725572571	0.0675660889930351	-0.1583969877704971	-0.0777713771047819		0.1636168870406704	-0.1135923668494129	-0.0541530361073882		-0.0541530361073882	-0.1583969877704971	-0.1291712266110555	-0.0675660889930351	0.1280040961966184	-0.0541530361073882	-0.0777713771047819	0.1280040961966184	-0.0777713771047819	-0.0777713771047819	0.0980552781436411	-0.0675660889930351	0.1820015975525442	-0.0777713771047819	-0.0541530361073882	-0.0967741935483871	-0.1291712266110555	0.2688172043010752	-0.0777713771047819	0.2543527874857912	-0.0967741935483871	-0.0777713771047819	0.1280040961966184	0.1636168870406704	-0.1135923668494129	-0.1135923668494129	0.2082526725572571	0.2082526725572571	-0.0855441504291227	-0.1440046082211958	-0.0541530361073882	0.2082526725572571
70	-0.0541530361073882	-0.1440046082211958	-0.0967741935483871	-0.0777713771047819	0.2082526725572571	-0.0777713771047819	0.2543527874857912	-0.1866513050514765	-0.1135923668494129	0.0675660889930351	-0.1583969877704971	-0.0777713771047819		-0.1291712266110555	-0.1135923668494129	-0.0541530361073882		-0.0541530361073882	0.0980552781436411	-0.1291712266110555	-0.0675660889930351	-0.1440046082211958	-0.0541530361073882	0.3629330931556488	-0.1440046082211958	-0.0777713771047819	-0.0777713771047819	-0.1583969877704971	0.1412745497127099	0.1820015975525442	-0.0777713771047819	-0.0541530361073882	-0.0967741935483871	0.1636168870406704	-0.0967741935483871	-0.0777713771047819	0.0267739776300832	-0.0967741935483871	-0.0777713771047819	-0.1440046082211958	-0.1291712266110555	0.2082526725572571	0.2082526725572571	-0.1135923668494129	-0.1135923668494129	0.122205929184461	-0.1440046082211958	-0.0541530361073882	-0.1135923668494129
71	-0.0435194139889244	0.2121671061978763	-0.0777713771047819	-0.0625	-0.0912870929175276	-0.0625	-0.1613743060919757	-0.15	0.296683051981965	-0.2813657169355688	0.181848241863327	0.46875		-0.1038068498171749	-0.0912870929175276	-0.0435194139889244		-0.0435194139889244	-0.1272937693043289	-0.1038068498171749	0.2813657169355688	-0.1157275124715689	-0.0435194139889244	-0.0625	0.2121671061978763	-0.0625	-0.0625	-0.1272937693043289	0.0296174438879546	-0.1966989481173607	-0.0625	-0.0435194139889244	-0.0777713771047819	-0.1038068498171749	-0.0777713771047819	0.46875	0.1129620142643829	-0.0777713771047819	-0.0625	0.2121671061978763	0.2491364395612199	0.296683051981965	0.296683051981965	-0.0912870929175276	-0.0912870929175276	0.0147313912747197	-0.1157275124715689	-0.0435194139889244	-0.0912870929175276
72	-0.1044465935734187	-0.1028688999747279	0.0483910790874198	-0.15	-0.2190890230020664	-0.15	-0.0946729262406257	-0.0577777777777777	-0.2190890230020664	0.1303167531070003	0.18912217153786	0.1333333333333333		-0.0609000185594093	-0.0121716123890036	-0.1044465935734187		-0.1044465935734187	0.18912217153786	-0.0609000185594093	0.1382147381437882	0.246885359939347	-0.1044465935734187	-0.15	0.246885359939347	-0.15	-0.15	0.18912217153786	0.1382147381437882	0.2138470615429768	0.1333333333333333	-0.1044465935734187	0.2834334632263162	0.1273364024424012	-0.1866513050514765	-0.15	0.0516397779494322	0.2834334632263162	-0.15	0.0720082299823095	-0.2491364395612199	-0.0121716123890036	-0.2190890230020664	-0.2190890230020664	-0.2190890230020664	0.3692668746196414	0.246885359939347	-0.1044465935734187	-0.0121716123890036
73	0.4192345116490003	0.0256283914812829	-0.1291712266110555	-0.1038068498171749	-0.1516196087157806	0.2491364395612199	-0.2680281337094487	-0.2491364395612199	0.1061337261010464	-0.1328181213446861	0.404724876763452	0.2491364395612199		0.0620689655172413	0.1061337261010464	-0.0722818123532759		-0.0722818123532759	-0.2114234430853853	-0.1724137931034483	0.1328181213446861	0.2434697190721883	-0.0722818123532759	0.2491364395612199	0.2434697190721883	-0.1038068498171749	0.2491364395612199	-0.0060406698024395	0.3000705704454019	0.0150784232613527	0.2491364395612199	-0.0722818123532759	0.1636168870406704	-0.1724137931034483	-0.1291712266110555	0.2491364395612199	0.0964901281354015	-0.1291712266110555	0.2491364395612199	0.0256283914812829	-0.1724137931034483	0.1061337261010464	0.3638870609178736	0.1061337261010464	-0.1516196087157806	0.1076570402443623	0.0256283914812829	-0.0722818123532759	0.1061337261010464
74	-0.0541530361073882	0.1280040961966184	0.2688172043010752	-0.0777713771047819	0.2082526725572571	-0.0777713771047819	0.0267739776300832	0.0483910790874198	0.2082526725572571	-0.1412745497127099	0.0980552781436411	0.3629330931556488		-0.1291712266110555	-0.1135923668494129	-0.0541530361073882		-0.0541530361073882	-0.1583969877704971	-0.1291712266110555	0.1412745497127099	0.1280040961966184	-0.0541530361073882	-0.0777713771047819	0.4000128006144327	-0.0777713771047819	-0.0777713771047819	0.3545075440577793	0.350115188418455	0.1820015975525442	-0.0777713771047819	-0.0541530361073882	-0.0967741935483871	-0.1291712266110555	-0.0967741935483871	0.3629330931556488	0.2543527874857912	-0.0967741935483871	-0.0777713771047819	0.1280040961966184	-0.1291712266110555	0.2082526725572571	0.5300977119639272	-0.1135923668494129	-0.1135923668494129	-0.0855441504291227	0.1280040961966184	-0.0541530361073882	0.2082526725572571
75	-0.0541530361073882	-0.1440046082211958	-0.0967741935483871	-0.0777713771047819	-0.1135923668494129	-0.0777713771047819	0.0267739776300832	0.2834334632263162	-0.1135923668494129	-0.1412745497127099	0.0980552781436411	-0.0777713771047819		-0.1291712266110555	0.2082526725572571	-0.0541530361073882		-0.0541530361073882	0.3545075440577793	0.1636168870406704	0.1412745497127099	0.1280040961966184	-0.0541530361073882	-0.0777713771047819	-0.1440046082211958	-0.0777713771047819	-0.0777713771047819	0.0980552781436411	-0.0675660889930351	-0.0313795857849214	0.3629330931556488	-0.0541530361073882	-0.0967741935483871	0.1636168870406704	-0.0967741935483871	-0.0777713771047819	0.2543527874857912	-0.0967741935483871	-0.0777713771047819	0.1280040961966184	0.1636168870406704	-0.1135923668494129	-0.1135923668494129	-0.1135923668494129	-0.1135923668494129	0.3299560087980449	0.1280040961966184	0.5595813731096784	-0.1135923668494129
76	-0.0965609099170535	-0.2567762955065477	0.0718996635678813	-0.1386750490563073	0.0126592420885458	-0.1386750490563073	0.402814616647181	0.1386750490563073	-0.2025478734167333	-0.0657152077453525	-0.1109583809892804	-0.1386750490563073		-0.2303267198524393	0.0126592420885458	-0.0965609099170535		-0.0965609099170535	0.2320038875230409	-0.2303267198524393	0.2053600242042267	0.4707565417620042	-0.0965609099170535	0.1560094301883456	0.4707565417620042	-0.1386750490563073	-0.1386750490563073	0.4034850217792016	0.3450048406631009	0.5623307171465958	0.1560094301883456	-0.0965609099170535	-0.1725591925629152	-0.2303267198524393	-0.1725591925629152	-0.1386750490563073	0.402814616647181	0.0718996635678813	0.1560094301883456	-0.2567762955065477	-0.2303267198524393	-0.2025478734167333	0.4430734730991041	-0.2025478734167333	-0.2025478734167333	0.3105172139687914	0.1069901231277282	0.3138229572304239	0.6582805886043833
77	-0.0635641726163728	-0.1690308509457033	0.2082526725572571	-0.0912870929175276	0.15	-0.0912870929175276	0.565685424949238	0.4016632088371218	-0.1333333333333333	-0.04325904563487	-0.1859244503409056	-0.0912870929175276		0.1061337261010464	-0.1333333333333333	-0.0635641726163728		-0.0635641726163728	0.2656063576298652	-0.1516196087157806	0.2271099895830675	0.5493502655735357	-0.0635641726163728	-0.0912870929175276	0.3098898934004561	-0.0912870929175276	-0.0912870929175276	0.7171371656006361	0.04325904563487	0.4640954808922571	-0.0912870929175276	-0.0635641726163728	-0.1135923668494129	-0.1516196087157806	-0.1135923668494129	-0.0912870929175276	0.1649915822768611	0.2082526725572571	-0.0912870929175276	0.0704295212273763	0.1061337261010464	-0.1333333333333333	0.15	0.15	0.15	0.0215165741455967	0.0704295212273763	0.4767312946227961	0.15
78	-0.080582296402538	0.1904761904761904	-0.1440046082211958	-0.1157275124715689	-0.1690308509457033	-0.1157275124715689	-0.1294830993445593	-0.1028688999747279	0.3098898934004561	-0.2102232572243813	-0.0448956686467649	0.5400617248673217		0.0256283914812829	0.0704295212273763	-0.080582296402538		-0.080582296402538	0.145910923101986	0.0256283914812829	-0.1005415578029649	-0.2142857142857142	0.3760507165451774	-0.1157275124715689	-0.0119047619047619	-0.1157275124715689	-0.1157275124715689	-0.2357022603955158	-0.1005415578029649	-0.2054549987161927	-0.1157275124715689	-0.080582296402538	-0.1440046082211958	0.0256283914812829	0.1280040961966184	0.2121671061978763	0.0398409536444797	-0.1440046082211958	-0.1157275124715689	-0.0119047619047619	-0.1922129361096223	0.3098898934004561	0.0704295212273763	-0.1690308509457033	-0.1690308509457033	-0.1272937693043289	-0.0119047619047619	-0.080582296402538	0.0704295212273763
79	-0.1044465935734187	-0.1028688999747279	-0.1866513050514765	-0.15	-0.0121716123890036	-0.15	0.0516397779494322	-0.2088888888888889	-0.0121716123890036	0.1303167531070003	0.18912217153786	0.1333333333333333		-0.0609000185594093	0.194745798224059	0.2901294265928297		0.2901294265928297	0.0242464322484435	-0.2491364395612199	0.2724804837691825	0.0720082299823095	0.2901294265928297	-0.15	0.246885359939347	-0.15	-0.15	0.0242464322484435	0.2724804837691825	0.0766621541380483	0.1333333333333333	-0.1044465935734187	-0.1866513050514765	0.1273364024424012	-0.1866513050514765	0.4166666666666667	0.0516397779494322	-0.1866513050514765	0.1333333333333333	-0.1028688999747279	-0.2491364395612199	-0.0121716123890036	0.194745798224059	-0.2190890230020664	0.194745798224059	-0.1649915822768611	0.0720082299823095	-0.1044465935734187	0.4016632088371218
80	-0.0435194139889244	-0.1157275124715689	-0.0777713771047819	-0.0625	-0.0912870929175276	-0.0625	0.1129620142643829	0.1333333333333333	-0.0912870929175276	-0.2813657169355688	-0.1272937693043289	-0.0625		0.2491364395612199	-0.0912870929175276	-0.0435194139889244		-0.0435194139889244	0.181848241863327	-0.1038068498171749	0.0296174438879546	0.2121671061978763	-0.0435194139889244	0.46875	-0.1157275124715689	-0.0625	-0.0625	-0.1272937693043289	0.2813657169355688	0.0605227532668802	-0.0625	-0.0435194139889244	0.3629330931556488	-0.1038068498171749	-0.0777713771047819	-0.0625	-0.1613743060919757	-0.0777713771047819	-0.0625	-0.1157275124715689	-0.1038068498171749	-0.0912870929175276	0.296683051981965	-0.0912870929175276	-0.0912870929175276	0.0147313912747197	0.2121671061978763	-0.0435194139889244	-0.0912870929175276
81	-0.0541530361073882	-0.1440046082211958	0.2688172043010752	-0.0777713771047819	0.2082526725572571	0.3629330931556488	-0.2008048322256247	0.5184758473652126	-0.1135923668494129	0.0675660889930351	0.0980552781436411	-0.0777713771047819		0.1636168870406704	-0.1135923668494129	-0.0541530361073882		-0.0541530361073882	-0.1583969877704971	0.1636168870406704	-0.0675660889930351	0.1280040961966184	-0.0541530361073882	-0.0777713771047819	-0.1440046082211958	0.8036375634160796	-0.0777713771047819	-0.1583969877704971	-0.0675660889930351	-0.2447607691223871	-0.0777713771047819	-0.0541530361073882	0.2688172043010752	-0.1291712266110555	0.2688172043010752	-0.0777713771047819	0.0267739776300832	0.2688172043010752	0.3629330931556488	0.1280040961966184	0.1636168870406704	-0.1135923668494129	-0.1135923668494129	0.2082526725572571	-0.1135923668494129	-0.2932942300427065	0.4000128006144327	-0.0541530361073882	-0.1135923668494129
82	-0.0435194139889244	0.2121671061978763	-0.0777713771047819	-0.0625	-0.0912870929175276	-0.0625	0.1129620142643829	0.1333333333333333	0.296683051981965	-0.0296174438879546	0.181848241863327	0.46875		-0.1038068498171749	-0.0912870929175276	-0.0435194139889244		-0.0435194139889244	0.181848241863327	-0.1038068498171749	0.2813657169355688	0.2121671061978763	-0.0435194139889244	-0.0625	0.2121671061978763	-0.0625	-0.0625	0.181848241863327	0.2813657169355688	0.0605227532668802	-0.0625	-0.0435194139889244	-0.0777713771047819	-0.1038068498171749	-0.0777713771047819	0.46875	0.1129620142643829	-0.0777713771047819	-0.0625	0.2121671061978763	-0.1038068498171749	0.296683051981965	0.296683051981965	-0.0912870929175276	-0.0912870929175276	0.0147313912747197	0.2121671061978763	0.6963106238227914	-0.0912870929175276
83	-0.0965609099170535	0.2888733324448662	0.0718996635678813	-0.1386750490563073	-0.2025478734167333	-0.1386750490563073	0.2506402059138015	-0.1756550621379892	0.0126592420885458	-0.0657152077453525	-0.1109583809892804	-0.1386750490563073		0.1612287038967075	0.0126592420885458	-0.0965609099170535		-0.0965609099170535	-0.1109583809892804	-0.2303267198524393	-0.2135744251723958	0.2888733324448662	-0.0965609099170535	0.1560094301883456	0.2888733324448662	-0.1386750490563073	0.1560094301883456	0.2320038875230409	0.2053600242042267	0.5623307171465958	0.1560094301883456	0.3138229572304239	0.0718996635678813	-0.2303267198524393	0.0718996635678813	-0.1386750490563073	0.2506402059138015	-0.1725591925629152	0.1560094301883456	-0.0748930861894097	0.1612287038967075	0.0126592420885458	0.2278663575938249	0.0126592420885458	0.2278663575938249	0.171601618245911	-0.0748930861894097	-0.0965609099170535	0.2278663575938249
84	-0.0303030303030303	0.3760507165451774	-0.0541530361073882	-0.0435194139889244	-0.0635641726163728	-0.0435194139889244	-0.1123666437438736	-0.1044465935734187	0.4767312946227961	-0.1959179378817529	0.3418817293789138	0.6963106238227914		-0.0722818123532759	-0.0635641726163728	-0.0303030303030303		-0.0303030303030303	-0.0886360039130517	-0.0722818123532759	0.1959179378817529	-0.080582296402538	-0.0303030303030303	-0.0435194139889244	0.3760507165451774	-0.0435194139889244	-0.0435194139889244	-0.0886360039130517	0.1959179378817529	-0.1369635672688863	-0.0435194139889244	-0.0303030303030303	-0.0541530361073882	-0.0722818123532759	-0.0541530361073882	0.6963106238227914	-0.1123666437438736	-0.0541530361073882	-0.0435194139889244	0.3760507165451774	-0.0722818123532759	0.4767312946227961	0.4767312946227961	-0.0635641726163728	-0.0635641726163728	-0.1641219879724436	-0.080582296402538	-0.0303030303030303	-0.0635641726163728
85	-0.1285648693066449	-0.0189934294099396	-0.2297518743202451	-0.1846372364689991	0.1123666437438736	-0.1846372364689991	0.0635641726163728	-0.4431293675255978	0.1123666437438736	-0.0874957278519614	0.080582296402538	0.338501600193165		-0.1328884951457829	0.3033899381084589	0.2357022603955158		0.2357022603955158	0.080582296402538	-0.1328884951457829	0.3354002900991855	-0.1804375793944267	-0.1285648693066449	0.0769321818620829	-0.0189934294099396	-0.1846372364689991	0.0769321818620829	-0.2238397122292723	0.2114480089755734	0.1787960625070697	0.0769321818620829	0.2357022603955158	-0.2297518743202451	0.3884432935030577	-0.2297518743202451	0.338501600193165	0.0635641726163728	-0.2297518743202451	0.0769321818620829	-0.1804375793944267	0.0408887677371639	0.3033899381084589	0.3033899381084589	-0.2696799449852968	0.3033899381084589	0.0435194139889244	-0.3418817293789138	-0.1285648693066449	-0.0786566506207115
86	-0.0435194139889244	-0.1157275124715689	-0.0777713771047819	-0.0625	-0.0912870929175276	-0.0625	-0.1613743060919757	-0.15	-0.0912870929175276	-0.0296174438879546	0.4909902530309828	-0.0625		-0.1038068498171749	0.296683051981965	-0.0435194139889244		-0.0435194139889244	-0.1272937693043289	-0.1038068498171749	0.2813657169355688	0.2121671061978763	-0.0435194139889244	-0.0625	0.2121671061978763	-0.0625	-0.0625	-0.1272937693043289	0.0296174438879546	0.0605227532668802	0.46875	-0.0435194139889244	-0.0777713771047819	-0.1038068498171749	-0.0777713771047819	-0.0625	0.1129620142643829	0.3629330931556488	0.46875	0.2121671061978763	-0.1038068498171749	-0.0912870929175276	0.296683051981965	-0.0912870929175276	-0.0912870929175276	0.0147313912747197	0.2121671061978763	-0.0435194139889244	0.296683051981965
87	-0.0635641726163728	-0.1690308509457033	-0.1135923668494129	-0.0912870929175276	-0.1333333333333333	-0.0912870929175276	0.1649915822768611	-0.0121716123890036	-0.1333333333333333	-0.04325904563487	0.2656063576298652	-0.0912870929175276		-0.1516196087157806	0.15	-0.0635641726163728		-0.0635641726163728	0.2656063576298652	0.1061337261010464	0.04325904563487	-0.1690308509457033	-0.0635641726163728	0.296683051981965	0.0704295212273763	-0.0912870929175276	-0.0912870929175276	-0.1859244503409056	0.04325904563487	0.0883991392175727	0.296683051981965	-0.0635641726163728	-0.1135923668494129	0.1061337261010464	-0.1135923668494129	-0.0912870929175276	-0.0353553390593273	0.2082526725572571	-0.0912870929175276	0.3098898934004561	-0.1516196087157806	-0.1333333333333333	0.15	-0.1333333333333333	-0.1333333333333333	0.2044074543831692	0.0704295212273763	-0.0635641726163728	0.15
88	-0.0541530361073882	-0.1440046082211958	0.2688172043010752	-0.0777713771047819	0.2082526725572571	-0.0777713771047819	0.2543527874857912	0.0483910790874198	-0.1135923668494129	-0.1412745497127099	-0.1583969877704971	0.3629330931556488		-0.1291712266110555	-0.1135923668494129	-0.0541530361073882		-0.0541530361073882	0.3545075440577793	-0.1291712266110555	-0.0675660889930351	-0.1440046082211958	-0.0541530361073882	0.3629330931556488	0.1280040961966184	-0.0777713771047819	-0.0777713771047819	0.0980552781436411	0.1412745497127099	0.39538278089001	-0.0777713771047819	-0.0541530361073882	-0.0967741935483871	0.1636168870406704	-0.0967741935483871	-0.0777713771047819	0.2543527874857912	-0.0967741935483871	-0.0777713771047819	-0.1440046082211958	-0.1291712266110555	-0.1135923668494129	0.5300977119639272	-0.1135923668494129	-0.1135923668494129	0.122205929184461	-0.1440046082211958	-0.0541530361073882	0.2082526725572571
89	-0.0435194139889244	0.2121671061978763	-0.0777713771047819	-0.0625	-0.0912870929175276	0.46875	0.1129620142643829	0.1333333333333333	0.296683051981965	-0.0296174438879546	0.181848241863327	-0.0625		-0.1038068498171749	-0.0912870929175276	-0.0435194139889244		-0.0435194139889244	-0.1272937693043289	0.2491364395612199	-0.2221308291596596	-0.1157275124715689	-0.0435194139889244	-0.0625	-0.1157275124715689	0.46875	-0.0625	-0.1272937693043289	-0.2221308291596596	-0.1966989481173607	-0.0625	-0.0435194139889244	-0.0777713771047819	-0.1038068498171749	0.8036375634160796	-0.0625	0.3872983346207416	0.3629330931556488	-0.0625	0.2121671061978763	0.2491364395612199	-0.0912870929175276	-0.0912870929175276	-0.0912870929175276	-0.0912870929175276	-0.2357022603955158	0.2121671061978763	-0.0435194139889244	-0.0912870929175276
90	-0.1123666437438736	-0.2988071523335984	-0.2008048322256247	0.1129620142643829	-0.2357022603955158	-0.1613743060919757	0.15	0.0516397779494322	-0.2357022603955158	0.053530337903131	0.1502496452850696	-0.1613743060919757		-0.0857690027870235	0.1649915822768611	-0.1123666437438736		-0.1123666437438736	0.1502496452850696	-0.0857690027870235	0.2064741604835055	0.3784890596225579	-0.1123666437438736	-0.1613743060919757	0.2091650066335189	-0.1613743060919757	-0.1613743060919757	0.1502496452850696	-0.053530337903131	0.2890977924120722	0.3872983346207416	-0.1123666437438736	-0.2008048322256247	-0.0857690027870235	-0.2008048322256247	-0.1613743060919757	0.2916666666666667	0.0267739776300832	0.1129620142643829	0.0398409536444797	0.0964901281354015	-0.0353553390593273	-0.0353553390593273	-0.0353553390593273	-0.0353553390593273	0.4260064336151292	-0.1294830993445593	0.2696799449852968	0.1649915822768611
91	-0.0303030303030303	-0.080582296402538	-0.0541530361073882	-0.0435194139889244	-0.0635641726163728	-0.0435194139889244	-0.1123666437438736	-0.1044465935734187	-0.0635641726163728	0.1546720562224365	-0.0886360039130517	-0.0435194139889244		-0.0722818123532759	-0.0635641726163728	-0.0303030303030303		-0.0303030303030303	-0.0886360039130517	-0.0722818123532759	-0.1546720562224365	-0.080582296402538	-0.0303030303030303	-0.0435194139889244	-0.080582296402538	-0.0435194139889244	-0.0435194139889244	-0.0886360039130517	-0.1546720562224365	-0.1369635672688863	-0.0435194139889244	-0.0303030303030303	-0.0541530361073882	-0.0722818123532759	-0.0541530361073882	-0.0435194139889244	-0.1123666437438736	-0.0541530361073882	-0.0435194139889244	-0.080582296402538	0.4192345116490003	-0.0635641726163728	-0.0635641726163728	-0.0635641726163728	-0.0635641726163728	0.1846372364689991	-0.080582296402538	-0.0303030303030303	-0.0635641726163728
92	-0.0635641726163728	-0.1690308509457033	-0.1135923668494129	0.296683051981965	-0.1333333333333333	-0.0912870929175276	-0.0353553390593273	-0.0121716123890036	-0.1333333333333333	0.1405918983133275	-0.1859244503409056	-0.0912870929175276		0.1061337261010464	0.15	-0.0635641726163728		-0.0635641726163728	-0.1859244503409056	0.1061337261010464	-0.1405918983133275	0.0704295212273763	-0.0635641726163728	-0.0912870929175276	-0.1690308509457033	-0.0912870929175276	-0.0912870929175276	0.0398409536444797	-0.1405918983133275	0.0883991392175727	-0.0912870929175276	-0.0635641726163728	-0.1135923668494129	-0.1516196087157806	-0.1135923668494129	-0.0912870929175276	-0.0353553390593273	-0.1135923668494129	-0.0912870929175276	0.0704295212273763	0.1061337261010464	0.4333333333333333	-0.1333333333333333	0.15	0.15	0.0215165741455967	-0.1690308509457033	-0.0635641726163728	-0.1333333333333333
93	-0.0541530361073882	0.1280040961966184	-0.0967741935483871	-0.0777713771047819	0.2082526725572571	-0.0777713771047819	0.2543527874857912	-0.1866513050514765	0.5300977119639272	-0.1412745497127099	0.0980552781436411	-0.0777713771047819		-0.1291712266110555	0.2082526725572571	-0.0541530361073882		-0.0541530361073882	-0.1583969877704971	-0.1291712266110555	0.1412745497127099	0.1280040961966184	-0.0541530361073882	-0.0777713771047819	0.1280040961966184	-0.0777713771047819	-0.0777713771047819	-0.1583969877704971	0.1412745497127099	-0.0313795857849214	0.3629330931556488	-0.0541530361073882	-0.0967741935483871	0.1636168870406704	0.2688172043010752	-0.0777713771047819	0.2543527874857912	-0.0967741935483871	0.3629330931556488	-0.1440046082211958	-0.1291712266110555	-0.1135923668494129	0.2082526725572571	-0.1135923668494129	-0.1135923668494129	-0.0855441504291227	-0.1440046082211958	-0.0541530361073882	0.2082526725572571
94	-0.1203858530857692	-0.1552154959364776	-0.215135561816089	0.0943041920192897	-0.2525234958217333	-0.1728910187020311	-0.3084236772531935	0.0125738922692386	-0.2525234958217333	0.2346161257045377	0.1143270101269961	-0.1728910187020311		-0.1096415162984561	-0.0573917035958484	-0.1203858530857692		-0.1203858530857692	-0.1966424574184334	0.0678733196133299	-0.2346161257045377	-0.1552154959364776	-0.1203858530857692	-0.1728910187020311	-0.320131960368985	-0.1728910187020311	-0.1728910187020311	-0.1966424574184334	-0.3612343522752406	-0.2853774672807984	0.0943041920192897	-0.1203858530857692	-0.215135561816089	-0.1096415162984561	-0.215135561816089	-0.1728910187020311	-0.1704446637451858	0.0065192594489723	-0.1728910187020311	0.3395338973610448	0.245388155525116	-0.0573917035958484	-0.2525234958217333	0.1377400886300363	-0.0573917035958484	0.2296863493117666	-0.1552154959364776	-0.1203858530857692	-0.0573917035958484
95	-0.0635641726163728	-0.1690308509457033	-0.1135923668494129	-0.0912870929175276	-0.1333333333333333	-0.0912870929175276	-0.0353553390593273	-0.0121716123890036	-0.1333333333333333	0.1405918983133275	-0.1859244503409056	-0.0912870929175276		-0.1516196087157806	0.15	-0.0635641726163728		-0.0635641726163728	0.0398409536444797	0.1061337261010464	0.04325904563487	0.3098898934004561	-0.0635641726163728	-0.0912870929175276	-0.1690308509457033	-0.0912870929175276	-0.0912870929175276	0.2656063576298652	0.2271099895830675	0.2762473100549149	-0.0912870929175276	-0.0635641726163728	-0.1135923668494129	-0.1516196087157806	-0.1135923668494129	-0.0912870929175276	0.3653385036130495	-0.1135923668494129	-0.0912870929175276	-0.1690308509457033	-0.1516196087157806	0.4333333333333333	-0.1333333333333333	-0.1333333333333333	-0.1333333333333333	0.3872983346207417	0.3098898934004561	0.4767312946227961	-0.1333333333333333
[truncated: 47 more columns]
