# Supplementary material for: Heterogeneous, temporally consistent, and plastic brain development after preterm birth
Source: Nat Commun. 2025 Sep 12;16:8269. doi: 10.1038/s41467-025-63967-1 (PMC12432136; doi:10.1038/s41467-025-63967-1)
Supplement: Supplementary file 6 — Source Data [file 41467_2025_63967_MOESM6_ESM.zip › source_data/source_Fig4b_bls26.csv]

rois	PT_sub_with_infranormal_dev_%	PT_sub_with_supranormal_dev_%	FT_sub_with_infranormal_dev_%	FT_sub_with_supranormal_dev_%
centile_SA_bankssts	15.625	4.166666666666666	3.738317757009345	2.803738317757009
centile_SA_caudalanteriorcingulate	11.458333333333332	1.0416666666666663	2.803738317757009	1.8691588785046729
centile_SA_caudalmiddlefrontal	4.166666666666666	2.083333333333333	2.803738317757009	4.672897196261682
centile_SA_cuneus	7.291666666666667	2.083333333333333	5.607476635514018	5.607476635514018
centile_SA_entorhinal	0.0	0.0	0.0	0.0
centile_SA_fusiform	6.25	2.083333333333333	3.738317757009345	4.672897196261682
centile_SA_inferiorparietal	10.416666666666668	1.0416666666666663	3.738317757009345	4.672897196261682
centile_SA_inferiortemporal	5.208333333333334	4.166666666666666	1.8691588785046729	4.672897196261682
centile_SA_isthmuscingulate	28.125	4.166666666666666	3.738317757009345	5.607476635514018
centile_SA_lateraloccipital	4.166666666666666	1.0416666666666663	4.672897196261682	5.607476635514018
centile_SA_lateralorbitofrontal	14.583333333333334	1.0416666666666663	3.738317757009345	5.607476635514018
centile_SA_lingual	8.333333333333332	5.208333333333334	5.607476635514018	7.476635514018691
centile_SA_medialorbitofrontal	9.375	2.083333333333333	1.8691588785046729	5.607476635514018
centile_SA_middletemporal	14.583333333333334	1.0416666666666663	2.803738317757009	5.607476635514018
centile_SA_parahippocampal	17.708333333333336	8.333333333333332	3.738317757009345	4.672897196261682
centile_SA_paracentral	8.333333333333332	2.083333333333333	2.803738317757009	6.5420560747663545
centile_SA_parsopercularis	4.166666666666666	6.25	3.738317757009345	6.5420560747663545
centile_SA_parsorbitalis	5.208333333333334	5.208333333333334	3.738317757009345	7.476635514018691
centile_SA_parstriangularis	8.333333333333332	1.0416666666666663	3.738317757009345	5.607476635514018
centile_SA_pericalcarine	10.416666666666668	5.208333333333334	3.738317757009345	7.476635514018691
centile_SA_postcentral	5.208333333333334	5.208333333333334	4.672897196261682	3.738317757009345
centile_SA_posteriorcingulate	22.916666666666664	3.125	4.672897196261682	3.738317757009345
centile_SA_precentral	4.166666666666666	2.083333333333333	3.738317757009345	6.5420560747663545
centile_SA_precuneus	9.375	4.166666666666666	3.738317757009345	2.803738317757009
centile_SA_rostralanteriorcingulate	10.416666666666668	0.0	3.738317757009345	6.5420560747663545
centile_SA_rostralmiddlefrontal	8.333333333333332	7.291666666666667	2.803738317757009	6.5420560747663545
centile_SA_superiorfrontal	7.291666666666667	4.166666666666666	2.803738317757009	4.672897196261682
centile_SA_superiorparietal	11.458333333333332	0.0	3.738317757009345	1.8691588785046729
centile_SA_superiortemporal	7.291666666666667	3.125	4.672897196261682	4.672897196261682
centile_SA_supramarginal	9.375	4.166666666666666	3.738317757009345	6.5420560747663545
centile_SA_frontalpole	2.083333333333333	6.25	3.738317757009345	6.5420560747663545
centile_SA_temporalpole	4.166666666666666	9.375	2.803738317757009	4.672897196261682
centile_SA_transversetemporal	11.458333333333332	1.0416666666666663	5.607476635514018	6.5420560747663545
centile_SA_insula	7.291666666666667	3.125	4.672897196261682	6.5420560747663545
