# Supplementary material for: Heterogeneous, temporally consistent, and plastic brain development after preterm birth
Source: Nat Commun. 2025 Sep 12;16:8269. doi: 10.1038/s41467-025-63967-1 (PMC12432136; doi:10.1038/s41467-025-63967-1)
Supplement: Supplementary file 6 — Source Data [file 41467_2025_63967_MOESM6_ESM.zip › source_data/source_Fig2d.csv]

rois	PT_sub_with_infranormal_dev_%	PT_sub_with_supranormal_dev_%	FT_sub_with_infranormal_dev_%	FT_sub_with_supranormal_dev_%
centile_CT_bankssts	17.708333333333336	4.166666666666666	3.738317757009345	2.803738317757009
centile_CT_caudalanteriorcingulate	4.166666666666666	6.25	4.672897196261682	1.8691588785046729
centile_CT_caudalmiddlefrontal	4.166666666666666	3.125	7.476635514018691	4.672897196261682
centile_CT_cuneus	8.333333333333332	5.208333333333334	5.607476635514018	4.672897196261682
centile_CT_entorhinal	11.458333333333332	6.25	3.738317757009345	7.476635514018691
centile_CT_fusiform	11.458333333333332	2.083333333333333	5.607476635514018	3.738317757009345
centile_CT_inferiorparietal	20.833333333333336	3.125	5.607476635514018	5.607476635514018
centile_CT_inferiortemporal	7.291666666666667	6.25	3.738317757009345	7.476635514018691
centile_CT_isthmuscingulate	2.083333333333333	9.375	2.803738317757009	3.738317757009345
centile_CT_lateraloccipital	3.125	4.166666666666666	4.672897196261682	5.607476635514018
centile_CT_lateralorbitofrontal	6.25	7.291666666666667	5.607476635514018	4.672897196261682
centile_CT_lingual	9.375	7.291666666666667	6.5420560747663545	4.672897196261682
centile_CT_medialorbitofrontal	2.083333333333333	16.666666666666664	3.738317757009345	6.5420560747663545
centile_CT_middletemporal	23.958333333333336	2.083333333333333	2.803738317757009	5.607476635514018
centile_CT_parahippocampal	8.333333333333332	7.291666666666667	4.672897196261682	2.803738317757009
centile_CT_paracentral	3.125	10.416666666666668	4.672897196261682	6.5420560747663545
centile_CT_parsopercularis	10.416666666666668	5.208333333333334	3.738317757009345	4.672897196261682
centile_CT_parsorbitalis	26.041666666666668	0.0	4.672897196261682	4.672897196261682
centile_CT_parstriangularis	10.416666666666668	3.125	4.672897196261682	4.672897196261682
centile_CT_pericalcarine	3.125	6.25	6.5420560747663545	4.672897196261682
centile_CT_postcentral	14.583333333333334	4.166666666666666	2.803738317757009	5.607476635514018
centile_CT_posteriorcingulate	4.166666666666666	12.5	3.738317757009345	7.476635514018691
centile_CT_precentral	12.5	1.0416666666666663	5.607476635514018	3.738317757009345
centile_CT_precuneus	10.416666666666668	6.25	5.607476635514018	8.411214953271028
centile_CT_rostralanteriorcingulate	4.166666666666666	6.25	5.607476635514018	4.672897196261682
centile_CT_rostralmiddlefrontal	13.541666666666666	1.0416666666666663	3.738317757009345	4.672897196261682
centile_CT_superiorfrontal	2.083333333333333	7.291666666666667	4.672897196261682	5.607476635514018
centile_CT_superiorparietal	14.583333333333334	5.208333333333334	2.803738317757009	8.411214953271028
centile_CT_superiortemporal	14.583333333333334	6.25	6.5420560747663545	6.5420560747663545
centile_CT_supramarginal	17.708333333333336	6.25	4.672897196261682	5.607476635514018
centile_CT_frontalpole	4.166666666666666	6.25	4.672897196261682	5.607476635514018
centile_CT_temporalpole	7.291666666666667	1.0416666666666663	4.672897196261682	2.803738317757009
centile_CT_transversetemporal	4.166666666666666	6.25	4.672897196261682	6.5420560747663545
centile_CT_insula	7.291666666666667	1.0416666666666663	4.672897196261682	3.738317757009345
