# Supplementary material for: Heterogeneous, temporally consistent, and plastic brain development after preterm birth
Source: Nat Commun. 2025 Sep 12;16:8269. doi: 10.1038/s41467-025-63967-1 (PMC12432136; doi:10.1038/s41467-025-63967-1)
Supplement: Supplementary file 6 — Source Data [file 41467_2025_63967_MOESM6_ESM.zip › source_data/source_Fig9b_sa.csv]

PC1_SA	nihtbx_total
-0.6018892140899319	24.0
-0.1282005237645966	24.0
-0.713007961577957	28.0
-0.3846413966407378	28.0
-1.0223667324775454	28.0
1.4173733606512484	28.0
-0.4194160277765246	29.0
0.7112621733575044	30.0
-2.5444441440228247	30.0
-0.9246806863079686	30.0
-1.0538204356294356	31.0
1.2527572688044135	31.0
-0.7925865205967475	32.0
-1.1815401655413111	32.0
0.4968051017807746	33.0
-1.9484652660046835	33.0
1.037386460591092	34.0
-0.0049341121205328	34.0
0.0063553640055342	34.0
0.2771186114731239	35.0
0.1173323850270007	35.0
0.1625671541688405	35.0
1.710951920919293	35.0
-0.4758354674131562	35.0
-0.150085353957754	35.0
-2.6342989138844173	35.0
1.0694450447589317	35.0
-1.7456906083976955	35.0
-1.790482151350882	36.0
0.8411696541595455	36.0
-0.5259864314176115	36.0
0.7572366157760855	37.0
-2.0028744662170106	37.0
-1.2084473660034796	37.0
-2.0121940474712607	37.0
-0.6328225794494688	37.0
-0.1967759058923586	37.0
-1.444360348717135	38.0
-0.96306944552082	38.0
-0.167843076763452	38.0
-0.787997502462018	38.0
-1.7395465373246108	38.0
-1.5522082551418432	38.0
0.7435666244642891	38.0
-1.1453390374973742	38.0
0.947521168124208	38.0
1.4316425482534103	39.0
0.6612468676576109	39.0
-0.9502366027888592	40.0
1.433343404159896	41.0
-1.8299667513224476	41.0
0.0664417182231784	41.0
-1.406188332207145	41.0
-1.2495670402817365	41.0
-1.1915004293785807	41.0
0.5120003574137901	41.0
0.4650389481088957	41.0
-0.331119435866908	42.0
0.8634497987766006	42.0
-1.6449116670997257	42.0
0.9291909006226452	42.0
-1.185644794554953	43.0
-1.7235663620267834	43.0
0.7663368934798998	43.0
-1.939343675482489	43.0
-1.4702863273343707	43.0
-0.489553227417197	43.0
-1.385130693026005	43.0
1.399122861715934	43.0
0.254081394750056	44.0
0.055538728809596	44.0
-0.7885972178555951	44.0
1.4163189700820484	44.0
-1.9184461171883491	45.0
-1.8969831386220168	45.0
-1.2845202126472373	45.0
-0.0512592901006558	45.0
-0.7812432581284412	46.0
-0.4943888132328067	46.0
0.6987278194328854	46.0
0.3440772070777451	46.0
-0.8809553744316825	46.0
-0.4958642920266287	46.0
-1.9407573051400864	47.0
-1.0316840105014289	47.0
0.7611131615913895	48.0
-0.031748155753009	48.0
-0.5512719351363748	48.0
-0.8336860957296346	48.0
-0.0788775490537161	48.0
-1.424313451633544	48.0
1.9405770520749883	48.0
-1.0267445788685927	49.0
0.3599797281660053	49.0
-0.0745039932766782	49.0
0.8442294861819128	49.0
-1.30661992402682	49.0
-0.9704718596338412	49.0
-1.565998773516699	49.0
-1.813617986622638	49.0
0.7896150423307962	50.0
-1.0357995300326788	50.0
0.5954524897256537	50.0
-0.0649876706256629	51.0
-0.1657366479118796	51.0
-0.6997325037004742	51.0
0.0950872114054948	51.0
-0.0266150745558744	51.0
0.0514349722631743	52.0
-0.8119870669097815	52.0
0.2559168306884118	52.0
-0.5827820988665824	52.0
2.4873173498397727	53.0
0.9444984745118954	53.0
0.0380914275864476	53.0
1.4768922030833245	54.0
1.0536942292122702	54.0
0.7765794791722072	54.0
0.3472580470900732	54.0
1.7271752939452756	55.0
-1.8133508748781777	56.0
-0.3430681372062958	57.0
0.4476212026587558	57.0
-0.3917941991563212	57.0
1.5757604384381287	57.0
-0.6145259381882391	57.0
0.1252424923725352	59.0
1.620293158079393	60.0
0.9839057001019847	60.0
-0.3205704974871062	61.0
0.4685320642556223	61.0
-0.0004056332955935	63.0
2.104232571550181	65.0
0.0271493727150105	66.0
0.2396622877108853	69.0
0.4179163760108868	72.0
1.656792741708807	80.0
