# Supplementary material for: Heterogeneous, temporally consistent, and plastic brain development after preterm birth
Source: Nat Commun. 2025 Sep 12;16:8269. doi: 10.1038/s41467-025-63967-1 (PMC12432136; doi:10.1038/s41467-025-63967-1)
Supplement: Supplementary file 6 — Source Data [file 41467_2025_63967_MOESM6_ESM.zip › source_data/supplementary_figures/source_FigS17b.csv]

Astro	Endo	Neuro-Ex	Neuro-In	Micro	Oligo	OPC	Per
-0.5910286929335015						-0.5561486003422522
0.3790920480095841						0.3446434005641188
		0.3385335315450187
0.4652283083985489				0.3474504861651349		0.499723023476755	0.3991970226893651
0.3521894947027816							0.3530576322410047
				-0.3514352701537711
-0.3236419727093377
						0.3798228293482116
0.4010160530865173				0.4040237678642367		0.4645203128954935
		-0.3545036182770181
		-0.3332337199469489
	0.32802813442656
				0.3369759162164965
0.5575712076783486				0.3449388627934852		0.6002306124116948
						0.3984465540430121
0.3671722877494816						0.3572127595117496
0.364175008595509
	0.3337874053609085
0.3776115375505431	0.3860429201018603	-0.3847269769440715					0.3989810607501534
		0.342941575340911
	0.3594147735089998						0.2966161933422014
		-0.3910881627982248					0.4327851752081393
0.3301293020664797
0.3897579507340192							0.3855672536083571
0.5586054820708543		-0.3925743322199208		0.4607880382377343		0.5027058418698768	0.384704860235949
-0.3795012027770565				-0.3640932286916054		-0.3957429721050027
0.4305112418839047						0.4387908276209114
-0.4214405513473962		0.3906516885185802				-0.3889411180195322	-0.3450579234687044
-0.3708670986575014				-0.348255840008223
0.4904825369636863		-0.3637436309208375				0.5653168065999925
