# Supplementary material for: Heterogeneous, temporally consistent, and plastic brain development after preterm birth
Source: Nat Commun. 2025 Sep 12;16:8269. doi: 10.1038/s41467-025-63967-1 (PMC12432136; doi:10.1038/s41467-025-63967-1)
Supplement: Supplementary file 6 — Source Data [file 41467_2025_63967_MOESM6_ESM.zip › source_data/supplementary_figures/source_FigS10a_later30.csv]

rois	infranormal_pt	supranormal_pt	infranormal_ft	supranormal_ft
centile_CT_bankssts	4.651162790697675	4.651162790697675	3.546099290780142	4.787234042553192
centile_CT_caudalanteriorcingulate	0.0	10.465116279069768	5.49645390070922	4.078014184397164
centile_CT_caudalmiddlefrontal	3.488372093023256	3.488372093023256	1.0638297872340423	5.673758865248227
centile_CT_cuneus	1.162790697674419	4.651162790697675	1.2411347517730498	4.964539007092199
centile_CT_entorhinal	3.488372093023256	12.790697674418606	4.432624113475177	4.787234042553192
centile_CT_fusiform	3.488372093023256	4.651162790697675	2.6595744680851063	4.964539007092199
centile_CT_inferiorparietal	3.488372093023256	2.3255813953488373	0.1773049645390071	4.432624113475177
centile_CT_inferiortemporal	1.162790697674419	6.976744186046512	1.2411347517730498	5.851063829787234
centile_CT_isthmuscingulate	2.3255813953488373	1.162790697674419	2.8368794326241136	3.191489361702128
centile_CT_lateraloccipital	0.0	2.3255813953488373	0.3546099290780142	3.900709219858156
centile_CT_lateralorbitofrontal	0.0	2.3255813953488373	1.950354609929078	5.49645390070922
centile_CT_lingual	3.488372093023256	9.30232558139535	3.0141843971631204	5.319148936170213
centile_CT_medialorbitofrontal	4.651162790697675	6.976744186046512	3.191489361702128	5.49645390070922
centile_CT_middletemporal	1.162790697674419	4.651162790697675	1.0638297872340423	5.673758865248227
centile_CT_parahippocampal	3.488372093023256	6.976744186046512	4.078014184397164	4.964539007092199
centile_CT_paracentral	2.3255813953488373	13.953488372093023	3.368794326241135	4.787234042553192
centile_CT_parsopercularis	1.162790697674419	9.30232558139535	2.304964539007092	4.432624113475177
centile_CT_parsorbitalis	3.488372093023256	10.465116279069768	1.950354609929078	4.25531914893617
centile_CT_parstriangularis	0.0	8.13953488372093	3.368794326241135	6.205673758865248
centile_CT_pericalcarine	2.3255813953488373	10.465116279069768	4.964539007092199	5.851063829787234
centile_CT_postcentral	1.162790697674419	5.813953488372093	3.0141843971631204	5.49645390070922
centile_CT_posteriorcingulate	4.651162790697675	4.651162790697675	4.432624113475177	3.900709219858156
centile_CT_precentral	6.976744186046512	4.651162790697675	1.5957446808510638	4.609929078014184
centile_CT_precuneus	1.162790697674419	5.813953488372093	3.0141843971631204	4.964539007092199
centile_CT_rostralanteriorcingulate	10.465116279069768	2.3255813953488373	4.609929078014184	3.723404255319149
centile_CT_rostralmiddlefrontal	8.13953488372093	8.13953488372093	3.191489361702128	6.73758865248227
centile_CT_superiorfrontal	4.651162790697675	8.13953488372093	2.4822695035460995	5.49645390070922
centile_CT_superiorparietal	1.162790697674419	3.488372093023256	1.2411347517730498	5.673758865248227
centile_CT_superiortemporal	0.0	5.813953488372093	1.950354609929078	4.964539007092199
centile_CT_supramarginal	0.0	3.488372093023256	0.7092198581560284	4.609929078014184
centile_CT_frontalpole	0.0	2.3255813953488373	0.5319148936170213	4.25531914893617
centile_CT_temporalpole	0.0	18.6046511627907	3.0141843971631204	4.787234042553192
centile_CT_transversetemporal	1.162790697674419	8.13953488372093	2.4822695035460995	5.319148936170213
centile_CT_insula	1.162790697674419	8.13953488372093	4.964539007092199	4.432624113475177
