# Supplementary material for: Heterogeneous, temporally consistent, and plastic brain development after preterm birth
Source: Nat Commun. 2025 Sep 12;16:8269. doi: 10.1038/s41467-025-63967-1 (PMC12432136; doi:10.1038/s41467-025-63967-1)
Supplement: Supplementary file 6 — Source Data [file 41467_2025_63967_MOESM6_ESM.zip › source_data/supplementary_figures/source_FigS5c_upper.csv]

0.192571907438791	0.329118819286258	0.1188125147605	0.0901791903736337	0.938959317887383	0.103298934046815	0.0977607935004686	0.0386235512799741	0.0111574853560331	0.0040306632827634	0.31750040493123	0.346792084315992	0.224918223893436	0.115099579164007	0.125627846792886	0.236447984019627	0.120912885077387	0.167961846400127	0.360303684572485	0.368229023916417	0.188295990598742	0.0351682309227345	0.303085251203802	0.277120644157583	0.299300359088365	0.312230619725462	0.259712185047719	0.0593752761914616	0.0818223219374227	0.356635085073569	0.178135236320748	0.790829952847656	0.0493085983292575	0.20432093012647
0.572222498987508	0.23352344977011	0.984300986112294	0.871789439194933	0.218649358740896	0.88882288922666	0.950792733748646	0.468618240267297	0.548257215034861	0.858661050108045	0.642741728732483	0.475010485797979	0.186101957043895	0.891069796925838	0.977457137701864	0.923620157052211	0.94328699759211	0.633136228348841	0.88020961419963	0.952332313114173	0.568493619272202	0.150165043394382	0.957660165484692	0.820629739675096	0.742860899952338	0.953484246347037	0.935071722320611	0.836106750135629	0.671593261902096	0.965598020684593	0.678463804687449	0.72866361619314	0.698421801295982	0.438982795266758
0.9845881052521	0.791518624446809	0.624943766329762	0.943728398503793	0.955915444116387	0.854744052797733	0.435387071919414	0.646509202090958	0.417891705120698	0.85076719804105	0.846494956425981	0.951689645084309	0.768180050614195	0.905888636496679	0.777420091835497	0.38949595755623	0.845568903696712	0.537015691175367	0.255138617121728	0.947126155824863	0.738091886441671	0.0837552285996615	0.667193787802898	0.684461185624348	0.806794146554863	0.854725233463548	0.303147833703505	0.400810225714451	0.958429855259058	0.629586925700462	0.861429624950507	0.868799851399086	0.925676875679401	0.880072248356804
0.22409993304571	0.339941231339908	0.0669581992877658	0.794278240432542	0.54749210063638	0.370773594450453	0.155754933856676	0.948981516274443	0.964345445915022	0.151629427503624	0.206522901302608	0.423699117366909	0.468843447419926	0.384389328202004	0.967994434149768	0.493251653093719	0.0928395418354353	0.84810441444107	0.048393069266114	0.468255837007448	0.604075194418362	0.718737446188495	0.16843316848035	0.755261954934435	0.024952541366361	0.378331387489158	0.28467968676164	0.24538190806471	0.479091848095267	0.158327039887728	0.544695002461375	0.882574970335176	0.642852460556063	0.15789153785037
0.565528123804063	0.577848529170509	0.614410416165686	0.430090835955655	0.424859272871942	0.103223990022604	0.281634435224129	0.200613583989424	0.541165273491661	0.339435954262823	0.139618690198182	0.250750750398886	0.0808553659072271	0.573620482215626	0.547116341278975	0.587568006149018	0.737873248039537	0.0400860134227622	0.527707158775231	0.756124409128429	0.204813827431378	0.869391982202974	0.877230849549144	0.482994604469436	0.860857188963571	0.108276373692075	0.546926058847667	0.387590002364415	0.747183628106704	0.479105877798708	0.0542341235624661	0.61055479913379	0.371922614292034	0.271972512633943
0.291073074142511	0.0691278049306398	0.0793228743941443	0.50098949824323	0.185051146875276	0.241983095607201	0.0924238197956826	0.680188382008966	0.5424725019401	0.154375738975418	0.188595744624591	0.327892845973474	0.954766156456123	0.0382443684899157	0.131438762803601	0.109235924895426	0.262951311917994	0.0794058889108866	0.0787168641358817	0.571191240049223	0.521183125043844	0.182375773806317	0.146293099351211	0.135432933807177	0.647280200550668	0.175334497055209	0.0637987733013949	0.128845463209495	0.156503515627221	0.253335986195986	0.239459116729903	0.081999484337557	0.366001194250793	0.0550070725921019
0.90416734184025	0.463870473151603	0.55709397787823	0.931689282141117	0.950057652681137	0.623344843025276	0.851470418775391	0.454196145669695	0.26143004075369	0.886165064385757	0.837006173231254	0.940412737374276	0.403814340357606	0.287373238968356	0.990949690786216	0.709446818986639	0.980658697003528	0.759653776637583	0.430536700072513	0.928157643810833	0.786565344811395	0.188791047743031	0.35207491218887	0.519636345536892	0.280637903028815	0.744965411146765	0.726676897564624	0.773562883129052	0.673198128826842	0.654520002690029	0.197599889791333	0.303836388824334	0.422362578178902	0.805518747950192
0.874638504163443	0.329653345846546	0.181473244415163	0.649265491031492	0.893550280259607	0.349469616184816	0.485665315466283	0.681427793371905	0.478155304477778	0.466322610522417	0.784431260528796	0.650183696651454	0.619579636072813	0.446562232395444	0.346565860835169	0.17828872678065	0.800551976637517	0.233559779747764	0.144305367332708	0.498152731643936	0.506327266986482	0.671562346917364	0.154958689271041	0.301962689976619	0.22545755613736	0.334802821111674	0.118597897465024	0.333559973131205	0.614446384644412	0.23186519343659	0.307798197251538	0.564451711428706	0.764910477636347	0.294471695616992
0.799924939639793	0.957677541464915	0.0213855344045067	0.36842975928485	0.13778677703873	0.107479876673084	0.136296380907338	0.180990461822245	0.752126606288584	0.368900170883758	9.24777400237832e-05	0.17103700800843	0.453393830328674	0.209859828166778	0.703060365042075	0.0131871265934861	0.31834922046098	0.24001500684547	0.0237482996336039	0.411036728776076	0.0631479880320298	0.817797942893005	0.0478875441944801	0.346086761034377	0.828134828431425	0.227845954372679	0.078911264362206	0.162027423501758	0.0369945677657216	0.160330780189935	0.521002806735213	7.23049539769525e-06	0.147965831803593	0.0313395969277171
0.291923191911435	0.6401830366762	0.874686216443263	0.416203806416878	0.480879752802927	0.462312302656731	0.695109817662505	0.826507239038808	0.575388089333962	0.500779926471369	0.571346290353805	0.227322636640551	0.544953384868026	0.536416536895816	0.326309767758293	0.824998432369938	0.809671466035944	0.781133634911014	0.810421958831001	0.61393685351248	0.279077074445881	0.645623972691621	0.845803765208713	0.800599983733528	0.369277913276975	0.740674558985074	0.882008645690213	0.896822206339211	0.513825203328254	0.287779137266095	0.672116643115878	0.410475325302278	0.192661378415681	0.0992576193334957
0.068269936995149	0.0623121778613453	0.0232928704158967	0.0124579380630592	0.0978477037413448	0.0077376097607549	0.10719505609548	0.0080074781509304	0.378776203541732	0.0128700366691462	0.0098140002117614	0.0107353001131921	0.246681949834242	0.0498850768739962	0.0324772302301446	0.0012489370432327	0.0018439646719627	0.0139087551831378	0.0065520552871425	0.0542337146522791	0.0063562897353743	0.28210395120896	0.0182402139508217	0.0386335402457174	0.310059377277994	0.0245699126640599	0.0096176649697624	0.031266450939115	0.0013763080347887	0.0582781718664973	0.0667432180278776	0.0072461695227838	0.0132726632318998	0.0094177838141057
0.182136723437481	0.0589398379247073	0.201301669210173	0.690440018629916	0.397129104656784	0.66656100916696	0.285804411480743	0.429318746194291	0.401496462415883	0.800052620141245	0.387160111468244	0.211552973877775	0.636964864402745	0.13293014051251	0.178197592254875	0.443894961824147	0.602320247085021	0.185780775813496	0.633326600429935	0.304055070809148	0.882365513853617	0.615252989011516	0.0259958928683297	0.60779722524074	0.416392929862452	0.676080897977524	0.578912124084361	0.253993497246024	0.399554524010374	0.109797134708813	0.90033384683049	0.537637277419314	0.536005050364887	0.748737634758017
0.169422457951791	0.506623008683608	0.0993770350025997	0.506309151509653	0.0093133135981911	0.361175438333567	0.218363978971806	0.338674454132268	0.827892834069135	0.186314549611693	0.0667416970478955	0.1065261972647	0.233254641325527	0.367055019845173	0.582092442766568	0.563137426608195	0.318677152584839	0.222708342221886	0.224233855558354	0.356474884297249	0.0989567164839922	0.834372467399629	0.482872753632664	0.566322489254913	0.55930011453546	0.107211118116902	0.296592757577188	0.217358623860568	0.154156259805011	0.122258660659521	0.33870970342273	0.368057198894477	0.0618792285560505	0.143418503149955
0.837916701767368	0.469346930432728	0.459741741331987	0.141923060122578	0.0885717047658169	1.53873513227873e-10	0.161146245385413	0.179659730210508	0.345612869421971	0.0013445012628745	0.629776080459678	9.12280652731918e-05	0.0529781931679801	0.450830479568532	0.0110653585315078	0.724518973263418	0.788861099294187	0.191197226580163	0.217518743446641	0.0335251596263404	0.143863209486227	0.473721258459524	0.511183540505726	0.514679142069227	0.51972354674867	0.253476190302177	0.321962044325722	0.239851964952893	0.264871938721639	0.456892140050711	0.321978585672706	0.0881551291980792	0.237003060830115	0.382215387402782
0.340837330448607	0.616887112666501	0.260215220727901	0.151428961554029	0.623789734981874	0.149531240845037	0.167304653275737	0.161300012601364	0.202784540317798	0.219110653787623	0.443457813610691	0.398403103491665	0.596744685960926	0.160853414189936	0.542571569546009	0.592209645339916	0.308842089626792	0.836664310927308	0.565297432105493	0.0577027727795447	0.123274754787599	0.778027588479668	0.870756330737176	0.159651594983749	0.726112104227768	0.207897427646507	0.455666851198147	0.294232659888859	0.104504862226986	0.204262945965891	0.171126897888917	0.123794405519269	0.696049553712855	0.121401710455141
0.40628829403467	0.831348313610376	0.217986571540567	0.509680744141795	0.215749517114202	0.324964487904017	0.371264992755532	0.174076693770292	0.561888608068581	0.489752026627203	0.0119707164661231	0.48163235719514	0.0310535038315884	0.483521209083668	0.229677575970215	0.560033604815765	0.534021472311523	0.021449928786964	0.055818157321833	0.520952757775679	0.549196985513718	0.844008395348197	0.543571641666855	0.405618533350916	0.270306130556509	0.26428406176336	0.398198676461893	0.457588938237595	0.518877836681158	0.753186614323695	0.313777405855605	0.324445602501466	0.378861273917137	0.20555145413296
0.759855845603672	0.760797097061484	0.0694419731762149	0.47034834352933	0.396200672063174	0.854490694133214	0.424835994795056	0.193391421583055	0.623291747708852	0.841321811784459	0.237359090129001	0.3937098438514	0.761029236050552	0.170925281709911	0.976520159095214	0.0626265134517599	0.351998758581306	0.329718570698201	0.0156319790596905	0.709617649655998	0.275948268642428	0.537760827070431	0.13890180143562	0.257004611879982	0.864686878332403	0.0232160089272597	0.02347386808409	0.340360104441896	0.442797615509154	0.171183739092975	0.267583467665573	0.336812790265787	0.569005921446633	0.13936138557645
0.215182282106338	0.288481481000067	0.615540306798884	0.742620305975458	0.767990854719258	0.676688742336803	0.521785621858762	0.71305637049249	0.333572134885098	0.555495663182937	0.769851601031961	0.851766287581482	0.736275340477338	0.214472544794919	0.807009167003441	0.731861717194362	0.756761583919951	0.379903981445839	0.867872661620924	0.45324800648973	0.508686784292667	0.538945605994289	0.522730283155093	0.75381322176433	0.297926004565385	0.738133557566106	0.716367886233684	0.477837136503591	0.735893875611654	0.492185427322638	0.500396829557921	0.315628924167819	0.808270272568675	0.842805685082128
0.499349110230334	0.222322888482326	0.188567409533764	0.256064471234445	0.260251257506046	0.690423139444277	0.309858555802338	0.874606687245341	0.0052332406123337	0.60367626312577	0.307324320773049	0.0590191962941204	0.308871515210387	0.361875040792223	0.426445620101324	0.276593571950757	0.277235562547235	0.538534393074045	0.473314333696875	0.0236979985659154	0.13705786552922	0.0991829927358187	0.156530867374531	0.31529633685808	0.405292075145932	0.280734689634228	0.392786032359158	0.234187653763905	0.694954266595483	0.206381115966603	0.788629726243437	0.858715744020761	0.375882568092732	0.0896606532751206
0.0543978951957642	0.101662604328035	0.134663246048396	0.467088177867161	0.374123740987075	0.639391397604813	0.195595444943305	0.171150034527496	0.197478925588209	0.687272390549085	0.49456510957734	0.634748083416292	0.743875345679568	0.0246209463469733	0.0971109979795153	0.0449217504142852	0.116078657957103	0.0604478445019195	0.186900203153476	0.616665082494453	0.478566800585898	0.43502945446806	0.149715038423233	0.307822839534843	0.424250143902633	0.279119594665737	0.0100632053051475	0.362603646789389	0.259948428820564	0.350650641252827	0.316526284788509	0.109099990488225	0.127719311568682	0.626410180604921
0.64325123239841	0.990176186107589	0.172308396110864	0.83765262420326	0.673000134884828	0.972297090243852	0.821735710454903	0.613170695453257	0.735127073624708	0.872876813586709	0.983341042516456	0.79216417976503	0.951236118234846	0.865354124676	0.973050793968847	0.420455831865404	0.953800249853464	0.435510213187585	0.731147962497517	0.905058261664733	0.660946080304509	0.979178306408934	0.858755793290471	0.74158484077258	0.363609407841733	0.825356697650625	0.36770902685611	0.923470187640242	0.76160244792125	0.973895787028216	0.680849947232962	0.561422811633694	0.9078319554421	0.944372843616513
0.712055215970618	0.50294836146152	0.379595959209862	0.963355090324617	0.951518054474513	0.451364023127667	0.445390442533175	0.614477128583616	0.645308001594312	0.845126536265169	0.928638661721747	0.627854365052974	0.696663128106534	0.677974830079467	0.531004895619495	0.921063382016339	0.787614004715946	0.399032477184295	0.0942512078239106	0.792856636327872	0.71261417682962	0.6856104282628	0.769760891310438	0.682996443143572	0.219958648304841	0.400494495905004	0.472722354892503	0.566118545832933	0.785871059061122	0.672879684286105	0.742257971230042	0.69208080642526	0.899685995457766	0.50989099808118
0.778763399024526	0.240441623551632	0.648424235195122	0.97480969021475	0.463933820020159	0.822797878506158	0.824635420544014	0.79634915959163	0.904349402597913	0.947110813750772	0.400826527780774	0.997268952342845	0.0660612945095365	0.426018705665712	0.707923591165348	0.93939690216231	0.799638962106623	0.430086007386113	0.565061611882309	0.807555843683568	0.860146897214554	0.152821791281833	0.890570439550811	0.964805007896552	0.78325674754322	0.447424644246928	0.444833040696054	0.841837996780121	0.659992919015761	0.756346753390274	0.580604138044421	0.889131066144032	0.787949880748747	0.241179808514147
0.279043622511169	0.231841261858492	0.166350353570958	0.683805123978237	0.318487423666096	0.675472199554687	0.613798064798556	0.147212166259539	0.410436277398913	0.634681635225291	0.693040469013001	0.2030675068988	0.178285411591705	0.32485273345126	0.90308229942692	0.156386738429005	0.609701333327451	0.0751484173683292	0.028406148127635	0.57177683859347	0.493138656823231	0.192073273963128	0.436566979408775	0.227245246484611	0.854336658998329	0.162957269177569	0.0788062681741594	0.404113615461953	0.609816564024353	0.658079766394829	0.0355169738357751	0.952909698251844	0.663065139393061	0.354113007995819
0.234925197939111	0.200785683549697	0.550828529809478	0.927818034982901	0.992305819940224	0.652966172665669	0.462374613808169	0.76179388942832	0.415485222092778	0.736199977510951	0.973802446192699	0.977508149273764	0.993344506826309	0.388873964669628	0.900214705121405	0.38366623646474	0.892847783211483	0.940250577261143	0.514963731118787	0.80730668429124	0.552557315233503	0.47595214255236	0.383171716970545	0.493493672700752	0.0318374667497627	0.670318801466762	0.761883507639486	0.423983588425978	0.337937922773793	0.697456209760315	0.967498006929452	0.93292837236791	0.592021246759504	0.84327352415383
0.729020882859522	0.147711997141805	0.179262809451287	0.822488740395979	0.360353879823763	0.0623912959700655	0.297150374532447	0.604705625317586	0.328936633635287	0.760203616468961	0.299740360653498	0.0576807927021172	0.77773097350751	0.289554006170958	0.117505342320659	0.428489770869243	0.797707063349954	0.0986936424200217	0.094330352488724	0.146094175723442	0.794154200200691	0.40219577979212	0.411637105135013	0.748575633657223	0.340267194157752	0.253856191233715	0.364305517919515	0.848206592552162	0.979515214573925	0.866724275396361	0.239055379592452	0.64211961815012	0.90015606241747	0.212155258330696
0.636560116864436	0.19161450669892	0.990761850228746	0.7934257306097	0.776761449904189	0.449646194110599	0.555527411098657	0.725386014571474	0.503951365573632	0.758562412239341	0.208955681908894	0.517472019863754	0.414508705815391	0.306125516480074	0.547443580775719	0.750045519853909	0.984696107390751	0.419112554106292	0.501032421939262	0.807903961667383	0.554042848911794	0.410288670074578	0.93973242622167	0.805717215715414	0.627749876530474	0.741079607434048	0.856705222778901	0.837965644299288	0.386142989062612	0.651105429475303	0.058600469680592	0.761410458159637	0.242751307191527	0.400076916591532
0.089222270545875	0.998014886354533	0.154245232570123	0.699684494761202	0.139460925499636	0.045857313267698	0.066432199051499	0.0034107137600758	0.682788728151586	0.446354205983752	0.585182965771693	0.539713586088953	0.829544901889803	0.0303478988952428	0.729127183231721	0.20553939207574	0.265579750077408	0.357357270875754	0.215925475652081	0.936119659113226	0.602749361908983	0.74156853831447	0.126088931475924	0.245743448397207	0.952183855963018	0.319187445304503	0.267659003026503	0.394061476803789	0.117112189876043	0.0821168971785527	0.475975793829875	0.420786423912749	0.238134796458462	0.33168461122968
0.39627767374208	0.292538738364039	0.522612091826306	0.371392357843121	0.420925303548505	0.151367118698925	0.367159299865535	0.631645917523802	0.94083789634718	0.135099426742727	0.329103054511248	0.427770582456718	0.621473633394548	0.313640024384082	0.797331363233873	0.849500952234385	0.0755519072334448	0.168912003502255	0.393973919870419	0.630522224040264	0.400218739671566	0.763500149993818	0.431217720525284	0.499952256914942	0.151735597391026	0.197531600995485	0.372650345379017	0.440346463332371	0.86007825810481	0.609139211142013	0.164801246743448	0.775136919560678	0.866482486888526	0.0563917042709847
0.358017709015577	0.104202255377867	0.127781080421429	0.14942670333637	0.718795148999864	0.199870025364782	0.0250822900327933	0.0223507882359601	0.0312642709918366	0.154961627584154	0.155700353971822	0.719624818731937	0.481761862083013	0.0084676512600837	0.420500641053621	0.0450785627572212	0.064070410576391	0.0226056775564903	0.635358161571879	0.52975944345652	0.88527922922597	0.0301859527866235	0.424728051610149	0.155522895954263	0.19153248660059	0.0807572402578659	0.0248921773978198	0.0575856447585506	0.0772576503420843	0.106716305050737	0.0149827702383838	0.37274423909809	0.515168363316951	0.327508747403827
0.468454249950844	0.258336182469153	0.711809243865456	0.792628341469272	0.0040739363556865	0.696123019903582	0.724182437697185	0.708623719265304	0.177421321430782	0.869013362434243	0.859140870364215	0.212205661609735	0.461104281741177	0.912480547080892	0.188341526926458	0.960716078569847	0.799195415586485	0.741737779524972	0.740706403565007	0.337965541925128	0.993096784932149	0.566945669830913	0.745760245913973	0.942631963784893	0.324960347131306	0.397983180513196	0.687587781212412	0.961234502407191	0.94465909210105	0.900190330071541	0.512282538095579	0.0750230861266174	0.911744076350502	0.760668367063061
0.689758095073872	0.707175979934901	0.594237967425467	0.948767832820553	0.983036909699991	0.849401348041743	0.671132485920168	0.753901431949329	0.59610822774811	0.579191784962178	0.215718558132232	0.585089940551518	0.147923089309659	0.669935750310215	0.279600850963855	0.719539586732673	0.422360985593021	0.612050987454706	0.197066665631501	0.45645895823275	0.422554366916531	0.678816320514165	0.729637956666947	0.603075200327386	0.113487439021115	0.338185398955711	0.52773159292665	0.732708866965857	0.598501261031642	0.576545745408746	0.4975115900373	0.26172707512472	0.447703672083923	0.512258065204488
0.461047384040029	0.253901374860167	0.0518175385402864	0.185604993211612	0.665604165786876	0.224208690760649	0.497381937539174	0.420012500915624	0.296243532510052	0.0529291669891108	0.28857975824273	0.184979460482167	0.463924080227713	0.30457275298759	0.683908757721222	0.529213754571677	0.205573928209603	0.404852237520543	0.674440320894339	0.321119438668613	0.478131526209269	0.127958974869484	0.298671522861107	0.806052979615835	0.0836003572916772	0.253062900977459	0.270996513754121	0.943785650866913	0.159990579988826	0.370455841677336	0.634339301185266	0.144497663939478	0.0032958586787446	0.723081428258959
0.267550125983307	0.868014411815992	0.227020116358793	0.321372248270829	0.29848242221385	0.32401171525136	0.133561054955731	0.49031172368334	0.519339600921008	0.619745216857292	0.403256920456788	0.774990464667578	0.341538486656234	0.283958745959598	0.724022163655189	0.203931517258011	0.446564729315287	0.47005945480009	0.257691351264153	0.744796785835728	0.710449130588304	0.658020119640409	0.102760649753287	0.430203595849838	0.418568939124605	0.229834287835435	0.344216587677497	0.406267515296407	0.724219632150746	0.250726465838499	0.51717662855934	0.667869062441067	0.921738648750532	0.130702027541089
0.347145228659358	0.596755524391785	0.737373968760768	0.875590870120135	0.964396660863888	0.827592410646027	0.275417966311073	0.814563283297664	0.389527771588478	0.537778663222475	0.370599604416072	0.777330102234369	0.394484134463441	0.385956005781439	0.420819176142816	0.498553827501578	0.555877440212554	0.447102023794066	0.215011238164944	0.814030197507046	0.670460368966646	0.373848375473467	0.640025686844047	0.602154455607592	0.123033889813142	0.312455583009369	0.424121227686017	0.54598022081352	0.830274679653704	0.363536916370643	0.582181152394898	0.808524767843054	0.896493047877507	0.748888017824488
0.148515404471634	0.511424364685642	0.588815809275144	0.540409739308789	0.897001276563431	0.384028030371663	0.493435151689386	0.486571335612499	0.0107701877670043	0.51908235092171	0.630604852586594	0.610208412051441	0.627059237745798	0.308376222100496	0.348341200928054	0.406344549213411	0.655622083877547	0.462395157857226	0.19124864696561	0.30960587445042	0.443115805731497	0.0604690115034842	0.408824971674956	0.324881313682205	0.0638156111607914	0.391950588310046	0.337681688664693	0.746857215168745	0.57143991319284	0.245868545753171	0.257431659263391	0.933016702451267	0.491101583612267	0.490798270357924
0.0610054780414301	0.890310733886653	0.151812650007148	0.721971104805943	0.626315230793128	0.410129425045268	0.516219216285704	0.829346634391003	0.366991531625103	0.597877789929129	0.180185263538618	0.0782031722209022	0.817470789159013	0.572986875384152	0.249379033922313	0.251356984780366	0.114436667460278	0.094597196989549	0.126669983379676	0.372398707754242	0.301712076235833	0.67555831406591	0.167288151374829	0.44445993976292	0.899898299426583	0.244272719791632	0.19461394696751	0.441315396130276	0.484819519565586	0.140079238901461	0.699882408428078	0.353188145644691	0.235888421606813	0.446317885566439
0.52449954016458	0.453854569066795	0.565542339764354	0.720795306632352	0.0276643775313385	0.310075272098627	0.968309315259432	0.870696715763823	0.755741798747928	0.97210588378943	0.647643598963417	0.525885230176295	0.741406855430183	0.789024848495636	0.998808148384745	0.750014683524661	0.897690686560519	0.993338500124926	0.865573282817363	0.542529446250244	0.505430260227397	0.37913974334785	0.90870052302064	0.776758241582103	0.462308769761275	0.435355777529043	0.588324294155376	0.716368935061132	0.414744694251141	0.973505286869025	0.795463243041179	0.625829256791381	0.748126395646786	0.379444918535821
0.259641986660292	0.0512352136227692	0.798510339086684	0.121694515951244	0.587073071023891	0.664874094039538	0.574007534939445	0.493861617564275	0.183283829307222	0.566448218412428	0.443981041205267	0.214273988686266	0.482647963348128	0.342083739025699	0.537367734321858	0.772262543127768	0.95358144132696	0.895745581576096	0.47472197588486	0.590508804109257	0.770588177501198	0.150807025910497	0.582434635037958	0.759834347261162	0.372633405257649	0.639387529696039	0.317540904562	0.654968131248797	0.580332656509422	0.467433574145011	0.539315480607278	0.154678070283826	0.703454548967623	0.197760879560177
0.833362189816846	0.704511592331206	0.878408291199914	0.998382632668995	0.617581831449648	0.944158152245577	0.939269819297969	0.996423487079005	0.972431418378406	0.99807704529105	0.981646102451689	0.972212339896752	0.98960973797541	0.924366766779807	0.511447951977323	0.984922737820878	0.908278648482769	0.711851191562435	0.996939862152051	0.989657610198882	0.879058694479897	0.598510941083806	0.950403227923779	0.95485837937758	0.968079716306658	0.985212216260192	0.997946818763662	0.978881289860724	0.929869733950798	0.952662735236567	0.483973532610251	0.998968674137406	0.943737735702615	0.986999660116898
0.468595438783822	0.744275195714535	0.25286990484588	0.636764988676411	0.0980611951820629	0.284332488594322	0.251469461067584	0.0640296877841798	0.737555277347344	0.363534730090516	0.507493789420929	0.294959726096569	0.288721508612768	0.0713818258617013	0.125985707374209	0.0735523798507442	0.36990938922427	0.366494183092349	0.0774519716971543	0.223347087827131	0.460009718265665	0.0766325991754277	0.429383382879906	0.190264753339967	0.193557519320006	0.324385325018873	0.239343819161263	0.206535806992143	0.587975792295722	0.406066398847334	0.490346450662722	0.255460231244421	0.176555022545112	0.177480709528796
0.0532003614756581	0.245644570848214	0.438732332622071	0.836078434150794	0.450270692518206	0.0092837272560813	0.478678870945905	0.182635843464652	0.215588760692835	0.704979273409336	0.327299792266369	0.0022517713700654	0.506617782763292	0.337964924588943	0.0518516977786916	0.33265180784482	0.315063572582926	0.449732986547232	0.0477957350487691	0.0258136570624114	0.386096790745786	0.210616401366196	0.413296142488987	0.821795636912323	0.265871344621856	0.406474166607028	0.269663176716866	0.907630993754279	0.14649438702583	0.183411042171637	0.85642692762828	0.121758941682571	0.260273841499754	0.0303372497981206
0.162567713471785	0.285556021371112	0.833075366267724	0.299301448125419	0.231030809454034	0.48200927978721	0.430873211423406	0.227477181827269	0.606290975656857	0.131362625570532	0.441761557990762	0.468708228176703	0.131139799339326	0.0142869379658672	0.485663897667914	0.35061829753375	0.135158340238373	0.445921302043706	0.713210268503418	0.463682833393126	0.565494515378937	0.146342712791239	0.53634186079971	0.598185723388174	0.0231821235911416	0.330417698048723	0.664350625680256	0.825165314345072	0.117205045322885	0.496019526762362	0.141372114806488	0.0766411254289973	0.500614260047608	0.0389506106702603
0.128935067039208	0.977150783061516	0.347827363065509	0.632092624069416	0.276226867886225	0.168770443439385	0.2984627692771	0.10331083066961	0.892957865728573	0.464936790510774	0.656065876692811	0.79392465161822	0.722326521202612	0.106678327852782	0.702435027052487	0.381538466244192	0.304495058422716	0.238689842711944	0.310726082185654	0.9165573101053	0.893611288266856	0.483726035067176	0.466193282609409	0.690035523635984	0.695753755967514	0.5822938538947	0.344487789168388	0.539483585806876	0.2403697826765	0.379827416615458	0.634668578225238	0.0334919837065393	0.079364115202987	0.128757877434473
0.846919069884023	0.90358456657001	0.958096450284069	0.972400189355166	0.855440042483672	0.788103191133646	0.702433280913627	0.914298367704764	0.519574622313112	0.838081080458038	0.635261013715242	0.714625623105218	0.900193064766956	0.250770311626933	0.994754816029231	0.551635368082179	0.602382748638755	0.0870785163300647	0.222592085100829	0.65146471830905	0.656787209566109	0.779292787993552	0.869416002323514	0.468845341712703	0.848184052582664	0.736986559648394	0.543819799134912	0.447558823512922	0.488648533993448	0.533797788529701	0.745872051030092	0.591410985179357	0.746534282905975	0.929136476209158
0.233922675630628	0.276231160175695	0.220934729672537	0.867298081188056	0.761445050835021	0.435682122958867	0.0806546184332363	0.474406552284916	0.64805560391116	0.711170055252892	0.626135916877856	0.705183914986263	0.88145264418363	0.376189476043969	0.290200104179306	0.789036870447986	0.511980930080896	0.301348743831373	0.374940456274761	0.784769339410849	0.555297209357333	0.158800732078737	0.657383413376889	0.180334807726542	0.0997132664939356	0.207289519921491	0.118519739627585	0.072527265409086	0.233232547817111	0.132946321602812	0.548598676013276	0.453171541147488	0.436455517011309	0.147330432246364
0.395621494710698	0.144738689218537	0.652143114785244	0.15841710914847	0.704054977105915	0.733476457457206	0.69834768810168	0.874585019506683	1.39549298901057e-07	0.892210435942202	0.471516010646759	0.0423680454885368	0.678382883303225	0.660490786691814	0.107664612407956	0.768995369558909	0.727589893397892	0.412891922249628	0.400036297361542	0.557292922810118	0.545985315813494	0.685218144759475	0.452971766341958	0.498762064564346	0.190596608021738	0.775799960557568	0.819827994677031	0.715366698944838	0.96654831173112	0.467237819872049	0.170257070257171	0.557219070920658	0.97413191501115	0.765731292191591
0.770821911867529	0.252019999896344	0.241281799307735	0.656331685817079	0.442576442958248	0.501010818607313	0.614097651508253	0.850366266513096	0.704337309278142	0.724426467286503	0.595758238821738	0.948618006764527	0.851667858865195	0.558184743445763	0.824797441098772	0.320250997658368	0.715433449337035	0.674230674898191	0.919408521025488	0.654606122846327	0.515813317017248	0.337806316707332	0.217109222521538	0.611562827086373	0.293576284905664	0.766391985432858	0.642498192825644	0.108791765938516	0.55934680409099	0.37489662304718	0.926710621671973	0.0643051544413879	0.405107366788827	0.265976011712466
0.768288436305121	0.460482038446064	0.973008491999923	0.417793877561325	0.839404842386714	0.0997108312696839	0.66626289363431	0.230289622021783	0.5030306197038	0.18103978625909	0.641914256102923	0.472359440258654	0.716313030639967	0.516854201154636	0.398411238513177	0.952258826225811	0.0749174934296092	0.0904870689697603	0.543655908650904	0.0758099426306912	0.211405684223847	0.424972620175628	0.420678176177815	0.904025902385268	0.663475581695985	0.756329612438585	0.857270284070772	0.888521159722584	0.124334391050738	0.477256770259634	0.763076728821411	0.612484358527665	0.54048490005661	0.152082097137107
0.797953015460593	0.295782478222469	0.301905956820431	0.806584880971918	0.821337893162198	0.480977775981787	0.236870735963367	0.536014432896625	0.295196308004129	0.901269192471282	0.845701793081762	0.550159253135498	0.558818129024933	0.722814195636513	0.70916200284465	0.406641473140421	0.653915040059825	0.528678010389692	0.887939445860302	0.678691820853599	0.752264523334319	0.577530730302141	0.510768443020059	0.586258622356556	0.676854975260119	0.375986844986875	0.347097431196742	0.447617638544957	0.753362240077863	0.912877516155287	0.956060358622148	0.0970805760325655	0.909578902984338	0.910108132381923
0.0009517518065996	0.585786324328078	0.0431626171216143	0.300344014191112	0.298574237612587	0.0017694382827354	0.0969776149100797	0.0038218685105303	0.355684706483507	0.233250649075617	0.492526984664538	0.104784354183907	0.902071668248672	3.44035432247891e-06	0.127325001908623	0.122235309213434	0.0496590679584308	0.157035428345285	0.0009977388676706	0.0903943315707104	0.0444981050927795	0.669960840639394	0.0410320896663715	0.277726710447467	0.386974068100124	3.40964245404978e-05	0.0494654266719097	0.44860338045349	0.0246042894755909	0.106769271937713	0.0261932201950062	0.025664145965269	0.348682560907353	0.157050235570102
0.948626743403498	0.972743965848862	0.84207939186227	0.0934946467458398	0.0741275686093219	0.828062639494479	0.432387842302559	0.985706756924121	0.990705505049288	0.949902615866743	0.145292087336137	0.603813199104545	0.984863960451944	0.981076875174697	0.160068061633369	0.968137637546316	0.984274629567136	0.0287053772022782	0.996406652183969	0.750925745894447	0.825718430658164	0.999491527443512	0.333998617363952	0.920159947205391	0.906527041633501	0.775512082289716	0.829345631859285	0.64445481316834	0.93819664975524	0.684357870271562	0.94335368813428	0.0034336762296776	0.640811581433218	0.895941096612347
0.0800109666778278	0.7370406497841	0.359153864541332	0.106876456834672	0.80476731068843	0.451129301909387	0.383960827443434	0.271055190154012	0.815874093199101	0.600734949352876	0.0979348943835116	0.500301103123807	0.0461623091620149	0.423078565467249	0.500890073494496	0.528811202489538	0.740310462247495	0.412388626108429	0.286166462263069	0.693713971422052	0.507386626713384	0.443490174960328	0.185107959472895	0.66021310712252	0.762101560139364	0.274288877282154	0.284555026940251	0.732657171321983	0.297870308619584	0.84484778208934	0.561193536312257	0.28600018880573	0.310975096102883	0.899381984260297
0.492706636365946	0.968362384161411	0.69862367659655	0.5389870255161	0.920620938594734	0.895716207167283	0.660147316743536	0.944641394829391	0.0454259617019137	0.742016465687279	0.911978489184794	0.650479054211424	0.939771586435409	0.909974350926266	0.119903773536365	0.666287219499773	0.940776434121917	0.698611185009115	0.755418622478433	0.581001069365599	0.518060775169882	0.713532582362535	0.807159994521716	0.84856392700412	0.967484138495224	0.677689975031949	0.408104426750655	0.748423654176808	0.858911534628833	0.904681140291934	0.606270077795166	0.653486754580731	0.775499251715955	0.927007410566156
0.620516534797802	0.605845980434971	0.0645853222559166	0.216808646730789	0.767598791249285	0.111969250029342	0.130036458795878	0.191034439005827	0.16526915290631	0.174973465610319	0.131542826870686	0.375094754503953	0.485583468397069	0.51270939538824	0.448856624165185	0.344957904356054	0.0522102492015904	0.0554666103769003	0.0877595738615101	0.71122168486495	0.306579224001212	0.230633051349618	0.0391535326833319	0.0820283735235528	0.496433332655786	0.106357064025557	0.0411899729654081	0.0982546161214731	0.245746671259312	0.261872270131411	0.223869701334559	0.513741473060958	0.464879680369861	0.552602708025215
0.0384632747569884	0.0270892811420466	0.317308649959971	0.770607151747761	0.527559664987857	0.705447870628903	0.143624621459079	0.501255980216484	0.0998772018824289	0.218405396675191	0.129028838170954	0.796789412000316	0.223171803182759	0.273365546793482	0.484632504379687	0.229119292305696	0.373767464765037	0.769804967531317	0.822567474037409	0.909154904809051	0.0802758846333933	0.0205738005162546	0.692589133615866	0.399019812661377	0.644818440916037	0.140128070038622	0.359472235201191	0.190489168743917	0.152815537869516	0.282780387075004	0.0646644310807211	0.31637569578433	0.417521491058284	0.356344956836794
0.923769961136379	0.557826036282921	0.560159550932078	0.367163973992013	0.173201103432164	0.970934741862187	0.899791477133657	0.917381170319971	0.999873015552948	0.72344563204612	0.974926340810384	0.639619479425318	0.160033030442073	0.961993698948873	0.598892615644641	0.93465937807482	0.972052150796636	0.516963391052254	0.907024989477463	0.621490265753657	0.791552770093793	0.373319331180715	0.864489702945718	0.946963189831946	0.678310730298421	0.598003610849711	0.938761274609891	0.926776399424379	0.992510049506	0.991750697461788	0.825435916021788	0.986005567570594	0.997501559451454	0.837245804124716
0.0903738627737814	0.185161976133025	0.900701518866787	0.984849605813035	0.436252123457637	0.775893785967043	0.471277532855225	0.535742011467198	0.438090905687147	0.71279750431835	0.727549072721472	0.603994950860478	0.458530733649437	0.42965454770117	0.647724537689623	0.520824062424761	0.601458094119563	0.762839219183727	0.736692221530651	0.337405391704291	0.484179317275617	0.127648498441233	0.461415641493567	0.354681428845015	0.0305370653677743	0.959170520406701	0.980034397474373	0.305140076731042	0.249788859019272	0.44980257768557	0.914726357695604	0.228321184989012	0.368828428266585	0.0654745976948152
0.450607783451839	0.762218330074022	0.340278988399918	0.845190765559051	0.418783882572304	0.810546404602632	0.512694613681247	0.546623104817018	0.642193898109309	0.585788161186977	0.438820753355344	0.924634292029743	0.458709804039526	0.116173519663739	0.576974655663291	0.536100045843635	0.970922671293837	0.534733863646675	0.713178646800101	0.925854655582376	0.33521941968462	0.769656892976501	0.604870740432162	0.809673671573569	0.873479873618669	0.658879347267612	0.407382875095546	0.644046063350071	0.674909488888467	0.442683355108575	0.0987954848652196	0.732553174377219	0.22086884495734	0.307992144019486
0.274828720025716	0.946688021482505	0.212995681828312	0.0693253921644987	0.583019208231788	0.331022925883938	0.0857800646393992	0.418484665146292	0.784864726298593	0.190295216397202	0.141318306556998	0.393438050984399	0.133190950667681	0.0377671209410425	0.406146109740379	0.661589914432603	0.0172657712506378	0.0267199640854898	0.0935248869717396	0.584184476636858	0.15289340398556	0.437009919271554	0.136590845280873	0.234525352951847	0.961192969342863	0.108609375320626	0.566421300947895	0.266027377115472	0.380889631116055	0.0420481924048692	0.0582920431050117	0.6388468311834	0.0589387183981957	0.153329148929779
0.282865604946074	0.584588454263504	0.279790819131297	0.970740831515532	0.844103066859881	0.327383162502633	0.10803300355159	0.393665406100616	0.821388148899869	0.590575410444384	0.501989226533621	0.650539798572134	0.647663211752954	0.3615505199589	0.807253396313116	0.319942367565859	0.25831390618577	0.245093329176271	0.111211289810226	0.663855246466512	0.246176192290677	0.482370915545455	0.216855015295696	0.389951350086041	0.11194591348288	0.2225151591187	0.235989797265583	0.290900984825561	0.539055775856667	0.0305366430332782	0.134036975210576	0.451477198528663	0.737427928773169	0.632584964730216
0.995905945343939	0.95380416124862	0.975313077215062	0.992238411481011	0.963255697014974	0.993385077654598	0.815972468734415	0.993507197101194	0.964946580216863	0.98001121075747	0.991588104962522	0.997589376476752	0.996271137971551	0.755206066715305	0.999435648675796	0.905487768708076	0.981394009522387	0.514702088881589	0.680708835495943	0.994661646028616	0.958108614223745	0.742758643650065	0.997314151944163	0.87159041211595	0.986499693307858	0.987002445587953	0.996287833794304	0.86291013256479	0.997576737406505	0.774258758843617	0.889077930399587	0.99396292002865	0.817796601383632	0.784381803597791
0.510435415241952	0.953071757907703	0.761667757020803	0.191550855016534	0.177985972349554	0.601008916172944	0.851499721541398	0.199575311612776	0.990456137428003	0.436685263068317	0.551803236592962	0.403800608652203	0.0763507537084714	0.418458765506132	0.935440146528897	0.670099599650065	0.723970615563206	0.966231296976236	0.747404507612679	0.806450572314649	0.428757121474903	0.98697449450778	0.602428444889382	0.737923536768047	0.425395736158638	0.222943804112302	0.869728896124417	0.691431503999549	0.104997717035704	0.842793900064602	0.787083169073531	0.238735175998915	0.955740687040274	0.079987869790446
0.387026253258928	0.312983687913785	0.0420978858029614	0.198433787756286	0.826167932612921	0.257953918638041	0.240299289556017	0.411446939531252	0.112643449934027	0.124780302947279	0.146828823976069	0.304928490115035	0.635316646572491	0.650411877773778	0.482932504682658	0.170318875156726	0.120432454997013	0.0507043697736481	0.0826492372434725	0.149853431826463	0.22830368491992	0.405930761536829	0.0303009056381342	0.367263682534926	0.24709559257462	0.046253008722065	0.0620547778047053	0.218258089660359	0.365629507650023	0.0806015901762817	0.256391560165822	0.495349889327413	0.604768835477349	0.298349966697775
0.222492858387551	0.369990120905567	0.422634325184653	0.487710555843953	0.994426020205267	0.380706526031468	0.426157222613826	0.730282949746865	0.0494277217853057	0.156619280259904	0.647426751351123	0.773487944565662	0.879340282321357	0.54357941541592	0.0668812892986871	0.50759593390881	0.393184897020052	0.512444572014914	0.206802868434861	0.446953146139536	0.39425514853488	0.0558219833469729	0.290470354180602	0.320700736441443	0.982514127117769	0.396282972378005	0.541275983470202	0.468727372698104	0.731960007544559	0.519127388282531	0.877398546751671	0.739118493531077	0.726268974880209	0.347581328901879
0.248642086201873	0.223733168710595	0.107049905210368	0.421904531988618	0.249990370105267	0.0798122995851543	0.282561662309385	0.0552803326289785	0.91272157784183	0.198307148710413	0.808647198333726	0.608891054501627	0.773836637278192	0.0080719459982104	0.690596700969783	0.114535496033089	0.104528964301824	0.722762561977864	0.285858016154748	0.199445417206983	0.69113836380119	0.786239123215848	0.0179673849121785	0.169575488269257	0.139344049128027	0.520923757460832	0.391157145897012	0.448284235897614	0.479993746554025	0.499592748802149	0.300857210526021	0.15674904043797	0.471951044563034	0.343045195946708
0.124497038770627	0.292751620876982	0.197029024949815	0.397510402372607	0.496692468371119	0.0881709620436286	0.477726876429828	0.308020614188114	0.966669326471666	0.369163368490133	0.491658337708094	0.576813922744218	0.599058116003514	0.226801127534397	0.905573305018993	0.18602026983525	0.276385982768661	0.141890619089216	0.0708741511118244	0.610726032339063	0.135710100475355	0.127921492076518	0.218401082412247	0.0823100683435251	0.427108399521448	0.644889402742482	0.374264095133686	0.152176523506094	0.536115634178318	0.243809842219298	0.122549418263117	0.075011271691417	0.516671405116876	0.264648768306367
0.282839591466403	0.475210491278764	0.42387387298799	0.779290247895254	0.320155266001592	0.271753721290883	0.206813941452066	0.303903553835331	0.347652438315653	0.17376880940128	0.230638540533967	0.295584202625998	0.196791711288821	0.341024308823542	0.463494907882309	0.0754188172053875	0.442639305708604	0.480693668717741	0.28238110281124	0.190660886428619	0.377653532348596	0.173851204729485	0.390930095059271	0.0572626336788332	0.110457711810483	0.22253758635671	0.134055567664768	0.103428926370313	0.17848078972438	0.315353149519598	0.189509206146954	0.129301326348929	0.298781272581891	0.158169482680624
0.399884951913571	0.0608818592965956	0.405686383314667	0.153612408550944	0.488025456753272	0.218107963452463	0.553731644669746	0.765952508520181	0.447622202937983	0.121624320340082	0.462597688536148	0.540194782160984	0.289408840413999	0.271559072480323	0.566798873682344	0.0705647542301568	0.280534916844067	0.587412533758396	0.908713989884255	0.0022112449962902	0.220728643279512	0.123254725464538	0.113292271666392	0.256843575069957	0.516936804981558	0.40226787674485	0.343478484997005	0.455471376750958	0.211267459326308	0.185296407565344	0.84211640650961	0.387227581608465	0.638099055966675	0.214420058128065
0.385494976554579	0.676680184191701	0.141493878549212	0.222243356856037	0.0942424779680522	0.543906274092035	0.203782052124453	0.230213239379972	0.273504708012851	0.516577399657566	0.715382464353372	0.617819658248835	0.0994887700553534	0.35175540804501	0.0685464632271993	0.792505257194375	0.794757929296587	0.381255134790502	0.155239284338148	0.825237759502297	0.400727745821947	0.719615109046331	0.595455707968794	0.46018004052193	0.225117242901887	0.216896779477466	0.374667208258622	0.535415321389849	0.857424595591612	0.256691331172616	0.175084958417189	0.634729202501453	0.514489980698073	0.709039670280795
0.829124313198095	0.469688979038182	0.833061717454905	0.351411849654508	0.062241955897142	0.577981132274722	0.324674911964743	0.637497957071491	0.146766854024909	0.0995935699873994	0.117401628840435	0.538201905383856	0.667803620010907	0.374244427225338	0.499889646518057	0.374708262596851	0.689210059458413	0.879923139145563	0.929315496290381	0.0385597261213039	0.579954582618452	0.574760287078071	0.540078845277381	0.883743048273797	0.571205738864448	0.353138758209485	0.711281443130068	0.46895006401633	0.603171513932302	0.749670878494978	0.0896136065993658	0.0084115070823422	0.437604374729515	0.310666750894019
0.716450826911529	0.378362263835988	0.953391786361653	0.755774976156456	0.691690049838186	0.677871625346005	0.938912431955405	0.351586393869422	0.835700698743506	0.909888658914253	0.48768793188326	0.678926734719507	0.206954591027885	0.740230433277389	0.933271526053819	0.917369978634086	0.736975705576465	0.729592385290489	0.529854539642479	0.959975650989979	0.854383377952908	0.93847278315015	0.742553987498857	0.961013045248075	0.212771916509725	0.916829274326374	0.779356756076744	0.942490760298767	0.85330010530681	0.941573737586399	0.774202583723464	0.123715485640435	0.692942605403606	0.107972615059075
0.0647351281073956	0.146654743404083	0.117435125889457	0.143853672124784	0.652587304427443	0.19594481398876	0.0493699341479918	0.288149431787283	0.210253278975783	0.310367165766569	0.141795926771172	0.339816016734123	0.079496040250698	0.0918888432456386	0.0257511517160654	0.47130604022757	0.232378459709194	0.315343690668753	0.175140429904168	0.471213481241045	0.603471134161763	0.0931529950953448	0.429985174737922	0.527287437321934	0.0831253396694092	0.205900619501432	0.330451284368912	0.330840099046507	0.330326187231885	0.11923260196777	0.0368281104653828	0.504989270946343	0.328496000529959	0.530199370325389
0.0134127368320327	0.733633379675996	0.353017587200865	0.527080529373802	0.979111986195441	0.13490897504648	0.286756069575142	0.17760236975286	0.682347554352488	0.683283803520824	0.121800188608869	0.119907677469304	0.131512461628423	0.649603641614989	0.470781683744111	0.75905613559896	0.0654955158786726	0.38888561912882	0.308672075998578	0.809077214448054	0.74900562450322	0.193364827929806	0.44922484747305	0.360480152519288	0.242685229579828	0.465985751804056	0.379228859573268	0.834589453222318	0.277864861133481	0.747732471496624	0.745842448748836	0.401461665913591	0.754419611185706	0.489436725476677
0.878914124588959	0.414906256868762	0.100463358304126	0.0920828442459281	0.897219348728721	0.241327963967254	0.40334786874685	0.521497070471763	0.81729143685924	0.319781319768388	0.0851874001929401	0.342672403138684	0.171589770739028	0.584821660233952	0.847659235438387	0.318085897059725	0.413475199644877	0.156638867043604	0.557101365361269	0.113160088642402	0.856442611214221	0.883710679226924	0.367315993680427	0.363533603571841	0.270319718996069	0.172533089442081	0.195236098959893	0.333212776599192	0.94754468787636	0.44485382368005	0.713530913345704	0.58580276513211	0.913370670305348	0.660925743038817
0.0419135151352989	0.13393359332444	0.164605136515295	0.161766008888556	0.110797421851129	0.0056352248074006	0.118479829751908	0.0143077753154667	0.0959346813637625	0.0313445935261712	0.0315951747668293	0.0437428209036356	0.33170116006798	0.169540210215646	0.520579874612208	0.149327332606623	0.139904569423886	0.260600472108263	0.294422294656501	0.208851136382382	0.540915801498927	0.123445917986126	0.156991279400595	0.112604248660793	0.325107189449589	0.0777186858965461	0.116982085748059	0.0355384213158097	0.434215262982766	0.345600586179187	0.67907767649576	0.494063471024444	0.138974820824994	0.0698541731043607
0.711595556183124	0.92991910320931	0.730422811427372	0.915223808238578	0.118527080286327	0.957358554725609	0.894456425288449	0.859810787160155	0.990818974663133	0.86416222544941	0.575023409380493	0.934485559163638	0.747510252562256	0.666310338471908	0.875340817691396	0.862075123374297	0.724299155145678	0.18913404578722	0.419624187775151	0.849357310051359	0.401905409289081	0.993113334749979	0.834112541929586	0.99375093145546	0.843948163222803	0.380800298076616	0.792026548289666	0.927573698922585	0.499532168989294	0.770541081939265	0.764383674379345	0.190455313233077	0.918575836693622	0.602763176823872
0.47180681088261	0.127951849198875	0.0321971263980017	0.0719388262440925	0.591209371959246	0.833875804743857	0.565266600581664	0.520095394960949	0.647736031462586	0.514987128694383	0.165476857204215	0.249243641105227	0.118579516830983	0.0891422073886345	0.45071979827738	0.217610442562948	0.4035054699916	0.298220070672123	0.0597866444329126	0.291904846177818	0.481272937290453	0.284963267381445	0.136397542412168	0.66844609340989	0.645148390989883	0.0502519457254765	0.114609435746619	0.603299674057926	0.470785481644887	0.580778590409884	0.483397211376315	0.628449227048333	0.720645080028734	0.771820782689113
0.445628292247689	0.927694246740193	0.3233397772671	0.112293892334751	0.804504743985651	0.916173421649293	0.610697260163599	0.992897433732144	0.783280938348472	0.921619930607338	0.8432083892368	0.0445139904531022	0.839416404769512	0.790699019959186	0.980190183363173	0.804667523992378	0.734808890646463	0.977633990134191	0.473961570416557	0.165811799862236	0.152713944900359	0.826185340931048	0.0758953112758001	0.610669979097262	0.78690065883328	0.0673407768993871	0.51214316141224	0.0784122817539204	0.970382335094324	0.317796794826554	0.167113639667054	0.846418880002112	0.425207612236422	0.986426053453752
0.558514834092252	0.883808660921279	0.726015414343628	0.897930905568017	0.70029630831041	0.935410533290863	0.800370702567161	0.411804217209103	0.353653948773561	0.96868349339273	0.793828364020966	0.937426614621018	0.738939758360093	0.904658708865601	0.762057124472312	0.953389321369432	0.916246846183573	0.802026042275586	0.668726479962291	0.550029861807924	0.969933040797781	0.660991132718861	0.966262992138842	0.989075718683932	0.932446980610697	0.656866472491783	0.759128366935487	0.955568975624692	0.956757274262472	0.874055751879935	0.260889099994565	0.281641670192907	0.811811938260509	0.750742100058665
0.623451326719392	0.322127000795455	0.107339966935653	0.811488362886505	0.138258793525759	0.286480335405523	0.295711719451824	0.0280145045196064	0.452809930781864	0.561623807434373	0.391955719027025	0.685658825810469	0.207251542288182	0.218825368835655	0.97412326898551	0.330527625477617	0.614277373327655	0.674271823274152	0.49002039918183	0.61317259976971	0.743826280179038	0.0120644098303498	0.0645395754162669	0.119963165141111	0.342434246074158	0.20373581805636	0.313808441853532	0.478305347061548	0.367506886100309	0.600787220691229	0.0837537455053037	0.243965736356486	0.462445246662132	0.402242168460249
0.102301981431408	0.183819444515815	0.484427265062575	0.0561917450410807	0.351851834069732	0.176574714374422	0.283515212445887	0.808982696051666	0.941174036858819	0.0954061382190952	0.635445441081219	0.0713174153051036	0.805785985563124	0.273446843409748	0.252448332010809	0.123491282666118	0.493467868675316	0.816633372853626	0.274893743849509	0.452811321954057	0.259285640180845	0.78336892769195	0.3116325028288	0.136947189300182	0.770022336225279	0.287978091368455	0.472047530684072	0.0172771505670042	0.185218784779961	0.680334613061868	0.534240429177582	0.542027553804544	0.311111679643716	0.51082256306237
0.156910440805232	0.325536312513301	0.591617444290338	0.580999217988067	0.588450352374178	0.109155445571348	0.328137602275468	0.144552451446974	0.14509233918654	0.499170280044318	0.279493888440825	0.330695893952496	0.536611886872469	0.156866636959685	0.369825941121592	0.267830242951459	0.389102473974583	0.018389358598057	0.0949562114566997	0.575005363558386	0.457556430844103	0.209311534470539	0.310064258040074	0.3459784682995	0.736903940893264	0.105738445706843	0.128671583516936	0.278001532813465	0.388280887885607	0.212296057652895	0.194337122801138	0.509781898773959	0.285501799864808	0.298465115050139
0.303617738832287	0.521431484796581	0.164552908043212	0.530235032764441	0.978239670356464	0.0473183796667311	0.167400505938344	0.290500983675684	0.366342872452449	0.578804626424921	0.0444674032484177	0.627125738080855	0.291893857532179	0.121900500905353	0.0569280577038813	0.090534187926799	0.18946578579475	0.557815371216724	0.170874390777439	0.359056680857491	0.339126811135253	0.572015743159202	0.163651057351912	0.261888900923553	0.076606588106799	0.0337593224234626	0.106035349788854	0.490457978498219	0.221398822358896	0.0876382439752785	0.0274061293882608	0.137742371998349	0.367857219851402	0.11931903575394
0.0098834035480636	0.825050390758741	0.189659627747989	0.0003880954832816	0.0889120617429547	0.0513728588289506	0.0888190142416098	0.008347859101277	0.415158888751828	0.237854301567863	0.0904778456573928	0.112589032921507	0.195447033780384	0.0164283349529032	0.306982155215918	0.076451402249067	0.104526805193125	0.0453295602616607	0.0719605780413964	0.0183984001892051	0.126856382333474	0.569001012583323	0.0519045230268234	0.190170045156758	0.461522668143172	0.100368432473491	0.0518109245942852	0.289264321023262	0.0066240496268942	0.0338009719413659	0.157184167056599	0.140936236517954	0.004955608460387	0.205347170076308
0.336676405701565	0.594936929529326	0.56769608953482	0.620358567788201	0.720911883447169	0.352862206882352	0.561960606716931	0.429233165303498	0.41087945373468	0.626514514067666	0.820773563132078	0.386180815746637	0.865320022326211	0.955277695663541	0.521103036092773	0.291820678468205	0.863338282954345	0.60918937475312	0.914381390250528	0.455559791244799	0.389663908320831	0.372467425533857	0.425369177405518	0.501011870306139	0.0939494531376306	0.63818004318484	0.640983418335336	0.173070241359578	0.498187822331687	0.456100361960425	0.818967224981628	0.93458187478275	0.316869731531992	0.833047914931545
0.239654898209965	0.195877830004494	0.0299878590620496	0.0274661904423792	0.0037154236922813	0.0116601158677821	0.0588676660300289	0.0072301233395127	0.978046803955426	0.0669859425001352	0.11098499260366	0.0827296865182313	0.192011235828308	0.0433700663340638	0.0989094598296315	0.0127903221257943	0.0130398128900631	0.0038331874530608	0.0623697687158024	0.540222149256624	0.157269800539687	0.600689768161333	0.0318955916659209	0.111011531243106	0.0116882472580582	0.0460876411258594	0.0288805814574363	0.0316554220189142	0.132873508430859	0.213966909961226	0.662554392375193	0.358580980918553	0.383236131276148	0.0278072548480626
0.287198965534917	0.0900162309468948	0.0433037409596697	0.170491440588203	0.734426745999342	0.0207135847112215	0.117772759981348	0.0873008984674145	0.15117352921297	0.224243065162034	0.423105149746901	0.0890148006284618	0.88381438481911	0.0967020296911708	0.594584338179993	0.0064522597225342	0.0762453538387096	0.0806185716980984	0.191221358212805	0.27119095606547	0.0519988267598823	0.285190530272131	0.0308978210083096	0.0426267890669366	0.0497350423042095	0.138493715800224	0.0202618892781441	0.0209342022049928	0.225793406868336	0.0964651507850188	0.118323032755327	0.731565029498239	0.045785785286098	0.0141386873312025
0.848815851048067	0.943101450131454	0.891873651288793	0.989886613224823	0.69204726891908	0.875614025646868	0.686220012404977	0.872435101189136	0.998133156297125	0.726372620851257	0.67930919984213	0.911159070052795	0.845453280158025	0.81042640452707	0.83989246578295	0.863996161191748	0.938680453483979	0.518253808433089	0.924024061683853	0.913615668494467	0.828030428045623	0.820860095310428	0.934433575368055	0.530674936758803	0.914755284084194	0.775933073446355	0.892606338290498	0.734302903579992	0.875046811869651	0.86793059468179	0.655886196225383	0.729133989299633	0.394513412339547	0.704540569501174
0.973477643011984	0.982384498491328	0.405555904506934	0.446838003005452	0.51942754324476	0.878644922289962	0.81078539178403	0.353964672621176	0.970927242875402	0.72633703011101	0.631417855050384	0.615599771707828	0.595391423800759	0.390976644635132	0.910200588439535	0.803555517629986	0.672662197787848	0.0854285216880892	0.140641961462829	0.32992032687837	0.765395590389677	0.985024465897994	0.758351384242968	0.97598801703155	0.777908869678146	0.632577766723214	0.84067036497076	0.929393295745648	0.860566068032521	0.976632728213536	0.598326478976131	0.797120142229041	0.937415854505051	0.650469827493384
0.141642212455148	0.153013226604792	0.0604605387999757	0.760025676131187	0.174387604828664	0.456193401064769	0.350318989728421	0.142949287699689	0.107718690628205	0.768449509101804	0.154277690757191	0.0890786859350701	0.169966858556349	0.134940864015748	0.0370670344678021	0.331301958981329	0.0269038778426501	0.20112676804451	0.0741227032978804	0.780935203060408	0.874392262495221	0.0401006029786078	0.121813748313844	0.317626129199134	0.866659738652186	0.0622467364300843	0.0066244202806269	0.280939256821458	0.615118901642927	0.17430758927376	0.248883154529475	0.26167867398875	0.753431534184707	0.387906829246717
0.82455333794374	0.846254742404957	0.256439036539605	0.61644759004922	0.175878624677086	0.967778085247632	0.763680113985368	0.929719210963963	0.836885320266833	0.979241458449319	0.730572634546486	0.47335768094417	0.871001902963643	0.396596868899376	0.999647322034044	0.929413660586279	0.484695066631227	0.309346923912299	0.186366309136357	0.557571265311167	0.475502313860639	0.796461861040151	0.486169575240358	0.844362880149359	0.356085784300543	0.247795700111557	0.336708817670412	0.768330314981113	0.821272955217544	0.422435639548627	0.469713149805761	0.821281779514191	0.405175283355634	0.202028897862734
0.430742590648822	0.065155756387529	0.179570686718582	0.0789729123600976	0.048898455113313	0.0748127792776903	0.275423017228999	0.165131075785218	0.39630302388947	0.299806544710259	0.0163777666430422	0.0696259231006739	0.1439593142183	0.143779618204205	0.22858172996362	0.631059240568155	0.27822010030635	0.0074002847968284	0.0957535499249921	0.339076493860878	0.439951058645643	0.266071105586585	0.0795030577558712	0.455798081748244	0.103792646818811	0.0274145532395019	0.0590994786116296	0.386855849844457	0.17453869512874	0.831206364548167	0.357915544144529	0.0065267713093866	0.608228451062283	0.0653197103650086
0.0038999000542765	0.577365686928694	0.304357701029118	0.040887994461706	0.900348938706607	0.0357113541534768	0.0162956800001116	0.21756665347456	0.51058754233284	0.130610723372128	0.421227890907097	0.0004245748836117	0.765680211580231	0.0038573110095558	0.179079403066956	0.329839793237259	0.315801468611814	0.127313644408254	0.0686552038479532	0.0014122701135083	0.0673318435777247	0.0827933858362952	0.30052520354875	0.0351499168403918	0.379440855547692	0.154438610880168	0.0512465784459195	0.121457813096431	0.0392367343889669	0.0219699699060751	0.378012314309162	0.574545170821673	0.0405938256375285	0.313448486785225
0.701813644841252	0.666736247065529	0.785233686946515	0.748057197857949	0.17620001964373	0.286575597125959	0.568758142549591	0.270651248773966	0.285755934574367	0.678810953287561	0.536063317309886	0.193775435142703	0.388655806922386	0.200577347051598	0.524436026011994	0.962135197911487	0.292926167552287	0.331703651369776	0.791921100707064	0.616601341617857	0.183001866582998	0.831611947718589	0.610364196592741	0.981230882692581	0.0417172490322517	0.155291009142339	0.627258554859426	0.872184892818219	0.258574976255241	0.487114154623996	0.309603623547872	0.178092654832554	0.0944726122142303	0.092720691880423
0.358206613635787	0.26686927447848	0.251292102120424	0.490468742529531	0.0931255308304242	0.0593173077217284	0.018261021016618	0.0365233325439377	0.332687400574682	0.0666822010606271	0.272875698606185	0.280774260992755	0.729733300953542	0.443832439190793	0.629486791855927	0.0558969665084882	0.793418923225979	0.357007176249731	0.854551005495451	0.484904381025566	0.242029305298049	0.0235134337995702	0.0411109801814924	0.0053159182971812	0.567392679456717	0.0837480054474365	0.384874206448962	0.060110420784748	0.20742089372623	0.388637997703721	0.119798580555297	0.0055902460794218	0.7139133093391	0.610957847027322
0.801979756889371	0.716150297559428	0.464179213743884	0.221201996673032	0.159460990648611	0.344475220681628	0.469167264905994	0.243440463634112	0.0158665669245087	0.340191058668823	0.202268657460638	0.433281169396782	0.0090804765168856	0.228918461916661	0.69073772986654	0.19375921242641	0.645794881311427	0.278017323800827	0.575076722485214	0.082833859517625	0.288096507513127	0.2876883756279	0.579118276290123	0.23506692659711	0.0751149111647273	0.526597301767363	0.369311475420978	0.47467235126152	0.176094545804742	0.56248181313943	0.797392907680677	0.248274745026225	0.15558927428303	0.034336830962099
0.002210824408059	0.958659141164917	0.0757718722759267	0.669633009776454	0.275830700349201	0.155477843591367	0.0377732388760471	0.191428234611838	0.661203289326489	0.344565132825417	0.151539291205675	0.120567772886362	0.83947586702757	0.0189882934878775	0.849392476485448	0.570763854427799	0.0898111454114149	0.137323515047681	0.645178386651622	0.454122909581341	0.0243093771591138	0.125464178092846	0.177589643497031	0.266539612274936	0.405061388848708	0.244438686082343	0.217374208975714	0.131882897636261	0.114910522537875	0.08617803180572	0.240039576818036	0.713877243825432	0.153047080542683	0.0924815375842137
0.959650064409962	0.399065351599932	0.0415167528669076	0.90679021889695	0.669248697094507	0.707638786911926	0.632498359489591	0.0780858200954622	0.936559614351433	0.634836609570846	0.212898501814608	0.956991979282289	0.445457013936125	0.509789816758785	0.224276854602839	0.200571283791501	0.218631132271441	0.19561062160246	0.255763747768092	0.914315878005524	0.95477225824588	0.971669761334437	0.0314949883329299	0.637153668264997	0.52731793753241	0.0625046420986592	0.158210705620857	0.583765328778811	0.765030691476318	0.88316210334568	0.29176675149239	0.679584798882446	0.76212658975304	0.835097283739542
0.796973879241082	0.847159458982776	0.101359705367806	0.402703963141385	0.162793524720862	0.245010728941469	0.811115839606086	0.562954860822444	0.536526117302455	0.628530159196998	0.27385561310184	0.254729953326217	0.253591624847891	0.886207796581149	0.989741294260813	0.827625161157845	0.417840910649504	0.35575149995098	0.142403206531746	0.146848396106899	0.180602595098129	0.936432036798668	0.251747650090935	0.791543290022311	0.206753648962127	0.421691695744492	0.741940051871777	0.71103399219323	0.541969224784245	0.532384244388764	0.331847988636081	0.549654994054158	0.567883920648704	0.539307085841622
0.779519717356495	0.990887581672245	0.925504488019246	0.74458913737986	0.713291314468088	0.970388863775679	0.871372830836455	0.815113703746453	0.935681083504957	0.432383608216921	0.492457509361698	0.367807404200386	0.388136181257669	0.925740884184121	0.936839488192619	0.67756429357329	0.999898257033772	0.663443446787409	0.950528377495794	0.827142918970817	0.90473449102215	0.947158365263081	0.964320990720733	0.731629714397061	0.179219583478033	0.912661022965299	0.896142933203355	0.763254940054047	0.932070832361752	0.964992955000734	0.964308241731254	0.994873598707692	0.744265320159849	0.811379360331251
0.0997968670883251	0.550773262806838	0.145786453252905	0.775102800788851	0.556757545870577	0.327828646228138	0.289249757988533	0.35792809950119	0.133240966510814	0.393341839294715	0.391991919193758	0.163677280643621	0.263970264886624	0.316628621202475	0.482818198454239	0.0554282209325402	0.195430171880341	0.319088808233387	0.0012437535248836	0.0966480354783079	0.0691055275747131	0.355024532393033	0.139721404119517	0.514412066675805	0.569290120329676	0.059201833453264	0.329307414739843	0.177425933680286	0.039661855232225	0.26406459634109	0.878460104138225	0.702143371316323	0.21689196040887	0.0970655123839761
0.517195436629428	0.718021451253852	0.245046256427062	0.31526776066243	0.235880279021846	0.364556567755943	0.198740551590947	0.175838459489471	0.348496074480691	0.0717482313229278	0.119920224030754	0.262994028813372	0.195696510206247	0.190472795554667	0.24632842171173	0.429231762532563	0.696242834833007	0.376950232325246	0.0700489104517907	0.399300425367103	0.375602836807897	0.0902816184767407	0.549541512666494	0.297560415286237	0.400850944058639	0.197019097983492	0.203254287353235	0.26905461517539	0.17561824534234	0.235752306896399	0.0547277138487794	0.605771625164206	0.162695340076616	0.678713631395768
0.134408149714254	0.688358906350946	0.253718849732085	0.52177309986246	0.022059872608388	0.637344437183841	0.415982126150501	0.497140890447489	0.567524290939617	0.812668227594139	0.664564364885092	0.375603591897652	0.507784667648819	0.43736575006856	0.952707791236711	0.23636113187146	0.488477444052311	0.815837188932198	0.324101740057208	0.282590486598471	0.130850932232042	0.417725831885972	0.149280489428725	0.692513827995324	0.28289702638975	0.427628604023595	0.260350809247966	0.309981871403867	0.20370225742503	0.492356320669524	0.160784763991838	0.0110745228614659	0.563386996182762	0.346126708869658
0.57741269736361	0.536333171067688	0.371668188809694	0.802301362160552	0.625738037277989	0.737702393145044	0.152301265438784	0.748070470300509	0.581949569025205	0.686831749541325	0.124546431988473	0.834994589845521	0.138119961208581	0.465458658463521	0.797618001933577	0.673427457845171	0.658299409208889	0.187879213674524	0.125166024920875	0.901514888590627	0.504825744753219	0.550023169748991	0.481292453436918	0.704875845470838	0.365762781950851	0.135139745725064	0.401055789108471	0.440948918881483	0.588450184100316	0.610869256950067	0.0490432009668321	0.853694066262453	0.94407409170218	0.319316266627453
0.469169903403631	0.59907782349317	0.152232073354634	0.349996266787335	0.623846740883533	0.365254551432409	0.0768147365457927	0.418233496852854	0.425618338435756	0.438520081041936	0.241250660346456	0.308969235653005	0.304942394987556	0.110815253574119	0.688836056629645	0.234072530430061	0.111553491596169	0.0543555984700702	0.651352026851679	0.23745668643429	0.231604939597949	0.390986171504035	0.394599408403748	0.20941006944847	0.157808483168857	0.199594351317367	0.145014223589777	0.136148058569636	0.415981056069318	0.414845830421694	0.356726197606481	0.285310619635539	0.0760169886322181	0.578020446193497
0.381947278882835	0.566245923305716	0.4830837466328	0.783676450530135	0.722936107616348	0.834956337040501	0.550190037565247	0.678894411834661	0.955570702659848	0.891169083886434	0.585702716130619	0.997095826505131	0.609654793618751	0.431178953539802	0.0688139303516966	0.809257017119333	0.33290184707167	0.847756799903944	0.671175595657256	0.778072553686006	0.606103231989122	0.96024025218706	0.701348580708288	0.860576622975083	0.156150849654254	0.282611368646707	0.15771527257764	0.87707814465362	0.586079199332958	0.386713024416411	0.818580727871145	0.44573988920455	0.108695320279493	0.195808484797119
0.0615560550758266	0.282731768068959	0.0377930499672772	0.0574929956186431	0.412206026661565	0.0463364777974732	0.0567799525917011	0.355291218499584	0.0663118821219633	0.101588087377233	0.109347872559104	0.0253937786939208	0.213212155006471	0.218918937445373	0.0426282227317179	0.0070766415248913	0.0366634898497006	0.0524036881738256	0.346706212070964	0.458041182373088	0.0253926886257698	0.0392228312596644	0.062711629168185	0.0279181688010554	0.107750324716784	0.134418607614372	0.014673766916213	0.0330103311623625	0.0157357611514368	0.0165892493917293	0.0812380778937048	0.181005612723012	0.21238572410262	0.127488825913386
0.877372766302649	0.240435985492966	0.460734303039077	0.546384774757728	0.207644496724004	0.882944167930326	0.910324823099084	0.514589693900452	0.244749442880632	0.816186205177035	0.803620008975721	0.630987927416958	0.251679667383451	0.496651173478246	0.476128042394456	0.402442132800369	0.611477882845682	0.578147774090461	0.470514276290158	0.0698244519387171	0.832967912656684	0.324865291158743	0.568953490850572	0.632642577400218	0.417745885047826	0.563689283787751	0.155233004159469	0.832782498677196	0.834356498957102	0.71351396714885	0.863062423078719	0.803359364793144	0.538217011966173	0.275187113039087
0.915732334599624	0.867304303501213	0.872322548647336	0.414022850470786	0.944051045235967	0.800733655009724	0.961148157402852	0.958118334908366	0.542060555329726	0.697895349994248	0.894600084726182	0.724387807504526	0.957425826840383	0.65410621468912	0.347653647309727	0.810050825242421	0.998607081070715	0.997346505204398	0.929334706435708	0.353640544774758	0.876799357458364	0.570147569720599	0.910443062995968	0.948494104816082	0.95776987252304	0.923748081129355	0.96106554310351	0.906390842580183	0.997483999193503	0.893909731715314	0.897454092214499	0.926627296729772	0.992811096136379	0.909546096667504
0.552867327864812	0.32459626619731	0.731951114478706	0.756776519084003	0.0608372716101662	0.529866536178056	0.625623897383917	0.149487497885229	0.237269715155301	0.402519554796542	0.665519719937607	0.491670461066699	0.6396285755657	0.188731564636423	0.581840857180969	0.38486635880131	0.788055505170623	0.84743503153376	0.776604053605026	0.353233295971739	0.659793546792308	0.1527532736477	0.864307013643594	0.578609236996293	0.0803247155595818	0.851178768036552	0.953876063790612	0.432037381977465	0.337241742901049	0.62329450928439	0.43693985888387	0.0796737163221919	0.0067666290626146	0.0644283926250338
0.110358960544937	0.0239247302511693	0.0555889468821767	0.0410487249804507	0.0213057811246245	0.225034642796132	0.0256800127159367	0.366592781979447	0.425633959744991	0.285964579772647	0.11801925979002	0.0328172043325666	0.596445899077152	0.108491597473298	0.409606650978613	0.0826950238107885	0.0470691472149165	0.0554947753565086	0.0279186306281305	0.0576880997558494	0.0821786403571785	0.0916805701833507	0.0262827655424542	0.0136285587226728	0.0729905604246836	0.018651300090509	0.0214090435327419	0.0243741548082405	0.162093458275361	0.0988358978215946	0.315200481697623	0.0296234177298343	0.331423209967763	0.163305475709939
0.965638560863051	0.483880322309641	0.959425094618201	0.261057146540678	0.311739123838999	0.902212285532068	0.997819225956431	0.624952212496438	0.956269908939813	0.969056989952307	0.83964981524991	0.684800278860003	0.900112409335476	0.907569415664117	0.702555419750886	0.966130890428821	0.652278831095616	0.892649054981432	0.898674251021591	0.68269204926783	0.852038080918231	0.985705263382303	0.791960216746766	0.949608593136729	0.0336742379380798	0.99202639164288	0.978904961018595	0.9966769437328	0.99432260522571	0.971955464638351	0.939631483878378	0.959290398504135	0.994656969642856	0.151056699806514
0.303829163619382	0.645967803500167	0.826642921040182	0.695591110313282	0.9653089492179	0.269245264308443	0.420509754441622	0.429364568718216	0.581423130690161	0.550510275909098	0.61821394325475	0.104610024398408	0.441242407105086	0.413594782580818	0.83192414825188	0.840080845694908	0.742248250917834	0.932979611577912	0.818330448233615	0.484345423188815	0.299762102282884	0.933933715240664	0.715532105170085	0.616053625501524	0.752325860641398	0.516697086606222	0.899850563317186	0.810419267612885	0.128545592366405	0.514243091990332	0.578622817216256	0.164763162531088	0.344002210482895	0.493827184499666
0.922470743101494	0.40267091532021	0.661262078558825	0.725845417313458	0.956891343824248	0.901794870365358	0.878513917592554	0.924019802970052	0.665865467925648	0.922609874905921	0.444601458629411	0.777242642705382	0.793182842763057	0.959647784562643	0.0891543486147591	0.83729663319527	0.721700318518714	0.517495488887589	0.89652701901465	0.907542167291093	0.996139750004966	0.725631578133444	0.245341390847378	0.840887236914118	0.870256466352697	0.948759386546879	0.919733107398547	0.915276178106723	0.889832619757073	0.905419313481214	0.530382128614155	0.988439787504368	0.766959595776948	0.214262415479835
0.192199116846437	0.999353572718377	0.146439967761296	0.101136056832396	0.298243922734167	0.614891539370647	0.723585740234046	0.627094324365579	0.779947341997338	0.0639455843302182	0.851725168980946	0.262483127135219	0.938568050035178	0.115204246176088	0.165587442923675	0.433021536054457	0.334847071466249	0.744923535972585	0.461019388284803	0.082028456259292	0.0814407469073406	0.941653302404506	0.083717981052417	0.651908626483377	0.650744649434809	0.9062427598097	0.772192910747166	0.0784135903393828	0.216726762673234	0.0032366572192215	0.761448281202554	0.370489882101461	0.599349550583789	0.721160058850007
0.189694885551045	0.441447290772599	0.42461378090991	0.434473452385313	0.309939596656046	0.317085614094333	0.253065024780711	0.145568544447941	0.0206442962546336	0.547709363434076	0.558723027782913	0.428728498458431	0.828339248417781	0.329567981016588	0.394517741008216	0.150125047604796	0.311722331558988	0.217099763279139	0.0867721035604626	0.644347655512916	0.374487116337753	0.177376217920297	0.38429114746475	0.539252505072687	0.235709292872538	0.303788896434115	0.116439145042498	0.615376560036278	0.183146912603893	0.529909327841907	0.327188060072138	0.216617613242206	0.308181387939525	0.556220879530257
0.0546347987814269	0.948474259698218	0.403831307273693	0.171870694125752	0.360620635836774	0.397842954539006	0.0342783718804539	0.0298198259110176	0.787383405666859	0.0133053558200778	0.217303773422059	0.0824884455808146	0.257044286670314	0.0319784913891983	0.385943448436459	0.13762638485016	0.0642330969082381	0.060153858275768	0.0076651799077552	0.0853656837882952	0.254282725114649	0.318234986792887	0.237611968132945	0.174876989615807	0.298422852917737	0.118196567276128	0.330140123084955	0.354021299051189	0.156809351732327	0.0313329117259044	0.138853151050502	0.592874610020308	0.378475884928068	0.0743463565413531
0.553818134466526	0.405531638064531	0.509501613475675	0.214047299884805	0.335763055916519	0.120295982776806	0.229224122481879	0.396601253738865	0.155719067881646	0.567978224275877	0.816626371185161	0.175649996630715	0.13535160450055	0.563910142295509	0.79627720259518	0.265510700652938	0.445982588590699	0.574217030248026	0.549273089511045	0.376067112225292	0.195618262173458	0.172960168320703	0.702956062349411	0.186474296623332	0.544905205537215	0.449114793974481	0.406236989620399	0.183691377977047	0.343092775942154	0.518365977270379	0.367211006813471	0.467870356044211	0.223131134453954	0.628021032144508
0.0182371950039327	0.0523826674986633	0.734038177583614	0.23260218352808	0.0362480072009348	0.009151260742541	0.741603783269493	0.13417942207689	0.183583768262803	0.306713585480126	0.484335158129776	0.199321981114947	0.47258285389657	0.0046623330447041	0.0746231369158659	0.586928527672604	0.862795886585447	0.904161540172937	0.717294560682123	0.66447359965191	0.457164926705474	0.465296130286867	0.4733589549872	0.346846504990146	0.0068728461706769	0.433322607468937	0.465597017724017	0.253483406039274	0.0822208506610881	0.847534153983293	0.854230078640687	0.0059711763721014	0.0092454191800138	0.001721588375252
0.805781629036254	0.667198719939271	0.522316903935384	0.727707823050787	0.11434370119029	0.853884584957181	0.753059148156614	0.378966689784317	0.411149808635581	0.60243743036065	0.300970056462182	0.581582534321875	0.761917869345353	0.203472238874224	0.219869899429935	0.27260728897393	0.98708881062705	0.929144053628196	0.972318763045141	0.902157797910963	0.252515442096712	0.191989780714138	0.956088819436718	0.699366905384076	0.690209318218643	0.503775298517723	0.442664046291629	0.585104675381872	0.905898046361867	0.483998659328952	0.607490819824818	0.618438033737191	0.677983329229247	0.69926972326778
0.270151654660945	0.370447050663362	0.781241550528421	0.511917598667853	0.838344167831062	0.35791773445811	0.497363298714848	0.46586636059563	0.0494732113978402	0.489007905683345	0.79656024547848	0.588401916642777	0.843163346253624	0.438169212114888	0.628920390685344	0.554308128290374	0.782349894659593	0.302787402463156	0.438696411403575	0.73950205832855	0.669469964010454	0.0564045500059665	0.845821179689622	0.243306943652162	0.276037761854995	0.828259973903521	0.664079413710565	0.382921397298068	0.686159388168095	0.719353818084409	0.413029625511889	0.779156244871625	0.20366787384899	0.840471030456271
0.0025109951352637	0.935596794366387	0.0373648206873582	0.0674956632594694	0.190012206747113	0.0095569556102381	0.0160422570009933	0.0649072731293262	0.29881908307189	0.034752475814064	0.283399306165259	0.0027356308581747	0.227669515148678	0.0369631053157976	0.0988550151468781	0.0939853852497596	0.50323454173823	0.0963954259901376	0.321252027508206	0.0466093840017416	0.0199394997722045	0.468671082007507	0.0043005210417854	0.0169517050718613	0.522431888450634	0.297300262096252	0.481999096804123	0.0107933761544088	0.178480975787055	0.0827083428840435	0.0159562211200493	0.403796571517777	0.3290073759208	0.459868168352323
0.0061829612399123	0.96868119815581	0.423251718481531	0.634636093289188	0.210140472347383	0.418519657767872	0.390152383413381	0.210481019130807	0.744367344101487	0.172627845803467	0.330074613945283	0.247510558951506	0.820189519308252	0.208717995880712	0.331130174834685	0.861496596334832	0.382310831221168	0.399761168235029	0.379653202659603	0.168841432094126	0.316203298086641	0.805214557154779	0.573159918575268	0.629947087090619	0.871756314338767	0.559881014237865	0.311645230240772	0.730943297607756	0.157623183680141	0.341814610253653	0.212203881851394	0.124814147336498	0.517292536810334	0.174270185504918
0.975116880917077	0.406033728461045	0.454385400378074	0.708589395182326	0.179363970513084	0.959949839982928	0.862424172685348	0.949843145297424	0.709561000848956	0.89326480101143	0.763982127772909	0.856624483025961	0.794264008544326	0.732065133984948	0.779507146144824	0.685410884733562	0.762768898768472	0.638090865359752	0.913625992319312	0.370886447723314	0.906782294184448	0.664291278395287	0.496933496114212	0.679373284491601	0.488470359543101	0.857271711522152	0.317918274802267	0.697563652683283	0.99561509855588	0.964751912338606	0.553116283673481	0.776347763234387	0.310819575557611	0.742917967892012
0.546331959137069	0.853547154384366	0.919240114549002	0.601171849397904	0.924395013396852	0.732658762714358	0.910742566503142	0.864870704838509	0.621560949953759	0.676563311896756	0.877909463621125	0.213047791560541	0.970208748160354	0.531316157253491	0.995377508539881	0.987859477161483	0.766107270695097	0.765453359520997	0.983766491682563	0.698454721638467	0.962542548978662	0.501869459730984	0.936613459194018	0.829050073641566	0.33617167708401	0.93180155043528	0.847641666839588	0.913524239551282	0.927960822353249	0.8581302108594	0.58875913907159	0.877079507357832	0.558500852571712	0.540330001337228
0.341566019489603	0.243158914371027	0.552612046329904	0.18105798105792	0.836846226477104	0.713817838618512	0.162867423021859	0.890464568937604	0.481054437612457	0.61888332426837	0.591910130019916	0.294493459406461	0.45982744682515	0.206581411990329	0.846249749664179	0.375061465654022	0.715180947251971	0.823081876515419	0.953940302760934	0.121494757727738	0.403095640442072	0.473674605540244	0.278172123496472	0.408408051871462	0.791386223141673	0.767008363175954	0.912807762392566	0.20425329445904	0.628681646169214	0.2603090985513	0.649743164793796	0.791438105943368	0.727207255817718	0.799029496084364
0.442263996785757	0.999567803149113	0.151161011997992	0.615867508810195	0.0264653548080426	0.279901236279924	0.258284279441507	0.267703426307036	0.237745679661627	0.424168506466783	0.0383075697119383	0.349478412056457	0.875998198433425	0.0413502391386464	0.0680472807987015	0.0814921657145982	0.0590521264974113	0.0765210002148183	0.222068269203917	0.400851523023287	0.701827051127276	0.759866758902246	0.102991827647155	0.0809896929637333	0.796862817881354	0.903193494417578	0.270855959599395	0.254111821121805	0.0788735951348761	0.116430098910308	0.900817632149424	0.104680322047881	0.123579538468886	0.223924732053969
0.0338632106429462	0.697741197016349	0.374107346963083	0.80164270260213	0.11161190070526	0.530480316755724	0.212432847151273	0.203225377651199	0.56356766237018	0.302251812203726	0.367512379236822	0.536401131445616	0.576216727902817	0.0939080163021582	0.870508975335723	0.452384359286211	0.533022179184693	0.0147105646430514	0.071127527029023	0.731638087689721	0.304447101589979	0.436626878525459	0.405499736765225	0.468044690382319	0.181125841823506	0.307702940319249	0.163013247438487	0.394083110853101	0.0520695167489181	0.360471746902218	0.234256773029751	0.0489919815387269	0.317388989615223	0.0820104004447683
0.567568187439048	0.959332219490499	0.905631472278857	0.531639515522397	0.560025320951525	0.545856614582045	0.90873195042197	0.32000474455086	0.774596824075959	0.915284924886594	0.0730217537211991	0.837921465018055	0.273026583042812	0.355534596105711	0.778376875881448	0.873560475362764	0.345781114031161	0.417247107655658	0.122770056611914	0.288550057553109	0.58560849202072	0.977214051694302	0.516957970507399	0.520423025727662	0.606769015499336	0.325339500557452	0.704542724746892	0.767054842723826	0.75731400232527	0.79436699514884	0.50907586880386	0.170740461094723	0.80441397364165	0.333851596861815
0.0869122837060215	0.347261354266911	0.441931046183586	0.58722132937699	0.721941537975771	0.363530881418094	0.197365095391845	0.0549478324911419	0.752195489622106	0.627402892209863	0.282788598474666	0.407647923150279	0.0313886126200421	0.0238784514955202	0.891349239364215	0.46065600471524	0.170819281651278	0.268819121707904	0.249327069737741	0.70100605755462	0.627167446990597	0.711726401851617	0.62376413125521	0.454436696612325	0.0589315543204034	0.340581701114837	0.124902028344731	0.470216350733472	0.596692780503494	0.181311620418278	0.337056202822142	0.175624719036334	0.827163687413339	0.0742846344760312
0.174125878616992	0.68835442070651	0.415787698840371	0.0342854222977577	0.701647074351244	0.115362961653422	0.0492021404995227	0.0300257368994176	0.50440791483617	0.0646424095206097	0.458450322717232	0.0851738685668774	0.911063258619054	0.0101377779761951	0.421923880193443	0.207673608563159	0.0307384941197425	0.0858091414934832	0.215895762989094	0.217818152803775	0.0419024056884724	0.460242515860291	0.176494819790138	0.0935057952469393	0.643191211408713	0.222025862094985	0.232313084352222	0.236312096877959	0.0375534553440358	0.0226692663364972	0.065578628800077	0.470402359106714	0.023028435253127	0.0061095446352529
0.112375102379914	0.843331172072051	0.898892090709844	0.880453921068957	0.57557041907429	0.428859716660066	0.183521706145618	0.758570991929297	0.866734872470613	0.581351136417198	0.923422566660828	0.529991788927619	0.178168890845078	0.0676656298426483	0.294988880539425	0.53233491421602	0.467318158329648	0.177907029072583	0.377115590789398	0.963021548697702	0.444526899706376	0.816189771116382	0.761184612310161	0.396778584308345	0.0519663710399697	0.785361704641015	0.744660743988513	0.546580525432485	0.351846320186959	0.556427848488254	0.540192040493646	0.776854954265435	0.22521699328295	0.911486407952933
0.73365035150874	0.296913299940169	0.134572234751424	0.060369684870544	0.128203472259861	0.0210382932305234	0.0647354789323827	0.475457427192941	0.642675667682831	0.402796092514256	0.0262842619317376	0.0843811450103474	0.689975388477676	0.0915093289066351	0.567422013371937	0.0519626533212986	0.086219874461982	0.276398522672173	0.045298765746498	0.55533913476833	0.189451453364095	0.372153190769817	0.211621812067586	0.15399917332199	0.300915736735723	0.0991840557004147	0.0688347001751912	0.083924877540863	0.168002552333937	0.287898105266877	0.161875126648328	0.555253552948892	0.0269825233483712	0.0425337327769268
0.708283207074688	0.852846965235275	0.481122305875539	0.96959008817283	0.402767227494006	0.313604816388426	0.698408096640095	0.76459646148617	0.838219795649306	0.975717189697679	0.55760440514023	0.91339991440088	0.132795087337905	0.537773464401563	0.179762040401656	0.944584075188062	0.202106646875084	0.413900596765177	0.129639778843292	0.885281115971374	0.652063034230294	0.621173008770997	0.577805181810716	0.447705765097048	0.497875837129008	0.749988712091137	0.778567617950754	0.655920169358517	0.222678080239257	0.473199788815488	0.331053686861171	0.147077477967489	0.855365129855085	0.690194996919847
0.324488237902625	0.0726216161547708	0.1721632056166	0.487400767295269	0.450704265745137	0.119608040146355	0.312182035236664	0.271686307247377	0.644879969337472	0.324046818368486	0.311508937602343	0.309902554956246	0.135748429134861	0.063104257538408	0.129761699914749	0.159092763733305	0.0911362753514413	0.187107155085594	0.305733636119111	0.765507939365342	0.991455917892365	0.253878505847279	0.0318231214357994	0.433975733998738	0.459539326581628	0.420706410750054	0.224835884351225	0.692619589762233	0.425725374630998	0.35685013427448	0.263300753126075	0.487838332457454	0.412029072406314	0.289567247830703
0.292399034818239	0.0789930467661481	0.195768548663164	0.090361606687078	0.0431347746855792	0.65912615976069	0.252479740695243	0.664151164650003	0.635126826258917	0.870186935802404	0.0803237159795118	0.0648646011620198	0.71665371186722	0.202363086035069	0.119400355096052	0.0808477248580477	0.152597312035633	0.0784874471544149	0.0548435307605525	0.230166428590142	0.0960007938394307	0.192766191946712	0.0547085966572722	0.192013061307844	0.0350787165244001	0.266889190621661	0.0939349025277333	0.10667839734476	0.261421624953421	0.206812520132537	0.843402263652962	0.554517712570742	0.768629702219396	0.116679118507881
0.676910200616907	0.986749181616583	0.362917598086177	0.342583823412737	0.868894931178912	0.698789588692565	0.413294322131973	0.118202942079436	0.828018379243419	0.312319208397192	0.573608881152263	0.182902300296038	0.765597446680125	0.138992756565573	0.0791547647558173	0.737713135283024	0.8157764954052	0.446882313663488	0.850906955663436	0.287604048438093	0.249049817965167	0.947825840946111	0.428746605666363	0.78440497615604	0.289440519861578	0.786156155148957	0.509321393045946	0.881053863063918	0.865370792047786	0.550260319698453	0.870867697310175	0.0617371499261797	0.734262088339231	0.831038037425828
0.942065688841372	0.340611736975135	0.88688782248125	0.654006013612823	0.509667408942262	0.435131314173734	0.928264311629515	0.301769591533338	0.89350266275739	0.558244185113432	0.695730296610314	0.448723854572503	0.889792660559266	0.575681912509024	0.811283742224652	0.389441166993259	0.791266616151846	0.692512440649403	0.917014028715149	0.922197352449657	0.900216665758779	0.749847019639017	0.718809962283008	0.833472156538304	0.816296905226645	0.817639254833302	0.907234630751467	0.869555946840961	0.904992910474962	0.990705122774378	0.912438772570981	0.487214679236072	0.888839936042601	0.884790704726825
0.418890115708481	0.293807711098251	0.149064113160005	0.0041147770482481	0.0006808968214838	0.149038022518084	0.055711765375103	0.190498981335247	0.154810370398783	0.071444212431998	0.231800718534838	0.0093639580287274	0.766900155823942	0.322925553053342	0.128139449964158	0.0097324194975447	0.776088202495684	0.217132923061205	0.311340258606867	0.0468326196753811	0.125695680313374	0.0978119801689296	0.0885356850822137	0.122147993861053	0.357277907601863	0.252836899518573	0.304955911923729	0.0375342573134615	0.813179463663529	0.480462384957902	0.475101111527082	0.548651693841798	0.32349330410559	0.64479328723334
0.987848200153535	0.419547619221694	0.924754609826991	0.940355780130456	0.559659944901888	0.867238750872626	0.852608931881876	0.662482600296219	0.359222418958077	0.812385263429247	0.908870959538175	0.993529214340095	0.852674988918775	0.953813534381474	0.996026856808724	0.964335152140018	0.883748810132899	0.983440409757574	0.609443881618393	0.957310531544445	0.850151434385249	0.785141775160244	0.910749590397767	0.961900694310453	0.447962094260704	0.733516091871199	0.960224307113154	0.901543042919911	0.488814380514272	0.930464399760683	0.937867758071721	0.808715051448112	0.73585257709773	0.663002958785732
0.91048400693497	0.997388302808231	0.810075457713402	0.35211813870396	0.556259509177647	0.659305704199935	0.765467741619577	0.612305869483292	0.478189422270708	0.889950446687937	0.474987649284766	0.574025027575391	0.339611092810629	0.776704017124014	0.591762994995404	0.52808411532345	0.601603540648283	0.508088274084244	0.739821097225891	0.873504848067243	0.745591524308966	0.87337756864417	0.505615165230394	0.344382785918685	0.988633837194258	0.711903971367398	0.642019609180713	0.421820401246198	0.933395371587202	0.811418579479716	0.11415486063771	0.84286864994373	0.972708744594701	0.284765939037332
0.548584619080167	0.568636782484504	0.422831437096159	0.60668488316696	5.03690985922675e-05	0.0364270068822594	0.257710163735986	0.0902548372084608	0.159126409958631	0.525042139801752	0.849457019338154	0.443296917957103	0.158858856550746	0.092560139672067	0.308552201955491	0.489124306444512	0.731088291581935	0.0779555697092841	0.23923657704065	0.7776880098767	0.308467596918894	0.875045130272275	0.616206900467826	0.171067912928252	0.286629369746256	0.268023417283145	0.318981953238415	0.287520599228114	0.182631572086655	0.307823332932524	0.571715539047585	0.0001712243602932	0.572835929966833	0.0503675345463079
0.13074713971262	0.999208134265199	0.855061859702693	0.128389676911062	0.870489856813779	0.173326806760514	0.0197803900058736	0.134846814858077	0.780985746523651	0.0284634039532344	0.735846983309694	0.131513145784696	0.447798326853035	0.0178997871025473	0.3027344830183	0.0053389455371031	0.221228022626232	0.0144013026959022	0.360062694771583	0.0396070729686536	0.231353130063961	0.703632843782977	0.0798858464341859	0.265498531587898	0.637962354154472	0.21118229494715	0.274571589547785	0.557815776279746	0.452260523502049	0.127625512303788	0.175120258761089	0.37013322531708	0.132514101417441	0.10907814126069
0.374047975311888	0.777292348064182	0.519572795987112	0.440630996390078	0.82528530948122	0.507646436091299	0.217559226232621	0.747976856006781	0.0063814901804402	0.413467437389736	0.836971994575554	0.83473933011406	0.743857024988557	0.731220974289377	0.0795647861587386	0.0237376566359161	0.843380214898512	0.746946964474333	0.338349870615539	0.875580817091269	0.485705953339002	0.174957407773851	0.13435297952161	0.225933133280071	0.705596886104086	0.548829555331259	0.61234896279743	0.50308381217366	0.562903228399281	0.415295041828024	0.440674853704311	0.723685891580428	0.897958081571911	0.386769789676662
0.549622964433293	0.814507483401938	0.19787204911273	0.46510300751082	0.316873485549748	0.838990848763026	0.599954475132894	0.559457437103559	0.443900658676222	0.561973535334294	0.0735062103550733	0.260900664006471	0.148200929761427	0.699395854739281	0.23392408930511	0.631045790464743	0.140890862700188	0.698376246614685	0.201374906719017	0.292389081474787	0.427991083272021	0.779950644843632	0.282208811705628	0.343659630646415	0.872350230187741	0.0525926419350653	0.071625993240223	0.596861726303009	0.348972447790958	0.326657879513198	0.0393796471651599	0.121402717444155	0.47758200082194	0.015999036087513
0.800946134434722	0.800724173581688	0.570138309095925	0.297784533122119	0.0134823694912413	0.184987063298938	0.306494426219595	0.452189470076125	0.449694656612943	0.58448741757978	0.474910372207494	0.254935257361461	0.203572305989121	0.499280799943677	0.588017493902895	0.193753274618026	0.835333532021501	0.196588352783322	0.621213255127453	0.193590013151565	0.0703448903589761	0.494896698568537	0.464810941594948	0.292325549590331	0.541335859045777	0.517145148967145	0.786625183397571	0.485238441404553	0.658138929814333	0.239870832141033	0.320539527815655	0.345691673882926	0.128341180045904	0.620517205935329
0.648672234448303	0.243330569674366	0.184402818959974	0.7822601413824	0.420452988844425	0.602582103901429	0.492138070967899	0.274065776721417	0.64756289996314	0.890742126079477	0.985036820336478	0.897324849857415	0.889399367346225	0.4777862603022	0.363566596422108	0.526621637068335	0.896526261939459	0.597185708214913	0.331711358820314	0.941764923114926	0.927480376280197	0.448931455762383	0.554719106459051	0.745164056915416	0.528120917092867	0.428840640492089	0.541093454078707	0.731976467177168	0.444858806327731	0.498296475356302	0.272829346466361	0.584970640617113	0.703581381128112	0.752325176301923
0.125637916902488	0.95661831431736	0.528797150830469	0.255554298716843	0.907153730217249	0.41941415896838	0.90305708422813	0.548670364675631	0.965053150724544	0.928212024529297	0.650904043622217	0.212659323004062	0.0533900316998479	0.205845237628944	0.672087931657693	0.81179108175647	0.42519887215818	0.56411164229164	0.560346810264288	0.967768438246778	0.337599761551098	0.825420685146721	0.655213562876634	0.576993136362738	0.321671264854633	0.272254270098379	0.604266930637065	0.765989310604819	0.316447192093074	0.429320410823402	0.145065274686257	0.138315950879301	0.665168238482957	0.307745568478405
0.774088830227602	0.734432609751971	0.526515237354389	0.607340639745756	0.979219255990608	0.924810655144163	0.311275937790265	0.699714894077192	0.283171435520568	0.70418499055525	0.158273455924685	0.731467224113056	0.0322591960579387	0.683824844302212	0.540417637972416	0.74467343613368	0.598393692143638	0.61207736580495	0.334400555255153	0.179073652751921	0.619283756462814	0.786945526862699	0.449376860491976	0.55974003324601	0.493235500417663	0.370875456068278	0.432671667904444	0.43858568404932	0.347290272933412	0.665291385798422	0.660889452984606	0.676118584998515	0.517081352855262	0.58810111741032
0.400937854681396	0.236073738286642	0.858045422191551	0.591552012553195	0.320650238366284	0.89682432815149	0.2445022585069	0.544052885918269	0.076070642715181	0.0870097828008289	0.69430323422897	0.638500005178166	0.500111478533655	0.638885100237486	0.42075854799263	0.493496739230177	0.803877632514198	0.678345568130288	0.421830248698816	0.150204411291186	0.183481484656887	0.657975898922638	0.916504229565487	0.613077654351557	0.377970850763533	0.618890230147025	0.737891152949518	0.333430650353263	0.79009976611792	0.38031588879788	0.719241717454054	0.761874500771902	0.789920097764998	0.797948041485832
0.366192384185735	0.734639018873258	0.889095813603839	0.871367090679071	0.807359906384029	0.661176431023007	0.824336576047216	0.776440734008416	0.198004158148004	0.950252534384537	0.573854617761272	0.751079808659616	0.160586156346757	0.187717150358776	0.395518943681874	0.81748871250526	0.491566014197367	0.312060795400429	0.541203180005285	0.791736083434032	0.9100856179541	0.477084748751089	0.678962568315916	0.950971799969137	0.665970911571297	0.659644812015955	0.705182582505872	0.941778555551917	0.795507584658336	0.934562045127956	0.951674472144765	0.550524822137703	0.793348314122204	0.675494090065772
0.930964686215871	0.960562224458515	0.824816408314507	0.820107393709637	0.513539140410701	0.973580692880951	0.990518271769015	0.636247681129885	0.822444183205465	0.911792032964404	0.956160281340562	0.933168942143422	0.958659538088275	0.962115129224709	0.824665885270947	0.412048160420848	0.975263761144638	0.970834161351544	0.99503264534185	0.902441544002579	0.232683575763866	0.715437097049765	0.584434024712787	0.916738230635856	0.999647217606154	0.874068239038078	0.880700734839973	0.952713778818394	0.995910114293109	0.931555272261794	0.915695466933634	0.337492807859443	0.91788702091643	0.858110987495232
0.253337875615757	0.152042475352166	0.618655416763395	0.166828929182716	0.623402475762873	0.62068576935899	0.158427704977547	0.125915731340286	0.0373737194392772	0.122914328901588	0.205454851174966	0.03303540212145	0.0286402541240186	0.086655632088228	0.323666316322876	0.282516245859494	0.968887829532692	0.391949064654113	0.465672976056914	0.0374790218549805	0.0451690536602317	0.0851233559772769	0.352626932442254	0.176742071201475	0.652641989032047	0.258950232666393	0.286832884508262	0.240317708164129	0.098186516640215	0.271273694166399	0.479686042932937	0.231341242563714	0.129718202019124	0.169977435818456
0.959533157060104	0.73330588309454	0.82043729404208	0.501355361482845	0.859753648518575	0.972220199430197	0.879792528333712	0.964914324741332	0.998759787318877	0.958466936829571	0.846880076002965	0.993423705178342	0.946659915880786	0.949255034190851	0.563480814629153	0.998818093959155	0.985710987312998	0.944815851937684	0.98113384137092	0.974812129686068	0.994248231216951	0.948254216117357	0.973871337040271	0.993451202105684	0.883331183880539	0.995784577933557	0.935963236883116	0.993005991214862	0.979205790308564	0.869898067768597	0.970341485449489	0.960659903686547	0.971357655413529	0.840653250570468
0.695119542710913	0.62840009256628	0.562939703893147	0.498873139157436	0.384929157278399	0.389595197350477	0.598325563504136	0.395616269880899	0.973867860971279	0.871653711003737	0.502715078675633	0.894382938229052	0.0781125560645942	0.594034103079984	0.530343543835715	0.515926528341327	0.205793987544557	0.0875135202951183	0.379576440419458	0.696488521105537	0.774154923283433	0.923480788559313	0.515146184273353	0.492486308564026	0.350894701127701	0.507421860175327	0.589838247484499	0.540975148127491	0.803340684671294	0.47281827906189	0.137465479023556	0.771855410546948	0.403659625234447	0.319940180012569
0.755165205353568	0.983703255844497	0.724480514027357	0.933870566836837	0.644560307251833	0.958619087053845	0.751056565983723	0.876862829198433	0.950839605458045	0.914813334966159	0.792406040891277	0.937689439866151	0.877188899460242	0.940160670066098	0.972775488237342	0.447370125952948	0.733461414245987	0.832762445033099	0.954115007572127	0.673920830548426	0.808754848719119	0.811215141062613	0.807707134448061	0.886657874466969	0.999931976629165	0.668526402876676	0.34497720008958	0.905751375543157	0.799957697669146	0.739992838100864	0.420882790811946	0.887652900120151	0.926792164754319	0.896876221534959
0.635568993367301	0.395809071335895	0.393961041692659	0.674637715653505	0.989640376950948	0.582967652053484	0.412173502537623	0.248407368457819	0.775939582432159	0.941478281084824	0.968411696346344	0.678355401847136	0.594419001663615	0.183897765388852	0.327691496087974	0.285463223356203	0.41447666730708	0.924741877947894	0.38286364442842	0.907489659779236	0.485962619416739	0.400321001795052	0.356198778584718	0.395939014809563	0.644031907012336	0.606695469433705	0.674297011909704	0.339184325142098	0.565251546974336	0.466502832917619	0.710708563156616	0.841692464594124	0.612275461127792	0.245513481512484
0.836025330462192	0.978710688286026	0.544587615159815	0.385049646401309	0.497514204820471	0.653725396075697	0.292914422873275	0.362544463428981	0.68170493098893	0.905014259272611	0.937320941229834	0.979269416521615	0.697893218010445	0.868884561390279	0.89508144564163	0.578089372967421	0.519224143004085	0.557789984538647	0.185629358105957	0.921091372022624	0.530341260730596	0.768854118077149	0.738356926634968	0.275994608815648	0.843702996697429	0.669786576770429	0.543595241810877	0.439851735966074	0.648710589986285	0.383228021295122	0.347660671495405	0.27492182469381	0.432786963531617	0.233026256860173
0.551017966431166	0.121457815957862	0.102806167805755	0.180074729419382	0.0531152403571553	0.669524255478058	0.551260416593313	0.269033789655833	0.359505308910637	0.351781875734165	0.0740300988215808	0.24684156165488	0.407752325524199	0.119173691514899	0.304844684271383	0.100704914942059	0.0859166615153187	0.35870529528715	0.0654376746592673	0.713983643397798	0.457147302233251	0.0875109953769037	0.23631494643138	0.708250446718311	0.259708395640281	0.0332531799307749	0.203514750207744	0.390779736775073	0.432318281895551	0.534045973152739	0.24901302442969	0.110549595521646	0.877324170733581	0.184142147745439
0.282776240088369	0.395672473391473	0.207167344093456	0.0758706424616554	0.179277640265538	0.131957111090931	0.10896683881515	0.234276397425165	0.204013464073992	0.146765691570545	0.556580243448629	0.22996065220878	0.625209705718852	0.0101890185833291	0.752254891317048	0.260584897000672	0.635294143010865	0.0968078244872687	0.372147290009132	0.0748247449312834	0.118879656853241	0.843651867731248	0.195300614490284	0.442918698946375	0.47269140624529	0.15931172978864	0.171396943682559	0.127211700976407	0.121798769565883	0.208703699128704	0.40327281707801	0.0796490607972532	0.0258796348118236	0.24127450577755
0.419387617843087	0.106209824344778	0.961751290878854	0.134352426416536	0.393883201036006	0.0964746930336208	0.503773777693623	0.154523423790116	0.0941061754325243	0.0653967524333915	0.203351032223273	0.0169679030672185	0.345313458009612	0.532251923936377	0.47830853653492	0.420008878812633	0.936826956518645	0.259762110932534	0.745178491309837	0.136043933271672	0.134532347674366	0.0017625417702716	0.424194037695359	0.383744398938089	0.78255186873646	0.685241828489918	0.969083486675028	0.0821335727884565	0.56372479154095	0.828821395824577	0.848878921942965	0.58015873953872	0.272714080774066	0.379878445564884
0.674286348181619	0.777689127845499	0.845718028686823	0.772721815329336	0.392621677579167	0.593222870281971	0.722729444918229	0.322503324411712	0.752715105775344	0.924473195569584	0.823576372670477	0.526274049776566	0.755895068748974	0.558978233703428	0.896003281148082	0.610087055794291	0.931112850490987	0.675059526648569	0.88976277803888	0.950340770805748	0.4204614955624	0.996789363200754	0.87839657878864	0.786326518173824	0.633864697043392	0.84323268022275	0.906711001101437	0.900639111189694	0.640302965626367	0.514999145702465	0.60697047587433	0.601811746326455	0.412873903220168	0.56024371550043
0.0739277544128114	0.308175589093522	0.667173731269148	0.651046245342978	0.322416957242	0.616314073059308	0.597796625184346	0.792179219845304	0.79040831260587	0.561481530020207	0.599030099381184	0.970128135750916	0.201135967838155	0.276924953247316	0.445270360890652	0.312974692807169	0.298698806887335	0.913358574090451	0.957880939043094	0.82376597512608	0.200157834413169	0.104092692293474	0.901474252321084	0.399498342877803	0.29490150027896	0.723379043635569	0.506622361876815	0.526511271649267	0.64452877782128	0.403365772264643	0.810164499939161	0.259599382120731	0.417120750559945	0.310811508481746
0.486177766588487	0.43354101683728	0.303947814010364	0.665844369712107	0.458624407695353	0.823786407633633	0.722144123734965	0.760128221220725	0.492055914973227	0.605706477534395	0.666438199214304	0.568683282851137	0.251531043621534	0.700785000619164	0.230772918971824	0.913385738905476	0.321628129746354	0.114464929078224	0.0796199965473848	0.947661662545302	0.747634988024917	0.614183340249365	0.64532125845155	0.477030362886112	0.175026072268833	0.600107066195243	0.540166860751939	0.921198786835057	0.549423924222994	0.861057633221633	0.44978942106365	0.165733307639164	0.621655462645281	0.766710892556903
0.931786566717824	0.530243431140249	0.800862149789347	0.615178837287773	0.234762055342445	0.922830838895346	0.889687490000038	0.885311341247461	0.59498896299842	0.821169825608291	0.992107076170572	0.809129294426643	0.813944162321105	0.870726586113066	0.719092294114967	0.978091902844095	0.908931941770686	0.527658407397493	0.375942176209399	0.960846019102341	0.89535157587045	0.479681758479574	0.954591057402223	0.874117267554278	0.323642163463452	0.946912070202389	0.832710323977605	0.807201032979092	0.975828326650916	0.903417711925295	0.894288502977942	0.875039254792854	0.884470569463959	0.830040168801176
0.123079053471595	0.426676257380248	0.0269246110716282	0.0383992153486867	0.868910204885912	0.125862217484074	0.0424634900680063	0.103439271948663	0.126959962126372	0.0284568904459103	0.0221642243540477	0.274111065334529	0.358528794838577	0.0394854237127931	0.0348892947099464	0.0423572142863943	0.22881576330572	0.0692455649357903	0.0664371117800161	0.239581416102453	0.0571792598238052	0.0459482855137925	0.251376654401398	0.0957074252761026	0.390476276012079	0.0152048375412798	0.258431142754775	0.0955321081953873	0.0859002276954581	0.138068574195004	0.504935056163461	0.229413645304997	0.0863346504439467	0.14540648052501
0.0166295700289761	0.427876488894695	0.339808276602383	0.0212843055291248	0.487295894389521	0.312561413194724	0.257471513318018	0.405339373479934	0.97498075760254	0.066929328900949	0.214717995141653	0.332618364381826	0.308833233187127	0.0238486709697538	0.277617744307343	0.449945506525331	0.187088187881502	0.122523441647586	0.105130602950412	0.34443227605252	0.233544597017864	0.281985004710695	0.55055720016615	0.610410163897491	0.10974137202724	0.0261191046695952	0.247025663750381	0.222337614665256	0.2422267962607	0.297552666488167	0.106182155429568	0.419583208976533	0.428113978848795	0.125910883241577
0.952720438921089	0.982148746894684	0.316610253982487	0.373865734912307	0.277110446086494	0.0735764851123385	0.483300742585363	0.0265167029689531	0.989437547949155	0.230909572004899	0.0234355548706745	0.249806238658042	0.232013045240295	0.312122322540111	0.223895435385638	0.415870382225678	0.544528840308219	0.102207807993919	0.36634080067458	0.246109070458797	0.525673274128779	0.941369696686695	0.356005459242059	0.895830436233566	0.289424972665579	0.27529649613885	0.191947332595057	0.600481618123178	0.659839944801816	0.519399902620562	0.879641718158122	0.0622341309917259	0.320193808257616	0.0973763376912956
0.393402592693308	0.479104901592853	0.444297816266286	0.731171066638007	0.494211474117784	0.424609658712724	0.621520840194093	0.885994869918763	0.308095961635715	0.81814026492567	0.0809008356621284	0.803864245523341	0.540355879661616	0.603787918146032	0.963510945735532	0.455120981439461	0.165715947760173	0.0764039456829997	0.537610429018187	0.876336204425137	0.606904072821168	0.99418054490929	0.609858100059359	0.831912711042118	0.784015476581155	0.442107615038634	0.658741981487019	0.698274649056376	0.562537685185416	0.695923142742016	0.411334464686971	0.356860261597147	0.560809134473636	0.24598930169303
0.560729004375864	0.151057881387692	0.933702004645334	0.701380597588003	0.963779007892568	0.909239015136018	0.562467454136597	0.53228476738251	0.575233648957391	0.816196343048214	0.958273923171162	0.569726070085294	0.72408587415921	0.692197598930445	0.197474721355814	0.769318078319757	0.877657465527009	0.300023124329147	0.439889174481036	0.805088716307291	0.774814120199881	0.379192906932153	0.41110389524074	0.646584021162921	0.501217231302233	0.728524407619	0.945980181566318	0.840223374267818	0.867746234486695	0.81413143047067	0.406128150169284	0.809032929166214	0.90628471747824	0.22368029540423
0.583494212504972	0.556968815858773	0.461140166053955	0.491909315177616	0.965334330622063	0.336045138719441	0.17085539848361	0.67553030357242	0.135854141234911	0.102570119411133	0.440958041030628	0.579736580601879	0.790428092254088	0.18980502128582	0.504720089038277	0.394531092528557	0.143310824379312	0.434098786075447	0.18339229299522	0.267716848753316	0.613276133929235	0.446607185215823	0.532993968754702	0.567127704686906	0.359696207792576	0.328929307815256	0.38777417838447	0.663428409159739	0.17369300517606	0.575325496289603	0.136786522447724	0.261177473889849	0.638417619626615	0.177912496483987
0.303868279290879	0.985125997859195	0.426799437654368	0.239225496336191	0.96053407171165	0.0339555096421767	0.52002585039329	0.0590313321608079	0.689246926866356	0.295373376964544	0.727448680880882	0.170396524892017	0.79147242292786	0.353127043249927	0.539139364362088	0.76014600491342	0.438449350487124	0.253069159299497	0.421421985349702	0.789092840586396	0.398159030262248	0.974092516383684	0.598180769420157	0.140027478680032	0.801970034780247	0.145692763278084	0.800373047660176	0.557234567680544	0.28834825366941	0.847520406294145	0.417634169744151	0.613727373266798	0.119017232519776	0.50200768808559
0.377914991329545	0.819133357853104	0.392560324387114	0.887294100581097	0.852571495338917	0.551000552799353	0.108788143393014	0.80094340372451	0.0931502785136167	0.617140262480444	0.83604115087848	0.189815656271398	0.860720083773568	0.400379156787913	0.856223977254556	0.0089827039002212	0.646998090430262	0.184874035271506	0.311793820172088	0.536438714206061	0.0578028259299651	0.103708859330632	0.277680478668033	0.310573289444849	0.216442891549444	0.236712558022785	0.0498943321198278	0.0851456560359908	0.443641896731627	0.103637465848067	0.239774942089628	0.530510531044331	0.375216753737949	0.558118371169396
0.159597059897796	0.569071603177987	0.0097354084888482	0.0228200253996485	0.0934130818035243	0.023548126511497	0.0060733277235859	0.134632988279397	0.485009020068201	0.0173199091332163	0.0670915840998223	0.0073722252455087	0.681794677150794	0.0105735326502395	0.0082870156650087	0.245961681739121	0.17954960630924	0.0180606006974583	0.0020056894874752	0.0310115619667554	0.0567653408973429	0.418764221843625	0.117297989966582	0.0513039621453139	0.757213771186656	0.0124908015613493	0.0235465041873986	0.0020556120094921	0.339356200062565	0.113209293924566	0.624575959454293	0.534558324189644	0.147085271208898	0.709775512581985
0.499155483744036	0.524626138961456	0.236036517951835	0.753978861176752	0.723459047981384	0.767138575321597	0.262374863945371	0.789609605723467	0.890177408102707	0.439064045289888	0.754455497757556	0.652488462002587	0.976794191884794	0.342636228351917	0.967000352443277	0.14646187127626	0.419209194490417	0.555324006841428	0.554460484346179	0.933722228320774	0.28404806834141	0.109416344032684	0.20321988578455	0.545587663595527	0.88753865249434	0.430458385328924	0.467190675014002	0.529806798418757	0.855815959834479	0.613252219276904	0.585009607673322	0.726252542873028	0.309080478253712	0.823820515001907
0.346069782420268	0.135982518890155	0.475179464600606	0.507932663187063	0.358217064843839	0.575298839268769	0.389160267899484	0.373052891798301	0.884745314264946	0.632316976640195	0.760412069290965	0.481470075305239	0.574595661387212	0.409328902661346	0.573040134742821	0.650330607852058	0.193427995757948	0.102508221727408	0.225007958475937	0.573721215503955	0.400547379333786	0.448590879534119	0.47313709329118	0.666942806175972	0.202052700979579	0.243264775048503	0.668118242734074	0.575359856645639	0.73541877516363	0.41697989764253	0.877094086341955	0.886966624062871	0.471660004434898	0.769271066309982
0.646294900190577	0.125081973419586	0.382441145620929	0.177790654692486	0.300867203342632	0.561616985540369	0.46337375896981	0.351819772757565	0.219318739136643	0.473420295588089	0.960044103575607	0.541532564577437	0.588081145825886	0.805505017074335	0.331360692101387	0.801078429184437	0.844188932352454	0.37841887052608	0.713302649359768	0.6410115426178	0.330632591260141	0.616390781523925	0.31660470957651	0.301044647392945	0.431731276622111	0.291637063012015	0.84496070772362	0.77103878575309	0.98046562051044	0.637521396166061	0.832912792986118	0.175195120669	0.448891659676551	0.63921946266163
0.0597925863087038	0.0615963096616237	0.0092304586112066	0.180063288722762	0.0134963135068428	0.135531192622426	0.0159973120185476	0.171035772720607	0.361491371260207	0.0719792822264787	0.182199529546696	0.235989808571341	0.037547681251635	0.0258352072868155	0.356361217717997	0.0380445985133873	0.0515174072141312	0.0064367302746492	0.0691446682019678	0.0677485396962748	0.0338184136145178	0.229359880578716	0.0549957239028211	0.0166593335346875	0.135277755213967	0.0278711425681023	0.0361458905646118	0.0157799111222726	0.0510813698901301	0.0413726320170589	0.0179401105891722	0.0361176445055288	0.123895763488596	0.0206388072650577
0.463878320141949	0.524279612580793	0.951571983822615	0.949911357281616	0.227598483513097	0.974482481490264	0.913879184838544	0.95638557423549	0.863910695681891	0.979825703778659	0.952989615704416	0.766220343479485	0.891169892340938	0.822633817934239	0.38541808703972	0.763171174203413	0.664961261271164	0.803903056997309	0.834132635443357	0.959269180902265	0.797555691583418	0.928443492092959	0.672595206569105	0.988391559010754	0.553137211360502	0.669968952253408	0.946585269790615	0.999264053564653	0.860932103775098	0.854383469917179	0.661379720692996	0.486838604781225	0.637717288226632	0.904981214802225
0.303381840991149	0.46484789743066	0.35529355866905	0.642824023678695	0.800657107226268	0.77009113515058	0.618177953747649	0.626139887339073	0.268456804148572	0.69528426929695	0.381570710449139	0.651347783180522	0.410363555781542	0.280064784223863	0.67466068143282	0.351176903039631	0.780222483616475	0.315665354080473	0.823418733580221	0.592493107042631	0.197009280553126	0.71991942926399	0.679062265480946	0.541012831567801	0.554094396869052	0.624828373322406	0.38983142421648	0.530502726884545	0.80631924612406	0.788971238136009	0.65993605743807	0.596042341953444	0.565747570141095	0.778518281668795
0.879129810987971	0.670791418096436	0.402996012930111	0.987952741475134	0.422255181560969	0.831242292534412	0.525818448753203	0.840452148310967	0.986252668192004	0.358624808346688	0.916917087184964	0.916195033578214	0.814553487921715	0.818217306380452	0.954598717914222	0.563049441481255	0.426341270842396	0.771363985265104	0.642671429850495	0.889624463325019	0.67166088346391	0.845843544585095	0.508983644588788	0.931498936564808	0.956617683885062	0.736314843303783	0.659697781291174	0.665311274303879	0.820216669950329	0.509578728139017	0.803642862876215	0.682721089679079	0.790512209426493	0.492710351677366
0.151819812538518	0.92975258730475	0.668829768837147	0.0239574382193775	0.628125916725903	0.0386671984218718	0.0169846202913391	0.047614700910577	0.491817418527294	0.0188365426284623	0.557210020092577	0.0193856826476982	0.884418855485228	0.0742585554817056	0.0040036003727739	0.716555649350809	0.607519886126866	0.699872481231079	0.320270180538989	0.0017794240083972	0.581292382597342	0.0845567688550815	0.294805017869161	0.100329330123769	0.549438439454534	0.461180788688713	0.655633304025301	0.17198157347927	0.15340567077997	0.065728694771014	0.389444163333817	0.377480236190342	0.0524124597090487	0.211018135224749
0.114575712564197	0.604994944446029	0.373253312340697	0.988988855433432	0.815488724372583	0.758573698069833	0.687000718154209	0.590680915360587	0.229527444524579	0.828630672507626	0.583703648982998	0.864931463628782	0.68971659020163	0.325285010787357	0.92075479439563	0.658599930276012	0.583415546484565	0.290859422564631	0.321176073508003	0.854128974439664	0.250687620980675	0.304916199759662	0.680948148087921	0.274454828495719	0.860486445385797	0.319799746367665	0.268526112392731	0.125291269517422	0.214107249458975	0.360745334075219	0.533914787215243	0.83658158402165	0.0230030075631414	0.788995723355428
0.84243139976384	0.765056613358298	0.617404154793831	0.896203647630127	0.571502746918793	0.117868079131762	0.645944364816516	0.30561998190639	0.482748388411727	0.880597296764792	0.457535639055143	0.430732216623192	0.4045136027125	0.345147012499058	0.770210271807955	0.481877739116778	0.941220984777732	0.359337597178691	0.297079284250194	0.777055227983194	0.56173423533645	0.712117933515114	0.47415366593947	0.529012780483028	0.98340369757851	0.410889629263383	0.499171025230364	0.620627499387302	0.625924693950406	0.760624348432681	0.594093956169111	0.167303871537956	0.433547803757452	0.438419323788531
0.130906705393933	0.0381357588853634	0.113261360522997	0.082670600095704	0.405453372879689	0.676808402970752	0.0136002787622867	0.623780415292639	0.0537564447775677	0.221642608760939	0.767281221937365	0.195669653993981	0.550693347816413	0.122413457954935	0.540494054755259	0.294771519184405	0.48418516488861	0.491569659432734	0.286977167985495	0.207617097174286	0.0940139519645962	0.170869991614749	0.202536245070704	0.275174412335035	0.23341359534664	0.183962454270353	0.0405462661983262	0.0283579454138462	0.380793892205614	0.0894462268594787	0.436282766764407	0.467393047287939	0.351522108472866	0.0867331532513214
0.922256001991969	0.946218297818553	0.475035865683826	0.74691847628262	0.805069307561983	0.550539446382492	0.757318760571609	0.103916853011807	0.371039409463877	0.718018262004826	0.962486121045638	0.610536220958214	0.623656981830166	0.746917469108721	0.359550190391723	0.536101307241895	0.464914593018856	0.231613971962352	0.866011024019864	0.980254941316341	0.491232996331405	0.407463222548384	0.766005227301973	0.69150092086985	0.497579269642422	0.88741872035599	0.561561900536875	0.840220723276977	0.297804124689935	0.710664437152706	0.310897193020391	0.689569204868288	0.75660204614574	0.296621696926486
0.536112091341453	0.605424397803397	0.865311482738028	0.633019207242191	0.976020667075876	0.379138036959483	0.0613473098412224	0.076854135349404	0.916262948842711	0.33311198750429	0.424749724105513	0.693392891298729	0.290998361787112	0.363330593708924	0.177631489605335	0.682878270175395	0.556668859824667	0.265109400070561	0.158411725118122	0.645107650842536	0.275338419817306	0.366132908021294	0.0876433380687441	0.210492301443964	0.653199154976458	0.135570066358114	0.351108987634145	0.144376719147828	0.404537035625	0.161900688324699	0.399887101569273	0.022233751530292	0.136798861985082	0.69087592742362
0.471939199747915	0.836493152220229	0.791833883523943	0.711394293540687	0.758404220742938	0.901009511366819	0.76290017801629	0.550426106553157	0.74370773141282	0.806358682559624	0.726923899351848	0.524336408180375	0.791986532267783	0.758093381757444	0.826417009769355	0.712787274504394	0.875376830756181	0.171050932525785	0.518825161961753	0.881470714037299	0.523810275249134	0.349188263003011	0.760333674402125	0.430936742367204	0.404799948132998	0.778997469350011	0.60934015392852	0.517738882619129	0.524036768860804	0.974877183919036	0.0513606803275806	0.76557959379567	0.812490321878904	0.727940493104242
0.414583122705553	0.614460732889994	0.586017700078692	0.891528015966376	0.432317365838888	0.134647535504914	0.432701053504142	0.596980093130894	0.568847353123334	0.533945895798974	0.42432440909707	0.112832051750099	0.883561392792389	0.208405830199936	0.427295788327556	0.651289611325499	0.199215821297016	0.20854737454823	0.353247842105693	0.393394483668763	0.809015470349355	0.153344992966357	0.471500082605194	0.860050506878285	0.756428351609227	0.709756659149258	0.337419771602613	0.590429708015575	0.702632180404097	0.601315307163708	0.317919491437411	0.57501634354961	0.1944528591624	0.763006936577237
0.0679730528153357	0.478619708795186	0.0941115024640793	0.536658722427984	0.046289190791676	0.0333052909895397	0.0991396131857285	0.122789669739018	0.118080511259222	0.224569046845526	0.164061623144507	0.292251698920569	0.255143469206408	0.0212660706518347	0.352402244972382	0.199734024460524	0.0541413562432132	0.0346024198396516	0.0852393265198225	0.764643860963583	0.0365411822374665	0.042086964318585	0.0977249707149502	0.0910548470340594	0.82475951103682	0.0667590506322801	0.0201363016125597	0.0395307915754752	0.0524229324541562	0.0181828099528232	0.332785723154454	0.318731678541306	0.0482996466222734	0.106674999302886
