# Supplementary material for: Heterogeneous, temporally consistent, and plastic brain development after preterm birth
Source: Nat Commun. 2025 Sep 12;16:8269. doi: 10.1038/s41467-025-63967-1 (PMC12432136; doi:10.1038/s41467-025-63967-1)
Supplement: Supplementary file 6 — Source Data [file 41467_2025_63967_MOESM6_ESM.zip › source_data/supplementary_figures/source_FigS8b_lower.csv]

1.0	-0.0082370299121965	-0.0168539432230454	0.0006163535700075		0.1912606800606708	0.2949440064032947	0.204150637085375	-0.0610520100760168	0.0658259228456782	-0.0857580050659159	0.0324224047183806	0.0176006760792028	0.1333740120668481	0.204150637085375	-0.0250298483685209	-0.0920679343718358	0.0856632085024907	0.0837691351440969	-0.022446244747309	0.0324224047183806	0.0856632085024907	0.000894132890886	0.0264194942110485	-0.0577776594492523	0.0264194942110485	-0.0082370299121965	-0.0402859919146198	0.1842493532991338	0.1993916346675923	0.1332258007420235	0.0011248593925759	-0.0168539432230454	0.023395952706929
-0.0082370299121965	1.0	0.3156869279845806	0.0306435043569941		0.0719041602579019	0.1714842571768092	0.1490309579273807	0.1114123226837514	0.0637193092864309	0.019451464199204	-0.009804396024865	0.0719041602579019	0.0719041602579019	0.1490309579273807	0.0896665056987699	0.0120335556090431	0.0805322567682119	0.0344739758149384	0.1955952818687619	-0.009804396024865	0.1490309579273807	0.0444539732888442	0.0120335556090431	0.5285502483013323	0.3545270614048871	0.1097744360902255	0.1388338188627415	0.2581453634085213	-0.1085503998913639	0.1209561598789483	0.0559250978249135	-0.0448197490348478	-0.0318957692839193
-0.0168539432230454	0.3156869279845806	1.0	0.1274419152922486		-0.0035161822272653	0.2291666666666666	0.2033216142953789	0.0991899501072692	0.053327932373308	0.1475512567396364	-0.0156947516621315	0.1265825601815526	0.1265825601815526	0.1367472804110513	0.0793088004975546	0.1367472804110513	0.003598612642396	0.0239324869083588	0.0935121357679656	0.233179167551668	0.003598612642396	0.4079365844066103	0.003598612642396	0.1225819386899977	0.2698959481797065	0.1714842571768092	0.2566813025903706	0.1714842571768092	0.0361717168439358	0.1105246903564707	0.1078652366274906	-0.0511363636363636	0.0753410574956817
0.0006163535700075	0.0306435043569941	0.1274419152922486	1.0		0.1047990564291853	0.1274419152922486	0.0144762533719734	0.1753245805649017	0.0981399967728007	0.219212177532301	0.0582161051352032	0.1999540279108997	-0.0855108865342433	0.0144762533719734	-0.0802653819272117	0.0144762533719734	0.1118619578743399	0.1610401039794581	0.2096856401706325	0.0582161051352032	0.0144762533719734	0.1455091141966981	0.0144762533719734	0.0433089564114969	0.1118619578743399	0.1361141705159507	0.009644084947471	-0.0748271618019624	-0.0720196625822041	0.036744725807247	0.1830570102922386	-0.0775733397431078	0.0694551148711968
0.1912606800606708	0.0719041602579019	-0.0035161822272653	0.1047990564291853		1.0	0.0615331889771436	0.1661894642354165	0.0667545664567649	0.2028019254618462	0.1784860550838142	0.1222755374760534	0.1546307629538963	0.1546307629538963	0.2279885614887875	0.115138486373012	-0.0192078275246963	0.2897876587421585	0.2695524355409713	0.1559058231461524	0.1222755374760534	-0.0192078275246963	0.0139904982685954	0.1043903669820455	0.0949852150091512	0.2279885614887875	0.2057634774675811	-0.0265197878416972	0.0049745016530624	0.0830102897269995	0.2900696641022119	0.0754873440730255	-0.0685655534316743	0.0965276333280444
0.2949440064032947	0.1714842571768092	0.2291666666666666	0.1274419152922486		0.0615331889771436	1.0	0.3364702820640342	0.160357086006752	0.1169774000446758	0.1475512567396364	-0.098652724733398	0.0615331889771436	0.3867800449991885	0.2033216142953789	0.0110663442554727	0.1367472804110513	0.1367472804110513	0.1419994223229292	0.0024608456781043	0.4820530867654676	0.003598612642396	0.4079365844066103	0.3364702820640342	0.1994553578684708	0.2698959481797065	0.0993829217729235	0.3217306737947796	0.4598895987923519	0.4079365844066103	0.2592306373815405	0.1702248265527586	0.0890151515151515	0.1914918544681912
0.204150637085375	0.1490309579273807	0.2033216142953789	0.0144762533719734		0.1661894642354165	0.3364702820640342	1.0	0.0769576025428239	0.2761968903196091	-0.0043805834977136	0.1309997757575656	0.1661894642354165	0.6605822422623843	0.241025641025641	0.0604520522684485	0.241025641025641	0.0512820512820512	0.1727986919044934	0.078319194976468	0.2886255221975634	0.1777777777777777	0.3035517702440625	0.1145299145299145	0.1036269713930097	0.4307692307692308	0.3545270614048871	0.2897876587421585	0.3545270614048871	0.3035517702440625	0.3035517702440625	0.204150637085375	0.003598612642396	0.108110408695686
-0.0610520100760168	0.1114123226837514	0.0991899501072692	0.1753245805649017		0.0667545664567649	0.160357086006752	0.0769576025428239	1.0	0.1681749930365043	0.2068742313619982	0.1712437797744085	0.1235343126383811	0.1235343126383811	0.19317928801566	0.0281735334539686	0.1350684452792419	0.3094009734884961	0.2283971934410087	0.1321021358097841	0.3160670906693369	0.251290130752078	0.1894395776615375	0.19317928801566	0.0716344471632392	0.19317928801566	0.1743475278638858	0.0667545664567649	0.2372827330440202	0.1894395776615375	0.0596383855601136	0.1566756403155613	0.0380228142077865	0.1157703982462796
0.0658259228456782	0.0637193092864309	0.053327932373308	0.0981399967728007		0.2028019254618462	0.1169774000446758	0.2761968903196091	0.1681749930365043	1.0	-0.0184277616070057	0.1893940499889082	0.1437178999335918	0.1437178999335918	-0.0261488180184245	0.0435565274347408	-0.0261488180184245	0.0343203236491822	0.1478167730235536	0.1475214897161005	0.1893940499889082	0.1552586069843956	0.0748354627290854	0.0343203236491822	0.0169841555121689	-0.0261488180184245	0.1292085993863739	-0.0335341766511714	0.1292085993863739	0.0073010207540571	0.209904346679142	0.0658259228456782	-0.0103215352980596	-0.019959308197927
-0.0857580050659159	0.019451464199204	0.1475512567396364	0.219212177532301		0.1784860550838142	0.1475512567396364	-0.0043805834977136	0.2068742313619982	-0.0184277616070057	1.0	0.0594990132433893	0.4952238986378252	0.0517909176622099	0.190117323800773	0.202514593623709	0.190117323800773	0.4494478668654219	0.2439400293777126	-0.0029955821976844	0.3018619662715076	-0.0692132192638759	0.1731915649455354	0.3846152310992597	0.1876615247716561	0.3197825953330975	0.3003116301974676	0.2418336237946164	0.1598815471983358	0.1731915649455354	0.1007837920304528	0.2178827784210591	0.1475512567396364	0.2334847616558195
0.0324224047183806	-0.009804396024865	-0.0156947516621315	0.0582161051352032		0.1222755374760534	-0.098652724733398	0.1309997757575656	0.1712437797744085	0.1893940499889082	0.0594990132433893	1.0	0.1222755374760534	0.0452679649379431	0.1309997757575656	-0.0212886377659833	0.0521869025375668	0.0521869025375668	0.0151104322761982	0.3590555451829409	0.0179163901791639	0.2098126489775645	0.0844530427235616	0.0521869025375668	0.0030745022681874	0.0521869025375668	0.0755515223092542	-0.031739607600167	-0.009804396024865	-0.0035684384249392	0.2604960050205633	0.1062457262310012	-0.098652724733398	0.0785068439034586
0.0176006760792028	0.0719041602579019	0.1265825601815526	0.1999540279108997		0.1546307629538963	0.0615331889771436	0.1661894642354165	0.1235343126383811	0.1437178999335918	0.4952238986378252	0.1222755374760534	1.0	0.1546307629538963	0.1043903669820455	0.3051811925054186	0.1661894642354165	0.3515867559955294	0.1599541925188181	0.0713854501584947	0.1992831100141636	0.1043903669820455	0.2210498726438078	0.2897876587421585	0.0949852150091512	0.2897876587421585	0.3396227946772603	0.1546307629538963	0.1388338188627415	0.1520300811854036	0.1520300811854036	0.3070340160483162	0.1916319313859616	0.2043471784793696
0.1333740120668481	0.0719041602579019	0.1265825601815526	-0.0855108865342433		0.1546307629538963	0.3867800449991885	0.6605822422623843	0.1235343126383811	0.1437178999335918	0.0517909176622099	0.0452679649379431	0.1546307629538963	1.0	0.2897876587421585	0.1784860550838142	0.2897876587421585	0.2279885614887875	0.1051550710077415	-0.013134922829163	0.3532982550903841	0.2279885614887875	0.359089455560616	0.1043903669820455	0.0949852150091512	0.4751849505022714	0.4065524532820999	0.2753977968176254	0.4065524532820999	0.2900696641022119	0.2210498726438078	0.1912606800606708	0.0615331889771436	0.2043471784793696
0.204150637085375	0.1490309579273807	0.1367472804110513	0.0144762533719734		0.2279885614887875	0.2033216142953789	0.241025641025641	0.19317928801566	-0.0261488180184245	0.190117323800773	0.1309997757575656	0.1043903669820455	0.2897876587421585	1.0	0.1252846880346108	0.1777777777777777	0.241025641025641	0.2288824778734957	-0.0081826024602279	0.0521869025375668	0.0512820512820512	0.1622761035895931	0.1777777777777777	0.1766593131366547	0.3675213675213675	0.1490309579273807	0.1043903669820455	0.2860283602457183	0.1622761035895931	0.0916382702623584	0.1449069227939328	0.003598612642396	0.108110408695686
-0.0250298483685209	0.0896665056987699	0.0793088004975546	-0.0802653819272117		0.115138486373012	0.0110663442554727	0.0604520522684485	0.0281735334539686	0.0435565274347408	0.202514593623709	-0.0212886377659833	0.3051811925054186	0.1784860550838142	0.1252846880346108	1.0	0.1252846880346108	0.2549499595669353	0.0139838233401236	0.0856736508537755	0.1402866642527621	0.0604520522684485	0.1731915649455354	0.190117323800773	0.1127992453479226	0.2549499595669353	0.3705266716970334	0.0517909176622099	0.2300965886979017	0.0283760191153702	0.1731915649455354	0.2178827784210591	0.2840361692238001	0.0072605736030451
-0.0920679343718358	0.0120335556090431	0.1367472804110513	0.0144762533719734		-0.0192078275246963	0.1367472804110513	0.241025641025641	0.1350684452792419	-0.0261488180184245	0.190117323800773	0.0521869025375668	0.1661894642354165	0.2897876587421585	0.1777777777777777	0.1252846880346108	1.0	0.1145299145299145	0.1727986919044934	-0.0081826024602279	0.2098126489775645	0.1145299145299145	0.3035517702440625	0.0512820512820512	0.1766593131366547	0.241025641025641	0.2175296590865495	0.1043903669820455	0.2175296590865495	0.2329139369168278	0.0210004369351238	0.1449069227939328	0.1367472804110513	0.2736311723539089
0.0856632085024907	0.0805322567682119	0.003598612642396	0.1118619578743399		0.2897876587421585	0.1367472804110513	0.0512820512820512	0.3094009734884961	0.0343203236491822	0.4494478668654219	0.0521869025375668	0.3515867559955294	0.2279885614887875	0.241025641025641	0.2549499595669353	0.1145299145299145	1.0	0.2288824778734957	-0.0081826024602279	0.0521869025375668	0.0512820512820512	0.1622761035895931	0.241025641025641	0.1036269713930097	0.4307692307692308	0.2860283602457183	0.0425912697286745	0.1490309579273807	0.1622761035895931	0.2329139369168278	0.2633943513768172	0.2033216142953789	0.108110408695686
0.0837691351440969	0.0344739758149384	0.0239324869083588	0.1610401039794581		0.2695524355409713	0.1419994223229292	0.1727986919044934	0.2283971934410087	0.1478167730235536	0.2439400293777126	0.0151104322761982	0.1599541925188181	0.1051550710077415	0.2288824778734957	0.0139838233401236	0.1727986919044934	0.2288824778734957	1.0	0.0414614865102057	0.0849961815536152	0.0606311199664889	0.1709812487716301	0.1167149059354912	0.2520388327242303	0.2288824778734957	0.1559537001151979	-0.0044431720144116	0.1559537001151979	0.1083445536770725	0.1083445536770725	-0.0212972377484992	0.082965954615644	0.1930517859144513
-0.022446244747309	0.1955952818687619	0.0935121357679656	0.2096856401706325		0.1559058231461524	0.0024608456781043	0.078319194976468	0.1321021358097841	0.1475214897161005	-0.0029955821976844	0.3590555451829409	0.0713854501584947	-0.013134922829163	-0.0081826024602279	0.0856736508537755	-0.0081826024602279	-0.0081826024602279	0.0414614865102057	1.0	0.03568706230013	0.078319194976468	0.1109695562877178	-0.094684399896924	0.1208052520317278	-0.0081826024602279	0.0082289277161615	-0.0976552958168207	0.0082289277161615	-0.0822480240720732	0.2075783464676133	0.0585792240966357	0.0024608456781043	-0.0392590250541463
0.0324224047183806	-0.009804396024865	0.233179167551668	0.0582161051352032		0.1222755374760534	0.4820530867654676	0.2886255221975634	0.3160670906693369	0.1893940499889082	0.3018619662715076	0.0179163901791639	0.1992831100141636	0.3532982550903841	0.0521869025375668	0.1402866642527621	0.2098126489775645	0.0521869025375668	0.0849961815536152	0.03568706230013	1.0	0.1309997757575656	0.2604960050205633	0.3674383954175622	0.0940797694065358	0.1309997757575656	0.1609074406433735	0.2762906825522739	0.4169751956457313	0.4365389673175651	0.2604960050205633	0.1062457262310012	0.067263221409135	0.2847615107267465
0.0856632085024907	0.1490309579273807	0.003598612642396	0.0144762533719734		-0.0192078275246963	0.003598612642396	0.1777777777777777	0.251290130752078	0.1552586069843956	-0.0692132192638759	0.2098126489775645	0.1043903669820455	0.2279885614887875	0.0512820512820512	0.0604520522684485	0.1145299145299145	0.0512820512820512	0.0606311199664889	0.078319194976468	0.1309997757575656	1.0	0.1622761035895931	-0.0752136752136752	0.1036269713930097	0.1777777777777777	0.2175296590865495	0.0425912697286745	0.1490309579273807	-0.0496373963921108	0.0916382702623584	0.2633943513768172	0.1367472804110513	0.2184575844678346
0.000894132890886	0.0444539732888442	0.4079365844066103	0.1455091141966981		0.0139904982685954	0.4079365844066103	0.3035517702440625	0.1894395776615375	0.0748354627290854	0.1731915649455354	0.0844530427235616	0.2210498726438078	0.359089455560616	0.1622761035895931	0.1731915649455354	0.3035517702440625	0.1622761035895931	0.1709812487716301	0.1109695562877178	0.2604960050205633	0.1622761035895931	1.0	0.2329139369168278	0.1443930579277043	0.3741896035712971	0.4269649062393647	0.4281092470190202	0.3504627196492606	0.3688699360341151	0.2110874200426439	0.1993916346675923	0.1848776638690056	0.4088580101962091
0.0264194942110485	0.0120335556090431	0.003598612642396	0.0144762533719734		0.1043903669820455	0.3364702820640342	0.1145299145299145	0.19317928801566	0.0343203236491822	0.3846152310992597	0.0521869025375668	0.2897876587421585	0.1043903669820455	0.1777777777777777	0.190117323800773	0.0512820512820512	0.241025641025641	0.1167149059354912	-0.094684399896924	0.3674383954175622	-0.0752136752136752	0.2329139369168278	1.0	0.1036269713930097	0.1145299145299145	0.1490309579273807	0.2897876587421585	0.2860283602457183	0.3741896035712971	0.3035517702440625	0.204150637085375	0.2698959481797065	0.2184575844678346
-0.0577776594492523	0.5285502483013323	0.1225819386899977	0.0433089564114969		0.0949852150091512	0.1994553578684708	0.1036269713930097	0.0716344471632392	0.0169841555121689	0.1876615247716561	0.0030745022681874	0.0949852150091512	0.0949852150091512	0.1766593131366547	0.1127992453479226	0.1766593131366547	0.1036269713930097	0.2520388327242303	0.1208052520317278	0.0940797694065358	0.1036269713930097	0.1443930579277043	0.1036269713930097	1.0	0.3227239966239447	0.1330728127674739	0.0949852150091512	0.2912637869810173	0.0628275137548026	0.0628275137548026	0.0106310893386624	-0.0311648996669485	0.1786434001965637
0.0264194942110485	0.3545270614048871	0.2698959481797065	0.1118619578743399		0.2279885614887875	0.2698959481797065	0.4307692307692308	0.19317928801566	-0.0261488180184245	0.3197825953330975	0.0521869025375668	0.2897876587421585	0.4751849505022714	0.3675213675213675	0.2549499595669353	0.241025641025641	0.4307692307692308	0.2288824778734957	-0.0081826024602279	0.1309997757575656	0.1777777777777777	0.3741896035712971	0.1145299145299145	0.3227239966239447	1.0	0.6285218660415623	0.3515867559955294	0.3545270614048871	0.3035517702440625	0.3035517702440625	0.204150637085375	0.0701729465267237	0.2736311723539089
-0.0082370299121965	0.1097744360902255	0.1714842571768092	0.1361141705159507		0.2057634774675811	0.0993829217729235	0.3545270614048871	0.1743475278638858	0.1292085993863739	0.3003116301974676	0.0755515223092542	0.3396227946772603	0.4065524532820999	0.1490309579273807	0.3705266716970334	0.2175296590865495	0.2860283602457183	0.1559537001151979	0.0082289277161615	0.1609074406433735	0.2175296590865495	0.4269649062393647	0.1490309579273807	0.1330728127674739	0.6285218660415623	1.0	0.4065524532820999	0.3323308270676692	0.1974583464690524	0.2739605330591566	0.3767357365104642	0.2435855925806948	0.3266288272239334
-0.0402859919146198	0.1388338188627415	0.2566813025903706	0.009644084947471		-0.0265197878416972	0.3217306737947796	0.2897876587421585	0.0667545664567649	-0.0335341766511714	0.2418336237946164	-0.031739607600167	0.1546307629538963	0.2753977968176254	0.1043903669820455	0.0517909176622099	0.1043903669820455	0.0425912697286745	-0.0044431720144116	-0.0976552958168207	0.2762906825522739	0.0425912697286745	0.4281092470190202	0.2897876587421585	0.0949852150091512	0.3515867559955294	0.4065524532820999	1.0	0.3396227946772603	0.2900696641022119	0.1520300811854036	0.2491473480544935	0.0615331889771436	0.3660764962063573
0.1842493532991338	0.2581453634085213	0.1714842571768092	-0.0748271618019624		0.0049745016530624	0.4598895987923519	0.3545270614048871	0.2372827330440202	0.1292085993863739	0.1598815471983358	-0.009804396024865	0.1388338188627415	0.4065524532820999	0.2860283602457183	0.2300965886979017	0.2175296590865495	0.1490309579273807	0.1559537001151979	0.0082289277161615	0.4169751956457313	0.1490309579273807	0.3504627196492606	0.2860283602457183	0.2912637869810173	0.3545270614048871	0.3323308270676692	0.3396227946772603	1.0	0.3504627196492606	0.2739605330591566	0.1200872255620236	0.2435855925806948	0.266874727805958
0.1993916346675923	-0.1085503998913639	0.0361717168439358	-0.0720196625822041		0.0830102897269995	0.4079365844066103	0.3035517702440625	0.1894395776615375	0.0073010207540571	0.1731915649455354	-0.0035684384249392	0.1520300811854036	0.2900696641022119	0.1622761035895931	0.0283760191153702	0.2329139369168278	0.1622761035895931	0.1083445536770725	-0.0822480240720732	0.4365389673175651	-0.0496373963921108	0.3688699360341151	0.3741896035712971	0.0628275137548026	0.3035517702440625	0.1974583464690524	0.2900696641022119	0.3504627196492606	1.0	0.2899786780383795	0.0670599668164548	0.1848776638690056	0.2856177138437877
0.1332258007420235	0.1209561598789483	0.1105246903564707	0.036744725807247		0.2900696641022119	0.2592306373815405	0.3035517702440625	0.0596383855601136	0.209904346679142	0.1007837920304528	0.2604960050205633	0.1520300811854036	0.2210498726438078	0.0916382702623584	0.1731915649455354	0.0210004369351238	0.2329139369168278	0.1083445536770725	0.2075783464676133	0.2604960050205633	0.0916382702623584	0.2110874200426439	0.3035517702440625	0.0628275137548026	0.3035517702440625	0.2739605330591566	0.1520300811854036	0.2739605330591566	0.2899786780383795	1.0	0.1993916346675923	0.1105246903564707	0.1007572693151554
0.0011248593925759	0.0559250978249135	0.1078652366274906	0.1830570102922386		0.0754873440730255	0.1702248265527586	0.204150637085375	0.1566756403155613	0.0658259228456782	0.2178827784210591	0.1062457262310012	0.3070340160483162	0.1912606800606708	0.1449069227939328	0.2178827784210591	0.1449069227939328	0.2633943513768172	-0.0212972377484992	0.0585792240966357	0.1062457262310012	0.2633943513768172	0.1993916346675923	0.204150637085375	0.0106310893386624	0.204150637085375	0.3767357365104642	0.2491473480544935	0.1200872255620236	0.0670599668164548	0.1993916346675923	1.0	0.1078652366274906	0.1267571766061976
-0.0168539432230454	-0.0448197490348478	-0.0511363636363636	-0.0775733397431078		-0.0685655534316743	0.0890151515151515	0.003598612642396	0.0380228142077865	-0.0103215352980596	0.1475512567396364	-0.098652724733398	0.1916319313859616	0.0615331889771436	0.003598612642396	0.2840361692238001	0.1367472804110513	0.2033216142953789	0.082965954615644	0.0024608456781043	0.067263221409135	0.1367472804110513	0.1848776638690056	0.2698959481797065	-0.0311648996669485	0.0701729465267237	0.2435855925806948	0.0615331889771436	0.2435855925806948	0.1848776638690056	0.1105246903564707	0.1078652366274906	1.0	0.1914918544681912
0.023395952706929	-0.0318957692839193	0.0753410574956817	0.0694551148711968		0.0965276333280444	0.1914918544681912	0.108110408695686	0.1157703982462796	-0.019959308197927	0.2334847616558195	0.0785068439034586	0.2043471784793696	0.2043471784793696	0.108110408695686	0.0072605736030451	0.2736311723539089	0.108110408695686	0.1930517859144513	-0.0392590250541463	0.2847615107267465	0.2184575844678346	0.4088580101962091	0.2184575844678346	0.1786434001965637	0.2736311723539089	0.3266288272239334	0.3660764962063573	0.266874727805958	0.2856177138437877	0.1007572693151554	0.1267571766061976	0.1914918544681912	1.0
