# Supplementary material for: Heterogeneous, temporally consistent, and plastic brain development after preterm birth
Source: Nat Commun. 2025 Sep 12;16:8269. doi: 10.1038/s41467-025-63967-1 (PMC12432136; doi:10.1038/s41467-025-63967-1)
Supplement: Supplementary file 6 — Source Data [file 41467_2025_63967_MOESM6_ESM.zip › source_data/supplementary_figures/source_FigS13.csv]

participant	timepoint	centile_CT_bankssts	centile_CT_caudalanteriorcingulate	centile_CT_caudalmiddlefrontal	centile_CT_cuneus	centile_CT_entorhinal	centile_CT_fusiform	centile_CT_inferiorparietal	centile_CT_inferiortemporal	centile_CT_isthmuscingulate	centile_CT_lateraloccipital	centile_CT_lateralorbitofrontal	centile_CT_lingual	centile_CT_medialorbitofrontal	centile_CT_middletemporal	centile_CT_parahippocampal	centile_CT_paracentral	centile_CT_parsopercularis	centile_CT_parsorbitalis	centile_CT_parstriangularis	centile_CT_pericalcarine	centile_CT_postcentral	centile_CT_posteriorcingulate	centile_CT_precentral	centile_CT_precuneus	centile_CT_rostralanteriorcingulate	centile_CT_rostralmiddlefrontal	centile_CT_superiorfrontal	centile_CT_superiorparietal	centile_CT_superiortemporal	centile_CT_supramarginal	centile_CT_frontalpole	centile_CT_temporalpole	centile_CT_transversetemporal	centile_CT_insula
BEST-BN-006	1			0.303906650316304		0.0293923993789688			0.0034586352247121								0.980766109316017		0.0027129497442168		0.987873447497816		0.669317079359484	0.381723322580525				0.920840054283594					0.0028504169630262
BEST-BN-006	2			0.974533525989943		0.277821879311886			0.0188107912056591								0.950531193528434		0.497136304572309		0.623097344113599		0.9771724964613	0.95112243061261				0.996497466897815					0.481708943322934
BEST-BN-012	2											0.990423677213891		0.980038663343713					0.986506542737013									0.947253584888896				0.999955597147518	0.913624631391311
BEST-BN-012	1											0.878277272910423		0.939418310871485					0.872357050342942									0.96518696013696				0.619176229868817	0.0079768119105946
BEST-BN-020	1				0.210587102967546																		0.970903845779165									0.0381217642778853
BEST-BN-020	2				0.0311122922332146																		0.610559652118953									0.472847837953772
BEST-BN-026	1					0.980802385319727													0.0460286281592959								0.0329122171992403						0.0304782437965658
BEST-BN-026	2					0.633258761866742													0.152849090856595								0.332568361992735						0.638303797126432
BEST-BN-027	1		0.988666267266027	0.990720653143265			0.987618891962906	0.954386261933294	0.984022373499474	0.976861068580116	0.993093373912671	0.980951486664898	0.606983103922072	0.982434418954094				0.999322556889683	0.857547461733057	0.983133292357167		0.853130388970736	0.972925173831339	0.184029334080847	0.95044399204208	0.995875498439267	0.9829127833199	0.997350832841678	0.886963682220011	0.998593547314776	0.989278786818932			0.951313958430719
BEST-BN-027	2		0.954210603432256	0.999988997148488			0.812233520149869	0.981674919838809	0.966323750317788	0.633609485410805	0.993930904550602	0.935859333415961	0.999236464059323	0.893184409597974				0.998766695129117	0.961138569664061	0.986604429390993		0.95639453769816	0.921663034299353	0.99925869205814	0.863301352344469	0.908133937655193	0.971509384105737	0.999965440784807	0.954114651809317	0.974937327615597	0.991081682623048			0.996345994923837
BEST-BN-029	2		0.0434605215741695										0.0002246516756199		0.0710822222450832				0.0499260063776496	0.0284473318602471			0.009648362808591	0.049611350828682										0.0191732919232412
BEST-BN-029	1		0.009735782188236										0.0169516121487208		0.0328106364884226				0.0034042086172002	0.0337211528762102			0.0168137945254094	0.0998385953584285										0.0381211182619436
BEST-BN-034	2											0.209423937939108	0.438941061441595		0.0642253546090701									0.0325272447612062
BEST-BN-034	1											0.029162405859402	0.0236147879724492		0.0493622490014608									0.005481349838677
BEST-BN-036	2											0.931857121493217																				0.975105387278671
BEST-BN-036	1											0.964123967304683																				0.823241119913247
BEST-BN-038	2																	0.982552289460001										0.980694488017243			0.955320105840015
BEST-BN-038	1																	0.697106328737216										0.842870977654307			0.655191908004567
BEST-BN-040	2						0.154036585190312	0.0493750946408043	0.041473311342455			0.981621887098297	0.0153742401318045							0.0280046396305209		0.0155813417945989							0.0027614027172083						0.0307110647972681
BEST-BN-040	1						0.0421492140973797	0.0421501428993881	0.12220243922248			0.984557073300859	0.0428707667632407							0.171842822727214		0.03790450689265							0.0279617354478783						0.0467737973553535
BEST-BN-042	2	0.0516192085887658	0.19011724553558		0.0123302218908194			0.0214826096682271			0.0481089093305116	0.264504295521427			0.0303422018894157	0.19188565156909		0.0178416359392691	0.003441648176145	0.0427959546199188				0.0651646847120962		0.0456673143454426	0.0050769468643856		0.0183685505604319	0.0636012017169169				0.0593180295074559
BEST-BN-042	1	0.0339721564658809	0.040723754938938		0.0028929813975727			0.0081226961768188			0.0500390838121321	0.027510406667059			0.0343294982285674	0.0413016199803968		0.0064443994247519	0.0002738340242373	0.001775581144234				0.0292455725397922		0.283683237352813	0.0043134499959662		0.0007285869667656	0.0235525044612183				0.0452906052363843
BEST-BN-046	1								0.660315856117147					0.0591453658052955																0.94942582547876	0.788777867307998	0.486702446917124		0.845256057814583	0.0353121718417601
BEST-BN-046	2								0.967085614256333					0.0310022299962348																0.995772534416159	0.990246285427226	0.971554125696046		0.956558572004199	0.617490343026351
BEST-BN-050	1	0.0128738989912141	0.811610767578069					0.0514479900794879	0.041619435808481						0.003139098032846				0.0202120814937848			0.0791852301914923							0.0173627235685912	0.0200085237032648		0.576134109582291
BEST-BN-050	2	0.0047198825516228	0.97841858647387					0.0305142514625139	0.258677904481473						0.0356833938940215				0.0358182617200766			0.0267838379272811							0.0162136025988478	0.0834586235139871		0.969815150941648
BEST-BN-053	2					0.028063701691576			0.985734248673524								0.973348535549384															0.98656182727857
BEST-BN-053	1					0.068137468023978			0.812620857475734								0.996027314825087															0.988105726645331
BEST-BN-057	1	0.0055705075176337						0.049035890368173	0.0446568574742472						0.0490864683751644	0.0123419743212659	0.103876990858084	0.0009956807556339	0.0084302984232056	0.0046746403570203	0.967473462919974	0.0329635697299325		0.0329497717400524			0.0238777464610252	0.0747358767494155	0.0798471834538821	0.0478685205713057	0.0186227588841214			0.0454228337418347	0.07950244477499
BEST-BN-057	2	0.0751816716376592						0.107302630534493	0.516863373052526						0.144019322153704	0.0711281946135496	0.0266896838148068	0.0039169404105295	0.0568087141924312	0.0493506626290197	0.899204433795919	0.0322606906866608		0.002960586034548			0.0470479877565785	0.0163273813322468	0.0180963053974501	0.108176480135983	0.0789837017402709			0.0273212214039327	0.0109844557625093
BEST-BN-060	2				0.0411915594870451								0.84661109301139		0.0252004679113501
BEST-BN-060	1				0.345353886957409								0.955507642705717		0.0281253942505136
BEST-BN-061	1					0.283208184641673											0.965481013383618									0.546952215526338									0.166335624218966
BEST-BN-061	2					0.0143082705546513											0.959214483040473									0.0165967812750059									0.0212086392227743
BEST-BN-069	2															0.979594527290848			0.0248839899560612	0.152878563675798									0.960970502217073
BEST-BN-069	1															0.652018779480218			0.0127195463662697	0.043028807790977									0.704211866475859
BEST-MUC-002	2				0.0378152823232974			0.0074011400343762					0.0271635814868639		0.0315449789603346									0.0198698913138397	0.0121935723735922	0.104732588969834			0.0033909198918174					0.0278976150142803
BEST-MUC-002	1				0.0909232210561732			0.116615032348958					0.0896081458515668		0.0454837603794624									0.070964212020912	0.143780890402901	0.0175282687992472			0.0746803534917938					0.37023291991084
BEST-MUC-004	1				0.963503440128085						0.978516301948801			0.982651709176766			0.995841947266421		0.0818984142082653				0.0123011003041057		0.708251898072704
BEST-MUC-004	2				0.988898926573761						0.982788856658641			0.638452013608194			0.998752121778418		0.0146072252819847				0.047043667641929		0.980604591847656
BEST-MUC-008	2	0.188000638889967													0.197985075989001				0.119576998815349		0.970813012432704	0.187312464232289										0.986974475343823
BEST-MUC-008	1	0.0113384637733725													0.0310743376558952				0.0249191070005377		0.722262164482805	0.0222052617151485										0.787788172066866
BEST-MUC-013	1											0.964047433735816		0.980575808124			0.972526318589629			0.974554780815569			0.157460444070248											0.874227421918186
BEST-MUC-013	2											0.856386715348699		0.75091970940337			0.977377853513202			0.853975341603344			0.0385598024552483											0.968097633527949
BEST-MUC-016	2							0.368374837932589	0.95315029640159																					0.974407672228862			0.976331626520121
BEST-MUC-016	1							0.0210087648338236	0.291993044742656																					0.6983561242705			0.219252774206539
BEST-MUC-041	2	0.0255250459691693		0.754902114595474		0.472031700769159	0.100696593694521	0.0095286403321055	0.204226571003113		0.0444742172410746	0.401755179274385			0.0217500860412978			0.0981144515854103	0.0459493243783014	0.191429297575092					0.0164717836522024		0.495356453753142	0.624387779264249	0.0036489248363052	0.50514913953282	0.0341843958189208		0.734675514717565
BEST-MUC-041	1	0.0008115740165733		0.0282551456481708		0.0080124415934006	0.0277014068277947	0.0009893789409437	0.0011408230327615		0.144475134794729	0.0155965853913472			4.25423191047966e-05			9.12968100037699e-05	0.0002219318241548	0.0337020140050789					0.0361997075413058		0.0036959877901498	0.0097070870751178	0.0007172919811876	0.0029516839535506	0.000414699993439		0.0038366107094263
BEST-MUC-059	1																	0.0277451210394121	0.0731269711641218
BEST-MUC-059	2																	0.172624655197533	0.0264601976491916
BEST-MUC-063	2					0.266274653508497													0.014515907832391				0.490247471265102									0.160106215891666
BEST-MUC-063	1					0.0466872611472995													0.0267411845923936				0.047861812374349									0.0242157252792629
BEST-MUC-064	1							0.0012911258080212	0.202360223079164			0.763800728704831		0.434913247740301				0.0294624628076943		0.0312396019022449					0.0284543858261965	0.963153826334445	0.0345194316237468		0.0006540073630191
BEST-MUC-064	2							0.017932449498214	0.993485615989585			0.9978633533558		0.986671333465001				0.275460929191945		0.271170822332963					0.12273730716158	0.9952107582956	0.92577018722604		0.0048534243032267
BEST-MUC-065	1								0.945858160379892	0.889627101450507						0.0060081520459181	0.97258494980758											0.884879103503046
BEST-MUC-065	2								0.96709530983193	0.989436011159957						0.0134073620388814	0.978244508600974											0.955756440986497
BEST-MUC-067	2																					0.0062189458739086					0.235736873664774			0.011783441100959	0.009957322183411			0.0086732139002435
BEST-MUC-067	1																					0.0532072157886929					0.0159003656956382			0.0579844993479821	0.015684214090383			0.0901557175517493
BEST-MUC-069	2	0.99188534450323		0.99781217910399		0.691381600893718			0.978038044536898			0.988053508253751		0.987603954132938			0.987974628886594	0.989743911623272				0.972146046542298		0.958066211655365	0.984159896357015	0.969988152532361		0.999254037005857		0.98949980343065	0.998156423308155		0.740931054557995
BEST-MUC-069	1	0.967013116102866		0.971416665917716		0.0112733067289262			0.446239134812753			0.85566780931237		0.944485014517954			0.549356515719376	0.960906558825444				0.71643598439209		0.24027000322346	0.589859926257373	0.940039800484137		0.970409896813266		0.882170265611179	0.938355816688854		0.0084182337008908
BEST-MUC-075	2								0.972831108478525				0.001078816248097			0.0312848925604211	0.9700041692161	0.942490298407535					0.985883187054069					0.971564326839294	0.955392808807683	0.991710918388178	0.883043291675795			0.996377436117587
BEST-MUC-075	1								0.924412473571916				0.176000240250504			0.118882034363543	0.918012942796339	0.973245719794357					0.957614606380694					0.98555684258408	0.95614104176965	0.956990141050686	0.964973762228903			0.986086999676609
BEST-MUC-077	2																			0.981039657029194												0.9729930646617
BEST-MUC-077	1																			0.9396113481882												0.178639017675194
BEST-MUC-093	1										0.391353032041354				0.0158324468075093				0.0495473158862207												0.0244204026028218	0.0486347340667482		0.953315934934776
BEST-MUC-093	2										0.951127764962841				0.0561092368345496				0.0377281015934977												0.299862881868448	0.13590730411517		0.952405686863348
BEST-MUC-094	2	0.0893108310578465															0.952920858114338		0.102112068891937												0.0570939270316043
BEST-MUC-094	1	0.0061527154746748															0.893379192593417		0.0187721137769228												0.0383258915679137
BEST-MUC-095	2		0.956089523063845		0.972759681073936			0.0711436874232968				0.968514819395649	0.99822804854279	0.964557013468636				0.966538298932236
BEST-MUC-095	1		0.61684574881996		0.963824721257239			0.0225745502105037				0.833278992392064	0.993520038057629	0.904763245316826				0.487630435036358
BEST-MUC-096	2	0.0125958878229797						0.0199661353969988		0.984898038145791					0.014102567760676							0.0856704627590356		0.0294713352653365					0.0227863948676596	0.133602378559382	0.0219304484097257
BEST-MUC-096	1	0.0003129958470381						0.0060451274239747		0.972720217654355					0.0076136702047603							0.0481140554028899		0.0660099483751178					0.0373415445695419	0.0159119689758768	0.0484578327168979
BEST-MUC-105	2				0.0195604949074554		0.0137438266639089			0.914196956214087	0.0482126764523593	0.206742541874552	0.001926499806491		0.24211624024281			0.0293531465115042	0.051208683170875	0.102714862211062					0.0396109340462531		0.049922009644541			0.57967398592341	0.276227590305136			0.0054994960350171	0.206502368562493
BEST-MUC-105	1				0.25992823628649		0.153458359471241			0.96354286035603	0.301604106634516	0.0008391924361791	0.260650966830855		0.0206063573421568			0.0057308263263088	0.0046525385809387	0.001382847310003					0.226888051647174		0.144167448547855			0.0441939175722582	0.0263259533407343			0.179143440964265	0.0329156682373195
BEST-MUC-106	2								0.989399191451965							0.909265978191198					0.016705331413815	0.137115442754194								0.977733226691044
BEST-MUC-106	1								0.456412834553983							0.99497835426607					0.280203555971341	0.023702562202961								0.500177661986072
BEST-MUC-107	2															0.0401510516886584							0.891511542703657			0.0032451521862527
BEST-MUC-107	1															0.0137692338706502							0.958865256000713			0.0434192075086088
BEST-MUC-108	2							0.222137135109168						0.999987589723584					0.0307185390716709							0.955102151121073									0.0036792812534343
BEST-MUC-108	1							0.0492907625954671						0.909247643131693					0.0355213178069755							0.908768751748115									0.169657621992162
BEST-MUC-111	1				0.942501872772726	0.998021984620549			0.968754511413708					0.995399845891176	0.967964041859775		0.957160217147723					0.977602918365003								0.982248474423727	0.956858410238693	0.888506451167838
BEST-MUC-111	2				0.979209849427065	0.986063663667355			0.998237071881694					0.980462388501275	0.998442446381127		0.909932338153275					0.990600821417846								0.994594726873721	0.998416105087226	0.987511173879602
BEST-MUC-117	2				0.0081772745522296		0.254580433509039					0.412682750116411			0.0644677554040892		0.0056804343251181	0.38457305550103	0.654428602513942	0.807365662624033	0.0230748465867722	0.188146115775818		0.0765571830016536	0.0279304380144241		0.506110765348671					0.985675145511175
BEST-MUC-117	1				0.0313724214626504		0.0198828681931935					0.0013217855605507			0.0149578007769021		0.0178369343911472	0.0258222618265621	0.0470270012930436	0.0475580032408036	0.0792514420629489	0.0484594520164148		0.037865463524384	0.0231374144770061		0.0395711085647488					0.0722792659191502
BEST-MUC-125	2		0.0100369837848067										0.953097894933853									0.0027006236618897								0.0155889866555601		0.031708550491089		0.0049903554415507
BEST-MUC-125	1		0.0031198897813518										0.0491851574995528									0.0134911701770749								0.0331245246036881		0.163164592261806		0.0600351455566776
BEST-MUC-127	2	0.0755332880510505					0.155281331570773											0.0206001225685676		0.0279012432511865		0.0358388660232026
BEST-MUC-127	1	0.0378448649537575					0.046846562941715											0.183920202755136		0.145256308065662		0.0324281023699842
BEST-MUC-128	2					0.217902612589613																	0.78162207124852									0.994706661695658
BEST-MUC-128	1					0.0232527119084836																	0.985400228847353									0.86798524079937
BEST-MUC-148	1						0.301144813277729	0.0200747053097359		0.190637229197471							0.126391781171568							0.0478481329195646	0.0092170742592056			0.127499678504162			0.0374984104151816				0.203458255671879
BEST-MUC-148	2						0.0260774446988094	0.0838986142836228		0.0229995190890252							0.0483425345318307							0.0167047925960261	0.0027262850795746			0.0283294403647775			0.11652450417439				0.0127429436411265
