# Supplementary material for: Heterogeneous, temporally consistent, and plastic brain development after preterm birth
Source: Nat Commun. 2025 Sep 12;16:8269. doi: 10.1038/s41467-025-63967-1 (PMC12432136; doi:10.1038/s41467-025-63967-1)
Supplement: Supplementary file 6 — Source Data [file 41467_2025_63967_MOESM6_ESM.zip › source_data/supplementary_figures/source_FigS17a.csv]

Astro	Endo	Neuro-Ex	Neuro-In	Micro	Oligo	OPC	Per
		0.23384311138738
-0.4625694727868586					0.2598087083409102	-0.3566451110970166	-0.2250606300648625
		-0.3313668387687269	-0.2760753911382687
		-0.2515608128380241
		-0.3758138312009462	-0.3105943612059029
		-0.2576703650623841
		0.4138457937975873	0.3496191260390026
		-0.239494447194913			-0.2114668763656614
				0.2907383164767328
							0.2048227383216699
					-0.2727151374148707
0.2762281299438777	0.2569830404371437			0.2666819545933152		0.3395383648688085	0.3700097565878041
0.2860797829056583
		-0.3768066334374046	-0.3304504059350729		-0.242854700918311
					-0.2939458313945218
	-0.3175439768611124			-0.3793268237299531	0.22315139499475
		-0.2711113799559762					0.3002844918272954
	-0.2872253239477257
		-0.3026519433142348			-0.2473604956837766
0.4823491481132241	0.4075835027676183			0.4810508682655477		0.5411535882726893	0.3904767565394102
-0.3057830888292194					0.2449166747940326
		-0.2081066226422634		-0.2545392195473996
	-0.2867671075308988						-0.2343776972070115
		-0.3330469656304259	-0.225900693495712
	-0.3166275440274584	-0.3374000215902825
	0.3535903349848365
0.2608778799801731	0.2449930441968371			0.2643908725091802		0.2401817718201535
		-0.2743952642765697
		0.2355996076518835
0.533898495006262	0.3677186745036691					0.5432919315512155	0.3584779767643246
						0.3127327044844289
	0.3151765253741729
-0.2972297157151153	-0.2575939956595797
		-0.4316398646510359	-0.3675659356980602
0.3415239693417254						0.328159323850938
0.4752467936524056						0.4636386444261215
		-0.3054012418151968
0.2420910068902661				0.2223113315639004		0.2789010590420352
	0.3147946783601504
	-0.3077686933021363
0.3251045477387579	0.3871928722188167	-0.4833419503496827	-0.4081180885872498				0.2489642531426711
		-0.2354468688462745
		0.4118601893246703	0.3322069021995764
		-0.3119690104563838	-0.245145783002446
	0.4033831856133708						0.2796647530700802
	0.2422437456958751						0.2575939956595797
		-0.2171182121731944
		-0.4436298608913425					0.2417855292790481
		-0.2562193464090986
0.3581724991531066
	0.2750062194990057
		-0.2970006075067018
0.3293048648930055
	0.2806575553065387	-0.2517899210464376
	-0.2931057679636723						-0.2562193464090986
0.2576703650623841					-0.2462913240445136
0.3590125625839561		-0.2473604956837766				0.2901273612542968	0.3907058647478237
0.3968154169721838		-0.2730969844288932			-0.3696279095737817
-0.3538194431932501	-0.2958550664646343			-0.324493592516322		-0.3529793797624005
0.4652424018850161					-0.3089906037470084	0.4374439392641779
	-0.2395708165977175	0.2197911412713519	0.246367693447318	-0.2944804172141533			-0.2091757942815264
						-0.3771121110486227
		-0.2943276784085443
-0.329686711907028				-0.4061324841143328
0.4792943720010441						0.5251923830865488
