# Supplementary material for: Heterogeneous, temporally consistent, and plastic brain development after preterm birth
Source: Nat Commun. 2025 Sep 12;16:8269. doi: 10.1038/s41467-025-63967-1 (PMC12432136; doi:10.1038/s41467-025-63967-1)
Supplement: Supplementary file 6 — Source Data [file 41467_2025_63967_MOESM6_ESM.zip › source_data/supplementary_figures/source_FigS7c_lower.csv]

1.0	0.1456265797389661	0.135318793977347	0.0828930543228373	0.0164565474844166	0.2162562477175752	0.0984489937334403	0.1974789915966386	0.1112168735408568	0.1531110803703214	0.0242320324838518	0.2509277738127647	-0.0510828236349711	0.200847349685598	-0.0465300816091687	0.0182411042860181	0.0304673146683276	0.0369747899159663	-0.021958424986182	0.1613368018546357	0.2427972761927244	0.0828930543228373	0.135318793977347	0.1627794810511933	0.0304673146683276	0.1627794810511933	0.0687345958603583	0.0984489937334403	0.2925960129408761	0.1439775910364145	0.0938035866344415	0.178509305964375	0.1531110803703214	-0.034629997933145
0.1456265797389661	1.0	-0.0522489253202128	-0.0522489253202128	-0.026431049097918	0.1139549628122312	0.1066427259025127	0.0495482490648986	0.1398913051162764	-0.0406013269701132	0.1269220091948245	-0.0295976518996392	0.0842746482301242	0.0594116687391415	-0.035230352303523	-0.0178030167668574	0.1360443715884786	0.0495482490648986	0.1360443715884786	-0.0237942662726592	-0.0212758947990805	0.1831176958156515	0.0418977231341329	-0.034437091586274	0.1360443715884786	-0.034437091586274	-0.0178030167668574	0.0084800239874287	-0.0051756010930399	0.0495482490648986	-0.056453016047829	0.1269220091948245	-0.0406013269701132	-0.056453016047829
0.135318793977347	-0.0522489253202128	1.0	0.1780527165142549	-0.0347497132086117	0.2499008319881153	0.1979871277675793	0.135318793977347	-0.030119173596877	0.251550217574389	0.1184603712623568	0.1915482093147434	0.0024123271762705	0.1455376861589552	0.1831176958156515	0.3085270256198686	0.1780527165142549	0.0828930543228373	0.0753093060785368	0.1517286237783119	0.2903838838435631	0.1266810112963959	0.3835395373856912	0.2636451550092928	0.0753093060785368	0.4280289132468606	0.3580053311558845	0.3586763971880085	0.1780527165142549	0.0828930543228373	0.0873052841571995	0.1688521995721789	0.0372978583471502	0.2131566749045588
0.0828930543228373	-0.0522489253202128	0.1780527165142549	1.0	0.052011008658641	0.1146853676546025	0.1979871277675793	0.2401702732863664	0.1016234712199972	0.251550217574389	0.0680685429525346	0.2871971190640662	0.0024123271762705	0.1894519010979133	0.1831176958156515	0.1106138034758051	0.1266810112963959	0.0828930543228373	0.0753093060785368	0.2003530652911602	0.060006638509729	-0.0788058095750403	0.1266810112963959	0.1540559828509143	0.1266810112963959	0.3732343271676714	0.2095704145478368	0.1979871277675793	0.1266810112963959	0.135318793977347	-0.1014718019638394	0.0680685429525346	0.1444240379607696	0.1502309795308792
0.0164565474844166	-0.026431049097918	-0.0347497132086117	0.052011008658641	1.0	0.0691465308486867	-0.0206025362131752	-0.0720843136289237	-0.0937752144552357	-0.0658333915777324	0.1287726894482405	0.0205096181523427	0.0516905840968823	0.0174736424450749	-0.026431049097918	-0.0061250362239541	0.0086306477250146	0.0607269780410868	-0.1215104350758645	-0.0952344689594689	0.1003255671634072	-0.0781300741422381	-0.0347497132086117	-0.0593525724767179	0.0953913695922674	0.1257305514914962	0.0356564608751617	0.1150900298804962	-0.0781300741422381	-0.0278138830722535	0.0308806771069032	0.2138785153465587	-0.0658333915777324	0.0308806771069032
0.2162562477175752	0.1139549628122312	0.2499008319881153	0.1146853676546025	0.0691465308486867	1.0	0.0873457412258054	0.2622528438356786	0.0375202589910993	0.3223180873402962	0.2381898497771515	0.290202136973932	0.0166674015771181	0.2301645995099158	0.1965560933516475	0.0534109669470758	0.2949726534326196	0.0782664593632649	0.2499008319881153	0.2164343376060017	0.2187927159409006	0.0696135462100982	0.204829010543611	0.2411298187899394	0.1597571890991067	0.1930548757952855	0.1836428140137756	0.3693125565631944	0.2499008319881153	0.1702596515994718	0.1546427505381329	0.1939777396630252	0.2283291488944999	0.2098516577395971
0.0984489937334403	0.1066427259025127	0.1979871277675793	0.1979871277675793	-0.0206025362131752	0.0873457412258054	1.0	0.2077731670072025	-0.0618490597341892	0.3298245614035088	-0.0214567030482092	0.1135657982350737	0.0732560981688716	0.3502382801226763	0.1557240768600547	0.128297058754227	0.0908609481539599	0.2624352536440836	0.0908609481539599	0.1714728699059664	0.1333072344360583	0.0908609481539599	0.0908609481539599	0.1719941864892641	0.0372978583471502	0.2291261684361327	0.2314749038997317	0.2739766081871345	0.1444240379607696	0.2624352536440836	0.166257657657994	0.0836261247007128	0.1064327485380117	0.0350377708287508
0.1974789915966386	0.0495482490648986	0.135318793977347	0.2401702732863664	-0.0720843136289237	0.2622528438356786	0.2077731670072025	1.0	0.200847349685598	0.3717594269178458	0.178509305964375	0.2021220662789174	0.1252452362616462	0.2456625877579686	0.0975874144019323	0.1697215790090387	0.2925960129408761	0.2509803921568627	0.1877445336318567	0.1613368018546357	0.1840212562271853	0.135318793977347	0.2401702732863664	0.1627794810511933	0.135318793977347	0.2186983315561896	0.2202150705833789	0.2077731670072025	0.2925960129408761	0.0904761904761904	0.0938035866344415	0.2299350637912161	0.2077731670072025	0.2222371712020281
0.1112168735408568	0.1398913051162764	-0.030119173596877	0.1016234712199972	-0.0937752144552357	0.0375202589910993	-0.0618490597341892	0.200847349685598	1.0	0.0755133868847659	0.0063148919081986	0.0672090026404049	0.1059422484114299	-0.0135613207547169	-0.0210679676379934	0.1260012514715622	0.1016234712199972	0.0215863973961156	0.0577092562810391	0.0752971431806022	0.007475243805186	0.1894519010979133	0.013795041342081	0.0382569217900288	0.2333661160368714	0.1319373328399714	0.0414099016259791	0.0297259046784475	0.0577092562810391	0.0215863973961156	-0.018587446572497	0.0924680600843367	0.1213008690910843	0.0352034972963958
0.1531110803703214	-0.0406013269701132	0.251550217574389	0.251550217574389	-0.0658333915777324	0.3223180873402962	0.3298245614035088	0.3717594269178458	0.0755133868847659	1.0	0.1887089524496348	0.3130238898479389	0.013204961901685	0.1213008690910843	0.2538867787751387	0.2314749038997317	0.0372978583471502	0.0984489937334403	0.1444240379607696	0.3235687746368004	0.1933583707032449	0.0372978583471502	0.1979871277675793	0.2862581503830013	0.0372978583471502	0.2862581503830013	0.128297058754227	0.385672514619883	0.1444240379607696	0.0984489937334403	0.1006477142433724	0.1361675385751738	0.1064327485380117	0.0350377708287508
0.0242320324838518	0.1269220091948245	0.1184603712623568	0.0680685429525346	0.1287726894482405	0.2381898497771515	-0.0214567030482092	0.178509305964375	0.0063148919081986	0.1887089524496348	1.0	0.0876841328008031	0.2233208683787001	0.0493914759962676	0.0345711377425903	0.1024053463693092	0.1184603712623568	0.0756577903106929	0.1184603712623568	0.094894488539639	-0.0026621030667659	-0.0327151136671096	0.1184603712623568	0.0382718385205873	0.0680685429525346	0.1995200993462975	0.0053362587438101	0.1361675385751738	0.2192440278820011	0.0242320324838518	0.0193901889213536	0.1596790890269151	0.0310847108262517	0.1428410583873054
0.2509277738127647	-0.0295976518996392	0.1915482093147434	0.2871971190640662	0.0205096181523427	0.290202136973932	0.1135657982350737	0.2021220662789174	0.0672090026404049	0.3130238898479389	0.0876841328008031	1.0	0.0903916139386891	0.0263270933909866	0.1895167478224961	0.1258861641578146	0.1437237544400819	0.0557049436773754	0.1915482093147434	0.3891530676876549	0.2512437716618845	0.0480748446907591	0.1915482093147434	0.3271646850115985	0.0002503898160977	0.1741317343898467	0.2180097555529969	0.3130238898479389	0.2393726641894048	0.0068992361435281	0.0641013223943808	0.0876841328008031	0.0637012753318574	0.122681956735657
-0.0510828236349711	0.0842746482301242	0.0024123271762705	0.0024123271762705	0.0516905840968823	0.0166674015771181	0.0732560981688716	0.1252452362616462	0.1059422484114299	0.013204961901685	0.2233208683787001	0.0903916139386891	1.0	0.1059422484114299	0.0842746482301242	0.103392028657615	0.2327895725101046	0.1840212562271853	0.1176009498431875	0.0422414271067525	0.1605814739688979	0.0024123271762705	0.0024123271762705	0.0189763159615169	0.175195261176646	0.0804081184810039	0.103392028657615	0.0732560981688716	0.060006638509729	0.066469216296107	0.0531878893070453	0.110329382655967	-0.0468461743655016	0.1237357147073623
0.200847349685598	0.0594116687391415	0.1455376861589552	0.1894519010979133	0.0174736424450749	0.2301645995099158	0.3502382801226763	0.2456625877579686	-0.0135613207547169	0.1213008690910843	0.0493914759962676	0.0263270933909866	0.1059422484114299	1.0	-0.0210679676379934	0.2105926013171452	0.1894519010979133	0.3801083019750804	0.1016234712199972	0.0752971431806022	0.2536427553207958	0.013795041342081	0.0577092562810391	0.0850971273150001	0.1016234712199972	0.1787775383649426	0.2105926013171452	0.1670883512974027	0.1455376861589552	0.200847349685598	0.0889944411652887	0.1355446441724058	0.2128758335037211	0.1965763289030745
-0.0465300816091687	-0.035230352303523	0.1831176958156515	0.1831176958156515	-0.026431049097918	0.1965560933516475	0.1557240768600547	0.0975874144019323	-0.0210679676379934	0.2538867787751387	0.0345711377425903	0.1895167478224961	0.0842746482301242	-0.0210679676379934	1.0	0.0728736819656696	0.1360443715884786	0.0975874144019323	0.1360443715884786	0.1098735236708086	0.0842746482301242	0.1360443715884786	-0.0051756010930399	0.0157727137036369	0.0418977231341329	0.16640212957337	0.1635503806981967	0.0084800239874287	0.0418977231341329	0.0495482490648986	-0.056453016047829	-0.0116042979835268	-0.0896826779276552	0.0012075511454081
0.0182411042860181	-0.0178030167668574	0.3085270256198686	0.1106138034758051	-0.0061250362239541	0.0534109669470758	0.128297058754227	0.1697215790090387	0.1260012514715622	0.2314749038997317	0.1024053463693092	0.1258861641578146	0.103392028657615	0.2105926013171452	0.0728736819656696	1.0	0.1106138034758051	0.2202150705833789	0.160092109011821	0.133876619624782	0.2698067264688887	0.1106138034758051	0.2590487200838527	0.3489783381577933	0.1106138034758051	0.2434282786358004	0.3804890219560878	0.4378305941907411	0.2095704145478368	0.0687345958603583	0.075202770169702	0.1994744339948084	0.0767081361814746	0.2570221258964499
0.0304673146683276	0.1360443715884786	0.1780527165142549	0.1266810112963959	0.0086306477250146	0.2949726534326196	0.0908609481539599	0.2925960129408761	0.1016234712199972	0.0372978583471502	0.1184603712623568	0.1437237544400819	0.2327895725101046	0.1894519010979133	0.1360443715884786	0.1106138034758051	1.0	0.1877445336318567	0.2807961269499731	0.005855299239767	0.2903838838435631	0.0753093060785368	0.2807961269499731	0.099261396771725	0.1266810112963959	0.2088505689301036	0.2590487200838527	0.1979871277675793	0.3321678321678322	0.1877445336318567	0.0873052841571995	0.2696358561918233	0.1444240379607696	0.0873052841571995
0.0369747899159663	0.0495482490648986	0.0828930543228373	0.0828930543228373	0.0607269780410868	0.0782664593632649	0.2624352536440836	0.2509803921568627	0.0215863973961156	0.0984489937334403	0.0756577903106929	0.0557049436773754	0.1840212562271853	0.3801083019750804	0.0975874144019323	0.2202150705833789	0.1877445336318567	1.0	0.0828930543228373	0.0620925855769048	0.066469216296107	0.0828930543228373	-0.021958424986182	0.0509417800412008	0.0828930543228373	0.1627794810511933	0.2707085621577191	0.2077731670072025	0.135318793977347	0.1439775910364145	0.0295867943506482	0.1270835481375339	0.1531110803703214	0.1580203789182348
-0.021958424986182	0.1360443715884786	0.0753093060785368	0.0753093060785368	-0.1215104350758645	0.2499008319881153	0.0908609481539599	0.1877445336318567	0.0577092562810391	0.1444240379607696	0.1184603712623568	0.1915482093147434	0.1176009498431875	0.1016234712199972	0.1360443715884786	0.160092109011821	0.2807961269499731	0.0828930543228373	1.0	0.0544797407526153	0.1176009498431875	-0.0788058095750403	0.2807961269499731	0.099261396771725	0.0753093060785368	0.2636451550092928	0.160092109011821	0.1979871277675793	0.1780527165142549	0.0304673146683276	0.1502309795308792	0.3200276845016455	0.0372978583471502	0.2131566749045588
0.1613368018546357	-0.0237942662726592	0.1517286237783119	0.2003530652911602	-0.0952344689594689	0.2164343376060017	0.1714728699059664	0.1613368018546357	0.0752971431806022	0.3235687746368004	0.094894488539639	0.3891530676876549	0.0422414271067525	0.0752971431806022	0.1098735236708086	0.133876619624782	0.005855299239767	0.0620925855769048	0.0544797407526153	1.0	0.0967557012783047	-0.0913935837859295	0.1517286237783119	0.234068080428287	-0.0427691422730812	0.1303395343452178	0.0402120249422422	0.1714728699059664	0.1031041822654636	0.0620925855769048	0.0099787301632334	0.0471975219315573	0.0193769651751324	0.0099787301632334
0.2427972761927244	-0.0212758947990805	0.2903838838435631	0.060006638509729	0.1003255671634072	0.2187927159409006	0.1333072344360583	0.1840212562271853	0.007475243805186	0.1933583707032449	-0.0026621030667659	0.2512437716618845	0.1605814739688979	0.2536427553207958	0.0842746482301242	0.2698067264688887	0.2903838838435631	0.066469216296107	0.1176009498431875	0.0967557012783047	1.0	0.060006638509729	0.3479781951770216	0.264703526039465	-0.055181984157188	0.203271723519978	0.2143351605317975	0.3735117795048048	0.2903838838435631	0.1252452362616462	0.1942835401076794	0.2233208683787001	0.1333072344360583	0.1237357147073623
0.0828930543228373	0.1831176958156515	0.1266810112963959	-0.0788058095750403	-0.0781300741422381	0.0696135462100982	0.0908609481539599	0.135318793977347	0.1894519010979133	0.0372978583471502	-0.0327151136671096	0.0480748446907591	0.0024123271762705	0.013795041342081	0.1360443715884786	0.1106138034758051	0.0753093060785368	0.0828930543228373	-0.0788058095750403	-0.0913935837859295	0.060006638509729	1.0	-0.0274341043571812	0.099261396771725	-0.0788058095750403	-0.0103277753866534	0.160092109011821	0.0372978583471502	-0.0274341043571812	0.135318793977347	-0.0385461065901598	0.0176767146427124	0.0908609481539599	-0.1014718019638394
0.135318793977347	0.0418977231341329	0.3835395373856912	0.1266810112963959	-0.0347497132086117	0.204829010543611	0.0908609481539599	0.2401702732863664	0.013795041342081	0.1979871277675793	0.1184603712623568	0.1915482093147434	0.0024123271762705	0.0577092562810391	-0.0051756010930399	0.2590487200838527	0.2807961269499731	-0.021958424986182	0.2807961269499731	0.1517286237783119	0.3479781951770216	-0.0274341043571812	1.0	0.3184397410884821	0.0753093060785368	0.3732343271676714	0.2590487200838527	0.3051133073811988	0.229424421732114	0.0304673146683276	0.1502309795308792	0.3200276845016455	0.0372978583471502	0.2131566749045588
0.1627794810511933	-0.034437091586274	0.2636451550092928	0.1540559828509143	-0.0593525724767179	0.2411298187899394	0.1719941864892641	0.1627794810511933	0.0382569217900288	0.2862581503830013	0.0382718385205873	0.3271646850115985	0.0189763159615169	0.0850971273150001	0.0157727137036369	0.3489783381577933	0.099261396771725	0.0509417800412008	0.099261396771725	0.234068080428287	0.264703526039465	0.099261396771725	0.3184397410884821	1.0	0.0444668106925357	0.1817625458996328	0.2434282786358004	0.4576540962236072	0.1540559828509143	0.1627794810511933	0.1749998465248547	0.1995200993462975	0.1148622045423955	0.1749998465248547
0.0304673146683276	0.1360443715884786	0.0753093060785368	0.1266810112963959	0.0953913695922674	0.1597571890991067	0.0372978583471502	0.135318793977347	0.2333661160368714	0.0372978583471502	0.0680685429525346	0.0002503898160977	0.175195261176646	0.1016234712199972	0.0418977231341329	0.1106138034758051	0.1266810112963959	0.0828930543228373	0.0753093060785368	-0.0427691422730812	-0.055181984157188	-0.0788058095750403	0.0753093060785368	0.0444668106925357	1.0	0.1540559828509143	0.2095704145478368	0.1444240379607696	0.0753093060785368	0.0304673146683276	-0.0385461065901598	0.0680685429525346	0.1444240379607696	0.2131566749045588
0.1627794810511933	-0.034437091586274	0.4280289132468606	0.3732343271676714	0.1257305514914962	0.1930548757952855	0.2291261684361327	0.2186983315561896	0.1319373328399714	0.2862581503830013	0.1995200993462975	0.1741317343898467	0.0804081184810039	0.1787775383649426	0.16640212957337	0.2434282786358004	0.2088505689301036	0.1627794810511933	0.2636451550092928	0.1303395343452178	0.203271723519978	-0.0103277753866534	0.3732343271676714	0.1817625458996328	0.1540559828509143	1.0	0.4545283976797862	0.34339013232987	0.1540559828509143	0.106860630546197	0.1749998465248547	0.3607683601720076	0.0577302225955269	0.1749998465248547
0.0687345958603583	-0.0178030167668574	0.3580053311558845	0.2095704145478368	0.0356564608751617	0.1836428140137756	0.2314749038997317	0.2202150705833789	0.0414099016259791	0.128297058754227	0.0053362587438101	0.2180097555529969	0.103392028657615	0.2105926013171452	0.1635503806981967	0.3804890219560878	0.2590487200838527	0.2707085621577191	0.160092109011821	0.0402120249422422	0.2143351605317975	0.160092109011821	0.2590487200838527	0.2434282786358004	0.2095704145478368	0.4545283976797862	1.0	0.4378305941907411	0.160092109011821	0.1192280874346985	0.075202770169702	0.1994744339948084	0.1798859813269794	0.1964156739875339
0.0984489937334403	0.0084800239874287	0.3586763971880085	0.1979871277675793	0.1150900298804962	0.3693125565631944	0.2739766081871345	0.2077731670072025	0.0297259046784475	0.385672514619883	0.1361675385751738	0.3130238898479389	0.0732560981688716	0.1670883512974027	0.0084800239874287	0.4378305941907411	0.1979871277675793	0.2077731670072025	0.1979871277675793	0.1714728699059664	0.3735117795048048	0.0372978583471502	0.3051133073811988	0.4576540962236072	0.1444240379607696	0.34339013232987	0.4378305941907411	1.0	0.1979871277675793	0.1531110803703214	0.1006477142433724	0.1887089524496348	0.1622807017543859	0.2318676010726156
0.2925960129408761	-0.0051756010930399	0.1780527165142549	0.1266810112963959	-0.0781300741422381	0.2499008319881153	0.1444240379607696	0.2925960129408761	0.0577092562810391	0.1444240379607696	0.2192440278820011	0.2393726641894048	0.060006638509729	0.1455376861589552	0.0418977231341329	0.2095704145478368	0.3321678321678322	0.135318793977347	0.1780527165142549	0.1031041822654636	0.2903838838435631	-0.0274341043571812	0.229424421732114	0.1540559828509143	0.0753093060785368	0.1540559828509143	0.160092109011821	0.1979871277675793	1.0	0.2401702732863664	0.0243795887835198	0.2192440278820011	0.3586763971880085	0.1502309795308792
0.1439775910364145	0.0495482490648986	0.0828930543228373	0.135318793977347	-0.0278138830722535	0.1702596515994718	0.2624352536440836	0.0904761904761904	0.0215863973961156	0.0984489937334403	0.0242320324838518	0.0068992361435281	0.066469216296107	0.200847349685598	0.0495482490648986	0.0687345958603583	0.1877445336318567	0.1439775910364145	0.0304673146683276	0.0620925855769048	0.1252452362616462	0.135318793977347	0.0304673146683276	0.1627794810511933	0.0304673146683276	0.106860630546197	0.1192280874346985	0.1531110803703214	0.2401702732863664	1.0	0.0295867943506482	0.1270835481375339	0.2077731670072025	0.0938035866344415
0.0938035866344415	-0.056453016047829	0.0873052841571995	-0.1014718019638394	0.0308806771069032	0.1546427505381329	0.166257657657994	0.0938035866344415	-0.018587446572497	0.1006477142433724	0.0193901889213536	0.0641013223943808	0.0531878893070453	0.0889944411652887	-0.056453016047829	0.075202770169702	0.0873052841571995	0.0295867943506482	0.1502309795308792	0.0099787301632334	0.1942835401076794	-0.0385461065901598	0.1502309795308792	0.1749998465248547	-0.0385461065901598	0.1749998465248547	0.075202770169702	0.1006477142433724	0.0243795887835198	0.0295867943506482	1.0	0.2045664931202813	-0.0305721725858707	0.0750605326876513
0.178509305964375	0.1269220091948245	0.1688521995721789	0.0680685429525346	0.2138785153465587	0.1939777396630252	0.0836261247007128	0.2299350637912161	0.0924680600843367	0.1361675385751738	0.1596790890269151	0.0876841328008031	0.110329382655967	0.1355446441724058	-0.0116042979835268	0.1994744339948084	0.2696358561918233	0.1270835481375339	0.3200276845016455	0.0471975219315573	0.2233208683787001	0.0176767146427124	0.3200276845016455	0.1995200993462975	0.0680685429525346	0.3607683601720076	0.1994744339948084	0.1887089524496348	0.2192440278820011	0.1270835481375339	0.2045664931202813	1.0	0.1361675385751738	0.2045664931202813
0.1531110803703214	-0.0406013269701132	0.0372978583471502	0.1444240379607696	-0.0658333915777324	0.2283291488944999	0.1064327485380117	0.2077731670072025	0.1213008690910843	0.1064327485380117	0.0310847108262517	0.0637012753318574	-0.0468461743655016	0.2128758335037211	-0.0896826779276552	0.0767081361814746	0.1444240379607696	0.1531110803703214	0.0372978583471502	0.0193769651751324	0.1333072344360583	0.0908609481539599	0.0372978583471502	0.1148622045423955	0.1444240379607696	0.0577302225955269	0.1798859813269794	0.1622807017543859	0.3586763971880085	0.2077731670072025	-0.0305721725858707	0.1361675385751738	1.0	0.2318676010726156
-0.034629997933145	-0.056453016047829	0.2131566749045588	0.1502309795308792	0.0308806771069032	0.2098516577395971	0.0350377708287508	0.2222371712020281	0.0352034972963958	0.0350377708287508	0.1428410583873054	0.122681956735657	0.1237357147073623	0.1965763289030745	0.0012075511454081	0.2570221258964499	0.0873052841571995	0.1580203789182348	0.2131566749045588	0.0099787301632334	0.1237357147073623	-0.1014718019638394	0.2131566749045588	0.1749998465248547	0.2131566749045588	0.1749998465248547	0.1964156739875339	0.2318676010726156	0.1502309795308792	0.0938035866344415	0.0750605326876513	0.2045664931202813	0.2318676010726156	1.0
