# Supplementary material for: Heterogeneous, temporally consistent, and plastic brain development after preterm birth
Source: Nat Commun. 2025 Sep 12;16:8269. doi: 10.1038/s41467-025-63967-1 (PMC12432136; doi:10.1038/s41467-025-63967-1)
Supplement: Supplementary file 6 — Source Data [file 41467_2025_63967_MOESM6_ESM.zip › source_data/supplementary_figures/source_FigS11b_late.csv]

rois	infranormal_pt	supranormal_pt	infranormal_ft	supranormal_ft
centile_CT_bankssts	0.0	13.333333333333334	3.738317757009345	2.803738317757009
centile_CT_caudalanteriorcingulate	0.0	26.666666666666668	4.672897196261682	1.8691588785046729
centile_CT_caudalmiddlefrontal	0.0	6.666666666666667	7.476635514018691	4.672897196261682
centile_CT_cuneus	0.0	6.666666666666667	5.607476635514018	4.672897196261682
centile_CT_entorhinal	0.0	13.333333333333334	3.738317757009345	7.476635514018691
centile_CT_fusiform	6.666666666666667	13.333333333333334	5.607476635514018	3.738317757009345
centile_CT_inferiorparietal	20.0	13.333333333333334	5.607476635514018	5.607476635514018
centile_CT_inferiortemporal	0.0	26.666666666666668	3.738317757009345	7.476635514018691
centile_CT_isthmuscingulate	0.0	6.666666666666667	2.803738317757009	3.738317757009345
centile_CT_lateraloccipital	0.0	6.666666666666667	4.672897196261682	5.607476635514018
centile_CT_lateralorbitofrontal	0.0	6.666666666666667	5.607476635514018	4.672897196261682
centile_CT_lingual	6.666666666666667	13.333333333333334	6.5420560747663545	4.672897196261682
centile_CT_medialorbitofrontal	6.666666666666667	20.0	3.738317757009345	6.5420560747663545
centile_CT_middletemporal	0.0	0.0	2.803738317757009	5.607476635514018
centile_CT_parahippocampal	6.666666666666667	26.666666666666668	4.672897196261682	2.803738317757009
centile_CT_paracentral	0.0	0.0	4.672897196261682	6.5420560747663545
centile_CT_parsopercularis	6.666666666666667	13.333333333333334	3.738317757009345	4.672897196261682
centile_CT_parsorbitalis	0.0	0.0	4.672897196261682	4.672897196261682
centile_CT_parstriangularis	6.666666666666667	13.333333333333334	4.672897196261682	4.672897196261682
centile_CT_pericalcarine	0.0	13.333333333333334	6.5420560747663545	4.672897196261682
centile_CT_postcentral	0.0	6.666666666666667	2.803738317757009	5.607476635514018
centile_CT_posteriorcingulate	0.0	33.33333333333333	3.738317757009345	7.476635514018691
centile_CT_precentral	6.666666666666667	0.0	5.607476635514018	3.738317757009345
centile_CT_precuneus	6.666666666666667	13.333333333333334	5.607476635514018	8.411214953271028
centile_CT_rostralanteriorcingulate	13.333333333333334	6.666666666666667	5.607476635514018	4.672897196261682
centile_CT_rostralmiddlefrontal	6.666666666666667	6.666666666666667	3.738317757009345	4.672897196261682
centile_CT_superiorfrontal	0.0	6.666666666666667	4.672897196261682	5.607476635514018
centile_CT_superiorparietal	0.0	20.0	2.803738317757009	8.411214953271028
centile_CT_superiortemporal	6.666666666666667	13.333333333333334	6.5420560747663545	6.5420560747663545
centile_CT_supramarginal	13.333333333333334	26.666666666666668	4.672897196261682	5.607476635514018
centile_CT_frontalpole	6.666666666666667	13.333333333333334	4.672897196261682	5.607476635514018
centile_CT_temporalpole	0.0	0.0	4.672897196261682	2.803738317757009
centile_CT_transversetemporal	0.0	13.333333333333334	4.672897196261682	6.5420560747663545
centile_CT_insula	6.666666666666667	0.0	4.672897196261682	3.738317757009345
