# Supplementary material for: Heterogeneous, temporally consistent, and plastic brain development after preterm birth
Source: Nat Commun. 2025 Sep 12;16:8269. doi: 10.1038/s41467-025-63967-1 (PMC12432136; doi:10.1038/s41467-025-63967-1)
Supplement: Supplementary file 6 — Source Data [file 41467_2025_63967_MOESM6_ESM.zip › source_data/supplementary_figures/source_FigS1a_dhcp_sa.csv]

	T_549-statistic
SA_bankssts	0.0
SA_caudalanteriorcingulate	0.0
SA_caudalmiddlefrontal	0.0
SA_cuneus	0.0
SA_entorhinal	0.0
SA_fusiform	0.0
SA_inferiorparietal	0.0
SA_inferiortemporal	0.0
SA_isthmuscingulate	0.0
SA_lateraloccipital	0.0
SA_lateralorbitofrontal	0.0
SA_lingual	0.0
SA_medialorbitofrontal	0.0
SA_middletemporal	0.0
SA_parahippocampal	0.0
SA_paracentral	0.0
SA_parsopercularis	0.0
SA_parsorbitalis	-3.9866796718987767
SA_parstriangularis	0.0
SA_pericalcarine	0.0
SA_postcentral	0.0
SA_posteriorcingulate	0.0
SA_precentral	0.0
SA_precuneus	0.0
SA_rostralanteriorcingulate	0.0
SA_rostralmiddlefrontal	0.0
SA_superiorfrontal	0.0
SA_superiorparietal	0.0
SA_superiortemporal	0.0
SA_supramarginal	0.0
SA_frontalpole	0.0
SA_temporalpole	0.0
SA_transversetemporal	0.0
SA_insula	0.0
