# Supplementary material for: Heterogeneous, temporally consistent, and plastic brain development after preterm birth
Source: Nat Commun. 2025 Sep 12;16:8269. doi: 10.1038/s41467-025-63967-1 (PMC12432136; doi:10.1038/s41467-025-63967-1)
Supplement: Supplementary file 6 — Source Data [file 41467_2025_63967_MOESM6_ESM.zip › source_data/supplementary_figures/source_FigS12.csv]

participant	timepoint	centile_CT_bankssts	centile_CT_caudalanteriorcingulate	centile_CT_caudalmiddlefrontal	centile_CT_cuneus	centile_CT_entorhinal	centile_CT_fusiform	centile_CT_inferiorparietal	centile_CT_inferiortemporal	centile_CT_isthmuscingulate	centile_CT_lateraloccipital	centile_CT_lateralorbitofrontal	centile_CT_lingual	centile_CT_medialorbitofrontal	centile_CT_middletemporal	centile_CT_parahippocampal	centile_CT_paracentral	centile_CT_parsopercularis	centile_CT_parsorbitalis	centile_CT_parstriangularis	centile_CT_pericalcarine	centile_CT_postcentral	centile_CT_posteriorcingulate	centile_CT_precentral	centile_CT_precuneus	centile_CT_rostralanteriorcingulate	centile_CT_rostralmiddlefrontal	centile_CT_superiorfrontal	centile_CT_superiorparietal	centile_CT_superiortemporal	centile_CT_supramarginal	centile_CT_frontalpole	centile_CT_temporalpole	centile_CT_transversetemporal	centile_CT_insula
NDAR_INV0191C80U	1				0.0376190948312434			0.0439519864450978	0.0404572850772903	0.0161734386534598	0.0074789208676649				0.0476685284869399	0.036601436155029							0.0353340366552045						0.0271959076884284					0.12787649471024
NDAR_INV0191C80U	2				0.0901791903736337			0.0977607935004686	0.0386235512799741	0.0111574853560331	0.0040306632827634				0.115099579164007	0.125627846792886							0.0351682309227345						0.0593752761914616					0.0493085983292575
NDAR_INV01TXCDJN	1			0.94837656435342				0.805325204643555								0.713030111231071					0.981091440235482		0.0401544800066529	0.930413637156032			0.951538916267349	0.984319826087061			0.958466535069215
NDAR_INV01TXCDJN	2			0.984300986112294				0.950792733748646								0.977457137701864					0.952332313114173		0.150165043394382	0.957660165484692			0.953484246347037	0.935071722320611			0.965598020684593
NDAR_INV0B7UGM1D	1	0.974097303175615				0.993224981956957							0.910437270724115																	0.959668796034147		0.994764954066912		0.969038811546545
NDAR_INV0B7UGM1D	2	0.9845881052521				0.955915444116387							0.951689645084309																	0.958429855259058		0.861429624950507		0.925676875679401
NDAR_INV0CBFTKR7	1				0.978914630132905					0.907762780116165				0.970382995534581		0.949094987474865				0.106404599717453						0.171572522181754
NDAR_INV0CBFTKR7	2				0.794278240432542					0.964345445915022				0.468843447419926		0.967994434149768				0.048393069266114						0.024952541366361
NDAR_INV0EXY6KFW	1																		0.293991845178339	0.958259869614735
NDAR_INV0EXY6KFW	2																		0.0400860134227622	0.527707158775231
NDAR_INV0W00RU2X	1													0.74136137654401	0.228178021489061					0.0223779089442036
NDAR_INV0W00RU2X	2													0.954766156456123	0.0382443684899157					0.0787168641358817
NDAR_INV10FDVE0L	1					0.911453770185452					0.971420025144099					0.987734718715694		0.943922040606948			0.969527586896103
NDAR_INV10FDVE0L	2					0.950057652681137					0.886165064385757					0.990949690786216		0.980658697003528			0.928157643810833
NDAR_INV10HWA6YU	1			0.0468860881287181																0.0209698495708416								0.0183880958692278
NDAR_INV10HWA6YU	2			0.181473244415163																0.144305367332708								0.118597897465024
NDAR_INV12NED96V	1		0.912292480236043	0.669117065314447								0.687030513449817					0.611950813452729			0.279249846650593	0.987602508004069		0.954686548657157	0.523373137169198		0.975072014396266				0.786922193327719			0.81009751547068		0.856841552474184
NDAR_INV12NED96V	2		0.957677541464915	0.0213855344045067								9.24777400237832e-05					0.0131871265934861			0.0237482996336039	0.411036728776076		0.817797942893005	0.0478875441944801		0.828134828431425				0.0369945677657216			7.23049539769525e-06		0.0313395969277171
NDAR_INV1LT8UZYC	1						0.0079526586609197						0.0221611818856461	0.0225016240946768																	0.005861003684526		0.0041216403378886
NDAR_INV1LT8UZYC	2						0.462312302656731						0.227322636640551	0.544953384868026																	0.287779137266095		0.410475325302278
NDAR_INV1ZMY808V	1			0.0465202257535247	0.0353129537374615		0.0062639408252841		0.0264528369423017		0.047891917255935	0.331083391781239	0.0718818086339359		0.144563214769494	0.111365796048287	0.0069351486862416	0.0074135520985513	0.0412790363744407	0.105131630763518		0.0273176329000236		0.0341179602323962	0.115892355003917		0.0364152431931238	0.0218776905526098	0.097579196803561	0.0238716134886815			0.283610414649165	0.092133148614827	0.0010686561194945
NDAR_INV1ZMY808V	2			0.0232928704158967	0.0124579380630592		0.0077376097607549		0.0080074781509304		0.0128700366691462	0.0098140002117614	0.0107353001131921		0.0498850768739962	0.0324772302301446	0.0012489370432327	0.0018439646719627	0.0139087551831378	0.0065520552871425		0.0063562897353743		0.0182402139508217	0.0386335402457174		0.0245699126640599	0.0096176649697624	0.031266450939115	0.0013763080347887			0.0072461695227838	0.0132726632318998	0.0094177838141057
NDAR_INV263W8YMY	1							0.0202845479736292							0.0248528639852548						0.0410411048191617			0.0028587284372789					0.0115171783129879		0.0175914060499347
NDAR_INV263W8YMY	2							0.285804411480743							0.13293014051251						0.304055070809148			0.0259958928683297					0.253993497246024		0.109797134708813
NDAR_INV2H2UTYYP	1					0.240611007417152						0.0440723624391172
NDAR_INV2H2UTYYP	2					0.0093133135981911						0.0667416970478955
NDAR_INV2J3D85NJ	1						0.0612038357426145				0.744215918941026		0.0990038095208185			0.6194016072156			0.011740921024248	0.0195193326029727	0.0939565761545			0.0349056360325085									0.0027202393062505
NDAR_INV2J3D85NJ	2						1.53873513227873e-10				0.0013445012628745		9.12280652731918e-05			0.0110653585315078			0.191197226580163	0.217518743446641	0.0335251596263404			0.511183540505726									0.0881551291980792
NDAR_INV2J50AKJP	1			0.0388791150935706																		0.0359368244029641
NDAR_INV2J50AKJP	2			0.260215220727901																		0.123274754787599
NDAR_INV2K2KV0JW	1		0.951577606288133									0.0442479021002336		0.258371845595205					0.0260000517663324								0.0408431769225806
NDAR_INV2K2KV0JW	2		0.831348313610376									0.0119707164661231		0.0310535038315884					0.021449928786964								0.26428406176336
NDAR_INV2NGBYVBP	1															0.926865507022313				0.137138982946594							0.206343222568206	0.0688014505903884
NDAR_INV2NGBYVBP	2															0.976520159095214				0.0156319790596905							0.0232160089272597	0.02347386808409
NDAR_INV2YVM4TJ6	1									0.0377938829885118											0.0457642953589702
NDAR_INV2YVM4TJ6	2									0.0052332406123337											0.0236979985659154
NDAR_INV365HAW4K	1	0.0399152015328465													0.0420763931725775		0.0361474078604216											0.0589181882427946
NDAR_INV365HAW4K	2	0.0543978951957642													0.0246209463469733		0.0449217504142852											0.0100632053051475
NDAR_INV36E4JVZ2	1		0.980233298679785				0.651862227281295					0.816881507760441		0.288106375187507		0.866656198166306		0.793256904640322					0.81218127880277								0.752123676969721
NDAR_INV36E4JVZ2	2		0.990176186107589				0.972297090243852					0.983341042516456		0.951236118234846		0.973050793968847		0.953800249853464					0.979178306408934								0.973895787028216
NDAR_INV38T88Z04	1				0.93397584082367	0.976200695724265														0.0287289514641343
NDAR_INV38T88Z04	2				0.963355090324617	0.951518054474513														0.0942512078239106
NDAR_INV3BJ59UTE	1				0.912694682853673								0.972410136258495												0.893939264772075
NDAR_INV3BJ59UTE	2				0.97480969021475								0.997268952342845												0.964805007896552
NDAR_INV3G3BC6PP	1											0.0461962801981153								0.070476499675088												0.360363175067402	0.339973451601016
NDAR_INV3G3BC6PP	2											0.693040469013001								0.028406148127635												0.0355169738357751	0.952909698251844
NDAR_INV3P1U2ABW	1					0.973635162270847						0.973024446999676	0.938888627271784	0.999411209067915				0.997727736115906								0.792653171539436						0.959545937485057			0.995701201150262
NDAR_INV3P1U2ABW	2					0.992305819940224						0.973802446192699	0.977508149273764	0.993344506826309				0.892847783211483								0.0318374667497627						0.967498006929452			0.84327352415383
NDAR_INV3TG667EC	1																													0.997675903440938	0.990008751822847			0.959703508856295
NDAR_INV3TG667EC	2																													0.979515214573925	0.866724275396361			0.90015606241747
NDAR_INV3TMCHLA7	1			0.98161300091907														0.962963108027902
NDAR_INV3TMCHLA7	2			0.990761850228746														0.984696107390751
NDAR_INV3UPL5YML	1		0.98430759466538				0.426274681192897		0.0299817649917358					0.975580642456851	0.16246620925049	0.974719534654274										0.980706360731223
NDAR_INV3UPL5YML	2		0.998014886354533				0.045857313267698		0.0034107137600758					0.829544901889803	0.0303478988952428	0.729127183231721										0.952183855963018
NDAR_INV3VGP47P6	1									0.972301829266388
NDAR_INV3VGP47P6	2									0.94083789634718
NDAR_INV3X48ZM73	1							0.0169364832530537	0.0053413137074501	0.0202075972724317					0.0092450197103791		0.0950889159151371		0.0329639887269158				0.0675379718288498				0.0233803506994901	0.0170143472616915	0.0436562390672515		0.0321300750663606	0.0101185321778184
NDAR_INV3X48ZM73	2							0.0250822900327933	0.0223507882359601	0.0312642709918366					0.0084676512600837		0.0450785627572212		0.0226056775564903				0.0301859527866235				0.0807572402578659	0.0248921773978198	0.0575856447585506		0.106716305050737	0.0149827702383838
NDAR_INV3YDKCAH1	1					0.105775152371457											0.912022033897484					0.954623692652091							0.873197916491787
NDAR_INV3YDKCAH1	2					0.0040739363556865											0.960716078569847					0.993096784932149							0.961234502407191
NDAR_INV481L0PYY	1				0.96395972082866	0.969971390937672
NDAR_INV481L0PYY	2				0.948767832820553	0.983036909699991
NDAR_INV486GVBCD	1																																	0.0388640597289364	0.982565547556922
NDAR_INV486GVBCD	2																																	0.0032958586787446	0.723081428258959
NDAR_INV4HBVU8XK	1				0.0416522580368958	0.0024341382264669						0.018435968011891					0.0010555515335286					0.983808267364495	0.963552342389255	9.40786870980041e-06					0.032577601924334				0.0023612760454402
NDAR_INV4HBVU8XK	2				0.321372248270829	0.29848242221385						0.403256920456788					0.203931517258011					0.710449130588304	0.658020119640409	0.102760649753287					0.406267515296407				0.667869062441067
NDAR_INV4X6RKLNJ	1					0.87013752305936
NDAR_INV4X6RKLNJ	2					0.964396660863888
NDAR_INV5G46RBZN	1	0.0354948611291382								0.0205034270862916													0.0155282642987005
NDAR_INV5G46RBZN	2	0.148515404471634								0.0107701877670043													0.0604690115034842
NDAR_INV5U642ALM	1											0.0466953612636075		0.975661308770668
NDAR_INV5U642ALM	2											0.180185263538618		0.817470789159013
NDAR_INV5UG94F1Y	1					0.588272532001363		0.994983808360106	0.983825521180973		0.996907702599503					0.999342622489234			0.999675278538048												0.943032567548463
NDAR_INV5UG94F1Y	2					0.0276643775313385		0.968309315259432	0.870696715763823		0.97210588378943					0.998808148384745			0.993338500124926												0.973505286869025
NDAR_INV5WZA04YF	1		0.0396798419053471														0.965458638405679	0.983110072351231
NDAR_INV5WZA04YF	2		0.0512352136227692														0.772262543127768	0.95358144132696
NDAR_INV5ZHBV7HD	1				0.909340147895196		0.97363655248197	0.995906939754769	0.997543798418477	0.991850104128167	0.99928625580117	0.996145676744013	0.945313001670492	0.971667255951146			0.983887869253066			0.992680408868723	0.901866868840903			0.961246252876906	0.960670096976837	0.885067369562175	0.975826198926583	0.997721202338133	0.960426607675382	0.983457448158757	0.99449107376037		0.998519142137889	0.969650608670312	0.860144865498385
NDAR_INV5ZHBV7HD	2				0.998382632668995		0.944158152245577	0.939269819297969	0.996423487079005	0.972431418378406	0.99807704529105	0.981646102451689	0.972212339896752	0.98960973797541			0.984922737820878			0.996939862152051	0.989657610198882			0.950403227923779	0.95485837937758	0.968079716306658	0.985212216260192	0.997946818763662	0.978881289860724	0.929869733950798	0.952662735236567		0.998968674137406	0.943737735702615	0.986999660116898
NDAR_INV66708YNC	1																0.029581038190333						0.0266714738504512									0.9799369473147
NDAR_INV66708YNC	2																0.0735523798507442						0.0766325991754277									0.490346450662722
NDAR_INV6AK4GUVM	1				0.982494187337968		0.0692303776970065				0.956758421127275		0.0563655018837799							0.197437923512194	0.376324713031898				0.973178171613174				0.967497073625153						0.103441030330796
NDAR_INV6AK4GUVM	2				0.836078434150794		0.0092837272560813				0.704979273409336		0.0022517713700654							0.0477957350487691	0.0258136570624114				0.821795636912323				0.907630993754279						0.0303372497981206
NDAR_INV6FD78Z13	1														0.0525240212456584							0.981985454976815				0.243332844213145									0.176351496573771
NDAR_INV6FD78Z13	2														0.0142869379658672							0.565494515378937				0.0231821235911416									0.0389506106702603
NDAR_INV6KM1LGCB	1		0.925562393062561							0.959187712079493						0.971738710498118					0.968401086699854												0.164084188497453
NDAR_INV6KM1LGCB	2		0.977150783061516							0.892957865728573						0.702435027052487					0.9165573101053												0.0334919837065393
NDAR_INV6YP01DDF	1			0.981191548931818	0.872816748676187											0.997862024856832																		0.0019752420137735
NDAR_INV6YP01DDF	2			0.958096450284069	0.972400189355166											0.994754816029231																		0.746534282905975
NDAR_INV77GU1E3W	1							0.973757432449249		2.65286608758955e-06	0.970681337671191		0.0374524667544932																	0.969114282792398				0.681575837606504
NDAR_INV77GU1E3W	2							0.69834768810168		1.39549298901057e-07	0.892210435942202		0.0423680454885368																	0.96654831173112				0.97413191501115
NDAR_INV7N2E7G6Z	1								0.959039981110634
NDAR_INV7N2E7G6Z	2								0.850366266513096
NDAR_INV804KTLAN	1			0.94622714201938		0.987008055293212											0.897859051622955
NDAR_INV804KTLAN	2			0.973008491999923		0.839404842386714											0.952258826225811
NDAR_INV8HX2TBDP	1						0.0495677680666454					0.0057368329554988		0.0004098625242759					0.0218837608346438							0.0041372124746963						0.387175607629545	0.001945435039109		0.0210077317840454
NDAR_INV8HX2TBDP	2						0.480977775981787					0.845701793081762		0.558818129024933					0.528678010389692							0.676854975260119						0.956060358622148	0.0970805760325655		0.910108132381923
NDAR_INV8RKX7N9Y	1	0.0279972619321349		0.136449758886125			0.0174413917842409		0.0769692227742246						0.0002219839266395			0.234154416952621		0.19016075061223		0.289194208334397		0.237961555524741			0.293361608990252	0.275332513840865		0.159464953475831		0.273205147846281	0.27838810133462
NDAR_INV8RKX7N9Y	2	0.0009517518065996		0.0431626171216143			0.0017694382827354		0.0038218685105303						3.44035432247891e-06			0.0496590679584308		0.0009977388676706		0.0444981050927795		0.0410320896663715			3.40964245404978e-05	0.0494654266719097		0.0246042894755909		0.0261932201950062	0.025664145965269
NDAR_INV8VY66V2D	1	0.977031260722997	0.997368847717784					0.953122616255957	0.998109958115544	0.963805381378565	0.968408435033061			0.883078043130995	0.917545898971565		0.988756018487508	0.985779589507104	0.455334475286446	0.999426715612881	0.967188529524851		0.848369540674708		0.960224912517216	0.9720460014901			0.964858713424988	0.983209035573677	0.979317759219508		0.911695646193705
NDAR_INV8VY66V2D	2	0.948626743403498	0.972743965848862					0.432387842302559	0.985706756924121	0.990705505049288	0.949902615866743			0.984863960451944	0.981076875174697		0.968137637546316	0.984274629567136	0.0287053772022782	0.996406652183969	0.750925745894447		0.999491527443512		0.920159947205391	0.906527041633501			0.64445481316834	0.93819664975524	0.684357870271562		0.0034336762296776
NDAR_INV99KTC3NN	1													0.011970923508116
NDAR_INV99KTC3NN	2													0.0461623091620149
NDAR_INV9KT9V114	1		0.968648073919784			0.984816327799634	0.973157273027299			0.333943893488636								0.968970325319199								0.981684521855807				0.958920188247353	0.960822382647931
NDAR_INV9KT9V114	2		0.968362384161411			0.920620938594734	0.895716207167283			0.0454259617019137								0.940776434121917								0.967484138495224				0.858911534628833	0.904681140291934
NDAR_INV9R0Z0T45	1						0.0221835569204544											0.0160842557082114	0.0032013329093502	0.0296498146307022				0.0711760121256363				0.0301721574617232
NDAR_INV9R0Z0T45	2						0.111969250029342											0.0522102492015904	0.0554666103769003	0.0877595738615101				0.0391535326833319				0.0411899729654081
NDAR_INV9WKK0FDT	1	0.0506266834313549	0.0105610271010638				0.957195493927154						0.970415153516767								0.963313962069855		0.000513410748717
NDAR_INV9WKK0FDT	2	0.0384632747569884	0.0270892811420466				0.705447870628903						0.796789412000316								0.909154904809051		0.0205738005162546
NDAR_INVA6BFV98B	1					0.02094229788843	0.872863432955154	0.965425983689738		0.999640615383361		0.898266330689099			0.962609525657925			0.965102147492123		0.995296848268763							0.985197657551098	0.988371275415441		0.982702283806	0.987328821477436		0.753986519893854	0.968778859946933
NDAR_INVA6BFV98B	2					0.173201103432164	0.970934741862187	0.899791477133657		0.999873015552948		0.974926340810384			0.961993698948873			0.972052150796636		0.907024989477463							0.598003610849711	0.938761274609891		0.992510049506	0.991750697461788		0.986005567570594	0.997501559451454
NDAR_INVAB55U5W2	1				0.9835056699972																					0.44155765708983	0.968552821389736	0.952714871645943
NDAR_INVAB55U5W2	2				0.984849605813035																					0.0305370653677743	0.959170520406701	0.980034397474373
NDAR_INVAFBYBN26	1		0.970674741097398															0.91658397081482
NDAR_INVAFBYBN26	2		0.762218330074022															0.970922671293837
NDAR_INVAT01LBA6	1		0.967070042204825												0.20991278929917			0.0768272731567973	0.0913149787386078		0.95608379402817					0.919539701128558					0.457466251376674
NDAR_INVAT01LBA6	2		0.946688021482505												0.0377671209410425			0.0172657712506378	0.0267199640854898		0.584184476636858					0.961192969342863					0.0420481924048692
NDAR_INVBEZL3E23	1				0.916245550828451																										0.130498888817866
NDAR_INVBEZL3E23	2				0.970740831515532																										0.0305366430332782
NDAR_INVBR0R4R8M	1	0.989928274965306	0.891936340647635	0.921010155253132	0.950666004155179	0.930009325689786	0.98761695769272		0.977964621216967	0.957929424805523	0.9694032771314	0.959002646010207	0.992149016518817	0.974788073156817		0.98705184848283		0.967624284245128			0.960959878223176	0.975112427881607		0.997478166657024		0.972418793739499	0.926325803075883	0.990076941770288		0.997382737704554			0.925364445402146
NDAR_INVBR0R4R8M	2	0.995905945343939	0.95380416124862	0.975313077215062	0.992238411481011	0.963255697014974	0.993385077654598		0.993507197101194	0.964946580216863	0.98001121075747	0.991588104962522	0.997589376476752	0.996271137971551		0.999435648675796		0.981394009522387			0.994661646028616	0.958108614223745		0.997314151944163		0.986499693307858	0.987002445587953	0.996287833794304		0.997576737406505			0.99396292002865
NDAR_INVBTABKVCU	1		0.999284135303836	0.999115619892151			0.985842249690864	0.9593150120376		0.998758864557864		0.982240907462152				0.989801329161612		0.999899940452639	0.999894895364965	0.998490197127142	0.977419651205902		0.995300464293821	0.959060843189716			0.986473246993984	0.990211012420762	0.955849999855837		0.989150741887684		0.971985900290528	0.986906674328538
NDAR_INVBTABKVCU	2		0.953071757907703	0.761667757020803			0.601008916172944	0.851499721541398		0.990456137428003		0.551803236592962				0.935440146528897		0.723970615563206	0.966231296976236	0.747404507612679	0.806450572314649		0.98697449450778	0.602428444889382			0.222943804112302	0.869728896124417	0.691431503999549		0.842793900064602		0.238735175998915	0.955740687040274
NDAR_INVBTVBZ5VX	1			0.0368592077187477		0.968463445611941												0.0192524011075907	0.0230285194196653	0.0418076232415297				0.0409379530567475			0.0313223526835281	0.0376497994065827
NDAR_INVBTVBZ5VX	2			0.0420978858029614		0.826167932612921												0.120432454997013	0.0507043697736481	0.0826492372434725				0.0303009056381342			0.046253008722065	0.0620547778047053
NDAR_INVBV461JTB	1					0.917261530424508				0.064286445403768																0.965504034382731
NDAR_INVBV461JTB	2					0.994426020205267				0.0494277217853057																0.982514127117769
NDAR_INVBW17AA1F	1											0.0167135686326608		0.0215122347255718	0.0988797139922206									0.079460267048975						0.965438984160809
NDAR_INVBW17AA1F	2											0.808647198333726		0.773836637278192	0.0080719459982104									0.0179673849121785						0.479993746554025
NDAR_INVBW8W61WT	1									0.975419284096941
NDAR_INVBW8W61WT	2									0.966669326471666
NDAR_INVBW96UH0D	1																															0.0081962699382338
NDAR_INVBW96UH0D	2																															0.189509206146954
NDAR_INVBZ9H2FLC	1																				0.0082405885674583
NDAR_INVBZ9H2FLC	2																				0.0022112449962902
NDAR_INVCP16BG12	1																				0.185429584969601				0.977073188728917								0.069384711110389
NDAR_INVCP16BG12	2																				0.0385597261213039				0.883743048273797								0.0084115070823422
NDAR_INVCPUDHWZM	1			0.868325183072659																	0.868012751071278				0.877457622324016
NDAR_INVCPUDHWZM	2			0.953391786361653																	0.959975650989979				0.961013045248075
NDAR_INVCRM6V6NX	1	0.0378896059431094						0.0816579402928473				0.0290818644256217				0.0221013888407328			0.0390810944735493	0.0355188778202026												0.0467541927782903
NDAR_INVCRM6V6NX	2	0.0647351281073956						0.0493699341479918				0.141795926771172				0.0257511517160654			0.315343690668753	0.175140429904168												0.0368281104653828
NDAR_INVCT3X58XN	1	0.0202605093950607				0.646592393896287
NDAR_INVCT3X58XN	2	0.0134127368320327				0.979111986195441
NDAR_INVCURLTGW2	1															0.974236615353107														0.985443526373141				0.971858697449638	0.99245412683598
NDAR_INVCURLTGW2	2															0.847659235438387														0.94754468787636				0.913370670305348	0.660925743038817
NDAR_INVDE17JJG5	1	0.164890540834301					0.281760226437955		0.21563440491136		0.104203189129773	0.264605021897885	0.0434937410246405								0.0192084741403127								0.0441041507490048
NDAR_INVDE17JJG5	2	0.0419135151352989					0.0056352248074006		0.0143077753154667		0.0313445935261712	0.0315951747668293	0.0437428209036356								0.208851136382382								0.0355384213158097
NDAR_INVDGW9RHNK	1						0.985484750455015			0.958729752116131	0.984463857880982		0.994271097343147	0.954537401580234									0.873842068082907		0.966971017064536
NDAR_INVDGW9RHNK	2						0.957358554725609			0.990818974663133	0.86416222544941		0.934485559163638	0.747510252562256									0.993113334749979		0.99375093145546
NDAR_INVDLJB7FKL	1			0.269259979941353
NDAR_INVDLJB7FKL	2			0.0321971263980017
NDAR_INVDLXJMXAG	1								0.974228638300539		0.979546584761937	0.972295782407659	0.23575764908865			0.986688467584636	0.967033146658679		0.960928213548912											0.853311959212248					0.738222330542307
NDAR_INVDLXJMXAG	2								0.992897433732144		0.921619930607338	0.8432083892368	0.0445139904531022			0.980190183363173	0.804667523992378		0.977633990134191											0.970382335094324					0.986426053453752
NDAR_INVDN453NWJ	1										0.980066441553625						0.905760249135155					0.959668964561088		0.928043049121121	0.973064455642476				0.948880303678335	0.987717753190982
NDAR_INVDN453NWJ	2										0.96868349339273						0.953389321369432					0.969933040797781		0.966262992138842	0.989075718683932				0.955568975624692	0.956757274262472
NDAR_INVDNGGNJ0B	1			0.0430455314694182					0.0396868819027993							0.961137599148463							0.0081557378086014		0.0238315868134622
NDAR_INVDNGGNJ0B	2			0.107339966935653					0.0280145045196064							0.97412326898551							0.0120644098303498		0.119963165141111
NDAR_INVDP1WJ2JC	1																												0.456526345007358
NDAR_INVDP1WJ2JC	2																												0.0172771505670042
NDAR_INVDT71ACZT	1																		0.0331582735376118									0.0373071598018063
NDAR_INVDT71ACZT	2																		0.018389358598057									0.128671583516936
NDAR_INVDWGT6R32	1					0.989037060469436	0.0703545869253716					0.0819897720147118		0.0252837584486452													0.0512608560094504					0.0713391796265028
NDAR_INVDWGT6R32	2					0.978239670356464	0.0473183796667311					0.0444674032484177		0.291893857532179													0.0337593224234626					0.0274061293882608
NDAR_INVDYNUN0GN	1	0.0065175119569035			7.12655123198282e-05	0.0163289114629884	0.0218248749992298		0.012321761842523		0.0489935383657897	0.0009401250335465	0.0093070942070018	0.0333700123802318	0.0802931686165048		0.0407903012879902		0.0484296842482209		0.0035332725361579			0.0166239313167464		0.029314452921015		0.0345272428274208		0.0112622632843754	0.097820753225958			0.0002578086449327
NDAR_INVDYNUN0GN	2	0.0098834035480636			0.0003880954832816	0.0889120617429547	0.0513728588289506		0.008347859101277		0.237854301567863	0.0904778456573928	0.112589032921507	0.195447033780384	0.0164283349529032		0.076451402249067		0.0453295602616607		0.0183984001892051			0.0519045230268234		0.461522668143172		0.0518109245942852		0.0066240496268942	0.0338009719413659			0.004955608460387
NDAR_INVE6JRKTBJ	1					0.9608452679423									0.906244492678285					0.974858306790524
NDAR_INVE6JRKTBJ	2					0.720911883447169									0.955277695663541					0.914381390250528
NDAR_INVEUF9CGA7	1		0.0252895009146883	0.420808338543911	0.0691414764349823	0.0020920278838558	0.263252010421748		0.166899690421451	0.968205450707423					0.465369380423634		0.288749167950351	0.13090878962267	0.0447912529764535					0.521070041481411		0.0996606759940437	0.234970469799466	0.298839104139634	0.1684840540585						0.0287302273606526
NDAR_INVEUF9CGA7	2		0.195877830004494	0.0299878590620496	0.0274661904423792	0.0037154236922813	0.0116601158677821		0.0072301233395127	0.978046803955426					0.0433700663340638		0.0127903221257943	0.0130398128900631	0.0038331874530608					0.0318955916659209		0.0116882472580582	0.0460876411258594	0.0288805814574363	0.0316554220189142						0.0278072548480626
NDAR_INVF0C1XLZD	1			0.0465879242245301			0.0796307147243689										0.0296096222468598		0.0349587881587972	0.0135450095246284				0.0480472301220725	0.221254480048353	0.182244086757475		0.0153205993243437	0.158744918602612					0.0375920695291983	0.0061652742089615
NDAR_INVF0C1XLZD	2			0.0433037409596697			0.0207135847112215										0.0064522597225342		0.0806185716980984	0.191221358212805				0.0308978210083096	0.0426267890669366	0.0497350423042095		0.0202618892781441	0.0209342022049928					0.045785785286098	0.0141386873312025
NDAR_INVF20K5ZNE	1				0.961004289251511					0.996264081316262																0.999616236177727
NDAR_INVF20K5ZNE	2				0.989886613224823					0.998133156297125																0.914755284084194
NDAR_INVF3NXEU7J	1	0.959206252077653	0.990236380783451							0.969778212331869		0.983617806732635											0.95322982733822		0.986869403199684					0.972222090203088	0.971310399348318
NDAR_INVF3NXEU7J	2	0.973477643011984	0.982384498491328							0.970927242875402		0.631417855050384											0.985024465897994		0.97598801703155					0.860566068032521	0.976632728213536
NDAR_INVFBKHE2PK	1															0.0407547104279166		0.0395820703947215					0.142098267224009					0.0462933997469504							0.0244653459441498
NDAR_INVFBKHE2PK	2															0.0370670344678021		0.0269038778426501					0.0401006029786078					0.0066244202806269							0.387906829246717
NDAR_INVFC8MZRJA	1		0.967577081122897				0.991115577378608		0.975068644475664		0.995561240319598			0.990726150223284		0.999908054475418	0.996504442454415								0.982102396007455					0.993137141950124			0.992911459427573
NDAR_INVFC8MZRJA	2		0.846254742404957				0.967778085247632		0.929719210963963		0.979241458449319			0.871001902963643		0.999647322034044	0.929413660586279								0.844362880149359					0.821272955217544			0.821281779514191
NDAR_INVFGMD8WD1	1		0.0333216780613858			0.11156829379661						0.0395155780794945							0.0728555589269932				0.0055284369816989				0.167482947755293						0.0386359503474085		0.0144471405582483
NDAR_INVFGMD8WD1	2		0.065155756387529			0.048898455113313						0.0163777666430422							0.0074002847968284				0.266071105586585				0.0274145532395019						0.0065267713093866		0.0653197103650086
NDAR_INVFH0C5YY8	1	0.0017409340022451			0.0801635888800985		0.0011515144017554	0.108667696585573	0.0394702196147469		0.0438219611703959		3.91266351179473e-05		0.0005123590407129					0.0137369444630527	0.0011997456389796	0.0474965189612353			0.0209149726310645			0.0405794913576489		0.121516145458542	0.164900774946854			0.0357924020219925
NDAR_INVFH0C5YY8	2	0.0038999000542765			0.040887994461706		0.0357113541534768	0.0162956800001116	0.21756665347456		0.130610723372128		0.0004245748836117		0.0038573110095558					0.0686552038479532	0.0014122701135083	0.0673318435777247			0.0351499168403918			0.0512465784459195		0.0392367343889669	0.0219699699060751			0.0405938256375285
NDAR_INVFH4MDTK5	1																0.968496193495462								0.931035341312523	0.0658218312138773
NDAR_INVFH4MDTK5	2																0.962135197911487								0.981230882692581	0.0417172490322517
NDAR_INVFX6XRA82	1							0.326590696580148	0.0400229298576572							0.984301514703611					0.96022597802127		0.014997101588126	0.237720410030134	0.0408380681386337								0.116834827667697
NDAR_INVFX6XRA82	2							0.018261021016618	0.0365233325439377							0.629486791855927					0.484904381025566		0.0235134337995702	0.0411109801814924	0.0053159182971812								0.0055902460794218
NDAR_INVFXBFWCR0	1									0.008726168571				0.464721470782645							0.0373572843625438														0.409913796845668
NDAR_INVFXBFWCR0	2									0.0158665669245087				0.0090804765168856							0.082833859517625														0.034336830962099
NDAR_INVFXBP5YUC	1	0.0236859270431546	0.968334921081975			0.970557686427128		0.290676939010472							0.193113986298815							0.123860403985252
NDAR_INVFXBP5YUC	2	0.002210824408059	0.958659141164917			0.275830700349201		0.0377732388760471							0.0189882934878775							0.0243093771591138
NDAR_INVG5XLB72Y	1	0.95728332167107		0.0616162279941217					0.0309617455999991				0.936854351291069									0.933598876124532	0.977466027027917	0.0203041346685537
NDAR_INVG5XLB72Y	2	0.959650064409962		0.0415167528669076					0.0780858200954622				0.956991979282289									0.95477225824588	0.971669761334437	0.0314949883329299
NDAR_INVG8RB25N1	1															0.978880600785081							0.978489305652173
NDAR_INVG8RB25N1	2															0.989741294260813							0.936432036798668
NDAR_INVGAKHNMUU	1		0.999673166928224				0.850783978539696			0.965444017989024		0.950601282163099				0.98877368464551		0.986871171560512		0.819053067940247			0.989248194629283	0.869017637461981							0.75695665081241	0.982690264507351	0.127096791559791		0.970696309311279
NDAR_INVGAKHNMUU	2		0.990887581672245				0.970388863775679			0.935681083504957		0.492457509361698				0.936839488192619		0.999898257033772		0.950528377495794			0.947158365263081	0.964320990720733							0.964992955000734	0.964308241731254	0.994873598707692		0.811379360331251
NDAR_INVGGTAVRP3	1																			0.0060971433470949										0.270309757064718
NDAR_INVGGTAVRP3	2																			0.0012437535248836										0.039661855232225
NDAR_INVGJFEZAEG	1																															0.0232913386331394
NDAR_INVGJFEZAEG	2																															0.0547277138487794
NDAR_INVGMJ7KA11	1					0.529432006724632										0.929076611813287																	0.0187188994497434
NDAR_INVGMJ7KA11	2					0.022059872608388										0.952707791236711																	0.0110745228614659
NDAR_INVGVW71W09	1			0.0081870236478635									0.964647238243315	0.0174548509279434						0.0350282167738248	0.985921706365015						0.0078761277170761					0.181173435476874
NDAR_INVGVW71W09	2			0.371668188809694									0.834994589845521	0.138119961208581						0.125166024920875	0.901514888590627						0.135139745725064					0.0490432009668321
NDAR_INVH0DGUW54	1																																	0.0360394741331772
NDAR_INVH0DGUW54	2																																	0.0760169886322181
NDAR_INVHWX750UV	1									0.919072103119922		0.96826504012666	0.996198590897321						0.952074820522555				0.961487791563858		0.951428193687145
NDAR_INVHWX750UV	2									0.955570702659848		0.585702716130619	0.997095826505131						0.847756799903944				0.96024025218706		0.860576622975083
NDAR_INVJ5XPPK6N	1			0.0578978047562954		0.025074188563724	0.0568791215242856						0.0941456320551399			0.102478784190867	0.0150370794595481	0.0315372829702678				0.0521115057689089	0.208239445429489		0.114286548608233		0.0175917367354829	0.0080166328989231	0.0957703940932816	0.0127849097402992	0.0238673121068763	0.0211973543720495
NDAR_INVJ5XPPK6N	2			0.0377930499672772		0.412206026661565	0.0463364777974732						0.0253937786939208			0.0426282227317179	0.0070766415248913	0.0366634898497006				0.0253926886257698	0.0392228312596644		0.0279181688010554		0.134418607614372	0.014673766916213	0.0330103311623625	0.0157357611514368	0.0165892493917293	0.0812380778937048
NDAR_INVJ7AJBW84	1												0.968218616545606																	0.966964313431812
NDAR_INVJ7AJBW84	2												0.630987927416958																	0.834356498957102
NDAR_INVJBA67JP7	1	0.990247178628524						0.96316744764005	0.966368431934435			0.989528808278692		0.948374547568258				0.92442829457882	0.999306384850601							0.997705322124846		0.331159231059482		0.999904031069434		0.961111979955499		0.999703462649374	0.991959477760938
NDAR_INVJBA67JP7	2	0.915732334599624						0.961148157402852	0.958118334908366			0.894600084726182		0.957425826840383				0.998607081070715	0.997346505204398							0.95776987252304		0.96106554310351		0.997483999193503		0.897454092214499		0.992811096136379	0.909546096667504
NDAR_INVJE5T60YC	1											0.990047458700848							0.958618604029647									0.967940278020012						0.0527907237535375
NDAR_INVJE5T60YC	2											0.665519719937607							0.84743503153376									0.953876063790612						0.0067666290626146
NDAR_INVJLXMB8LP	1		0.0083482503709108		0.05658188322624	0.0870521826482287		0.0411367868803534					0.096116660080315					0.0561240221162933	0.0307810047870664	0.0062303206855604				0.0204390394538719	0.042236250599998		0.017950603757722	0.0162776551806139	0.0431836829050436				0.0292523055325446
NDAR_INVJLXMB8LP	2		0.0239247302511693		0.0410487249804507	0.0213057811246245		0.0256800127159367					0.0328172043325666					0.0470691472149165	0.0554947753565086	0.0279186306281305				0.0262827655424542	0.0136285587226728		0.018651300090509	0.0214090435327419	0.0243741548082405				0.0296234177298343
NDAR_INVJP9XWZFR	1	0.978834893534972		0.867000481222812			0.982887441826832	0.998641898772698		0.988183661443743	0.97698426778187						0.962485692949523		0.956855149977582				0.984194298083766		0.974807879239437	0.915378515163841	0.953637792955023	0.919461394898723	0.9967796005408	0.998319177149126	0.997033888953281		0.958821405336403	0.984694142350987
NDAR_INVJP9XWZFR	2	0.965638560863051		0.959425094618201			0.902212285532068	0.997819225956431		0.956269908939813	0.969056989952307						0.966130890428821		0.892649054981432				0.985705263382303		0.949608593136729	0.0336742379380798	0.99202639164288	0.978904961018595	0.9966769437328	0.99432260522571	0.971955464638351		0.959290398504135	0.994656969642856
NDAR_INVKC7ZC9VX	1					0.66661178945941							0.0155535966484571										0.961968415900182					0.959817730280045
NDAR_INVKC7ZC9VX	2					0.9653089492179							0.104610024398408										0.933933715240664					0.899850563317186
NDAR_INVKJDAZKWA	1					0.926847776035721	0.969168220020516	0.953719927423529	0.969230658282776		0.987780226150701			0.99537970602038	0.981717372311492					0.985244405314854		0.992166766166571			0.953119575481562		0.994684803520864	0.963916139260463	0.974431715399911	0.987627413539671			0.587974647354948
NDAR_INVKJDAZKWA	2					0.956891343824248	0.901794870365358	0.878513917592554	0.924019802970052		0.922609874905921			0.793182842763057	0.959647784562643					0.89652701901465		0.996139750004966			0.840887236914118		0.948759386546879	0.919733107398547	0.915276178106723	0.889832619757073			0.988439787504368
NDAR_INVKJRY7YJF	1		0.981799568145785																	0.0179324843624081		0.0339090501148295									0.0187733339197796
NDAR_INVKJRY7YJF	2		0.999353572718377																	0.461019388284803		0.0814407469073406									0.0032366572192215
NDAR_INVKLGV3F8T	1									0.255064001557551
NDAR_INVKLGV3F8T	2									0.0206442962546336
NDAR_INVKYCN6AYE	1	0.047280076324648			0.0056399609473425			7.11152806569994e-05	0.0041674644718196		0.0002005639557063		0.025943167202377		0.0026224044321292				0.0050552439434144	0.0221901265616666	0.0101493324801879			0.0029604210489402	0.0177951073081553		0.0167956251611438		0.0017521803021622		0.0003377458769301
NDAR_INVKYCN6AYE	2	0.0546347987814269			0.171870694125752			0.0342783718804539	0.0298198259110176		0.0133053558200778		0.0824884455808146		0.0319784913891983				0.060153858275768	0.0076651799077552	0.0853656837882952			0.237611968132945	0.174876989615807		0.118196567276128		0.354021299051189		0.0313329117259044
NDAR_INVL18G63XV	1					0.0307611145643416
NDAR_INVL18G63XV	2					0.335763055916519
NDAR_INVL2FYHWYV	1	0.0949712454584976				0.350933281762393	0.120209318343595					0.0057021341584154	0.013738746208237		0.25288173379519											0.918475878355069			0.0163661324008779				0.222755318889366	0.212504538337351	0.659170099412832
NDAR_INVL2FYHWYV	2	0.0182371950039327				0.0362480072009348	0.009151260742541					0.484335158129776	0.199321981114947		0.0046623330447041											0.0068728461706769			0.253483406039274				0.0059711763721014	0.0092454191800138	0.001721588375252
NDAR_INVLCMU795T	1					0.0382759204467813												0.916362706145785		0.970543252228281		0.995610937205996		0.100653133910309						0.984444618405933			0.0199773053812889
NDAR_INVLCMU795T	2					0.11434370119029												0.98708881062705		0.972318763045141		0.252515442096712		0.956088819436718						0.905898046361867			0.618438033737191
NDAR_INVLNN6NNXL	1									0.0253169862633659																0.0407404604275973
NDAR_INVLNN6NNXL	2									0.0494732113978402																0.276037761854995
NDAR_INVMF6NM996	1	0.0677494286299174		0.923254673198695			0.327031217114872	0.345752333787867			0.415567166260005		0.107411220498743		0.29949693502663						0.160269289864144	0.147043180150251		0.436394465596411	0.417635203527615				0.342685124213518			0.401499224656096
NDAR_INVMF6NM996	2	0.0025109951352637		0.0373648206873582			0.0095569556102381	0.0160422570009933			0.034752475814064		0.0027356308581747		0.0369631053157976						0.0466093840017416	0.0199394997722045		0.0043005210417854	0.0169517050718613				0.0107933761544088			0.0159562211200493
NDAR_INVMJH6HGA1	1	0.0015484251472657	0.995732813013569
NDAR_INVMJH6HGA1	2	0.0061829612399123	0.96868119815581
NDAR_INVMMKMFJLN	1	0.717144677308935					0.812105837758183																							0.958878434357071	0.845243128929699
NDAR_INVMMKMFJLN	2	0.975116880917077					0.959949839982928																							0.99561509855588	0.964751912338606
NDAR_INVMYUC7TV1	1													0.984006510235138		0.991303590169635	0.960054225973135			0.920458631420988		0.931530306089546
NDAR_INVMYUC7TV1	2													0.970208748160354		0.995377508539881	0.987859477161483			0.983766491682563		0.962542548978662
NDAR_INVN1HATRZN	1																			0.880811694941679
NDAR_INVN1HATRZN	2																			0.953940302760934
NDAR_INVN2CVFJPN	1		0.988687309287934			0.225610562039923						0.621791648597546			0.206119759711555																	0.987868171333976
NDAR_INVN2CVFJPN	2		0.999567803149113			0.0264653548080426						0.0383075697119383			0.0413502391386464																	0.900817632149424
NDAR_INVN394NEWK	1	0.104819711734887																	0.0302225375462714	0.0461946863414189										0.0367047505910358			0.15384809691143
NDAR_INVN394NEWK	2	0.0338632106429462																	0.0147105646430514	0.071127527029023										0.0520695167489181			0.0489919815387269
NDAR_INVN6MYRELB	1		0.919304999332092	0.955652642218437																			0.757389330189862
NDAR_INVN6MYRELB	2		0.959332219490499	0.905631472278857																			0.977214051694302
NDAR_INVNC7PM9RJ	1	0.0333661704385146												0.0486749360112129	0.0578557684366163																0.0164529759455105	0.0444829597444619
NDAR_INVNC7PM9RJ	2	0.0869122837060215												0.0313886126200421	0.0238784514955202																0.181311620418278	0.337056202822142
NDAR_INVNJA6E3NT	1				0.257787588721561			0.220847111729407	0.13915021489091						0.0162336675317754			0.0429520328728393				0.182286308091323								0.146891892916901	0.0600971245279578			0.0282466872215417	0.174316997077819
NDAR_INVNJA6E3NT	2				0.0342854222977577			0.0492021404995227	0.0300257368994176						0.0101377779761951			0.0307384941197425				0.0419024056884724								0.0375534553440358	0.0226692663364972			0.023028435253127	0.0061095446352529
NDAR_INVNU44R23M	1			0.965799591204732	0.953213736863887																0.961344873426139
NDAR_INVNU44R23M	2			0.898892090709844	0.880453921068957																0.963021548697702
NDAR_INVNX5G08HC	1						0.038411101879797					0.0254995060237064						0.0269261381361113		0.0408804718619681														0.0185226465748332	0.484716354747494
NDAR_INVNX5G08HC	2						0.0210382932305234					0.0262842619317376						0.086219874461982		0.045298765746498														0.0269825233483712	0.0425337327769268
NDAR_INVNY2M953H	1				0.960383590724775						0.96353448663871						0.967573632493016
NDAR_INVNY2M953H	2				0.96959008817283						0.975717189697679						0.944584075188062
NDAR_INVP3NFD934	1			0.0289338146619316											0.0485137409770544				0.0409920317487606			0.700238434325423		0.134447754370378				0.0436742546383085
NDAR_INVP3NFD934	2			0.1721632056166											0.063104257538408				0.187107155085594			0.991455917892365		0.0318231214357994				0.224835884351225
NDAR_INVP4E09BXB	1			0.0345790909422096		0.013708641221012														0.0368217614335381		0.0413443260569847		0.0178862090666226		0.0181253002786304		0.0253478251158181
NDAR_INVP4E09BXB	2			0.195768548663164		0.0431347746855792														0.0548435307605525		0.0960007938394307		0.0547085966572722		0.0350787165244001		0.0939349025277333
NDAR_INVPATP4RPG	1		0.672766580105091							0.983475825300766							0.986013156903036						0.968348290970152		0.976095305940893				0.984816612889313			0.95874942381179
NDAR_INVPATP4RPG	2		0.986749181616583							0.828018379243419							0.737713135283024						0.947825840946111		0.78440497615604				0.881053863063918			0.870867697310175
NDAR_INVPV1DMUHD	1																														0.924678425035669
NDAR_INVPV1DMUHD	2																														0.990705122774378
NDAR_INVR7WFN9E7	1				0.014272172295627	0.0653167118153163							0.0123651571218422				0.0935390454616385		0.0399059150888112		0.0896695325523616								0.457072785402489
NDAR_INVR7WFN9E7	2				0.0041147770482481	0.0006808968214838							0.0093639580287274				0.0097324194975447		0.217132923061205		0.0468326196753811								0.0375342573134615
NDAR_INVRDM1L34M	1	0.997165438123248											0.992905711870272		0.942263250446092	0.956284962760356	0.951710138712371		0.994143711715065		0.974964613762892				0.943965537902636			0.917908612240056						0.957359592534388
NDAR_INVRDM1L34M	2	0.987848200153535											0.993529214340095		0.953813534381474	0.996026856808724	0.964335152140018		0.983440409757574		0.957310531544445				0.961900694310453			0.960224307113154						0.73585257709773
NDAR_INVRTYGC16L	1		0.998841901256464																				0.957809063068899			0.765120969765033				0.988944669187352				0.823004046746527	0.038657611153062
NDAR_INVRTYGC16L	2		0.997388302808231																				0.87337756864417			0.988633837194258				0.933395371587202				0.972708744594701	0.284765939037332
NDAR_INVRXN9H1J6	1					0.636715433799436	0.207015024161331							0.0076997510532721	0.0244740175401908				0.0083520471184086	0.0193270563513622											0.0401641045777136		0.374378524442299		0.0385103932760206
NDAR_INVRXN9H1J6	2					5.03690985922675e-05	0.0364270068822594							0.158858856550746	0.092560139672067				0.0779555697092841	0.23923657704065											0.307823332932524		0.0001712243602932		0.0503675345463079
NDAR_INVRYT5RRUM	1		0.998807475440929					0.0448706284901375			0.158716137982205				0.0085891198045642		0.081774469398619		0.0558250616595122		0.752822715215318
NDAR_INVRYT5RRUM	2		0.999208134265199					0.0197803900058736			0.0284634039532344				0.0178997871025473		0.0053389455371031		0.0144013026959022		0.0396070729686536
NDAR_INVT185E8M5	1									0.0012830365088479							0.0829522550121012						0.043297346992499
NDAR_INVT185E8M5	2									0.0063814901804402							0.0237376566359161						0.174957407773851
NDAR_INVT1GJUT9Z	1																										0.0137341760866156	0.0132855532111635				0.0086263556439748			0.253083034491445
NDAR_INVT1GJUT9Z	2																										0.0525926419350653	0.071625993240223				0.0393796471651599			0.015999036087513
NDAR_INVT226J5Y3	1					0.08639504195216																												0.0347042170441037
NDAR_INVT226J5Y3	2					0.0134823694912413																												0.128341180045904
NDAR_INVT7Y0PYDA	1			0.038127317132731								0.86248546606733
NDAR_INVT7Y0PYDA	2			0.184402818959974								0.985036820336478
NDAR_INVT9E1CUGM	1		0.957956638184387							0.975354282823448											0.961788149093958
NDAR_INVT9E1CUGM	2		0.95661831431736							0.965053150724544											0.967768438246778
NDAR_INVTBTBAM4J	1					0.87592172906919	0.956450322297039							0.0238128667253837
NDAR_INVTBTBAM4J	2					0.979219255990608	0.924810655144163							0.0322591960579387
NDAR_INVTMFT5TJF	1			0.958331129870844	0.958833097929938						0.810418585960386			0.0447120966359907											0.893764607764918				0.956498355263555		0.95976305163932	0.989240403174702
NDAR_INVTMFT5TJF	2			0.889095813603839	0.871367090679071						0.950252534384537			0.160586156346757											0.950971799969137				0.941778555551917		0.934562045127956	0.951674472144765
NDAR_INVTMXKEAP2	1	0.956911546033429	0.92802421709854				0.962277201388361	0.988223909653773				0.631348267522956		0.790251728016389	0.958019729461194			0.937464206328691	0.930029833444951	0.987750930457826						0.938993694568656			0.975823207465542	0.989647226664555
NDAR_INVTMXKEAP2	2	0.930964686215871	0.960562224458515				0.973580692880951	0.990518271769015				0.956160281340562		0.958659538088275	0.962115129224709			0.975263761144638	0.970834161351544	0.99503264534185						0.999647217606154			0.952713778818394	0.995910114293109
NDAR_INVUCXEZB27	1									0.186742412764278			0.0255070869499843	0.621188900070295				0.720736218039393			0.0819189877442505	0.114531473992009
NDAR_INVUCXEZB27	2									0.0373737194392772			0.03303540212145	0.0286402541240186				0.968887829532692			0.0374790218549805	0.0451690536602317
NDAR_INVUJWZJLT4	1	0.979252320617812				0.991933049227554	0.989014831723618		0.991282729984119	0.988158010749081	0.932194216092329		0.97272473055205		0.986250643045378		0.999109710660214	0.99934126372501		0.872264255232171	0.95147063137259	0.996220886048969		0.988608808027244	0.975990234468519		0.989107506717914		0.984822273572476	0.996958930804825		0.710746162522434	0.994499170304554	0.959145693546623
NDAR_INVUJWZJLT4	2	0.959533157060104				0.859753648518575	0.972220199430197		0.964914324741332	0.998759787318877	0.958466936829571		0.993423705178342		0.949255034190851		0.998818093959155	0.985710987312998		0.98113384137092	0.974812129686068	0.994248231216951		0.973871337040271	0.993451202105684		0.995784577933557		0.993005991214862	0.979205790308564		0.970341485449489	0.960659903686547	0.971357655413529
NDAR_INVUXTPV7WH	1									0.96659103238847				0.0090283133305199												0.0306525053226246
NDAR_INVUXTPV7WH	2									0.973867860971279				0.0781125560645942												0.350894701127701
NDAR_INVUY1UGEA3	1		0.960803012542881				0.598578161137356			0.747798307376952						0.800517475723056				0.938681682007413			0.957301815093773			0.793046463669917
NDAR_INVUY1UGEA3	2		0.983703255844497				0.958619087053845			0.950839605458045						0.972775488237342				0.954115007572127			0.811215141062613			0.999931976629165
NDAR_INVV5X50ZMM	1					0.98665270539562						0.900365606859683
NDAR_INVV5X50ZMM	2					0.989640376950948						0.968411696346344
NDAR_INVV9BM1RB5	1		0.971034439894762										0.991062395267927
NDAR_INVV9BM1RB5	2		0.978710688286026										0.979269416521615
NDAR_INVVB0K1CTL	1																										0.124780068606355
NDAR_INVVB0K1CTL	2																										0.0332531799307749
NDAR_INVVEMXZMTT	1														0.0104752633276817				0.0307340734812476															0.0056476737219469	0.0291514514073718
NDAR_INVVEMXZMTT	2														0.0101890185833291				0.0968078244872687															0.0258796348118236	0.24127450577755
NDAR_INVVGFCTD9T	1			0.997474796321152				0.991069686465066					0.158831963066041		0.954500444507155		0.980577263183948	0.983377579123277		0.971002793642273			0.126529697677254				0.963654154496508	0.986402957680817		0.992892386710438	0.997293664279404
NDAR_INVVGFCTD9T	2			0.961751290878854				0.503773777693623					0.0169679030672185		0.532251923936377		0.420008878812633	0.936826956518645		0.745178491309837			0.0017625417702716				0.685241828489918	0.969083486675028		0.56372479154095	0.828821395824577
NDAR_INVVHBYV2NC	1																				0.988028277054675		0.963908448872903
NDAR_INVVHBYV2NC	2																				0.950340770805748		0.996789363200754
NDAR_INVVJG59G6B	1					0.0078134955168806							0.941446436954768						0.965390994016737	0.829703095092963		0.977141221452638		0.0305246664106931
NDAR_INVVJG59G6B	2					0.322416957242							0.970128135750916						0.913358574090451	0.957880939043094		0.200157834413169		0.901474252321084
NDAR_INVVUMNAHPB	1																				0.978154351958938														0.992163706166359
NDAR_INVVUMNAHPB	2																				0.947661662545302														0.766710892556903
NDAR_INVWCXC72GD	1											0.891865983425538					0.770484925473586			0.047866874530641	0.953939173671847			0.662006149016452						0.838868959919416
NDAR_INVWCXC72GD	2											0.992107076170572					0.978091902844095			0.375942176209399	0.960846019102341			0.954591057402223						0.975828326650916
NDAR_INVWD1MTTUM	1			0.250426012752767	0.0898606911677593			0.0352342721656624	0.0288792649974589		0.0945984790569239	0.0463107206610823			0.0135960360076507	0.0167160782256733	0.0886122641113476		0.0449391387956421	0.0465168323867083			0.116755856288362				0.0656226099320492
NDAR_INVWD1MTTUM	2			0.0269246110716282	0.0383992153486867			0.0424634900680063	0.103439271948663		0.0284568904459103	0.0221642243540477			0.0394854237127931	0.0348892947099464	0.0423572142863943		0.0692455649357903	0.0664371117800161			0.0459482855137925				0.0152048375412798
NDAR_INVWHXE421P	1	0.0111607676818626			0.142938590785159					0.920672097185698					0.143094842934442												0.090221935250101
NDAR_INVWHXE421P	2	0.0166295700289761			0.0212843055291248					0.97498075760254					0.0238486709697538												0.0261191046695952
NDAR_INVWLDVYXKE	1	0.957887412630403	0.663378424762106			0.966600489345685			0.734353726597699	0.931575733098466	0.989094315300922	0.924795853620715					0.960996063872221								0.988036417332409					0.982611906780183
NDAR_INVWLDVYXKE	2	0.952720438921089	0.982148746894684			0.277110446086494			0.0265167029689531	0.989437547949155	0.230909572004899	0.0234355548706745					0.415870382225678								0.895830436233566					0.659839944801816
NDAR_INVWNTT8WKJ	1															0.89504918375828							0.922266843548167		0.966950421380221
NDAR_INVWNTT8WKJ	2															0.963510945735532							0.99418054490929		0.831912711042118
NDAR_INVWP2U8M5Y	1					0.953490857757472						0.654423467554415
NDAR_INVWP2U8M5Y	2					0.963779007892568						0.958273923171162
NDAR_INVWT771AK6	1					0.94652751589262															0.0348280878308862									0.0475817599479463
NDAR_INVWT771AK6	2					0.965334330622063															0.267716848753316									0.17369300517606
NDAR_INVX14LJX8Z	1		0.991064452464795			0.98903730682253	0.0486214109639022																0.998470059007278
NDAR_INVX14LJX8Z	2		0.985125997859195			0.96053407171165	0.0339555096421767																0.974092516383684
NDAR_INVX8CRJYVP	1											0.958950101920183					0.039451623795986											0.0901045126585168
NDAR_INVX8CRJYVP	2											0.83604115087848					0.0089827039002212											0.0498943321198278
NDAR_INVX9DY5693	1			0.0720552663142431	0.125049521445863		0.402264955938504	0.0965394715713836			0.178964202350131		0.326993447293844		0.0475796249082362	0.0612193996129911			0.14809327983639	0.138674785685122	0.292585058548636						0.117209043874349	0.0767161966663518	0.0884256055329508
NDAR_INVX9DY5693	2			0.0097354084888482	0.0228200253996485		0.023548126511497	0.0060733277235859			0.0173199091332163		0.0073722252455087		0.0105735326502395	0.0082870156650087			0.0180606006974583	0.0020056894874752	0.0310115619667554						0.0124908015613493	0.0235465041873986	0.0020556120094921
NDAR_INVX9YK296T	1													0.990161254077296		0.968061667891792										0.964943729792199
NDAR_INVX9YK296T	2													0.976794191884794		0.967000352443277										0.88753865249434
NDAR_INVXEBWBPYN	1																																0.97274409202723
NDAR_INVXEBWBPYN	2																																0.886966624062871
NDAR_INVXGT4UWYN	1											0.98561760750824																		0.965606564641879			0.981464010208984
NDAR_INVXGT4UWYN	2											0.960044103575607																		0.98046562051044			0.175195120669
NDAR_INVXR9J4J3Y	1	0.0471814297806604		0.0010304796246191		0.0851398491850831		0.0137964167570791			0.0222303269326376			0.0318513003081936	0.022718283896913		0.0117053273821868	0.0075348356083578	0.0072780088756936	0.0395530458259493	0.0275575652093401	0.0231913780988756		0.0157084031851992	0.0140818079106722	0.0419170010805589	0.0140451399952237	0.0267996154819182	0.0062067880967274		0.0213921202198287	0.0159570522745468	0.0353596094320341	0.0388262445237186	0.0289122100298475
NDAR_INVXR9J4J3Y	2	0.0597925863087038		0.0092304586112066		0.0134963135068428		0.0159973120185476			0.0719792822264787			0.037547681251635	0.0258352072868155		0.0380445985133873	0.0515174072141312	0.0064367302746492	0.0691446682019678	0.0677485396962748	0.0338184136145178		0.0549957239028211	0.0166593335346875	0.135277755213967	0.0278711425681023	0.0361458905646118	0.0157799111222726		0.0413726320170589	0.0179401105891722	0.0361176445055288	0.123895763488596	0.0206388072650577
NDAR_INVXV9T20V8	1			0.832105872544638	0.962886492518963		0.963201522044552		0.884867584433617		0.907968201118757	0.912437837351201									0.937986934553997		0.953943073933354		0.985350659107696				0.987952187211325
NDAR_INVXV9T20V8	2			0.951571983822615	0.949911357281616		0.974482481490264		0.95638557423549		0.979825703778659	0.952989615704416									0.959269180902265		0.928443492092959		0.988391559010754				0.999264053564653
NDAR_INVY2B2659F	1				0.93954575070634					0.997879864015902						0.750095362722048										0.723908503558528
NDAR_INVY2B2659F	2				0.987952741475134					0.986252668192004						0.954598717914222										0.956617683885062
NDAR_INVY2J2A5T4	1		0.966317061260291		0.0384075915377851		0.124355240877895	0.0288220500734608	0.0985567401440788		0.0113745334502275		0.0424141969865129			0.0182396373115415					0.0013916076154786					0.0324616978257085
NDAR_INVY2J2A5T4	2		0.92975258730475		0.0239574382193775		0.0386671984218718	0.0169846202913391	0.047614700910577		0.0188365426284623		0.0193856826476982			0.0040036003727739					0.0017794240083972					0.549438439454534
NDAR_INVYE9WDNR8	1				0.99950279047806						0.956981981682219		0.977321583997955			0.951746695048857	0.968545003740655				0.984023138676258												0.986198470307494	0.0066811795691965
NDAR_INVYE9WDNR8	2				0.988988855433432						0.828630672507626		0.864931463628782			0.92075479439563	0.658599930276012				0.854128974439664												0.83658158402165	0.0230030075631414
NDAR_INVYFEGLL2B	1										0.9535948797756							0.953346668762098	0.033984410718463							0.98431982269567
NDAR_INVYFEGLL2B	2										0.880597296764792							0.941220984777732	0.359337597178691							0.98340369757851
NDAR_INVYRRPGLF4	1		0.0182726592005385					0.0486071762062391		0.0433504441614338											0.0251395176422501							0.0505487075714921	0.110602888552609
NDAR_INVYRRPGLF4	2		0.0381357588853634					0.0136002787622867		0.0537564447775677											0.207617097174286							0.0405462661983262	0.0283579454138462
NDAR_INVYZ0U1DGC	1											0.895986849823143									0.979461850142681
NDAR_INVYZ0U1DGC	2											0.962486121045638									0.980254941316341
NDAR_INVZ4LY1E6P	1					0.939464627204377																											0.223355943158487
NDAR_INVZ4LY1E6P	2					0.976020667075876																											0.022233751530292
NDAR_INVZ6Z9DP4H	1																														0.985095932677575			0.967180704629938
NDAR_INVZ6Z9DP4H	2																														0.974877183919036			0.812490321878904
NDAR_INVZC64FXGK	1				0.972221592096762									0.967748189535019		0.950048966407102											0.978849716534688			0.994622518580296
NDAR_INVZC64FXGK	2				0.891528015966376									0.883561392792389		0.427295788327556											0.709756659149258			0.702632180404097
NDAR_INVZXL47HRG	1					0.0700329790144809	0.150521237192178								0.0337603888944479				0.176777228020645			0.0453683741031488	0.0559641771534583				0.034138538351919	0.0664349387485178	0.0276312677216008		0.0509443255510938			0.241461362420951	0.0404908939915181
NDAR_INVZXL47HRG	2					0.046289190791676	0.0333052909895397								0.0212660706518347				0.0346024198396516			0.0365411822374665	0.042086964318585				0.0667590506322801	0.0201363016125597	0.0395307915754752		0.0181828099528232			0.0482996466222734	0.106674999302886
