# Supplementary material for: Heterogeneous, temporally consistent, and plastic brain development after preterm birth
Source: Nat Commun. 2025 Sep 12;16:8269. doi: 10.1038/s41467-025-63967-1 (PMC12432136; doi:10.1038/s41467-025-63967-1)
Supplement: Supplementary file 6 — Source Data [file 41467_2025_63967_MOESM6_ESM.zip › source_data/supplementary_figures/source_FigS5e_upper.csv]

0.0739280611172344	0.657845636822869	0.974533525989943	0.0504616016400221	0.277821879311886	0.500409958228684	0.245190254779182	0.0188107912056591	0.87914017520322	0.0748429101872453	0.704582522173056	0.109170236208566	0.888440161883808	0.190428183507967	0.800754202777607	0.950531193528434	0.48937261722488	0.497136304572309	0.774197976745796	0.623097344113599	0.183691309964052	0.9771724964613	0.95112243061261	0.496618158795561	0.702533900745275	0.478094944032478	0.996497466897815	0.44490192528456	0.33178200150659	0.252268024948945	0.788574287067161	0.481708943322934	0.374946237663985	0.830485832129003
0.506709910960888	0.74733645670112	0.695583240011619	0.82014362326032	0.784084276409003	0.782221944158696	0.0556945208270453	0.476075788759373	0.624508261452332	0.161201236454564	0.990423677213891	0.840827162449329	0.980038663343713	0.61868059405153	0.168217934556715	0.56902203543598	0.926051276379213	0.986506542737013	0.849592101849887	0.446427962186477	0.592194165104309	0.911008983953518	0.673880103349851	0.434110447714852	0.799160050959653	0.897261470551243	0.947253584888896	0.0959784456220573	0.895089097060474	0.323222799336168	0.999955597147518	0.913624631391311	0.482318800998896	0.627659865190138
0.556134123199939	0.789114450339834	0.556979436243058	0.330479623821047	0.0574681971320196	0.190479259873623	0.133258243163071	0.249229444452885	0.707988655268477	0.16858604129974	0.050945932414566	0.0890371284716187	0.26757908619274	0.122252533683029	0.122076492555225	0.145956773301612	0.928676461045432	0.66671480081123	0.7326975360068	0.0905682216253716	0.150035819818333	0.140152888262516	0.266930768019093	0.216143297001827	0.610568356234257	0.446022410786638	0.84675514054436	0.159588284258859	0.58978397538883	0.747949928149408	0.747108684361565	0.616667534837538	0.0475563161815108	0.133767550129073
0.479254954149131	0.232976833662447	0.571120551223866	0.0311122922332146	0.865905143854993	0.684647281854445	0.138966573104888	0.334938034503326	0.210614673698367	0.404321927288747	0.781282064182485	0.163622561956701	0.64463980834133	0.478541449868626	0.796736605544594	0.226586102503443	0.215468832989238	0.107158651575377	0.79267778355619	0.90582263367066	0.398801570176598	0.610559652118953	0.66166144454578	0.401010353979313	0.696348419569591	0.182962600963089	0.226794574160885	0.682841810297313	0.328851435603841	0.208826984077627	0.472847837953772	0.236180059133315	0.700258100354331	0.393359610562955
0.770894327970419	0.845246209113881	0.214921146541565	0.400617491949514	0.633258761866742	0.477363004019048	0.565181671361508	0.344748925043963	0.380173166908706	0.670598379923183	0.869731075933441	0.38536614233124	0.884687532363164	0.586246826604304	0.272835056318806	0.317811356939148	0.0728918405517375	0.152849090856595	0.675358500023598	0.231338088046752	0.80524603502214	0.747498268667534	0.38367835940628	0.850117423558362	0.847582059512946	0.332568361992735	0.63393249092634	0.887753734007531	0.593996380806599	0.123343240949321	0.555997020364908	0.638303797126432	0.915000851100624	0.874243444794397
0.799941726481126	0.954210603432256	0.999988997148488	0.760838966336073	0.258170645825425	0.812233520149869	0.981674919838809	0.966323750317788	0.633609485410805	0.993930904550602	0.935859333415961	0.999236464059323	0.893184409597974	0.565631231342974	0.105223243829677	0.933329452499588	0.998766695129117	0.961138569664061	0.986604429390993	0.834810785805877	0.95639453769816	0.921663034299353	0.99925869205814	0.863301352344469	0.908133937655193	0.971509384105737	0.999965440784807	0.954114651809317	0.974937327615597	0.991081682623048	0.692632092310929	0.510117631563026	0.996345994923837	0.718260483849616
0.284563192217492	0.0434605215741695	0.088309422317496	0.293027023476016	0.179552604352224	0.152170768193036	0.268047282660152	0.600161910988397	0.713097744256873	0.387918888222026	0.297266735947328	0.0002246516756199	0.471116397171303	0.0710822222450832	0.145104206939305	0.696165894540858	0.0572297376803033	0.0499260063776496	0.0284473318602471	0.241221008704217	0.329759839204479	0.009648362808591	0.049611350828682	0.466164398269511	0.458419202275776	0.187658815670255	0.119027893362032	0.496935047328825	0.661701435038746	0.122758495140093	0.460664652555223	0.11731557860574	0.0191732919232412	0.118053798562044
0.166607447000125	0.520694620790765	0.24307193368214	0.792244858918096	0.684627043807865	0.436176210293975	0.392288566050044	0.918201542508018	0.555814019265757	0.255010981621756	0.209423937939108	0.438941061441595	0.105235888896757	0.0642253546090701	0.18258993645624	0.370274605446077	0.622461958964639	0.468787561723667	0.317690060620749	0.151843997449463	0.391127492881956	0.2922821049419	0.0325272447612062	0.747808492192599	0.41275979205107	0.2414897244863	0.183478432525565	0.743870846725861	0.363636757056158	0.249126592270491	0.414788399733396	0.609343305234095	0.381854329873839	0.211182623225972
0.574049972686085	0.732429245341973	0.390514608456169	0.867760187687273	0.372026308150509	0.525994766578786	0.309719565613973	0.263648962918045	0.911880593189732	0.75755893167388	0.931857121493217	0.880920984617091	0.665029932907279	0.183019036916609	0.482196176268204	0.66158650409128	0.674697758425936	0.877855059060547	0.0809942170335132	0.618835403454905	0.152300726214886	0.545833815053298	0.546110129277287	0.628490058428088	0.540152861760691	0.467660349070643	0.567563550014742	0.351574158535614	0.71603870002729	0.159774175790684	0.975105387278671	0.865578410606187	0.390469162405296	0.336065842556868
0.764652493973149	0.835536109182228	0.694134572669441	0.669799969311683	0.851772320609304	0.40154689098853	0.721017274007099	0.917012084092948	0.499101667580168	0.668319769183328	0.917675729972642	0.302147431837572	0.847799424359102	0.565673334945456	0.692864455964933	0.942247941926138	0.982552289460001	0.795355035514379	0.834591891028368	0.311582451837579	0.766866635820048	0.933977964546785	0.913228983920001	0.78146531743828	0.911137888576	0.546418846756555	0.980694488017243	0.802893789235589	0.785436870873847	0.955320105840015	0.651076456310355	0.447157127417953	0.241494710249471	0.616330919390642
0.32048482024194	0.800537926451661	0.0519929992814773	0.11310117408772	0.658694042044667	0.154036585190312	0.0493750946408043	0.041473311342455	0.44683160957629	0.0767960634146918	0.981621887098297	0.0153742401318045	0.787758822486741	0.183971740911314	0.348156483938838	0.0509181491310419	0.568459619739403	0.136993868379502	0.0280046396305209	0.0923894464086638	0.0155813417945989	0.295540103627642	0.261804398999362	0.0586934585775095	0.784307390748803	0.125968291510213	0.384654657458726	0.0027614027172083	0.171138569305103	0.574330460459912	0.315053052112586	0.222197847738371	0.256507780472064	0.0307110647972681
0.0516192085887658	0.19011724553558	0.177377890686332	0.0123302218908194	0.850651113662885	0.167544780015116	0.0214826096682271	0.556874408700103	0.703023737505862	0.0481089093305116	0.264504295521427	0.136022708143245	0.796549859485625	0.0303422018894157	0.19188565156909	0.52391487148597	0.0178416359392691	0.003441648176145	0.0427959546199188	0.263412129848451	0.119759466691099	0.0721345317617625	0.0651646847120962	0.500578152102376	0.0456673143454426	0.0050769468643856	0.181435990867203	0.0183685505604319	0.0636012017169169	0.0681506053448236	0.118979371261442	0.0621453221098118	0.0593180295074559	0.359967008012737
0.784842642306337	0.413315370566188	0.480482378464077	0.635244288918306	0.914827206331086	0.865442947735419	0.913396990873163	0.967085614256333	0.509215413164248	0.682865491269179	0.762855631454298	0.608162591604654	0.0310022299962348	0.890294824191137	0.912152964167333	0.276856652772911	0.251230148161367	0.688724956535747	0.838264147109324	0.396649972478469	0.322993006380737	0.648646141377371	0.44676003832361	0.769861222533322	0.277213846810091	0.150624264081769	0.605258305172489	0.297460142252312	0.995772534416159	0.990246285427226	0.971554125696046	0.704540563069202	0.956558572004199	0.617490343026351
0.0047198825516228	0.97841858647387	0.640495215576376	0.696794664833821	0.25655114186742	0.42053175221517	0.0305142514625139	0.258677904481473	0.462455046130595	0.869029261235789	0.625983909966485	0.380501285547681	0.707546690758817	0.0356833938940215	0.74518690894311	0.239962488957767	0.177031343257878	0.0358182617200766	0.597613391346632	0.49343290656204	0.0267838379272811	0.432116037243872	0.306503653559413	0.175237914444411	0.919041820186308	0.835513437144212	0.727144815461886	0.0162136025988478	0.0834586235139871	0.341496981498214	0.969815150941648	0.213905386864448	0.311468135490654	0.576470019731661
0.272211740065054	0.617008195928337	0.928541747952607	0.0862337120896532	0.028063701691576	0.372434679240242	0.711957866188947	0.985734248673524	0.198278590252526	0.649330559551762	0.271204674242264	0.0774465922014831	0.621304793862357	0.548976500975157	0.388013893423207	0.973348535549384	0.344701326938589	0.549516656875984	0.352018428268477	0.378025255487607	0.453892892432963	0.588924302567672	0.755873871534567	0.44911587399323	0.619401425616256	0.254739109997002	0.764812218645378	0.604200038115761	0.76184639787876	0.220801871041879	0.98656182727857	0.418613216503613	0.646152430806121	0.348593943931323
0.0751816716376592	0.753175374954313	0.0651625367306451	0.676523840270453	0.89926951994497	0.201763923136183	0.107302630534493	0.516863373052526	0.92714850633297	0.51233124974449	0.336994944188475	0.823758173653116	0.190457253967547	0.144019322153704	0.0711281946135496	0.0266896838148068	0.0039169404105295	0.0568087141924312	0.0493506626290197	0.899204433795919	0.0322606906866608	0.401467288220357	0.002960586034548	0.22270519922119	0.696061718603717	0.0470479877565785	0.0163273813322468	0.0180963053974501	0.108176480135983	0.0789837017402709	0.415486190028866	0.558241044695503	0.0273212214039327	0.0109844557625093
0.588866430936769	0.479582402451607	0.674956454568078	0.0411915594870451	0.617845650795035	0.282733340134158	0.345634360323	0.280693073508055	0.554615843655326	0.62284890252275	0.154012542305356	0.84661109301139	0.304937681664797	0.0252004679113501	0.722530144885957	0.807795690841207	0.740747089647141	0.487912662758186	0.288512597191866	0.490452756147785	0.494364502450501	0.683177323773456	0.779630356119832	0.70571276536971	0.150253432845376	0.429897305063501	0.680479451976848	0.303326282129441	0.340721700962488	0.517839430287004	0.669868809229321	0.34354411749958	0.265181942789202	0.268828614933181
0.864205723444197	0.0790617972279043	0.496318389008634	0.0726646892951325	0.0143082705546513	0.0808047028622336	0.317967644437652	0.127679075454305	0.0670588595368099	0.725986594642193	0.094261326043241	0.52503167645311	0.18249068211111	0.245917999180275	0.398521920923328	0.959214483040473	0.197614085718399	0.113826096750633	0.322625105868601	0.237724230984305	0.496537628884194	0.201675903462923	0.578279557867676	0.656087842947586	0.0165967812750059	0.065761999421257	0.394636190667722	0.296730840035824	0.609757201413082	0.504074919393731	0.451943855313459	0.202879577700797	0.434054786569587	0.0212086392227743
0.66477928325248	0.784300216021358	0.525280917091809	0.748526406771739	0.730015087326711	0.339181787123637	0.615556875047473	0.370413497983174	0.797253583461587	0.603430502653809	0.582864903686983	0.861403053980385	0.483042257942226	0.44178063260421	0.979594527290848	0.590634594681858	0.331384347616051	0.0248839899560612	0.152878563675798	0.816773072371778	0.924125913514378	0.909077612267924	0.200487842664072	0.949855114563808	0.411880138807138	0.581783841724884	0.772205076909023	0.960970502217073	0.558684330598087	0.73465018759326	0.873594679004259	0.330087711098948	0.138571352258828	0.856770174895098
0.0178012528722921	0.901628981490055	0.15607144203993	0.14808446235617	0.407512867958964	0.394051297087405	0.0259405046441927	0.279417132120036	0.711760530310183	0.0719086460103785	0.980891559844364	0.516636847284484	0.990872268880434	0.539608407065645	0.841066591921194	0.690959793327343	0.298726433319576	0.802247215576613	0.851880584122689	0.270896290986591	0.0820829474371082	0.242183947236822	0.434191743032676	0.229494404803567	0.851657665973774	0.918477314127905	0.917045560604267	0.0610822800858337	0.315089654249833	0.0054113395071611	0.782613619864727	0.434926390395769	0.696949595198104	0.316719305624558
0.727698249740317	0.602636765290921	0.886359883546862	0.202305386914979	0.686971015928553	0.383569564576675	0.174654265743432	0.839605378456455	0.361944480178345	0.0346192780244815	0.987169539487454	0.18124571481708	0.567213557543817	0.712065451319543	0.705696600329385	0.0691214917680746	0.873727965147971	0.959318976131771	0.378795847245445	0.536729589078379	0.432270484421494	0.743851982425554	0.536493621163943	0.030916234322146	0.962623303054394	0.49220268206555	0.976845627288756	0.0671478456874631	0.825698091091429	0.778492016458086	0.837784735271482	0.976142394688176	0.598892699727754	0.762449418708802
0.156770363082301	0.448537026404755	0.29722331793892	0.0378152823232974	0.288875699251974	0.327736744573684	0.0074011400343762	0.44669462022004	0.457337055425942	0.050684378872533	0.418668813985228	0.0271635814868639	0.404993899118885	0.0315449789603346	0.504791227020031	0.367001307973305	0.13753800838759	0.362891126296601	0.722277978417263	0.0575833500123538	0.0691397503783995	0.195416727672061	0.0198698913138397	0.0121935723735922	0.104732588969834	0.560710007208445	0.230507616691827	0.0033909198918174	0.276599370648746	0.141818029943506	0.928157630188167	0.185550074427484	0.0278976150142803	0.5178441064966
0.608491785202757	0.474621859128969	0.245261977886162	0.988898926573761	0.184165224298202	0.2693776691541	0.588869571563767	0.140658730200361	0.333937371325633	0.982788856658641	0.508661920677166	0.676560418781311	0.638452013608194	0.0896454870425678	0.614549742924829	0.998752121778418	0.55310969505837	0.0146072252819847	0.0874874644788541	0.915549976900945	0.895328666282807	0.047043667641929	0.664799122449533	0.980604591847656	0.193212546866352	0.195366778935566	0.586517713296782	0.944188322635465	0.793317427378599	0.449930636938136	0.524657509490636	0.110145967553263	0.844722662813701	0.276461262639065
0.0031972567914937	0.418160078316164	0.0126692609665248	0.0447035868350403	0.123014097338002	0.660075406617887	0.0925875034240763	0.84521323258464	0.19510075183827	0.259776040733656	0.644110870609595	0.0421306650552132	0.139305002969459	0.0837760966339638	0.0564988155309725	0.114613074822465	0.0528399801924008	0.186575911097765	0.040069002394737	0.627853883184054	0.0229534293187537	0.0049302199964784	0.0428564093424238	0.0742678744379345	0.127631086615648	0.0826744946023559	0.0120655780975096	0.0444796913186364	0.195001289493613	0.0319098830867585	0.211131310493795	0.310973753903738	0.0434177080236432	0.108399497835595
0.188000638889967	0.127818827095509	0.512206480519384	0.829367044787008	0.367669642165192	0.39417427000863	0.0505906871747991	0.460153918647012	0.779254572827426	0.249566054799396	0.725486908973643	0.899025908614574	0.384824328006738	0.197985075989001	0.228414102834265	0.213150954589567	0.254000849188146	0.119576998815349	0.775823306505741	0.970813012432704	0.187312464232289	0.724136865881138	0.219697577893916	0.590850236287421	0.483825498822979	0.386700065969649	0.779826415234269	0.145178397568994	0.729429134567554	0.205343412095675	0.986974475343823	0.51441345397986	0.723569126974434	0.205665119129073
0.711698283339447	0.596130467756207	0.82717110545092	0.558944682833114	0.403813285919255	0.433710542824898	0.643682347942883	0.346413451186864	0.231049922236584	0.384269579017984	0.856386715348699	0.461232041478378	0.75091970940337	0.0813070293614106	0.073020028547444	0.977377853513202	0.528923572697425	0.689444478574197	0.853975341603344	0.590349382092693	0.687466515012354	0.0385598024552483	0.896299852421479	0.75202427569541	0.517429297474075	0.43927676430887	0.780534865057905	0.851773461955197	0.392861695735779	0.681451710623771	0.339918931918187	0.215952814115361	0.968097633527949	0.578078863943996
0.829844808812142	0.623558963854727	0.901332576775897	0.770097445140782	0.213982386746527	0.927355351867278	0.368374837932589	0.95315029640159	0.690868560471825	0.859229115714253	0.918601605409001	0.628570838999574	0.94869709503791	0.810207757228001	0.166939086345967	0.441250433178032	0.757225181650043	0.815449327477985	0.822307965971812	0.215758378657249	0.393301910748465	0.877471757608233	0.896397828013828	0.487093281937298	0.604637835124893	0.936313329320095	0.896401210017767	0.516105290275348	0.974407672228862	0.60865970671651	0.243326796256393	0.976331626520121	0.640806129468426	0.498806117026138
0.19616907430001	0.0288605584985	0.100581339432244	0.208819650541501	0.542263721513984	0.558874958885582	0.0202305825451967	0.366599217817936	0.302712154596932	0.111213302486316	0.115533579305786	0.155573760420091	0.293108236568305	0.0580226226774149	0.126207271252186	0.0839543033527728	0.54332260203602	0.429160137887357	0.209963181143886	0.148732652508689	0.30406235638969	0.555839776599001	0.411392217378913	0.207892066156328	0.0177933100030683	0.0873037041470351	0.0354679327623887	0.195578340308741	0.359750526147328	0.0162247290386828	0.198549322240889	0.116280350304187	0.295494553339684	0.0800438015240278
0.0255250459691693	0.485771634658308	0.754902114595474	0.378132865964722	0.472031700769159	0.100696593694521	0.0095286403321055	0.204226571003113	0.449756934420013	0.0444742172410746	0.401755179274385	0.6880205940605	0.600580709748431	0.0217500860412978	0.540689550962954	0.412561426551332	0.0981144515854103	0.0459493243783014	0.191429297575092	0.639726249513252	0.588290570098174	0.0631938814230404	0.53866359261081	0.0164717836522024	0.791846788749527	0.495356453753142	0.624387779264249	0.0036489248363052	0.50514913953282	0.0341843958189208	0.941341424220702	0.734675514717565	0.66978293255703	0.879116123236938
0.489524232907651	0.154493802054221	0.0123514524670026	0.751730000611682	0.888704746027179	0.0985270814764539	0.0330699378480541	0.345152026720074	0.0681322322626449	0.211669088353635	0.138864318329691	0.559119313512132	0.297183332498847	0.20204206054747	0.569368471485795	0.226549690457152	0.126302895605149	0.0730093575883975	0.226981316263019	0.556535618194719	0.617329703143225	0.279739969541343	0.379368175368097	0.437983316547219	0.818764300922852	0.0158865610453185	0.0167374148604962	0.220637806650747	0.666290977031132	0.0601407527627396	0.723377487606333	0.313238357749076	0.498708152042844	0.0739338683077628
0.34732376404518	0.199290446695031	0.453448391629728	0.591744140807778	0.263870550761812	0.318135611508495	0.29239185185939	0.609622705392666	0.894435977992108	0.212855179026623	0.358661439047412	0.78168829535953	0.258723323190684	0.231883822425818	0.477806155775909	0.474094454505759	0.172624655197533	0.0264601976491916	0.139663378853428	0.665941487079193	0.191939686883704	0.460173233782567	0.339538914274168	0.671262172866071	0.307674547117163	0.134612983638222	0.868235704349528	0.554169071012268	0.293261733055706	0.237874422918069	0.205515670743668	0.254656252832283	0.115210309074842	0.269424060505055
0.0896453007422202	0.45837244228101	0.115516911148913	0.713169339202238	0.266274653508497	0.385060304342533	0.13187441973157	0.195481367861866	0.632684231190905	0.770189095447003	0.514894023844329	0.569430014241798	0.869498611700945	0.17542101664873	0.518606510432957	0.842160794004068	0.182507819739307	0.014515907832391	0.343437298015341	0.887004750382524	0.591413926386494	0.490247471265102	0.61683022222237	0.586114955090855	0.444779873068726	0.128094919068912	0.112545248143025	0.17127312695507	0.707070227809388	0.588307134489102	0.160106215891666	0.294000946395726	0.813781592834773	0.716376203041652
0.760035218072052	0.922088191993451	0.773989494243276	0.118201674322174	0.617966602942663	0.899167236975946	0.017932449498214	0.993485615989585	0.866569992143522	0.193895907109774	0.9978633533558	0.505062775203572	0.986671333465001	0.921651777072118	0.543250516937901	0.58158738586929	0.275460929191945	0.540170457729247	0.271170822332963	0.125259112922887	0.5054587064403	0.692351428647714	0.636292635709685	0.12273730716158	0.9952107582956	0.92577018722604	0.468911322792216	0.0048534243032267	0.898856094715058	0.576429691385863	0.325262223098126	0.716336924496509	0.827789634410041	0.769269714679965
0.129505253068656	0.452591695743357	0.633653104468625	0.566417600098274	0.539800835280445	0.673226152179297	0.0702645700937611	0.96709530983193	0.989436011159957	0.253102437482173	0.796701590584701	0.736794750529189	0.853260268920816	0.558704582811728	0.0134073620388814	0.978244508600974	0.924714691090395	0.494549873494811	0.507619088052957	0.487321120685508	0.365377946279139	0.130890284884028	0.235343378768145	0.881584828116325	0.414860476281215	0.219707570622021	0.955756440986497	0.663496861267328	0.0637469476825275	0.170996160926018	0.69852173181879	0.160015329408728	0.103216277263931	0.647061050140955
0.348205310491898	0.443848944984847	0.255041333248325	0.724582135884282	0.433970266007856	0.233726210776662	0.787242486896261	0.208603499468256	0.360962930794854	0.309643398500697	0.496120621627585	0.421309591418876	0.672567437621229	0.112611139580238	0.665777601425566	0.14961087249435	0.893145996338091	0.105788135333887	0.214281260591707	0.911809502047447	0.0062189458739086	0.5169038661138	0.311935513387392	0.176139876064213	0.542965463820864	0.235736873664774	0.18944043504032	0.178748531859675	0.011783441100959	0.009957322183411	0.0672645588134476	0.115584847234916	0.0086732139002435	0.289767795647196
0.99188534450323	0.919155593999949	0.99781217910399	0.33490921565283	0.691381600893718	0.713847906412063	0.858673558064822	0.978038044536898	0.7898748885672	0.529944101895619	0.988053508253751	0.652273819008601	0.987603954132938	0.757393053704897	0.101236522842223	0.987974628886594	0.989743911623272	0.710211068162317	0.671677503369726	0.226641381387883	0.972146046542298	0.469847184948708	0.958066211655365	0.984159896357015	0.969988152532361	0.803017044577917	0.999254037005857	0.845813760368621	0.98949980343065	0.998156423308155	0.830855185759204	0.740931054557995	0.932580422172297	0.804098347982322
0.41597480706996	0.885082772882361	0.855760941842696	0.0508155069785633	0.133706634041222	0.101237519685307	0.94028834860318	0.972831108478525	0.679357011715138	0.694824413307072	0.69480197376212	0.001078816248097	0.537697487579617	0.56000764726246	0.0312848925604211	0.9700041692161	0.942490298407535	0.362052174842671	0.731453265743472	0.110390354582035	0.922532579348321	0.985883187054069	0.946078713569227	0.855154466299718	0.68940827955479	0.82801340162247	0.971564326839294	0.955392808807683	0.991710918388178	0.883043291675795	0.407343142937675	0.392702187637212	0.996377436117587	0.621533261023679
0.678997227796278	0.538814965912024	0.476305916005125	0.0636008248239889	0.364199393783927	0.266084930077535	0.148553327909409	0.813751408013343	0.460701323542084	0.203074786344643	0.246309918475811	0.304453255955916	0.663542344330279	0.157017560853291	0.218407506235879	0.597064667623149	0.880029327404538	0.600312046845413	0.981039657029194	0.138730541641225	0.584546522271225	0.327986219886443	0.872284239524909	0.455342446347204	0.716706128370144	0.5857270415541	0.911442801331032	0.248132533304625	0.707048192335071	0.463834261651304	0.9729930646617	0.587638368687105	0.277420731469937	0.142344426480471
0.443818047886586	0.688386202601898	0.192137689206769	0.726127612177632	0.739459999536221	0.426524610686352	0.546811569653607	0.37062868314103	0.892505224410382	0.951127764962841	0.0945199430392564	0.70940908246585	0.300697405528888	0.0561092368345496	0.354425468883163	0.408991255295617	0.471497988769762	0.0377281015934977	0.114208425273681	0.7761256550706	0.525519758886976	0.654750116570056	0.160629515470401	0.574890511573288	0.0557026063073982	0.0525258614079385	0.43306663072287	0.774255460185751	0.769071022019217	0.299862881868448	0.13590730411517	0.263622274915831	0.952405686863348	0.477452386057391
0.0893108310578465	0.242935324186425	0.171714281361597	0.727701775931671	0.528761231873248	0.30739496155451	0.069848551533187	0.405055828387624	0.842229477166386	0.799523208354519	0.596584263325857	0.755589024131431	0.845342714120648	0.160441684008269	0.888868966526934	0.952920858114338	0.467605186109652	0.102112068891937	0.185770650012592	0.474815225620464	0.11598108135995	0.878404360042993	0.326477772181692	0.719646353576757	0.694151090953179	0.134487008694969	0.656840363666672	0.238458160669822	0.597925984777486	0.0570939270316043	0.8923612178202	0.321746033952585	0.495419961373606	0.220637626951393
0.847728925713658	0.956089523063845	0.544536683842181	0.972759681073936	0.587498169937095	0.477713252074826	0.0711436874232968	0.167651784743197	0.612777573383753	0.376874859504184	0.968514819395649	0.99822804854279	0.964557013468636	0.227007067494331	0.833597362795986	0.905117506424177	0.966538298932236	0.471521368944348	0.131882715139367	0.893076829293139	0.766625905075923	0.603216425168126	0.904042249938985	0.882645881315001	0.808872084343831	0.830155366884802	0.946849416622369	0.169554725394362	0.66434654519539	0.672685200755705	0.892710445691743	0.414839346681113	0.607996280708224	0.692761864841706
0.0125958878229797	0.372512942030828	0.488767700814382	0.39706157333976	0.462931520706687	0.177020456864337	0.0199661353969988	0.773805993951301	0.984898038145791	0.129546330255672	0.792173643930863	0.456089394487432	0.31633211264094	0.014102567760676	0.63212431498595	0.297907771724022	0.234585266446433	0.691702603206697	0.259921438252323	0.102263287683957	0.0856704627590356	0.933760350072303	0.0294713352653365	0.215871573987186	0.449329674426833	0.533848614422041	0.220265668112598	0.0227863948676596	0.133602378559382	0.0219304484097257	0.846812267320351	0.217312436900589	0.0728223565258782	0.295725968128099
0.294236133414826	0.693393692783656	0.0991401276078835	0.0195604949074554	0.500613906537014	0.0137438266639089	0.165253809738881	0.370490118750919	0.914196956214087	0.0482126764523593	0.206742541874552	0.001926499806491	0.889406570674573	0.24211624024281	0.376161983405099	0.0585425349847312	0.0293531465115042	0.051208683170875	0.102714862211062	0.400965754029921	0.387222926200922	0.855616046672338	0.073823902757186	0.0396109340462531	0.73667679047727	0.049922009644541	0.245427793364975	0.107948065456621	0.57967398592341	0.276227590305136	0.286186168765399	0.529883501596085	0.0054994960350171	0.206502368562493
0.595678292502734	0.920019379543153	0.685839469539473	0.549313659767698	0.252618801290877	0.634882635779266	0.903554851577675	0.989399191451965	0.5843083937687	0.605313099912435	0.770066796055804	0.529733134795317	0.84210520900525	0.764443359148238	0.909265978191198	0.350960326458771	0.857460908148831	0.442770581597847	0.755998452494685	0.016705331413815	0.137115442754194	0.708195884783537	0.362575267312959	0.50584043718415	0.935741054434337	0.818915390699253	0.877227142943417	0.577375179280954	0.977733226691044	0.578640390964851	0.356065559330577	0.725095257446447	0.406025348328454	0.820706542564622
0.570109051494367	0.38039537698972	0.532233833258198	0.195709692312014	0.862987762297977	0.497738457377486	0.179965089176439	0.650281400772017	0.414398803102535	0.66564738197742	0.372977900928308	0.71662790137125	0.906910570831052	0.677442002714976	0.0401510516886584	0.0943044833368085	0.0920442697235859	0.217818669278833	0.551763789976628	0.544136041417761	0.677482182988371	0.891511542703657	0.287091644389764	0.099196279384944	0.0032451521862527	0.767767493022883	0.332005985503846	0.505685512046018	0.912691005771362	0.897754618183924	0.906986579795378	0.848860781122786	0.895274558374324	0.626002552673617
0.0764098038756567	0.745610969352458	0.511840212940763	0.859419908797336	0.071964377130614	0.718962102429055	0.222137135109168	0.852371676266403	0.936172617805553	0.793917102767295	0.868192155194925	0.507463964559448	0.999987589723584	0.407209673606715	0.364706259695966	0.799958111948702	0.57043397897588	0.0307185390716709	0.124574220941688	0.36623567602418	0.760745663977233	0.401493099976374	0.30481544541504	0.180405501910814	0.955102151121073	0.211916299314183	0.190759545179425	0.430317801304777	0.399643306040806	0.23868339933696	0.334164728043557	0.204561370367151	0.363833504431007	0.0036792812534343
0.844787901385914	0.521776741724137	0.800805791472151	0.979209849427065	0.986063663667355	0.870841910597622	0.682390341189088	0.998237071881694	0.321008606141319	0.820764084453093	0.867350406298657	0.618540042208213	0.980462388501275	0.998442446381127	0.329258841249378	0.909932338153275	0.882096888570362	0.335368399162933	0.855245155844492	0.572269200631026	0.990600821417846	0.709408360320852	0.802303673393381	0.876087943883428	0.928894753799768	0.681486947431283	0.42763476880425	0.795581627660125	0.994594726873721	0.998416105087226	0.987511173879602	0.598078088137565	0.451837812870286	0.91565158897606
0.17389402438336	0.852803313752784	0.259482056741519	0.0081772745522296	0.6547548445821	0.254580433509039	0.189178714842285	0.344397708427898	0.355072252568623	0.517889276557434	0.412682750116411	0.402964873387566	0.364222055358609	0.0644677554040892	0.276411258793073	0.0056804343251181	0.38457305550103	0.654428602513942	0.807365662624033	0.0230748465867722	0.188146115775818	0.509414562709521	0.0765571830016536	0.0279304380144241	0.711310947200227	0.506110765348671	0.142192847628857	0.0661820003564902	0.169753905692572	0.269120795455098	0.985675145511175	0.259361418260676	0.271221427900661	0.455127471562813
0.318447329425347	0.0100369837848067	0.639180056166302	0.942888604052897	0.126965777644158	0.527935513080422	0.813339771177546	0.430954154784269	0.193412359799642	0.875752753892066	0.687277036903119	0.953097894933853	0.816446692620639	0.728201701890397	0.494508177231847	0.695325211582951	0.183706708452446	0.18384011139711	0.211459293562867	0.713572253904435	0.0027006236618897	0.204643798060276	0.271646323684768	0.927141680528426	0.410573410746762	0.0511605409066813	0.299573297111232	0.896882227454069	0.0155889866555601	0.519706469569664	0.031708550491089	0.295242583443065	0.0049903554415507	0.0625084529703222
0.0755332880510505	0.444462163614408	0.0660802513732062	0.336545653450801	0.51827819665004	0.155281331570773	0.371568414931529	0.907695022351493	0.435817362401135	0.294151302915625	0.365749129258518	0.0579821037502578	0.729679882235575	0.112136602433598	0.751357361157218	0.0639459643052887	0.0206001225685676	0.0762969104896141	0.0279012432511865	0.523416871512682	0.0358388660232026	0.745376245006166	0.228014360945992	0.404553931624285	0.833053725718419	0.0855035446394027	0.344987006826989	0.32672448397312	0.432522204321591	0.144321341011812	0.0717568911077067	0.646095877844878	0.213932236739776	0.0794832094846692
0.272455840025026	0.624695790221454	0.451557880692373	0.694624466144971	0.217902612589613	0.49111531194979	0.202831708011876	0.470663731171716	0.761732779856165	0.335685805645261	0.752900286698633	0.11597428487696	0.502801289322138	0.0828900154888082	0.0912181437171472	0.87145035729755	0.120463152578114	0.302372606964375	0.266131629510576	0.440487134665339	0.678380780918505	0.78162207124852	0.240036127081807	0.703122009929213	0.276063761775142	0.485243329956097	0.527065829402763	0.753778104198652	0.19530830447732	0.735880491968065	0.994706661695658	0.44958867084704	0.587165987359831	0.339111153368795
0.127531748471964	0.429775072973766	0.0696966183819133	0.440685756577102	0.333604950671572	0.0260774446988094	0.0838986142836228	0.126550658984394	0.0229995190890252	0.524914472494775	0.143159279650505	0.444952930031213	0.48912326361735	0.184753198551524	0.0928850797926274	0.0483425345318307	0.294336390410847	0.143805508801963	0.352203121837657	0.578978199748778	0.0880471135155037	0.25173184821174	0.0167047925960261	0.0027262850795746	0.298743340111436	0.311206680804359	0.0283294403647775	0.112580071410984	0.676507279295831	0.11652450417439	0.775382625276677	0.0657564545722708	0.760605683647935	0.0127429436411265
