# Supplementary material for: Heterogeneous, temporally consistent, and plastic brain development after preterm birth
Source: Nat Commun. 2025 Sep 12;16:8269. doi: 10.1038/s41467-025-63967-1 (PMC12432136; doi:10.1038/s41467-025-63967-1)
Supplement: Supplementary file 6 — Source Data [file 41467_2025_63967_MOESM6_ESM.zip › source_data/supplementary_figures/source_FigS8d_lower.csv]

1.0	0.2075143391598224	0.1957628167664727	0.1093157698585807		0.0394140895238236	0.3137892749961442	0.1093157698585807	-0.0075715302885489	0.2365535378267003	0.2182642899580213	0.1854483764800945	-0.0145351980243445	0.5062831468098433	0.0626758210675718	0.0873684612713586	0.0873684612713586	-0.0838024016276297	-0.1597692021010026	0.2182642899580213	0.258539324170347	0.0031027634191867	0.303769888085906	0.1854483764800945	0.0873684612713586	0.0742548615321103	0.1496270384858998	0.0675459202307776	0.258539324170347	0.261856291253009	0.0394140895238236	-0.1201832826115634	0.2075143391598224	0.0873684612713586
0.2075143391598224	1.0	0.2927700218845599	0.0945514381551959		0.1139605764596379	0.2595759602590059	0.0945514381551959	0.07578023787454	0.1949117257830418	0.2710833535968147	0.0345192628083584	0.160689880160337	0.0975900072948533	0.0627985825622759	0.1804387417792634	0.07733088933397	-0.0257769631113233	-0.0135073483078851	0.0975900072948533	0.07733088933397	0.2781080084900791	0.1626500121580888	0.21862199778627	0.4897622991151437	0.0108433341438725	-0.0370822800370008	0.160689880160337	0.07733088933397	0.0345192628083584	0.1139605764596379	-0.0575321046805973	-0.0476190476190476	-0.1288848155566167
0.1957628167664727	0.2927700218845599	1.0	0.064590928775131		0.0778498944161523	0.1773241389867146	0.064590928775131	0.0057519730854305	0.1331500571871365	0.2444444444444444	-0.1021849649815132	0.3124282448813543	0.1259259259259259	-0.0551566271732306	0.0528270543795374	0.0528270543795374	-0.0880450906325623	0.064590928775131	-0.1111111111111111	0.0528270543795374	0.1409558249982559	0.1111111111111111	0.1493472565114424	0.1936991993916372	0.0074074074074074	0.1773241389867146	0.0422200330920749	0.1936991993916372	0.1493472565114424	0.0778498944161523	-0.1021849649815132	0.0325300024316177	-0.0880450906325623
0.1093157698585807	0.0945514381551959	0.064590928775131	1.0		0.2909286827258562	0.2208895231770449	0.0191570881226053	0.1600212472701002	0.2462809132687613	0.0584394117489281	0.0815961485646863	0.1086916701347363	0.0584394117489281	0.0534392666583389	0.1242996956059018	0.1242996956059018	0.0073117468003471	0.1417624521072797	0.4521365014259176	0.1242996956059018	-0.0279919968210346	0.064590928775131	0.1860392187274849	0.1242996956059018	0.1568636841681755	0.1086916701347363	0.2208895231770449	0.1242996956059018	0.1860392187274849	0.0323254091917618	-0.0228469215981121	0.2026102246182769	0.1242996956059018
0.0394140895238236	0.1139605764596379	0.0778498944161523	0.2909286827258562		1.0	0.3648375881495581	0.2909286827258562	0.1141865768332552	0.438187165498936	0.1816497536376886	0.1009684339407915	0.2465118838848365	-0.0259499648053841	-0.0071565626696451	0.1439403212017163	0.1439403212017163	0.1439403212017163	0.0323254091917618	0.0778498944161523	0.2673177393746161	0.164600941401838	0.2335496832484568	0.3212631989025184	0.1439403212017163	0.1816497536376886	0.2465118838848365	0.2465118838848365	0.1439403212017163	0.3212631989025184	0.1818181818181818	0.1009684339407915	0.0	0.1439403212017163
0.3137892749961442	0.2595759602590059	0.1773241389867146	0.2208895231770449		0.3648375881495581	1.0	0.1086916701347363	0.0313274557274964	0.3572271158760133	0.1154014237850047	0.1443615294091479	0.0759358288770053	0.2054708277147645	0.0100910967061711	0.198502038581421	0.0914447593464973	-0.0156125198884263	-0.0035061829075721	0.2054708277147645	0.198502038581421	0.1591288326742373	0.1773241389867146	0.3355161062819506	0.198502038581421	0.1154014237850047	0.0759358288770053	0.2812834224598931	-0.0156125198884263	0.1443615294091479	0.0098604753553934	-0.0467930474636548	-0.0370822800370008	-0.0156125198884263
0.1093157698585807	0.0945514381551959	0.064590928775131	0.0191570881226053		0.2909286827258562	0.1086916701347363	1.0	0.0835931888724404	0.2462809132687613	0.3537122290066702	0.1860392187274849	0.3330873762193534	0.2552879565874228	-0.1094232603004083	0.2412876444114566	0.1242996956059018	0.0073117468003471	-0.1034482758620689	0.0584394117489281	0.475263542022566	0.2163017936170863	0.064590928775131	0.1860392187274849	0.1242996956059018	0.3537122290066702	0.2208895231770449	0.1086916701347363	0.0073117468003471	0.2904822888902835	0.2909286827258562	-0.0228469215981121	-0.0135073483078851	-0.1096762020052075
-0.0075715302885489	0.07578023787454	0.0057519730854305	0.1600212472701002		0.1141865768332552	0.0313274557274964	0.0835931888724404	1.0	0.2391620452710583	0.1322953809649017	0.0522206745690206	0.241148554553519	0.0709410013869762	0.1993446783146623	-0.016712288723552	0.1291404128638111	0.1291404128638111	0.23644930566776	0.0709410013869762	-0.016712288723552	0.5039137358988678	0.1898151118192067	0.182433265702163	0.2749931144511742	0.2550041401207525	0.0313274557274964	0.0313274557274964	0.3479194652448557	-0.1430982121306929	-0.1276202917548147	0.1173269701355918	0.0084200264305044	0.1291404128638111
0.2365535378267003	0.1949117257830418	0.1331500571871365	0.2462809132687613		0.438187165498936	0.3572271158760133	0.2462809132687613	0.2391620452710583	1.0	0.0282439515245441	0.3182646783149737	0.210043411480746	0.0282439515245441	-0.0322695657285744	0.2270039532400454	0.0735364918946626	-0.0799309694507202	-0.0753921163067636	0.1573591584938886	0.0735364918946626	0.1813772142675047	0.3268228676411533	0.3182646783149737	0.2270039532400454	0.2864743654632331	0.210043411480746	0.0628597070854787	0.0735364918946626	0.044243071873382	0.0989454889836307	0.044243071873382	0.053157743395375	0.0735364918946626
0.2182642899580213	0.2710833535968147	0.2444444444444444	0.0584394117489281		0.1816497536376886	0.1154014237850047	0.3537122290066702	0.1322953809649017	0.0282439515245441	1.0	0.0812239465237669	0.3856096355742841	0.4469135802469136	0.13687014891135	0.0410877089618624	-0.0528270543795374	0.1350024723032623	-0.0399848606703192	-0.0271604938271604	0.2289172356446621	0.13687014891135	0.2444444444444444	0.0812239465237669	0.1350024723032623	0.1308641975308642	0.1154014237850047	0.1154014237850047	0.3228319989860621	0.2489120941857374	0.0778498944161523	-0.0864642011382035	0.2710833535968147	0.1350024723032623
0.1854483764800945	0.0345192628083584	-0.1021849649815132	0.0815961485646863		0.1009684339407915	0.1443615294091479	0.1860392187274849	0.0522206745690206	0.3182646783149737	0.0812239465237669	1.0	0.1443615294091479	0.0812239465237669	0.1120009733987458	0.3633357203167952	0.0643623275989751	0.3633357203167952	0.0815961485646863	0.5004443156786932	0.2636779227441885	0.0426326285840387	0.0235811457649646	0.1992585727525486	0.0643623275989751	0.4166002418477079	0.2399388178455492	0.0487842409727465	0.0643623275989751	0.1102873030583874	-0.0091789485400719	0.1102873030583874	-0.0575321046805973	0.2636779227441885
-0.0145351980243445	0.160689880160337	0.3124282448813543	0.1086916701347363		0.2465118838848365	0.0759358288770053	0.3330873762193534	0.241148554553519	0.210043411480746	0.3856096355742841	0.1443615294091479	1.0	0.2054708277147645	0.0846099646902042	0.0914447593464973	-0.0156125198884263	0.198502038581421	-0.0035061829075721	0.0253320198552449	0.198502038581421	0.3081665686423035	0.1773241389867146	0.1443615294091479	0.3055593178163447	0.2955402316445243	0.2812834224598931	-0.0267379679144385	0.3055593178163447	0.1443615294091479	0.128186179620115	0.3355161062819506	0.160689880160337	0.0914447593464973
0.5062831468098433	0.0975900072948533	0.1259259259259259	0.0584394117489281		-0.0259499648053841	0.2054708277147645	0.2552879565874228	0.0709410013869762	0.0282439515245441	0.4469135802469136	0.0812239465237669	0.2054708277147645	1.0	0.2022409663018455	0.2289172356446621	0.1350024723032623	-0.0528270543795374	-0.1384091330895666	0.0518518518518518	0.2289172356446621	0.13687014891135	0.362962962962963	0.1650680203547522	0.2289172356446621	0.2098765432098765	0.1154014237850047	0.0253320198552449	0.2289172356446621	0.2489120941857374	-0.0259499648053841	-0.1703082749691887	0.2710833535968147	0.0410877089618624
0.0626758210675718	0.0627985825622759	-0.0551566271732306	0.0534392666583389		-0.0071565626696451	0.0100910967061711	-0.1094232603004083	0.1993446783146623	-0.0322695657285744	0.13687014891135	0.1120009733987458	0.0846099646902042	0.2022409663018455	1.0	0.108456701992129	0.0307563781768724	0.1861570258073857	0.2163017936170863	0.0061285141303589	0.0307563781768724	0.1887323943661971	0.1409558249982559	0.1120009733987458	0.2638573496226424	0.0061285141303589	0.2336477006582704	-0.138946639261895	0.341557673437899	0.1120009733987458	-0.0930353147053867	0.3201060078428671	0.1345683912048769	0.1861570258073857
0.0873684612713586	0.1804387417792634	0.0528270543795374	0.1242996956059018		0.1439403212017163	0.198502038581421	0.2412876444114566	-0.016712288723552	0.2270039532400454	0.0410877089618624	0.3633357203167952	0.0914447593464973	0.2289172356446621	0.108456701992129	1.0	0.3302325581395349	0.1069767441860465	0.0073117468003471	0.1350024723032623	0.3302325581395349	0.2638573496226424	0.1936991993916372	0.1640201251715818	0.1069767441860465	0.4167467623274619	0.3055593178163447	0.0914447593464973	-0.0046511627906976	0.2636779227441885	0.0205629030288166	0.0643623275989751	-0.0257769631113233	0.1069767441860465
0.0873684612713586	0.07733088933397	0.0528270543795374	0.1242996956059018		0.1439403212017163	0.0914447593464973	0.1242996956059018	0.1291404128638111	0.0735364918946626	-0.0528270543795374	0.0643623275989751	-0.0156125198884263	0.1350024723032623	0.0307563781768724	0.3302325581395349	1.0	-0.0046511627906976	0.1242996956059018	0.0410877089618624	0.2186046511627907	0.108456701992129	0.334571344403737	0.0643623275989751	-0.0046511627906976	0.1350024723032623	0.0914447593464973	-0.0156125198884263	0.1069767441860465	0.1640201251715818	0.0205629030288166	-0.0352954699736315	0.07733088933397	0.1069767441860465
-0.0838024016276297	-0.0257769631113233	-0.0880450906325623	0.0073117468003471		0.1439403212017163	-0.0156125198884263	0.0073117468003471	0.1291404128638111	-0.0799309694507202	0.1350024723032623	0.3633357203167952	0.198502038581421	-0.0528270543795374	0.1861570258073857	0.1069767441860465	-0.0046511627906976	1.0	0.2412876444114566	0.0410877089618624	0.1069767441860465	0.0307563781768724	0.0528270543795374	0.0643623275989751	-0.0046511627906976	0.1350024723032623	0.0914447593464973	-0.12266979912335	0.3302325581395349	-0.0352954699736315	0.0205629030288166	0.2636779227441885	0.07733088933397	0.2186046511627907
-0.1597692021010026	-0.0135073483078851	0.064590928775131	0.1417624521072797		0.0323254091917618	-0.0035061829075721	-0.1034482758620689	0.23644930566776	-0.0753921163067636	-0.0399848606703192	0.0815961485646863	-0.0035061829075721	-0.1384091330895666	0.2163017936170863	0.0073117468003471	0.1242996956059018	0.2412876444114566	1.0	0.0584394117489281	-0.1096762020052075	-0.0279919968210346	0.064590928775131	-0.0228469215981121	0.1242996956059018	0.1568636841681755	-0.0035061829075721	-0.1157040359498806	0.2412876444114566	-0.0228469215981121	-0.0969762275752853	-0.1272899917609107	-0.0135073483078851	0.3582755932170113
0.2182642899580213	0.0975900072948533	-0.1111111111111111	0.4521365014259176		0.0778498944161523	0.2054708277147645	0.0584394117489281	0.0709410013869762	0.1573591584938886	-0.0271604938271604	0.5004443156786932	0.0253320198552449	0.0518518518518518	0.0061285141303589	0.1350024723032623	0.0410877089618624	0.0410877089618624	0.0584394117489281	1.0	0.3228319989860621	0.0714993315208544	0.0074074074074074	0.2489120941857374	0.0410877089618624	0.2098765432098765	0.0253320198552449	0.2054708277147645	0.1350024723032623	0.0812239465237669	-0.1297498240269204	0.0812239465237669	0.0108433341438725	0.0410877089618624
0.258539324170347	0.07733088933397	0.0528270543795374	0.1242996956059018		0.2673177393746161	0.198502038581421	0.475263542022566	-0.016712288723552	0.0735364918946626	0.2289172356446621	0.2636779227441885	0.198502038581421	0.2289172356446621	0.0307563781768724	0.3302325581395349	0.2186046511627907	0.1069767441860465	-0.1096762020052075	0.3228319989860621	1.0	0.108456701992129	0.1936991993916372	0.2636779227441885	-0.0046511627906976	0.4167467623274619	0.198502038581421	0.3055593178163447	0.2186046511627907	0.4629935178894019	0.2673177393746161	0.1640201251715818	0.07733088933397	-0.0046511627906976
0.0031027634191867	0.2781080084900791	0.1409558249982559	-0.0279919968210346		0.164600941401838	0.1591288326742373	0.2163017936170863	0.5039137358988678	0.1813772142675047	0.13687014891135	0.0426326285840387	0.3081665686423035	0.13687014891135	0.1887323943661971	0.2638573496226424	0.108456701992129	0.0307563781768724	-0.0279919968210346	0.0714993315208544	0.108456701992129	1.0	0.2390120510839992	0.3201060078428671	0.341557673437899	0.2022409663018455	0.0100910967061711	0.0100910967061711	0.1861570258073857	-0.0267357162306683	-0.0930353147053867	0.25073766302816	-0.0807410347229262	-0.0469439456383842
0.303769888085906	0.1626500121580888	0.1111111111111111	0.064590928775131		0.2335496832484568	0.1773241389867146	0.064590928775131	0.1898151118192067	0.3268228676411533	0.2444444444444444	0.0235811457649646	0.1773241389867146	0.362962962962963	0.1409558249982559	0.1936991993916372	0.334571344403737	0.0528270543795374	0.064590928775131	0.0074074074074074	0.1936991993916372	0.2390120510839992	1.0	0.0235811457649646	0.0528270543795374	0.1259259259259259	0.1773241389867146	0.0422200330920749	0.4754434894158368	0.2751133672579203	0.0778498944161523	-0.1021849649815132	0.2927700218845599	0.1936991993916372
0.1854483764800945	0.21862199778627	0.1493472565114424	0.1860392187274849		0.3212631989025184	0.3355161062819506	0.1860392187274849	0.182433265702163	0.3182646783149737	0.0812239465237669	0.1992585727525486	0.1443615294091479	0.1650680203547522	0.1120009733987458	0.1640201251715818	0.0643623275989751	0.0643623275989751	-0.0228469215981121	0.2489120941857374	0.2636779227441885	0.3201060078428671	0.0235811457649646	1.0	0.4629935178894019	0.2489120941857374	0.2399388178455492	0.2399388178455492	0.0643623275989751	0.1992585727525486	-0.0091789485400719	0.1102873030583874	0.0345192628083584	0.0643623275989751
0.0873684612713586	0.4897622991151437	0.1936991993916372	0.1242996956059018		0.1439403212017163	0.198502038581421	0.1242996956059018	0.2749931144511742	0.2270039532400454	0.1350024723032623	0.0643623275989751	0.3055593178163447	0.2289172356446621	0.2638573496226424	0.1069767441860465	-0.0046511627906976	-0.0046511627906976	0.1242996956059018	0.0410877089618624	-0.0046511627906976	0.341557673437899	0.0528270543795374	0.4629935178894019	1.0	0.2289172356446621	0.3055593178163447	0.0914447593464973	0.1069767441860465	-0.0352954699736315	0.1439403212017163	0.0643623275989751	0.07733088933397	0.1069767441860465
0.0742548615321103	0.0108433341438725	0.0074074074074074	0.1568636841681755		0.1816497536376886	0.1154014237850047	0.3537122290066702	0.2550041401207525	0.2864743654632331	0.1308641975308642	0.4166002418477079	0.2955402316445243	0.2098765432098765	0.0061285141303589	0.4167467623274619	0.1350024723032623	0.1350024723032623	0.1568636841681755	0.2098765432098765	0.4167467623274619	0.2022409663018455	0.1259259259259259	0.2489120941857374	0.2289172356446621	1.0	0.2955402316445243	0.1154014237850047	0.0410877089618624	0.3327561680167227	0.0778498944161523	0.1650680203547522	-0.0759033390071081	0.0410877089618624
0.1496270384858998	-0.0370822800370008	0.1773241389867146	0.1086916701347363		0.2465118838848365	0.0759358288770053	0.2208895231770449	0.0313274557274964	0.210043411480746	0.1154014237850047	0.2399388178455492	0.2812834224598931	0.1154014237850047	0.2336477006582704	0.3055593178163447	0.0914447593464973	0.0914447593464973	-0.0035061829075721	0.0253320198552449	0.198502038581421	0.0100910967061711	0.1773241389867146	0.2399388178455492	0.3055593178163447	0.2955402316445243	1.0	-0.0267379679144385	0.0914447593464973	0.3355161062819506	0.128186179620115	0.1443615294091479	0.061803800061668	0.3055593178163447
0.0675459202307776	0.160689880160337	0.0422200330920749	0.2208895231770449		0.2465118838848365	0.2812834224598931	0.1086916701347363	0.0313274557274964	0.0628597070854787	0.1154014237850047	0.0487842409727465	-0.0267379679144385	0.0253320198552449	-0.138946639261895	0.0914447593464973	-0.0156125198884263	-0.12266979912335	-0.1157040359498806	0.2054708277147645	0.3055593178163447	0.0100910967061711	0.0422200330920749	0.2399388178455492	0.0914447593464973	0.1154014237850047	-0.0267379679144385	1.0	-0.0156125198884263	0.1443615294091479	0.0098604753553934	-0.1423703359000561	0.160689880160337	-0.0156125198884263
0.258539324170347	0.07733088933397	0.1936991993916372	0.1242996956059018		0.1439403212017163	-0.0156125198884263	0.0073117468003471	0.3479194652448557	0.0735364918946626	0.3228319989860621	0.0643623275989751	0.3055593178163447	0.2289172356446621	0.341557673437899	-0.0046511627906976	0.1069767441860465	0.3302325581395349	0.2412876444114566	0.1350024723032623	0.2186046511627907	0.1861570258073857	0.4754434894158368	0.0643623275989751	0.1069767441860465	0.0410877089618624	0.0914447593464973	-0.0156125198884263	1.0	0.0643623275989751	0.0205629030288166	0.1640201251715818	0.2835465942245568	0.2186046511627907
0.261856291253009	0.0345192628083584	0.1493472565114424	0.1860392187274849		0.3212631989025184	0.1443615294091479	0.2904822888902835	-0.1430982121306929	0.044243071873382	0.2489120941857374	0.1102873030583874	0.1443615294091479	0.2489120941857374	0.1120009733987458	0.2636779227441885	0.1640201251715818	-0.0352954699736315	-0.0228469215981121	0.0812239465237669	0.4629935178894019	-0.0267357162306683	0.2751133672579203	0.1992585727525486	-0.0352954699736315	0.3327561680167227	0.3355161062819506	0.1443615294091479	0.0643623275989751	1.0	0.1009684339407915	-0.0676552363299351	0.1265706302973142	0.0643623275989751
0.0394140895238236	0.1139605764596379	0.0778498944161523	0.0323254091917618		0.1818181818181818	0.0098604753553934	0.2909286827258562	-0.1276202917548147	0.0989454889836307	0.0778498944161523	-0.0091789485400719	0.128186179620115	-0.0259499648053841	-0.0930353147053867	0.0205629030288166	0.0205629030288166	0.0205629030288166	-0.0969762275752853	-0.1297498240269204	0.2673177393746161	-0.0930353147053867	0.0778498944161523	-0.0091789485400719	0.1439403212017163	0.0778498944161523	0.128186179620115	0.0098604753553934	0.0205629030288166	0.1009684339407915	1.0	-0.0091789485400719	0.0	-0.1028145151440831
-0.1201832826115634	-0.0575321046805973	-0.1021849649815132	-0.0228469215981121		0.1009684339407915	-0.0467930474636548	-0.0228469215981121	0.1173269701355918	0.044243071873382	-0.0864642011382035	0.1102873030583874	0.3355161062819506	-0.1703082749691887	0.3201060078428671	0.0643623275989751	-0.0352954699736315	0.2636779227441885	-0.1272899917609107	0.0812239465237669	0.1640201251715818	0.25073766302816	-0.1021849649815132	0.1102873030583874	0.0643623275989751	0.1650680203547522	0.1443615294091479	-0.1423703359000561	0.1640201251715818	-0.0676552363299351	-0.0091789485400719	1.0	-0.0575321046805973	-0.0352954699736315
0.2075143391598224	-0.0476190476190476	0.0325300024316177	0.2026102246182769		0.0	-0.0370822800370008	-0.0135073483078851	0.0084200264305044	0.053157743395375	0.2710833535968147	-0.0575321046805973	0.160689880160337	0.2710833535968147	0.1345683912048769	-0.0257769631113233	0.07733088933397	0.07733088933397	-0.0135073483078851	0.0108433341438725	0.07733088933397	-0.0807410347229262	0.2927700218845599	0.0345192628083584	0.07733088933397	-0.0759033390071081	0.061803800061668	0.160689880160337	0.2835465942245568	0.1265706302973142	0.0	-0.0575321046805973	1.0	0.2835465942245568
0.0873684612713586	-0.1288848155566167	-0.0880450906325623	0.1242996956059018		0.1439403212017163	-0.0156125198884263	-0.1096762020052075	0.1291404128638111	0.0735364918946626	0.1350024723032623	0.2636779227441885	0.0914447593464973	0.0410877089618624	0.1861570258073857	0.1069767441860465	0.1069767441860465	0.2186046511627907	0.3582755932170113	0.0410877089618624	-0.0046511627906976	-0.0469439456383842	0.1936991993916372	0.0643623275989751	0.1069767441860465	0.0410877089618624	0.3055593178163447	-0.0156125198884263	0.2186046511627907	0.0643623275989751	-0.1028145151440831	-0.0352954699736315	0.2835465942245568	1.0
