# Supplementary material for: Heterogeneous, temporally consistent, and plastic brain development after preterm birth
Source: Nat Commun. 2025 Sep 12;16:8269. doi: 10.1038/s41467-025-63967-1 (PMC12432136; doi:10.1038/s41467-025-63967-1)
Supplement: Supplementary file 6 — Source Data [file 41467_2025_63967_MOESM6_ESM.zip › source_data/supplementary_figures/source_FigS9b_abcd10.csv]

rois	PT_sub_with_infranormal_dev_%	PT_sub_with_supranormal_dev_%	FT_sub_with_infranormal_dev_%	FT_sub_with_supranormal_dev_%
centile_WMV	8.37696335078534	7.329842931937172	4.564387365498091	5.067684831655675
centile_GMV	8.37696335078534	3.664921465968586	4.911489066296425	4.599097535577925
centile_sGMV	8.900523560209423	2.6178010471204187	5.102395001735509	4.876778896216591
