# Supplementary material for: Heterogeneous, temporally consistent, and plastic brain development after preterm birth
Source: Nat Commun. 2025 Sep 12;16:8269. doi: 10.1038/s41467-025-63967-1 (PMC12432136; doi:10.1038/s41467-025-63967-1)
Supplement: Supplementary file 6 — Source Data [file 41467_2025_63967_MOESM6_ESM.zip › source_data/supplementary_figures/source_FigS1a_bls26_sa.csv]

	T_184-statistic
SA_bankssts	-4.00513289557566
SA_caudalanteriorcingulate	-2.8225407527759154
SA_caudalmiddlefrontal	0.0
SA_cuneus	0.0
SA_entorhinal	0.0
SA_fusiform	-2.7003935039656897
SA_inferiorparietal	-3.150299339945997
SA_inferiortemporal	0.0
SA_isthmuscingulate	-5.234252706356281
SA_lateraloccipital	0.0
SA_lateralorbitofrontal	-4.182326305688348
SA_lingual	0.0
SA_medialorbitofrontal	-2.4077047169952057
SA_middletemporal	-4.333476824987722
SA_parahippocampal	0.0
SA_paracentral	0.0
SA_parsopercularis	0.0
SA_parsorbitalis	0.0
SA_parstriangularis	0.0
SA_pericalcarine	0.0
SA_postcentral	0.0
SA_posteriorcingulate	-4.033513297623285
SA_precentral	0.0
SA_precuneus	0.0
SA_rostralanteriorcingulate	-3.606905096407809
SA_rostralmiddlefrontal	0.0
SA_superiorfrontal	0.0
SA_superiorparietal	-3.3318677164410686
SA_superiortemporal	0.0
SA_supramarginal	-2.373185124185816
SA_frontalpole	0.0
SA_temporalpole	0.0
SA_transversetemporal	-2.438646304114608
SA_insula	0.0
