# Supplementary material for: Heterogeneous, temporally consistent, and plastic brain development after preterm birth
Source: Nat Commun. 2025 Sep 12;16:8269. doi: 10.1038/s41467-025-63967-1 (PMC12432136; doi:10.1038/s41467-025-63967-1)
Supplement: Supplementary file 6 — Source Data [file 41467_2025_63967_MOESM6_ESM.zip › source_data/supplementary_figures/source_FigS1d_dhcp_sa.csv]

PC1_SA	bsid_cog_composite
-0.7890290560484066	80.0
-0.4579224213179897	80.0
-1.273898275672923	85.0
-1.280032633034907	85.0
-0.6658526524904707	85.0
1.054948121992692	90.0
0.0164512787809965	90.0
-0.6861044862740671	90.0
1.288268469197019	95.0
-1.6126752492036778	95.0
1.636585583313289	95.0
0.0112137669225997	95.0
1.909231599104568	95.0
-0.3464989524558755	95.0
-2.662803784684736	95.0
0.588766231781884	95.0
-2.364114951916618	95.0
0.5403523361896485	100.0
-1.360400051318217	100.0
-0.2080548351113815	100.0
-0.9258171567911776	100.0
0.529126560597458	100.0
0.1649650636768278	100.0
0.5437153012589784	100.0
-1.0493446528150832	100.0
1.3522892737252588	105.0
1.0650743940354	105.0
-0.536934304241814	105.0
-1.3062193512284968	105.0
-1.253813423995993	105.0
1.4953488123206662	105.0
-1.4147067445263486	105.0
-0.3108617196325829	105.0
0.6960717929523756	105.0
-1.4826140036620163	105.0
-0.4864108416396835	110.0
-0.3451686794780166	110.0
1.48415046929768	110.0
-1.311345128795708	110.0
-1.3173751557734528	110.0
-0.3663133621303167	110.0
-1.5967013538937949	110.0
-1.0126318788630613	115.0
-0.1145339565085552	115.0
1.864143514839076	115.0
1.357864649922988	115.0
0.2082131258312229	115.0
-1.1148927324695186	115.0
0.0667857050202527	115.0
-0.6291072380136509	120.0
1.3677862601555977	120.0
0.6549736279706728	120.0
