# Supplementary material for: Heterogeneous, temporally consistent, and plastic brain development after preterm birth
Source: Nat Commun. 2025 Sep 12;16:8269. doi: 10.1038/s41467-025-63967-1 (PMC12432136; doi:10.1038/s41467-025-63967-1)
Supplement: Supplementary file 6 — Source Data [file 41467_2025_63967_MOESM6_ESM.zip › source_data/supplementary_figures/source_FigS6a_lower.csv]

1.0	0.2703877005347593	0.177139037433155	0.4040775401069518	0.4110962566844919	0.1296791443850267	0.4214572192513369	0.454879679144385	-0.3512700534759358	0.268048128342246	-0.1346925133689839	0.6614304812834224	0.633355614973262	0.1524064171122994	-0.2179144385026738	0.2058823529411764	0.5902406417112299	0.0584893048128342	0.1447192513368984	0.3576203208556149	0.1731283422459893	0.0407754010695187	0.0307486631016042	0.588903743315508	-0.2837566844919786	-0.0711898395721925	0.2834224598930481	0.4237967914438502	-0.2426470588235294	-0.2834224598930481	-0.0203877005347593	0.2774064171122994	-0.401403743315508	0.3526069518716577	0.2543449197860962	-0.0360962566844919	0.3626336898395721	0.2941176470588235	0.3683155080213903	-0.1828208556149732	-0.2717245989304813	0.1941844919786096	0.1624331550802139	0.2065508021390374	0.1383689839572192	0.4578877005347593	0.1470588235294117	0.3004679144385027	-0.1480614973262032	0.1818181818181818
0.2703877005347593	1.0	0.7693850267379679	0.4642379679144385	0.3429144385026738	0.3462566844919786	0.2947860962566845	0.1544117647058823	-0.3128342245989304	0.0080213903743315	-0.3145053475935829	0.3532754010695187	0.088235294117647	0.1641042780748663	0.007687165775401	-0.0518048128342246	0.3783422459893048	0.0364304812834224	0.1788101604278074	0.5257352941176471	0.3409090909090909	0.070855614973262	0.0788770053475935	0.2179144385026738	-0.1901737967914438	0.1804812834224599	0.3252005347593583	0.3071524064171123	-0.3151737967914438	0.1554144385026738	0.1878342245989304	0.0407754010695187	-0.2981283422459893	0.3576203208556149	0.508355614973262	0.4862967914438502	-0.1430481283422459	0.4485294117647059	0.3796791443850267	0.1864973262032085	-0.0815508021390374	0.043783422459893	-0.1841577540106951	-0.1099598930481283	0.1066176470588235	0.1764705882352941	0.4120989304812834	0.4445187165775401	0.0842245989304812	0.3826871657754011
0.177139037433155	0.7693850267379679	1.0	0.480614973262032	0.4943181818181818	0.5153743315508021	0.3763368983957219	0.222927807486631	-0.1684491978609625	0.1530748663101604	-0.276403743315508	0.4916443850267379	0.017379679144385	-0.1911764705882352	0.1430481283422459	0.2633689839572192	0.4375	0.277072192513369	0.365307486631016	0.5210561497326203	0.3669786096256685	-0.0320855614973262	-0.0113636363636363	0.2546791443850267	-0.3957219251336898	0.2018716577540107	0.4204545454545454	0.454879679144385	-0.3970588235294117	0.2476604278074866	0.2643716577540106	-0.1149732620320855	-0.3519385026737968	0.6106283422459893	0.6998663101604278	0.5217245989304813	0.0127005347593582	0.5297459893048129	0.4862967914438502	0.2767379679144385	-0.0925802139037433	-0.0728609625668449	-0.0270721925133689	-0.0487967914438502	0.4311497326203208	0.1848262032085561	0.6707887700534759	0.536096256684492	0.3723262032085561	0.6156417112299465
0.4040775401069518	0.4642379679144385	0.480614973262032	1.0	0.4358288770053476	0.6373663101604278	0.5384358288770054	0.4391711229946524	-0.5334224598930482	0.3619652406417112	-0.2092245989304813	0.6360294117647058	0.240307486631016	-0.0584893048128342	0.2102272727272727	0.4080882352941176	0.5551470588235294	0.3205213903743315	0.7232620320855615	0.526403743315508	0.3101604278074866	-0.1844919786096256	-0.1286764705882352	0.5050133689839572	-0.4923128342245989	0.2259358288770053	0.5561497326203209	0.5815508021390374	-0.373663101604278	0.1487299465240641	0.5675133689839572	0.1948529411764706	-0.6885026737967914	0.7179144385026738	0.490307486631016	0.6096256684491979	-0.0003342245989304	0.5588235294117647	0.7593582887700535	0.2730614973262032	-0.2503342245989304	-0.0434491978609625	0.0290775401069518	0.204211229946524	0.0812165775401069	0.3355614973262032	0.5915775401069518	0.5274064171122995	0.392379679144385	0.7556818181818182
0.4110962566844919	0.3429144385026738	0.4943181818181818	0.4358288770053476	1.0	0.588903743315508	0.8582887700534759	0.3088235294117647	-0.0574866310160427	0.0862299465240641	-0.2563502673796791	0.625	0.0805481283422459	-0.177139037433155	-0.114639037433155	0.0668449197860962	0.8295454545454546	0.1122994652406417	0.2874331550802139	0.5424465240641712	0.481951871657754	0.0223930481283422	-0.2707219251336898	0.311831550802139	-0.4258021390374331	0.1774732620320855	0.5631684491978609	0.8783422459893048	-0.124331550802139	0.0584893048128342	0.4388368983957219	0.142379679144385	-0.1430481283422459	0.7830882352941176	0.6567513368983957	0.3993983957219251	0.3345588235294117	0.0441176470588235	0.7309491978609626	0.0561497326203208	0.0317513368983957	-0.1580882352941176	-0.1316844919786096	0.3937165775401069	0.4301470588235294	0.5899064171122995	0.7135695187165776	0.5344251336898396	0.204211229946524	0.2693850267379679
0.1296791443850267	0.3462566844919786	0.5153743315508021	0.6373663101604278	0.588903743315508	1.0	0.6306818181818182	0.1731283422459893	-0.4996657754010695	0.0855614973262032	-0.2078877005347593	0.6002673796791443	0.0407754010695187	-0.1497326203208556	-0.1029411764705882	0.2961229946524064	0.6146390374331551	0.2429812834224599	0.4715909090909091	0.7540106951871658	0.4949866310160428	0.2256016042780748	-0.0885695187165775	0.4491978609625668	-0.2189171122994652	0.536096256684492	0.5848930481283422	0.6273395721925134	-0.1875	0.2653743315508021	0.5825534759358288	-0.0474598930481283	-0.4973262032085561	0.6935160427807486	0.6774732620320856	0.5046791443850267	0.0865641711229946	0.4288101604278075	0.7065508021390374	0.0223930481283422	-0.0541443850267379	-0.1905080213903743	-0.0822192513368983	0.0755347593582887	0.1654411764705882	0.4117647058823529	0.7774064171122995	0.481951871657754	0.464572192513369	0.4572192513368984
0.4214572192513369	0.2947860962566845	0.3763368983957219	0.5384358288770054	0.8582887700534759	0.6306818181818182	1.0	0.4301470588235294	-0.0949197860962566	0.0247326203208556	-0.2840909090909091	0.7165775401069518	0.170120320855615	-0.2199197860962566	-0.2272727272727272	0.141711229946524	0.8088235294117647	0.1430481283422459	0.3883689839572192	0.61798128342246	0.3161764705882353	-0.0086898395721925	-0.3770053475935829	0.518048128342246	-0.4575534759358289	0.1510695187165775	0.6814839572192514	0.8633021390374331	-0.1544117647058823	0.061163101604278	0.5604946524064172	0.1681149732620321	-0.231951871657754	0.8145053475935828	0.6631016042780749	0.40274064171123	0.276403743315508	0.1179812834224598	0.8258689839572193	0.0588235294117647	-0.0401069518716577	-0.133355614973262	-0.2015374331550802	0.3415775401069518	0.2760695187165775	0.6133021390374331	0.7185828877005348	0.5919117647058824	0.2844251336898395	0.2917780748663101
0.454879679144385	0.1544117647058823	0.222927807486631	0.4391711229946524	0.3088235294117647	0.1731283422459893	0.4301470588235294	1.0	-0.0758689839572192	0.1714572192513369	-0.2115641711229946	0.6440508021390374	0.5381016042780749	-0.0558155080213903	0.2556818181818182	0.3706550802139037	0.4328208556149732	0.3686497326203208	0.4017379679144385	0.27774064171123	-0.1473930481283422	-0.3135026737967914	0.1149732620320855	0.5701871657754011	-0.5655080213903744	-0.0270721925133689	0.2256016042780748	0.3549465240641711	-0.1875	-0.1727941176470588	0.2927807486631016	0.2810828877005347	-0.1961898395721925	0.5497994652406417	0.3379010695187165	0.2967914438502674	0.2256016042780748	0.1403743315508021	0.5524732620320856	0.0217245989304812	-0.3589572192513369	-0.1864973262032085	0.1253342245989304	0.2282754010695187	0.026403743315508	0.0681818181818181	0.28475935828877	0.177807486631016	0.339572192513369	0.446524064171123
-0.3512700534759358	-0.3128342245989304	-0.1684491978609625	-0.5334224598930482	-0.0574866310160427	-0.4996657754010695	-0.0949197860962566	-0.0758689839572192	1.0	0.0494652406417112	0.2366310160427807	-0.3887032085561497	-0.2710561497326203	-0.132687165775401	0.0935828877005347	-0.1270053475935829	-0.2633689839572192	0.0414438502673796	-0.097927807486631	-0.4799465240641711	-0.2085561497326203	-0.1788101604278074	-0.1116310160427807	-0.4268048128342246	0.0381016042780748	-0.2489973262032085	-0.3422459893048128	-0.1296791443850267	0.2175802139037433	0.1029411764705882	-0.0812165775401069	-0.0614973262032085	0.6079545454545454	-0.123663101604278	-0.2830882352941176	-0.1614304812834224	0.1614304812834224	-0.4635695187165775	-0.2356283422459893	0.2850935828877005	0.4471925133689839	0.0200534759358288	0.1209893048128342	0.2456550802139037	0.3499331550802139	0.0294117647058823	-0.1674465240641711	-0.1143048128342246	-0.0454545454545454	-0.3188502673796791
0.268048128342246	0.0080213903743315	0.1530748663101604	0.3619652406417112	0.0862299465240641	0.0855614973262032	0.0247326203208556	0.1714572192513369	0.0494652406417112	1.0	0.4491978609625668	0.2616978609625668	0.088903743315508	-0.1544117647058823	0.0300802139037433	0.5665106951871658	0.088235294117647	0.4679144385026738	0.6534090909090909	0.0096925133689839	0.1363636363636363	-0.2129010695187165	0.1390374331550802	0.2245989304812834	-0.1751336898395722	0.0665106951871657	-0.0962566844919786	0.2660427807486631	-0.1052807486631016	0.2987967914438502	0.2967914438502674	-0.0424465240641711	-0.195855614973262	0.2790775401069518	-0.0802139037433155	0.2456550802139037	0.2951203208556149	0.1136363636363636	0.1420454545454545	0.4809491978609626	0.285427807486631	-0.1941844919786096	0.1908422459893048	0.4949866310160428	0.4979946524064171	0.1864973262032085	0.0975935828877005	0.2506684491978609	-0.1450534759358288	0.329879679144385
-0.1346925133689839	-0.3145053475935829	-0.276403743315508	-0.2092245989304813	-0.2563502673796791	-0.2078877005347593	-0.2840909090909091	-0.2115641711229946	0.2366310160427807	0.4491978609625668	1.0	-0.2693850267379679	-0.1610962566844919	-0.0818850267379679	-0.0063502673796791	0.0678475935828877	-0.3318850267379679	0.0561497326203208	0.0875668449197861	-0.2723930481283422	-0.3475935828877005	-0.1206550802139037	0.2072192513368984	-0.3412433155080214	0.1377005347593582	-0.2800802139037433	-0.3897058823529412	-0.1935160427807486	0.151403743315508	0.0832219251336898	-0.0782085561497326	-0.1838235294117647	0.3225267379679144	-0.2252673796791444	-0.490975935828877	-0.2573529411764705	0.0220588235294117	-0.2262700534759358	-0.3612967914438502	0.0735294117647058	0.3415775401069518	-0.0949197860962566	0.125	0.0855614973262032	0.133355614973262	-0.1420454545454545	-0.2309491978609625	-0.3693181818181818	-0.4334893048128342	-0.0935828877005347
0.6614304812834224	0.3532754010695187	0.4916443850267379	0.6360294117647058	0.625	0.6002673796791443	0.7165775401069518	0.6440508021390374	-0.3887032085561497	0.2616978609625668	-0.2693850267379679	1.0	0.5377673796791443	-0.1885026737967914	-0.0852272727272727	0.3746657754010695	0.7717245989304813	0.1848262032085561	0.5016711229946524	0.5337566844919787	0.2767379679144385	-0.0471256684491978	-0.1116310160427807	0.796457219251337	-0.5959224598930482	0.106283422459893	0.5190508021390374	0.7222593582887701	-0.3382352941176471	-0.1651069518716577	0.3836898395721925	0.1016042780748663	-0.4598930481283422	0.7687165775401069	0.6925133689839572	0.3425802139037433	0.4512032085561497	0.3415775401069518	0.7413101604278075	0.0160427807486631	-0.2897727272727273	-0.1978609625668449	0.0594919786096256	0.2108957219251337	0.1540775401069518	0.5026737967914439	0.6303475935828877	0.4956550802139037	0.2025401069518716	0.5177139037433155
0.633355614973262	0.088235294117647	0.017379679144385	0.240307486631016	0.0805481283422459	0.0407754010695187	0.170120320855615	0.5381016042780749	-0.2710561497326203	0.088903743315508	-0.1610962566844919	0.5377673796791443	1.0	0.0330882352941176	-0.1270053475935829	0.1139705882352941	0.3843582887700534	-0.0106951871657754	0.1156417112299465	0.0962566844919786	0.0628342245989304	0.1300133689839572	0.4024064171122994	0.5959224598930482	-0.1991978609625668	0.1203208556149732	-0.0568181818181818	0.1600935828877005	-0.1012700534759358	-0.3121657754010695	-0.053475935828877	0.3235294117647059	-0.3292112299465241	0.1754679144385026	0.1193181818181818	-0.0030080213903743	0.3566176470588235	0.2276069518716577	0.2520053475935829	-0.1547459893048128	-0.3104946524064171	0.0558155080213903	0.2526737967914438	-0.0320855614973262	-0.2078877005347593	0.1998663101604278	-0.0551470588235294	0.124331550802139	0.1109625668449197	0.1537433155080214
0.1524064171122994	0.1641042780748663	-0.1911764705882352	-0.0584893048128342	-0.177139037433155	-0.1497326203208556	-0.2199197860962566	-0.0558155080213903	-0.132687165775401	-0.1544117647058823	-0.0818850267379679	-0.1885026737967914	0.0330882352941176	1.0	0.1691176470588235	-0.3375668449197861	-0.0959224598930481	-0.293783422459893	-0.2189171122994652	-0.1179812834224598	-0.0417780748663101	0.2727272727272727	0.2640374331550802	-0.1627673796791444	0.3352272727272727	0.0825534759358288	-0.3385695187165775	-0.3272058823529412	0.2774064171122994	-0.1814839572192513	-0.3683155080213903	0.4227941176470588	0.0915775401069518	-0.3231951871657754	-0.204879679144385	-0.1052807486631016	-0.2155748663101604	-0.1022727272727272	-0.1189839572192513	-0.1313502673796791	0.0668449197860962	0.1637700534759358	0.0755347593582887	-0.1981951871657754	-0.2022058823529411	-0.1520721925133689	-0.3709893048128342	-0.1885026737967914	-0.1330213903743315	-0.2957887700534759
-0.2179144385026738	0.007687165775401	0.1430481283422459	0.2102272727272727	-0.114639037433155	-0.1029411764705882	-0.2272727272727272	0.2556818181818182	0.0935828877005347	0.0300802139037433	-0.0063502673796791	-0.0852272727272727	-0.1270053475935829	0.1691176470588235	1.0	0.1821524064171123	-0.1888368983957219	0.0935828877005347	0.3031417112299465	-0.27774064171123	-0.1256684491978609	-0.3676470588235294	0.1878342245989304	-0.2145721925133689	-0.375	-0.186163101604278	-0.1457219251336898	-0.15975935828877	-0.2406417112299465	-0.2122326203208556	-0.1223262032085561	0.1457219251336898	0.0544786096256684	0.1387032085561497	-0.0758689839572192	0.2720588235294117	-0.035427807486631	0.1036096256684492	0.0571524064171123	0.1788101604278074	-0.0631684491978609	-0.1300133689839572	0.3526069518716577	0.096590909090909	0.0845588235294117	-0.3342245989304813	0.0314171122994652	-0.1433823529411764	0.3231951871657754	0.4983288770053476
0.2058823529411764	-0.0518048128342246	0.2633689839572192	0.4080882352941176	0.0668449197860962	0.2961229946524064	0.141711229946524	0.3706550802139037	-0.1270053475935829	0.5665106951871658	0.0678475935828877	0.3746657754010695	0.1139705882352941	-0.3375668449197861	0.1821524064171123	1.0	0.1707887700534759	0.5314171122994652	0.5020053475935828	0.22225935828877	0.2439839572192513	-0.1226604278074866	0.0788770053475935	0.4585561497326203	-0.347927807486631	0.1851604278074866	0.3606283422459893	0.2520053475935829	-0.3375668449197861	0.2306149732620321	0.4461898395721925	-0.1320187165775401	-0.3696524064171123	0.3599598930481283	0.061831550802139	0.2780748663101604	0.1898395721925133	0.3643048128342246	0.2914438502673797	0.3442513368983957	-0.0006684491978609	-0.2219251336898395	0.212566844919786	0.4308155080213903	0.4401737967914438	0.1253342245989304	0.2510026737967914	0.3940508021390374	0.2296122994652406	0.5394385026737968
0.5902406417112299	0.3783422459893048	0.4375	0.5551470588235294	0.8295454545454546	0.6146390374331551	0.8088235294117647	0.4328208556149732	-0.2633689839572192	0.088235294117647	-0.3318850267379679	0.7717245989304813	0.3843582887700534	-0.0959224598930481	-0.1888368983957219	0.1707887700534759	1.0	0.1129679144385026	0.2864304812834224	0.5965909090909091	0.5314171122994652	0.0805481283422459	-0.2085561497326203	0.5574866310160428	-0.4792780748663101	0.2894385026737968	0.5972593582887701	0.7901069518716578	-0.3131684491978609	-0.0170454545454545	0.4341577540106952	0.0661764705882353	-0.4381684491978609	0.7743983957219251	0.6260026737967914	0.3890374331550802	0.3766711229946524	0.2600267379679144	0.8064839572192514	-0.0043449197860962	-0.1397058823529411	-0.1931818181818181	-0.0558155080213903	0.3121657754010695	0.2095588235294117	0.6844919786096256	0.660427807486631	0.544451871657754	0.1834893048128342	0.3125
0.0584893048128342	0.0364304812834224	0.277072192513369	0.3205213903743315	0.1122994652406417	0.2429812834224599	0.1430481283422459	0.3686497326203208	0.0414438502673796	0.4679144385026738	0.0561497326203208	0.1848262032085561	-0.0106951871657754	-0.293783422459893	0.0935828877005347	0.5314171122994652	0.1129679144385026	1.0	0.4799465240641711	0.4007352941176471	-0.0103609625668449	-0.3673128342245989	0.0992647058823529	0.2730614973262032	-0.2657085561497326	0.2429812834224599	0.2690508021390374	0.1814839572192513	-0.1624331550802139	0.6022727272727273	0.3178475935828877	-0.1818181818181818	-0.2025401069518716	0.3572860962566845	0.141711229946524	0.4040775401069518	0.0915775401069518	0.355614973262032	0.2262700534759358	0.141711229946524	0.1086229946524064	0.0691844919786096	0.1400401069518716	0.3629679144385027	0.3572860962566845	0.1270053475935829	0.3883689839572192	0.1283422459893048	0.2560160427807487	0.3729946524064171
0.1447192513368984	0.1788101604278074	0.365307486631016	0.7232620320855615	0.2874331550802139	0.4715909090909091	0.3883689839572192	0.4017379679144385	-0.097927807486631	0.6534090909090909	0.0875668449197861	0.5016711229946524	0.1156417112299465	-0.2189171122994652	0.3031417112299465	0.5020053475935828	0.2864304812834224	0.4799465240641711	1.0	0.2633689839572192	0.096590909090909	-0.2393048128342246	0.008355614973262	0.4074197860962567	-0.4618983957219251	0.1537433155080214	0.2118983957219251	0.480614973262032	-0.2129010695187165	0.2476604278074866	0.5163770053475936	0.1480614973262032	-0.3516042780748663	0.6664438502673797	0.3151737967914438	0.6139705882352942	0.2820855614973262	0.3238636363636363	0.5641711229946524	0.4852941176470588	0.1039438502673796	-0.204211229946524	0.2994652406417112	0.3836898395721925	0.3512700534759358	0.2005347593582887	0.4568850267379679	0.4221256684491978	0.3318850267379679	0.7132352941176471
0.3576203208556149	0.5257352941176471	0.5210561497326203	0.526403743315508	0.5424465240641712	0.7540106951871658	0.61798128342246	0.27774064171123	-0.4799465240641711	0.0096925133689839	-0.2723930481283422	0.5337566844919787	0.0962566844919786	-0.1179812834224598	-0.27774064171123	0.22225935828877	0.5965909090909091	0.4007352941176471	0.2633689839572192	1.0	0.276403743315508	0.0825534759358288	-0.0675133689839572	0.4862967914438502	-0.1707887700534759	0.3963903743315508	0.6483957219251337	0.5401069518716578	-0.2620320855614973	0.3368983957219251	0.5013368983957219	0.0243983957219251	-0.4080882352941176	0.5668449197860963	0.5989304812834224	0.4675802139037433	-0.0544786096256684	0.4632352941176471	0.5952540106951871	-0.0999331550802139	-0.0514705882352941	0.0287433155080213	-0.1925133689839572	0.0932486631016042	0.1600935828877005	0.3639705882352941	0.661096256684492	0.4451871657754011	0.2219251336898395	0.311831550802139
0.1731283422459893	0.3409090909090909	0.3669786096256685	0.3101604278074866	0.481951871657754	0.4949866310160428	0.3161764705882353	-0.1473930481283422	-0.2085561497326203	0.1363636363636363	-0.3475935828877005	0.2767379679144385	0.0628342245989304	-0.0417780748663101	-0.1256684491978609	0.2439839572192513	0.5314171122994652	-0.0103609625668449	0.096590909090909	0.276403743315508	1.0	0.3559491978609626	-0.0397727272727272	0.2272727272727272	-0.0738636363636363	0.634024064171123	0.3536096256684492	0.4816176470588235	-0.1316844919786096	0.1834893048128342	0.302139037433155	-0.1564171122994652	-0.3462566844919786	0.3198529411764705	0.3586229946524064	0.3549465240641711	0.268048128342246	0.3064839572192513	0.3459224598930481	0.1747994652406417	0.2112299465240641	-0.2152406417112299	-0.1206550802139037	0.3205213903743315	0.3061497326203208	0.5250668449197861	0.4231283422459893	0.6263368983957219	0.1667780748663101	0.1223262032085561
0.0407754010695187	0.070855614973262	-0.0320855614973262	-0.1844919786096256	0.0223930481283422	0.2256016042780748	-0.0086898395721925	-0.3135026737967914	-0.1788101604278074	-0.2129010695187165	-0.1206550802139037	-0.0471256684491978	0.1300133689839572	0.2727272727272727	-0.3676470588235294	-0.1226604278074866	0.0805481283422459	-0.3673128342245989	-0.2393048128342246	0.0825534759358288	0.3559491978609626	1.0	0.1387032085561497	0.1634358288770053	0.5243983957219251	0.3626336898395721	-0.106951871657754	-0.0685160427807486	0.3262032085561497	0.0705213903743315	-0.1356951871657754	0.043783422459893	-0.1226604278074866	-0.1574197860962566	0.1099598930481283	-0.1681149732620321	0.1671122994652406	0.196524064171123	-0.1373663101604278	-0.1838235294117647	-0.0110294117647058	0.1303475935828877	0.2376336898395722	-0.320855614973262	0.0377673796791443	0.258355614973262	-0.1564171122994652	0.0036764705882352	0.09725935828877	-0.4151069518716577
0.0307486631016042	0.0788770053475935	-0.0113636363636363	-0.1286764705882352	-0.2707219251336898	-0.0885695187165775	-0.3770053475935829	0.1149732620320855	-0.1116310160427807	0.1390374331550802	0.2072192513368984	-0.1116310160427807	0.4024064171122994	0.2640374331550802	0.1878342245989304	0.0788770053475935	-0.2085561497326203	0.0992647058823529	0.008355614973262	-0.0675133689839572	-0.0397727272727272	0.1387032085561497	1.0	-0.0334224598930481	0.1620989304812834	0.2891042780748663	-0.4822860962566845	-0.2703877005347593	-0.008355614973262	0.0260695187165775	-0.1831550802139037	0.2894385026737968	0.0828877005347593	-0.2215909090909091	-0.3596256684491978	0.1350267379679144	0.0434491978609625	0.043114973262032	-0.2095588235294117	-0.0023395721925133	0.2008689839572192	-0.1199866310160427	0.3048128342245989	0.0401069518716577	0.007687165775401	-0.3078208556149732	-0.3081550802139037	-0.178475935828877	0.0300802139037433	0.0635026737967914
0.588903743315508	0.2179144385026738	0.2546791443850267	0.5050133689839572	0.311831550802139	0.4491978609625668	0.518048128342246	0.5701871657754011	-0.4268048128342246	0.2245989304812834	-0.3412433155080214	0.796457219251337	0.5959224598930482	-0.1627673796791444	-0.2145721925133689	0.4585561497326203	0.5574866310160428	0.2730614973262032	0.4074197860962567	0.4862967914438502	0.2272727272727272	0.1634358288770053	-0.0334224598930481	1.0	-0.2199197860962566	0.2830882352941176	0.3793449197860962	0.499331550802139	-0.1109625668449197	-0.0665106951871657	0.3201871657754011	0.070855614973262	-0.4522058823529412	0.5377673796791443	0.4428475935828877	0.249331550802139	0.5106951871657754	0.3529411764705882	0.5140374331550802	-0.1006016042780748	-0.2677139037433155	-0.017379679144385	0.1918449197860962	0.1661096256684492	0.0360962566844919	0.4047459893048128	0.34725935828877	0.4408422459893048	0.2606951871657754	0.3292112299465241
-0.2837566844919786	-0.1901737967914438	-0.3957219251336898	-0.4923128342245989	-0.4258021390374331	-0.2189171122994652	-0.4575534759358289	-0.5655080213903744	0.0381016042780748	-0.1751336898395722	0.1377005347593582	-0.5959224598930482	-0.1991978609625668	0.3352272727272727	-0.375	-0.347927807486631	-0.4792780748663101	-0.2657085561497326	-0.4618983957219251	-0.1707887700534759	-0.0738636363636363	0.5243983957219251	0.1620989304812834	-0.2199197860962566	1.0	0.2169117647058823	-0.5297459893048129	-0.4415106951871658	0.6397058823529411	0.1534090909090909	-0.2526737967914438	0.0832219251336898	0.2981283422459893	-0.5912433155080213	-0.4214572192513369	-0.365975935828877	-0.1818181818181818	-0.2967914438502674	-0.5207219251336899	-0.150066844919786	0.2616978609625668	0.3201871657754011	-0.0093582887700534	-0.3462566844919786	-0.1607620320855615	-0.2252673796791444	-0.4883021390374331	-0.2543449197860962	-0.1363636363636363	-0.6246657754010695
-0.0711898395721925	0.1804812834224599	0.2018716577540107	0.2259358288770053	0.1774732620320855	0.536096256684492	0.1510695187165775	-0.0270721925133689	-0.2489973262032085	0.0665106951871657	-0.2800802139037433	0.106283422459893	0.1203208556149732	0.0825534759358288	-0.186163101604278	0.1851604278074866	0.2894385026737968	0.2429812834224599	0.1537433155080214	0.3963903743315508	0.634024064171123	0.3626336898395721	0.2891042780748663	0.2830882352941176	0.2169117647058823	1.0	0.0848930481283422	0.2356283422459893	0.1193181818181818	0.40274064171123	0.3245320855614973	-0.0434491978609625	-0.2804144385026738	0.2038770053475936	0.1447192513368984	0.4642379679144385	0.0962566844919786	0.2623663101604278	0.2901069518716577	0.0103609625668449	0.2800802139037433	-0.1851604278074866	-0.0638368983957219	0.124331550802139	0.0852272727272727	0.1554144385026738	0.2760695187165775	0.4371657754010695	0.4164438502673797	0.0504679144385026
0.2834224598930481	0.3252005347593583	0.4204545454545454	0.5561497326203209	0.5631684491978609	0.5848930481283422	0.6814839572192514	0.2256016042780748	-0.3422459893048128	-0.0962566844919786	-0.3897058823529412	0.5190508021390374	-0.0568181818181818	-0.3385695187165775	-0.1457219251336898	0.3606283422459893	0.5972593582887701	0.2690508021390374	0.2118983957219251	0.6483957219251337	0.3536096256684492	-0.106951871657754	-0.4822860962566845	0.3793449197860962	-0.5297459893048129	0.0848930481283422	1.0	0.570855614973262	-0.4715909090909091	0.1821524064171123	0.5163770053475936	-0.1848262032085561	-0.4839572192513369	0.5611631016042781	0.5982620320855615	0.347927807486631	-0.0755347593582887	0.4214572192513369	0.6019385026737968	-0.0628342245989304	-0.3335561497326203	0.0665106951871657	-0.2824197860962567	0.1704545454545454	0.0885695187165775	0.4595588235294117	0.6624331550802139	0.4498663101604278	0.2225935828877005	0.3883689839572192
0.4237967914438502	0.3071524064171123	0.454879679144385	0.5815508021390374	0.8783422459893048	0.6273395721925134	0.8633021390374331	0.3549465240641711	-0.1296791443850267	0.2660427807486631	-0.1935160427807486	0.7222593582887701	0.1600935828877005	-0.3272058823529412	-0.15975935828877	0.2520053475935829	0.7901069518716578	0.1814839572192513	0.480614973262032	0.5401069518716578	0.4816176470588235	-0.0685160427807486	-0.2703877005347593	0.499331550802139	-0.4415106951871658	0.2356283422459893	0.570855614973262	1.0	-0.1133021390374331	0.0491310160427807	0.5788770053475936	0.2065508021390374	-0.1811497326203208	0.8205213903743316	0.608957219251337	0.4334893048128342	0.4034090909090909	0.1092914438502673	0.7433155080213903	0.2112299465240641	0.1133021390374331	-0.2443181818181818	-0.1407085561497326	0.4695855614973262	0.4518716577540106	0.5892379679144385	0.7242647058823529	0.7065508021390374	0.1931818181818181	0.4344919786096257
-0.2426470588235294	-0.3151737967914438	-0.3970588235294117	-0.373663101604278	-0.124331550802139	-0.1875	-0.1544117647058823	-0.1875	0.2175802139037433	-0.1052807486631016	0.151403743315508	-0.3382352941176471	-0.1012700534759358	0.2774064171122994	-0.2406417112299465	-0.3375668449197861	-0.3131684491978609	-0.1624331550802139	-0.2129010695187165	-0.2620320855614973	-0.1316844919786096	0.3262032085561497	-0.008355614973262	-0.1109625668449197	0.6397058823529411	0.1193181818181818	-0.4715909090909091	-0.1133021390374331	1.0	-0.0080213903743315	-0.1788101604278074	0.3101604278074866	0.5414438502673797	-0.3773395721925133	-0.1758021390374331	-0.338903743315508	0.0464572192513369	-0.5010026737967914	-0.3746657754010695	-0.0721925133689839	0.3375668449197861	0.0558155080213903	0.025066844919786	-0.1550802139037433	-0.0942513368983957	-0.2336229946524064	-0.3686497326203208	-0.1286764705882352	-0.079879679144385	-0.5387700534759359
-0.2834224598930481	0.1554144385026738	0.2476604278074866	0.1487299465240641	0.0584893048128342	0.2653743315508021	0.061163101604278	-0.1727941176470588	0.1029411764705882	0.2987967914438502	0.0832219251336898	-0.1651069518716577	-0.3121657754010695	-0.1814839572192513	-0.2122326203208556	0.2306149732620321	-0.0170454545454545	0.6022727272727273	0.2476604278074866	0.3368983957219251	0.1834893048128342	0.0705213903743315	0.0260695187165775	-0.0665106951871657	0.1534090909090909	0.40274064171123	0.1821524064171123	0.0491310160427807	-0.0080213903743315	1.0	0.47225935828877	-0.2129010695187165	-0.0992647058823529	0.132687165775401	0.0822192513368983	0.5317513368983957	-0.2212566844919786	0.2991310160427807	0.1156417112299465	0.393048128342246	0.3191844919786096	0.1049465240641711	-0.0985962566844919	0.1206550802139037	0.3552807486631016	0.195855614973262	0.3175133689839572	0.1975267379679144	0.1430481283422459	0.044451871657754
-0.0203877005347593	0.1878342245989304	0.2643716577540106	0.5675133689839572	0.4388368983957219	0.5825534759358288	0.5604946524064172	0.2927807486631016	-0.0812165775401069	0.2967914438502674	-0.0782085561497326	0.3836898395721925	-0.053475935828877	-0.3683155080213903	-0.1223262032085561	0.4461898395721925	0.4341577540106952	0.3178475935828877	0.5163770053475936	0.5013368983957219	0.302139037433155	-0.1356951871657754	-0.1831550802139037	0.3201871657754011	-0.2526737967914438	0.3245320855614973	0.5163770053475936	0.5788770053475936	-0.1788101604278074	0.47225935828877	1.0	0.043783422459893	-0.267379679144385	0.5902406417112299	0.2947860962566845	0.606951871657754	-0.0447860962566844	0.0802139037433155	0.6641042780748663	0.4649064171122994	0.1477272727272727	-0.2279411764705882	-0.1875	0.4535427807486631	0.2095588235294117	0.3836898395721925	0.5424465240641712	0.5604946524064172	0.3041443850267379	0.4057486631016043
0.2774064171122994	0.0407754010695187	-0.1149732620320855	0.1948529411764706	0.142379679144385	-0.0474598930481283	0.1681149732620321	0.2810828877005347	-0.0614973262032085	-0.0424465240641711	-0.1838235294117647	0.1016042780748663	0.3235294117647059	0.4227941176470588	0.1457219251336898	-0.1320187165775401	0.0661764705882353	-0.1818181818181818	0.1480614973262032	0.0243983957219251	-0.1564171122994652	0.043783422459893	0.2894385026737968	0.070855614973262	0.0832219251336898	-0.0434491978609625	-0.1848262032085561	0.2065508021390374	0.3101604278074866	-0.2129010695187165	0.043783422459893	1.0	0.1587566844919786	0.0571524064171123	-0.025066844919786	0.0982620320855615	-0.0554812834224598	-0.1711229946524064	0.186163101604278	0.2282754010695187	0.1193181818181818	0.0588235294117647	0.1524064171122994	0.0741978609625668	0.0688502673796791	-0.1046122994652406	-0.1711229946524064	0.1791443850267379	0.0935828877005347	0.0715240641711229
-0.401403743315508	-0.2981283422459893	-0.3519385026737968	-0.6885026737967914	-0.1430481283422459	-0.4973262032085561	-0.231951871657754	-0.1961898395721925	0.6079545454545454	-0.195855614973262	0.3225267379679144	-0.4598930481283422	-0.3292112299465241	0.0915775401069518	0.0544786096256684	-0.3696524064171123	-0.4381684491978609	-0.2025401069518716	-0.3516042780748663	-0.4080882352941176	-0.3462566844919786	-0.1226604278074866	0.0828877005347593	-0.4522058823529412	0.2981283422459893	-0.2804144385026738	-0.4839572192513369	-0.1811497326203208	0.5414438502673797	-0.0992647058823529	-0.267379679144385	0.1587566844919786	1.0	-0.4141042780748663	-0.3643048128342246	-0.2399732620320855	0.0695187165775401	-0.7118983957219251	-0.4852941176470588	0.0504679144385026	0.5434491978609626	-0.1119652406417112	-0.0992647058823529	0.0845588235294117	0.1099598930481283	-0.3285427807486631	-0.3145053475935829	-0.268048128342246	-0.4110962566844919	-0.4425133689839572
0.3526069518716577	0.3576203208556149	0.6106283422459893	0.7179144385026738	0.7830882352941176	0.6935160427807486	0.8145053475935828	0.5497994652406417	-0.123663101604278	0.2790775401069518	-0.2252673796791444	0.7687165775401069	0.1754679144385026	-0.3231951871657754	0.1387032085561497	0.3599598930481283	0.7743983957219251	0.3572860962566845	0.6664438502673797	0.5668449197860963	0.3198529411764705	-0.1574197860962566	-0.2215909090909091	0.5377673796791443	-0.5912433155080213	0.2038770053475936	0.5611631016042781	0.8205213903743316	-0.3773395721925133	0.132687165775401	0.5902406417112299	0.0571524064171123	-0.4141042780748663	1.0	0.6697860962566845	0.6046122994652406	0.3459224598930481	0.3262032085561497	0.902072192513369	0.2002005347593582	-0.1186497326203208	-0.1814839572192513	0.0741978609625668	0.347927807486631	0.4147727272727273	0.5113636363636364	0.8335561497326203	0.5782085561497327	0.5073529411764706	0.6600935828877005
0.2543449197860962	0.508355614973262	0.6998663101604278	0.490307486631016	0.6567513368983957	0.6774732620320856	0.6631016042780749	0.3379010695187165	-0.2830882352941176	-0.0802139037433155	-0.490975935828877	0.6925133689839572	0.1193181818181818	-0.204879679144385	-0.0758689839572192	0.061831550802139	0.6260026737967914	0.141711229946524	0.3151737967914438	0.5989304812834224	0.3586229946524064	0.1099598930481283	-0.3596256684491978	0.4428475935828877	-0.4214572192513369	0.1447192513368984	0.5982620320855615	0.608957219251337	-0.1758021390374331	0.0822192513368983	0.2947860962566845	-0.025066844919786	-0.3643048128342246	0.6697860962566845	1.0	0.3850267379679144	0.1199866310160427	0.4388368983957219	0.6086229946524064	0.0277406417112299	-0.303475935828877	-0.1072860962566844	-0.1620989304812834	-0.142379679144385	0.1620989304812834	0.3957219251336898	0.7740641711229946	0.4498663101604278	0.3780080213903743	0.3552807486631016
-0.0360962566844919	0.4862967914438502	0.5217245989304813	0.6096256684491979	0.3993983957219251	0.5046791443850267	0.40274064171123	0.2967914438502674	-0.1614304812834224	0.2456550802139037	-0.2573529411764705	0.3425802139037433	-0.0030080213903743	-0.1052807486631016	0.2720588235294117	0.2780748663101604	0.3890374331550802	0.4040775401069518	0.6139705882352942	0.4675802139037433	0.3549465240641711	-0.1681149732620321	0.1350267379679144	0.249331550802139	-0.365975935828877	0.4642379679144385	0.347927807486631	0.4334893048128342	-0.338903743315508	0.5317513368983957	0.606951871657754	0.0982620320855615	-0.2399732620320855	0.6046122994652406	0.3850267379679144	1.0	0.0330882352941176	0.3539438502673797	0.6336898395721925	0.4592245989304813	0.1584224598930481	-0.2212566844919786	-0.0421122994652406	0.3168449197860962	0.2553475935828877	0.1838235294117647	0.6206550802139037	0.4839572192513369	0.3536096256684492	0.5564839572192514
0.3626336898395721	-0.1430481283422459	0.0127005347593582	-0.0003342245989304	0.3345588235294117	0.0865641711229946	0.276403743315508	0.2256016042780748	0.1614304812834224	0.2951203208556149	0.0220588235294117	0.4512032085561497	0.3566176470588235	-0.2155748663101604	-0.035427807486631	0.1898395721925133	0.3766711229946524	0.0915775401069518	0.2820855614973262	-0.0544786096256684	0.268048128342246	0.1671122994652406	0.0434491978609625	0.5106951871657754	-0.1818181818181818	0.0962566844919786	-0.0755347593582887	0.4034090909090909	0.0464572192513369	-0.2212566844919786	-0.0447860962566844	-0.0554812834224598	0.0695187165775401	0.3459224598930481	0.1199866310160427	0.0330882352941176	1.0	-0.0227272727272727	0.1370320855614973	-0.025735294117647	0.1791443850267379	-0.1086229946524064	0.5294117647058824	0.4856283422459893	0.3485962566844919	0.4862967914438502	0.1811497326203208	0.1470588235294117	-0.0404411764705882	0.0421122994652406
0.2941176470588235	0.4485294117647059	0.5297459893048129	0.5588235294117647	0.0441176470588235	0.4288101604278075	0.1179812834224598	0.1403743315508021	-0.4635695187165775	0.1136363636363636	-0.2262700534759358	0.3415775401069518	0.2276069518716577	-0.1022727272727272	0.1036096256684492	0.3643048128342246	0.2600267379679144	0.355614973262032	0.3238636363636363	0.4632352941176471	0.3064839572192513	0.196524064171123	0.043114973262032	0.3529411764705882	-0.2967914438502674	0.2623663101604278	0.4214572192513369	0.1092914438502673	-0.5010026737967914	0.2991310160427807	0.0802139037433155	-0.1711229946524064	-0.7118983957219251	0.3262032085561497	0.4388368983957219	0.3539438502673797	-0.0227272727272727	1.0	0.2550133689839572	0.0330882352941176	-0.3295454545454545	0.1821524064171123	0.2202540106951871	-0.1871657754010695	0.1487299465240641	0.294451871657754	0.4157754010695187	0.2503342245989304	0.3368983957219251	0.4779411764705882
0.3683155080213903	0.3796791443850267	0.4862967914438502	0.7593582887700535	0.7309491978609626	0.7065508021390374	0.8258689839572193	0.5524732620320856	-0.2356283422459893	0.1420454545454545	-0.3612967914438502	0.7413101604278075	0.2520053475935829	-0.1189839572192513	0.0571524064171123	0.2914438502673797	0.8064839572192514	0.2262700534759358	0.5641711229946524	0.5952540106951871	0.3459224598930481	-0.1373663101604278	-0.2095588235294117	0.5140374331550802	-0.5207219251336899	0.2901069518716577	0.6019385026737968	0.7433155080213903	-0.3746657754010695	0.1156417112299465	0.6641042780748663	0.186163101604278	-0.4852941176470588	0.902072192513369	0.6086229946524064	0.6336898395721925	0.1370320855614973	0.2550133689839572	1.0	0.2175802139037433	-0.1741310160427807	-0.1654411764705882	-0.1026069518716577	0.2820855614973262	0.1801470588235294	0.4789438502673797	0.759024064171123	0.5965909090909091	0.480614973262032	0.5808823529411765
-0.1828208556149732	0.1864973262032085	0.2767379679144385	0.2730614973262032	0.0561497326203208	0.0223930481283422	0.0588235294117647	0.0217245989304812	0.2850935828877005	0.4809491978609626	0.0735294117647058	0.0160427807486631	-0.1547459893048128	-0.1313502673796791	0.1788101604278074	0.3442513368983957	-0.0043449197860962	0.141711229946524	0.4852941176470588	-0.0999331550802139	0.1747994652406417	-0.1838235294117647	-0.0023395721925133	-0.1006016042780748	-0.150066844919786	0.0103609625668449	-0.0628342245989304	0.2112299465240641	-0.0721925133689839	0.393048128342246	0.4649064171122994	0.2282754010695187	0.0504679144385026	0.2002005347593582	0.0277406417112299	0.4592245989304813	-0.025735294117647	0.0330882352941176	0.2175802139037433	1.0	0.4328208556149732	-0.3312165775401069	0.0013368983957219	0.3566176470588235	0.4732620320855615	0.0955882352941176	0.1714572192513369	0.4385026737967914	-0.0113636363636363	0.3552807486631016
-0.2717245989304813	-0.0815508021390374	-0.0925802139037433	-0.2503342245989304	0.0317513368983957	-0.0541443850267379	-0.0401069518716577	-0.3589572192513369	0.4471925133689839	0.285427807486631	0.3415775401069518	-0.2897727272727273	-0.3104946524064171	0.0668449197860962	-0.0631684491978609	-0.0006684491978609	-0.1397058823529411	0.1086229946524064	0.1039438502673796	-0.0514705882352941	0.2112299465240641	-0.0110294117647058	0.2008689839572192	-0.2677139037433155	0.2616978609625668	0.2800802139037433	-0.3335561497326203	0.1133021390374331	0.3375668449197861	0.3191844919786096	0.1477272727272727	0.1193181818181818	0.5434491978609626	-0.1186497326203208	-0.303475935828877	0.1584224598930481	0.1791443850267379	-0.3295454545454545	-0.1741310160427807	0.4328208556149732	1.0	-0.2713903743315508	0.0	0.5033422459893048	0.4829545454545454	0.0645053475935828	-0.0377673796791443	0.2757352941176471	-0.2690508021390374	-0.1898395721925133
0.1941844919786096	0.043783422459893	-0.0728609625668449	-0.0434491978609625	-0.1580882352941176	-0.1905080213903743	-0.133355614973262	-0.1864973262032085	0.0200534759358288	-0.1941844919786096	-0.0949197860962566	-0.1978609625668449	0.0558155080213903	0.1637700534759358	-0.1300133689839572	-0.2219251336898395	-0.1931818181818181	0.0691844919786096	-0.204211229946524	0.0287433155080213	-0.2152406417112299	0.1303475935828877	-0.1199866310160427	-0.017379679144385	0.3201871657754011	-0.1851604278074866	0.0665106951871657	-0.2443181818181818	0.0558155080213903	0.1049465240641711	-0.2279411764705882	0.0588235294117647	-0.1119652406417112	-0.1814839572192513	-0.1072860962566844	-0.2212566844919786	-0.1086229946524064	0.1821524064171123	-0.1654411764705882	-0.3312165775401069	-0.2713903743315508	1.0	0.2653743315508021	-0.2917780748663101	-0.1196524064171123	0.1179812834224598	-0.1320187165775401	-0.2169117647058823	0.0778743315508021	-0.1681149732620321
0.1624331550802139	-0.1841577540106951	-0.0270721925133689	0.0290775401069518	-0.1316844919786096	-0.0822192513368983	-0.2015374331550802	0.1253342245989304	0.1209893048128342	0.1908422459893048	0.125	0.0594919786096256	0.2526737967914438	0.0755347593582887	0.3526069518716577	0.212566844919786	-0.0558155080213903	0.1400401069518716	0.2994652406417112	-0.1925133689839572	-0.1206550802139037	0.2376336898395722	0.3048128342245989	0.1918449197860962	-0.0093582887700534	-0.0638368983957219	-0.2824197860962567	-0.1407085561497326	0.025066844919786	-0.0985962566844919	-0.1875	0.1524064171122994	-0.0992647058823529	0.0741978609625668	-0.1620989304812834	-0.0421122994652406	0.5294117647058824	0.2202540106951871	-0.1026069518716577	0.0013368983957219	0.0	0.2653743315508021	1.0	0.1270053475935829	0.2055481283422459	0.1263368983957219	-0.1614304812834224	-0.1938502673796791	0.1995320855614973	0.1443850267379679
0.2065508021390374	-0.1099598930481283	-0.0487967914438502	0.204211229946524	0.3937165775401069	0.0755347593582887	0.3415775401069518	0.2282754010695187	0.2456550802139037	0.4949866310160428	0.0855614973262032	0.2108957219251337	-0.0320855614973262	-0.1981951871657754	0.096590909090909	0.4308155080213903	0.3121657754010695	0.3629679144385027	0.3836898395721925	0.0932486631016042	0.3205213903743315	-0.320855614973262	0.0401069518716577	0.1661096256684492	-0.3462566844919786	0.124331550802139	0.1704545454545454	0.4695855614973262	-0.1550802139037433	0.1206550802139037	0.4535427807486631	0.0741978609625668	0.0845588235294117	0.347927807486631	-0.142379679144385	0.3168449197860962	0.4856283422459893	-0.1871657754010695	0.2820855614973262	0.3566176470588235	0.5033422459893048	-0.2917780748663101	0.1270053475935829	1.0	0.4969919786096257	0.4004010695187165	0.1945187165775401	0.3616310160427807	-0.1036096256684492	0.1841577540106951
0.1383689839572192	0.1066176470588235	0.4311497326203208	0.0812165775401069	0.4301470588235294	0.1654411764705882	0.2760695187165775	0.026403743315508	0.3499331550802139	0.4979946524064171	0.133355614973262	0.1540775401069518	-0.2078877005347593	-0.2022058823529411	0.0845588235294117	0.4401737967914438	0.2095588235294117	0.3572860962566845	0.3512700534759358	0.1600935828877005	0.3061497326203208	0.0377673796791443	0.007687165775401	0.0360962566844919	-0.1607620320855615	0.0852272727272727	0.0885695187165775	0.4518716577540106	-0.0942513368983957	0.3552807486631016	0.2095588235294117	0.0688502673796791	0.1099598930481283	0.4147727272727273	0.1620989304812834	0.2553475935828877	0.3485962566844919	0.1487299465240641	0.1801470588235294	0.4732620320855615	0.4829545454545454	-0.1196524064171123	0.2055481283422459	0.4969919786096257	1.0	0.3058155080213903	0.3422459893048128	0.4822860962566845	0.0845588235294117	0.2573529411764705
0.4578877005347593	0.1764705882352941	0.1848262032085561	0.3355614973262032	0.5899064171122995	0.4117647058823529	0.6133021390374331	0.0681818181818181	0.0294117647058823	0.1864973262032085	-0.1420454545454545	0.5026737967914439	0.1998663101604278	-0.1520721925133689	-0.3342245989304813	0.1253342245989304	0.6844919786096256	0.1270053475935829	0.2005347593582887	0.3639705882352941	0.5250668449197861	0.258355614973262	-0.3078208556149732	0.4047459893048128	-0.2252673796791444	0.1554144385026738	0.4595588235294117	0.5892379679144385	-0.2336229946524064	0.195855614973262	0.3836898395721925	-0.1046122994652406	-0.3285427807486631	0.5113636363636364	0.3957219251336898	0.1838235294117647	0.4862967914438502	0.294451871657754	0.4789438502673797	0.0955882352941176	0.0645053475935828	0.1179812834224598	0.1263368983957219	0.4004010695187165	0.3058155080213903	1.0	0.5103609625668449	0.3495989304812834	0.0143716577540106	0.0110294117647058
0.1470588235294117	0.4120989304812834	0.6707887700534759	0.5915775401069518	0.7135695187165776	0.7774064171122995	0.7185828877005348	0.28475935828877	-0.1674465240641711	0.0975935828877005	-0.2309491978609625	0.6303475935828877	-0.0551470588235294	-0.3709893048128342	0.0314171122994652	0.2510026737967914	0.660427807486631	0.3883689839572192	0.4568850267379679	0.661096256684492	0.4231283422459893	-0.1564171122994652	-0.3081550802139037	0.34725935828877	-0.4883021390374331	0.2760695187165775	0.6624331550802139	0.7242647058823529	-0.3686497326203208	0.3175133689839572	0.5424465240641712	-0.1711229946524064	-0.3145053475935829	0.8335561497326203	0.7740641711229946	0.6206550802139037	0.1811497326203208	0.4157754010695187	0.759024064171123	0.1714572192513369	-0.0377673796791443	-0.1320187165775401	-0.1614304812834224	0.1945187165775401	0.3422459893048128	0.5103609625668449	1.0	0.5080213903743316	0.3813502673796791	0.5411096256684492
0.3004679144385027	0.4445187165775401	0.536096256684492	0.5274064171122995	0.5344251336898396	0.481951871657754	0.5919117647058824	0.177807486631016	-0.1143048128342246	0.2506684491978609	-0.3693181818181818	0.4956550802139037	0.124331550802139	-0.1885026737967914	-0.1433823529411764	0.3940508021390374	0.544451871657754	0.1283422459893048	0.4221256684491978	0.4451871657754011	0.6263368983957219	0.0036764705882352	-0.178475935828877	0.4408422459893048	-0.2543449197860962	0.4371657754010695	0.4498663101604278	0.7065508021390374	-0.1286764705882352	0.1975267379679144	0.5604946524064172	0.1791443850267379	-0.268048128342246	0.5782085561497327	0.4498663101604278	0.4839572192513369	0.1470588235294117	0.2503342245989304	0.5965909090909091	0.4385026737967914	0.2757352941176471	-0.2169117647058823	-0.1938502673796791	0.3616310160427807	0.4822860962566845	0.3495989304812834	0.5080213903743316	1.0	0.2774064171122994	0.4605614973262032
-0.1480614973262032	0.0842245989304812	0.3723262032085561	0.392379679144385	0.204211229946524	0.464572192513369	0.2844251336898395	0.339572192513369	-0.0454545454545454	-0.1450534759358288	-0.4334893048128342	0.2025401069518716	0.1109625668449197	-0.1330213903743315	0.3231951871657754	0.2296122994652406	0.1834893048128342	0.2560160427807487	0.3318850267379679	0.2219251336898395	0.1667780748663101	0.09725935828877	0.0300802139037433	0.2606951871657754	-0.1363636363636363	0.4164438502673797	0.2225935828877005	0.1931818181818181	-0.079879679144385	0.1430481283422459	0.3041443850267379	0.0935828877005347	-0.4110962566844919	0.5073529411764706	0.3780080213903743	0.3536096256684492	-0.0404411764705882	0.3368983957219251	0.480614973262032	-0.0113636363636363	-0.2690508021390374	0.0778743315508021	0.1995320855614973	-0.1036096256684492	0.0845588235294117	0.0143716577540106	0.3813502673796791	0.2774064171122994	1.0	0.4144385026737968
0.1818181818181818	0.3826871657754011	0.6156417112299465	0.7556818181818182	0.2693850267379679	0.4572192513368984	0.2917780748663101	0.446524064171123	-0.3188502673796791	0.329879679144385	-0.0935828877005347	0.5177139037433155	0.1537433155080214	-0.2957887700534759	0.4983288770053476	0.5394385026737968	0.3125	0.3729946524064171	0.7132352941176471	0.311831550802139	0.1223262032085561	-0.4151069518716577	0.0635026737967914	0.3292112299465241	-0.6246657754010695	0.0504679144385026	0.3883689839572192	0.4344919786096257	-0.5387700534759359	0.044451871657754	0.4057486631016043	0.0715240641711229	-0.4425133689839572	0.6600935828877005	0.3552807486631016	0.5564839572192514	0.0421122994652406	0.4779411764705882	0.5808823529411765	0.3552807486631016	-0.1898395721925133	-0.1681149732620321	0.1443850267379679	0.1841577540106951	0.2573529411764705	0.0110294117647058	0.5411096256684492	0.4605614973262032	0.4144385026737968	1.0
-0.0140374331550802	0.088903743315508	0.2877673796791444	0.2797459893048128	0.3295454545454545	0.5875668449197861	0.3586229946524064	0.3379010695187165	-0.1828208556149732	0.0404411764705882	-0.0474598930481283	0.4308155080213903	0.2516711229946524	-0.2503342245989304	0.0731951871657754	0.3114973262032086	0.4247994652406417	0.3943850267379679	0.3546122994652406	0.4649064171122994	0.2683823529411764	0.0090240641711229	0.2840909090909091	0.455548128342246	-0.1818181818181818	0.5481283422459893	0.1881684491978609	0.3589572192513369	-0.0548128342245989	0.2309491978609625	0.4034090909090909	-0.0808823529411764	-0.0935828877005347	0.5006684491978609	0.2954545454545454	0.5601604278074866	0.3846925133689839	0.1577540106951871	0.4739304812834224	0.0063502673796791	0.1744652406417112	-0.2901069518716577	0.1921791443850267	0.2446524064171123	0.0738636363636363	0.1560828877005347	0.5558155080213903	0.2516711229946524	0.3622994652406417	0.3365641711229946
0.3382352941176471	0.3887032085561497	0.6263368983957219	0.2145721925133689	0.2810828877005347	0.09725935828877	0.2760695187165775	0.4047459893048128	0.2235962566844919	0.2105614973262032	-0.1727941176470588	0.4742647058823529	0.4161096256684492	-0.3499331550802139	0.1209893048128342	0.2814171122994652	0.3322192513368984	0.2586898395721925	0.3198529411764705	0.178475935828877	0.177807486631016	-0.0802139037433155	0.0631684491978609	0.3800133689839572	-0.3947192513368984	-0.0086898395721925	0.0915775401069518	0.383355614973262	-0.2743983957219251	-0.0160427807486631	0.0414438502673796	0.0370989304812834	-0.1193181818181818	0.4766042780748663	0.4478609625668449	0.1975267379679144	0.3830213903743315	0.4167780748663101	0.2800802139037433	0.293114973262032	0.0100267379679144	-0.0531417112299465	0.2389705882352941	0.0738636363636363	0.4662433155080214	0.2954545454545454	0.3890374331550802	0.4558823529411764	0.2616978609625668	0.4578877005347593
-0.0183823529411764	0.2336229946524064	0.2984625668449198	0.2172459893048128	-0.2058823529411764	0.1373663101604278	-0.150066844919786	0.204211229946524	-0.0962566844919786	0.0414438502673796	-0.195187165775401	0.1229946524064171	0.365307486631016	-0.186831550802139	0.0678475935828877	0.3068181818181818	0.026403743315508	0.2687165775401069	0.1981951871657754	0.0868983957219251	0.2025401069518716	0.1233288770053475	0.3024732620320856	0.1544117647058823	-0.2172459893048128	0.321524064171123	0.1397058823529411	-0.1143048128342246	-0.3452540106951872	0.3285427807486631	0.1851604278074866	-0.1266711229946524	-0.418783422459893	0.0554812834224598	0.1711229946524064	0.3221925133689839	-0.1139705882352941	0.6243315508021391	0.0922459893048128	0.1814839572192513	-0.2386363636363636	0.0658422459893048	0.1674465240641711	-0.2172459893048128	-0.0641711229946524	0.0818850267379679	0.1273395721925133	0.1363636363636363	0.3275401069518716	0.3228609625668449
0.096590909090909	0.402072192513369	0.4625668449197861	0.5003342245989305	0.0604946524064171	0.2366310160427807	0.0043449197860962	0.2740641711229946	-0.1086229946524064	0.195187165775401	-0.1724598930481283	0.1781417112299465	0.2820855614973262	0.0163770053475935	0.3539438502673797	0.2169117647058823	0.212566844919786	0.2266042780748663	0.3693181818181818	0.1654411764705882	0.3372326203208556	0.0106951871657754	0.2055481283422459	0.0852272727272727	-0.2399732620320855	0.3713235294117647	0.0240641711229946	0.1139705882352941	-0.2951203208556149	0.2804144385026738	0.2429812834224599	0.1086229946524064	-0.4502005347593583	0.3445855614973262	0.2560160427807487	0.5046791443850267	-0.114639037433155	0.6380347593582888	0.3462566844919786	0.3475935828877005	-0.0685160427807486	-0.016711229946524	0.170120320855615	-0.0845588235294117	0.1811497326203208	0.1216577540106951	0.3094919786096257	0.365975935828877	0.4649064171122994	0.4979946524064171
0.2419786096256684	0.2015374331550802	0.1677807486631016	0.1968582887700534	-0.0551470588235294	0.0424465240641711	0.0063502673796791	0.0006684491978609	0.0036764705882352	0.1905080213903743	-0.1253342245989304	0.0501336898395721	0.061831550802139	0.5254010695187166	0.150735294117647	0.0514705882352941	-0.0330882352941176	0.0778743315508021	0.2302807486631016	0.1092914438502673	-0.0344251336898395	0.2072192513368984	0.1290106951871657	0.1677807486631016	0.2707219251336898	0.0310828877005347	-0.2018716577540107	-0.0671791443850267	0.134024064171123	0.1440508021390374	-0.0457887700534759	0.4254679144385027	-0.1042780748663101	0.0658422459893048	0.0645053475935828	0.1016042780748663	-0.0223930481283422	0.1895053475935829	0.0782085561497326	0.2366310160427807	0.1975267379679144	0.2687165775401069	0.3522727272727273	-0.0290775401069518	0.2506684491978609	0.1273395721925133	-0.0588235294117647	0.1811497326203208	0.1828208556149732	0.0421122994652406
0.3238636363636363	0.2727272727272727	0.5023395721925134	0.4712566844919786	0.1316844919786096	0.1774732620320855	0.0641711229946524	0.4117647058823529	-0.1998663101604278	0.5023395721925134	-0.0845588235294117	0.3927139037433155	0.3104946524064171	-0.0604946524064171	0.3141711229946524	0.6360294117647058	0.150066844919786	0.2586898395721925	0.5317513368983957	0.0925802139037433	0.2245989304812834	0.0584893048128342	0.2439839572192513	0.3643048128342246	-0.3576203208556149	0.115975935828877	0.0678475935828877	0.2088903743315508	-0.160427807486631	0.0457887700534759	0.1614304812834224	0.2052139037433155	-0.3953877005347593	0.3275401069518716	0.2329545454545454	0.2837566844919786	0.196524064171123	0.4618983957219251	0.2192513368983957	0.4201203208556149	-0.0825534759358288	-0.1875	0.3900401069518716	0.1988636363636363	0.4512032085561497	-0.0337566844919786	0.0945855614973262	0.4241310160427807	0.3001336898395721	0.5691844919786097
0.3589572192513369	0.597927807486631	0.4739304812834224	0.4852941176470588	0.1239973262032085	0.1079545454545454	0.0952540106951871	0.5100267379679144	-0.2697192513368984	0.2623663101604278	-0.2262700534759358	0.4425133689839572	0.3830213903743315	0.0955882352941176	0.3158422459893048	0.2713903743315508	0.2225935828877005	0.0100267379679144	0.347927807486631	0.168783422459893	0.2479946524064171	-0.1741310160427807	0.2780748663101604	0.3506016042780748	-0.3198529411764705	0.1440508021390374	0.0277406417112299	0.2446524064171123	-0.2840909090909091	-0.0895721925133689	0.2516711229946524	0.2616978609625668	-0.1998663101604278	0.3128342245989304	0.2436497326203208	0.5133689839572193	0.0735294117647058	0.3038101604278075	0.347927807486631	0.3676470588235294	-0.0758689839572192	-0.1998663101604278	-0.0040106951871657	0.1306818181818181	0.1049465240641711	-0.0401069518716577	0.2142379679144385	0.4665775401069518	0.1009358288770053	0.5471256684491979
0.3729946524064171	0.3917112299465241	0.5116978609625669	0.5247326203208557	0.0828877005347593	0.1547459893048128	0.0828877005347593	0.4261363636363636	-0.2657085561497326	0.5110294117647058	-0.2453208556149732	0.4000668449197861	0.3348930481283422	-0.0461229946524064	0.1737967914438502	0.6072860962566845	0.1961898395721925	0.3539438502673797	0.4572192513368984	0.2078877005347593	0.2964572192513369	-0.1674465240641711	0.2169117647058823	0.3713235294117647	-0.3649732620320856	0.2182486631016043	0.1727941176470588	0.2506684491978609	-0.3044786096256685	0.1497326203208556	0.2439839572192513	0.2202540106951871	-0.4475267379679144	0.3024732620320856	0.2466577540106951	0.3900401069518716	-0.0133689839572192	0.4826203208556149	0.2947860962566845	0.4712566844919786	-0.0581550802139037	-0.1774732620320855	0.0153743315508021	0.2052139037433155	0.3897058823529412	-0.0497994652406417	0.1674465240641711	0.589572192513369	0.2259358288770053	0.5812165775401069
0.6296791443850267	0.2797459893048128	0.5020053475935828	0.6617647058823529	0.5401069518716578	0.3495989304812834	0.5307486631016043	0.6951871657754011	-0.1851604278074866	0.3733288770053476	-0.2242647058823529	0.8145053475935828	0.5153743315508021	-0.2189171122994652	0.2824197860962567	0.4572192513368984	0.6490641711229946	0.3088235294117647	0.6072860962566845	0.3252005347593583	0.1620989304812834	-0.3532754010695187	0.0090240641711229	0.5902406417112299	-0.7179144385026738	-0.025066844919786	0.3723262032085561	0.6102941176470589	-0.5003342245989305	-0.2035427807486631	0.3231951871657754	0.1991978609625668	-0.4491978609625668	0.7784090909090909	0.4354946524064171	0.392379679144385	0.4354946524064171	0.3071524064171123	0.7102272727272727	0.1711229946524064	-0.2449866310160428	-0.1006016042780748	0.2881016042780748	0.3953877005347593	0.2887700534759358	0.3485962566844919	0.509024064171123	0.4578877005347593	0.303475935828877	0.7366310160427807
-0.0421122994652406	-0.1346925133689839	-0.2951203208556149	-0.3987299465240642	-0.124331550802139	-0.4856283422459893	-0.2055481283422459	-0.0568181818181818	0.3379010695187165	-0.1814839572192513	0.0518048128342246	-0.2389705882352941	0.1286764705882352	0.4836229946524064	0.0835561497326203	-0.4274732620320856	-0.2025401069518716	-0.5036764705882353	-0.3195187165775401	-0.4745989304812834	-0.2068850267379679	-0.0100267379679144	0.1677807486631016	-0.2596925133689839	0.3455882352941176	-0.1851604278074866	-0.5638368983957219	-0.1691176470588235	0.5127005347593583	-0.3739973262032086	-0.293114973262032	0.536096256684492	0.6163101604278075	-0.3622994652406417	-0.2904411764705882	-0.2289438502673796	-0.0324197860962566	-0.6567513368983957	-0.2245989304812834	0.1102941176470588	0.2713903743315508	-0.0127005347593582	-0.0691844919786096	-0.1206550802139037	-0.1480614973262032	-0.294451871657754	-0.4341577540106952	-0.1082887700534759	-0.2596925133689839	-0.3619652406417112
-0.1590909090909091	0.088903743315508	0.4087566844919786	0.418783422459893	0.2901069518716577	0.6343582887700535	0.3552807486631016	0.1647727272727272	-0.2242647058823529	0.016711229946524	-0.088235294117647	0.3135026737967914	-0.2169117647058823	-0.15975935828877	0.1470588235294117	0.2827540106951872	0.2369652406417112	0.2533422459893048	0.3793449197860962	0.3382352941176471	0.0364304812834224	0.196524064171123	-0.2947860962566845	0.2429812834224599	-0.1811497326203208	0.0558155080213903	0.4207887700534759	0.2713903743315508	-0.017379679144385	0.2199197860962566	0.3262032085561497	-0.1209893048128342	-0.3622994652406417	0.4959893048128342	0.5598262032085561	0.1851604278074866	-0.0287433155080213	0.3375668449197861	0.3820187165775401	0.0424465240641711	-0.3108288770053476	-0.0314171122994652	0.160427807486631	-0.1667780748663101	0.1671122994652406	0.1453877005347593	0.4933155080213903	0.0755347593582887	0.5625	0.3512700534759358
-0.0561497326203208	0.3074866310160428	0.3432486631016043	0.1554144385026738	-0.0638368983957219	0.1848262032085561	0.0294117647058823	0.4502005347593583	-0.0838903743315508	0.0096925133689839	-0.0872326203208556	0.2693850267379679	0.2657085561497326	-0.0912433155080214	0.1788101604278074	0.2580213903743315	0.0374331550802139	0.2687165775401069	0.1961898395721925	0.2239304812834224	0.0464572192513369	-0.1300133689839572	0.3131684491978609	0.2603609625668449	-0.2239304812834224	0.2606951871657754	0.0391042780748663	0.0879010695187165	-0.0504679144385026	0.1363636363636363	0.2383021390374331	0.0350935828877005	0.061831550802139	0.1430481283422459	0.2807486631016043	0.3512700534759358	-0.1196524064171123	0.2510026737967914	0.1363636363636363	0.1457219251336898	0.0464572192513369	-0.3392379679144385	-0.1574197860962566	-0.1246657754010695	-0.0190508021390374	-0.1734625668449197	0.22225935828877	0.2730614973262032	0.2072192513368984	0.3586229946524064
0.4077540106951872	0.3719919786096257	0.5060160427807486	0.6664438502673797	0.7052139037433155	0.768048128342246	0.7760695187165776	0.4264705882352941	-0.3161764705882353	0.2466577540106951	-0.1707887700534759	0.7827540106951871	0.1928475935828877	-0.2296122994652406	-0.016711229946524	0.3726604278074866	0.7439839572192514	0.3241978609625668	0.6300133689839572	0.6925133689839572	0.3338903743315508	0.0397727272727272	-0.0755347593582887	0.6544117647058824	-0.4334893048128342	0.2647058823529412	0.5337566844919787	0.7797459893048129	-0.3048128342245989	0.1447192513368984	0.5892379679144385	0.096590909090909	-0.3703208556149732	0.8609625668449198	0.5892379679144385	0.5618315508021391	0.4455213903743315	0.3442513368983957	0.7824197860962567	0.1607620320855615	0.0320855614973262	-0.2215909090909091	0.1744652406417112	0.4157754010695187	0.3636363636363636	0.5865641711229946	0.7426470588235294	0.5340909090909091	0.2927807486631016	0.5641711229946524
0.3810160427807487	0.0267379679144385	0.134024064171123	0.0935828877005347	0.0504679144385026	0.025066844919786	-0.0294117647058823	0.1677807486631016	-0.0544786096256684	0.2884358288770053	-0.0284090909090909	0.2857620320855615	0.4070855614973262	0.1437165775401069	0.2065508021390374	0.3455882352941176	0.2028743315508021	-0.0832219251336898	0.1667780748663101	-0.1427139037433155	0.3970588235294117	0.3435828877005347	0.2279411764705882	0.3987299465240642	0.0050133689839572	0.2279411764705882	-0.2840909090909091	0.1209893048128342	0.0300802139037433	-0.2971256684491978	-0.2112299465240641	0.0815508021390374	-0.1651069518716577	0.1637700534759358	-0.0020053475935828	-0.0638368983957219	0.5965909090909091	0.2372994652406417	0.0524732620320855	0.1012700534759358	0.123663101604278	-0.1821524064171123	0.4839572192513369	0.1791443850267379	0.3683155080213903	0.1798128342245989	-0.0491310160427807	0.3011363636363636	0.1276737967914438	0.1654411764705882
0.6978609625668449	0.2235962566844919	0.3342245989304813	0.5481283422459893	0.5213903743315508	0.2663770053475935	0.4354946524064171	0.3753342245989304	-0.1848262032085561	0.5320855614973262	-0.1888368983957219	0.6397058823529411	0.4949866310160428	-0.1881684491978609	-0.1092914438502673	0.4408422459893048	0.6540775401069518	0.2563502673796791	0.4468582887700534	0.2580213903743315	0.4842914438502674	0.007687165775401	-0.0304144385026737	0.5053475935828877	-0.4298128342245989	0.1343582887700534	0.3439171122994652	0.5939171122994652	-0.3643048128342246	0.1363636363636363	0.3519385026737968	0.1631016042780748	-0.4989973262032086	0.5628342245989305	0.3449197860962567	0.3542780748663101	0.4301470588235294	0.3990641711229946	0.536096256684492	0.3158422459893048	-0.1066176470588235	-0.0023395721925133	0.1885026737967914	0.419451871657754	0.4391711229946524	0.6153074866310161	0.384024064171123	0.536096256684492	0.0397727272727272	0.4037433155080214
-0.1550802139037433	-0.1624331550802139	-0.2145721925133689	-0.2947860962566845	0.1410427807486631	-0.0511363636363636	-0.0514705882352941	-0.3746657754010695	0.3405748663101604	-0.0935828877005347	-0.0230614973262032	-0.3495989304812834	-0.0631684491978609	0.222927807486631	-0.0731951871657754	-0.2921122994652406	0.0434491978609625	-0.1661096256684492	-0.2667112299465241	-0.1747994652406417	0.4966577540106952	0.3315508021390374	0.1306818181818181	-0.3074866310160428	0.3449197860962567	0.4094251336898395	-0.2596925133689839	-0.017379679144385	0.3265374331550802	0.1079545454545454	-0.0334224598930481	0.0227272727272727	0.1971925133689839	-0.1674465240641711	-0.1851604278074866	-0.0524732620320855	0.1490641711229946	-0.2406417112299465	-0.1480614973262032	-0.0681818181818181	0.5006684491978609	0.0461229946524064	0.0427807486631016	0.2600267379679144	0.1420454545454545	0.2523395721925133	-0.1313502673796791	0.0828877005347593	0.0912433155080214	-0.4715909090909091
-0.2510026737967914	-0.1156417112299465	-0.2904411764705882	-0.5417780748663101	-0.3933823529411764	-0.2553475935828877	-0.472927807486631	-0.4441844919786096	0.0501336898395721	-0.1453877005347593	0.3836898395721925	-0.445855614973262	-0.052139037433155	0.2573529411764705	-0.2399732620320855	-0.2971256684491978	-0.3449197860962567	-0.5013368983957219	-0.5026737967914439	-0.3205213903743315	0.0598262032085561	0.472927807486631	0.2393048128342246	-0.3409090909090909	0.5334224598930482	0.1052807486631016	-0.5137032085561497	-0.4258021390374331	0.4568850267379679	-0.2005347593582887	-0.4258021390374331	-0.1433823529411764	0.3221925133689839	-0.6283422459893048	-0.3292112299465241	-0.4642379679144385	-0.0581550802139037	-0.222927807486631	-0.6122994652406417	-0.1540775401069518	0.2372994652406417	-0.1841577540106951	-0.0848930481283422	-0.3201871657754011	-0.2045454545454545	-0.3051470588235294	-0.4929812834224599	-0.293114973262032	-0.3719919786096257	-0.5775401069518716
0.5046791443850267	0.1641042780748663	0.4919786096256685	0.6203208556149733	0.4682486631016043	0.3709893048128342	0.5187165775401069	0.5578208556149733	-0.0775401069518716	0.3907085561497326	-0.1901737967914438	0.7162433155080213	0.4120989304812834	-0.2002005347593582	0.2663770053475935	0.4662433155080214	0.5230614973262032	0.3475935828877005	0.643048128342246	0.2466577540106951	0.1834893048128342	-0.1828208556149732	-0.1320187165775401	0.5775401069518716	-0.5096925133689839	0.0327540106951871	0.2677139037433155	0.5367647058823529	-0.277072192513369	-0.0213903743315508	0.2476604278074866	0.1677807486631016	-0.4211229946524064	0.7657085561497327	0.5060160427807486	0.3716577540106952	0.4214572192513369	0.3950534759358289	0.6667780748663101	0.2550133689839572	-0.1644385026737967	-0.0137032085561497	0.3198529411764705	0.2179144385026738	0.4107620320855615	0.3542780748663101	0.5608288770053476	0.5033422459893048	0.4535427807486631	0.6417112299465241
0.4488636363636363	0.0985962566844919	0.4281417112299465	0.3947192513368984	0.5701871657754011	0.3094919786096257	0.5848930481283422	0.4311497326203208	0.2155748663101604	0.3626336898395721	-0.1373663101604278	0.6012700534759359	0.2857620320855615	-0.3014705882352941	0.052807486631016	0.427139037433155	0.6754679144385026	0.311163101604278	0.4692513368983957	0.2520053475935829	0.2563502673796791	-0.0621657754010695	-0.2413101604278074	0.4615641711229946	-0.4772727272727273	0.016711229946524	0.3449197860962567	0.5711898395721925	-0.4007352941176471	0.1076203208556149	0.3532754010695187	-0.0297459893048128	-0.3506016042780748	0.7700534759358288	0.4151069518716577	0.2914438502673797	0.4889705882352941	0.2740641711229946	0.652072192513369	0.2633689839572192	-0.0688502673796791	-0.0254010695187165	0.2974598930481283	0.3636363636363636	0.5524732620320856	0.6283422459893048	0.5387700534759359	0.4588903743315508	0.3368983957219251	0.4141042780748663
0.527072192513369	0.1901737967914438	0.3599598930481283	0.5882352941176471	0.7406417112299465	0.5792112299465241	0.7640374331550802	0.4445187165775401	-0.1487299465240641	0.3161764705882353	-0.1747994652406417	0.7650401069518716	0.3121657754010695	-0.3853609625668449	-0.0588235294117647	0.4468582887700534	0.8245320855614974	0.3131684491978609	0.4939839572192513	0.5197192513368984	0.4515374331550802	-0.124331550802139	-0.1671122994652406	0.5748663101604278	-0.6062834224598931	0.1834893048128342	0.6356951871657754	0.8078208556149733	-0.5200534759358288	0.053475935828877	0.5838903743315508	-0.0334224598930481	-0.4334893048128342	0.830548128342246	0.454879679144385	0.4338235294117647	0.4859625668449198	0.2750668449197861	0.7780748663101604	0.0925802139037433	-0.0665106951871657	-0.1400401069518716	0.0614973262032085	0.5778743315508021	0.3726604278074866	0.7322860962566845	0.6838235294117647	0.5277406417112299	0.2179144385026738	0.4976604278074866
-0.0240641711229946	-0.0407754010695187	-0.2603609625668449	-0.46524064171123	-0.2209224598930481	-0.4264705882352941	-0.1978609625668449	-0.0695187165775401	0.2072192513368984	-0.2282754010695187	0.0828877005347593	-0.267379679144385	0.0230614973262032	0.4034090909090909	-0.2292780748663101	-0.2934491978609626	-0.2643716577540106	-0.4471925133689839	-0.5147058823529411	-0.2479946524064171	-0.2399732620320855	0.3114973262032086	0.0698529411764705	-0.1888368983957219	0.3980614973262032	-0.2550133689839572	-0.3379010695187165	-0.3900401069518716	0.4425133689839572	-0.1530748663101604	-0.2145721925133689	0.213903743315508	0.3459224598930481	-0.4893048128342246	-0.195855614973262	-0.3760026737967914	-0.2065508021390374	-0.4004010695187165	-0.3706550802139037	-0.0451203208556149	0.0407754010695187	0.0691844919786096	-0.0802139037433155	-0.2252673796791444	-0.1925133689839572	-0.2149064171122994	-0.5110294117647058	-0.2576871657754011	-0.2697192513368984	-0.6500668449197861
0.1811497326203208	0.3465909090909091	0.6477272727272727	0.63201871657754	0.4154411764705882	0.6206550802139037	0.4695855614973262	0.4859625668449198	-0.2165775401069518	0.2717245989304813	-0.2907754010695187	0.5574866310160428	0.0909090909090909	-0.2610294117647059	0.1975267379679144	0.6066176470588235	0.4542112299465241	0.3295454545454545	0.5862299465240641	0.4916443850267379	0.2710561497326203	0.043114973262032	-0.0909090909090909	0.4304812834224599	-0.4598930481283422	0.2533422459893048	0.4735962566844919	0.4926470588235294	-0.4141042780748663	0.2068850267379679	0.5394385026737968	0.0554812834224598	-0.5635026737967914	0.7292780748663101	0.5561497326203209	0.4712566844919786	0.0374331550802139	0.5457887700534759	0.6647727272727273	0.3449197860962567	-0.2286096256684492	-0.2199197860962566	0.1102941176470588	0.1266711229946524	0.4649064171122994	0.212566844919786	0.5651737967914439	0.5584893048128342	0.6163101604278075	0.6905080213903744
-0.088235294117647	0.4872994652406417	0.6915106951871658	0.6036096256684492	0.2934491978609626	0.5999331550802139	0.2740641711229946	0.2025401069518716	-0.1453877005347593	0.2556818181818182	-0.2102272727272727	0.3145053475935829	-0.0381016042780748	-0.1744652406417112	0.320855614973262	0.4455213903743315	0.3415775401069518	0.356951871657754	0.6012700534759359	0.4120989304812834	0.4141042780748663	-0.061163101604278	0.1584224598930481	0.277072192513369	-0.2406417112299465	0.5334224598930482	0.2917780748663101	0.4100935828877005	-0.3375668449197861	0.3599598930481283	0.5625	-0.0170454545454545	-0.3927139037433155	0.6270053475935828	0.3439171122994652	0.7286096256684492	0.0481283422459893	0.4207887700534759	0.5728609625668449	0.4221256684491978	0.1106283422459893	-0.1834893048128342	0.1574197860962566	0.2008689839572192	0.3348930481283422	0.1316844919786096	0.5758689839572193	0.5648395721925134	0.6092914438502673	0.7175802139037433
0.0160427807486631	-0.0033422459893048	0.196524064171123	-0.0691844919786096	-0.0096925133689839	0.070855614973262	0.0096925133689839	0.0207219251336898	0.2750668449197861	0.0491310160427807	-0.2118983957219251	-0.0110294117647058	0.0601604278074866	-0.1163101604278075	0.0504679144385026	0.4137700534759358	0.0297459893048128	0.2981283422459893	0.0621657754010695	0.0508021390374331	0.3018048128342246	0.4214572192513369	0.0635026737967914	0.2376336898395722	0.1022727272727272	0.2426470588235294	0.0608288770053475	-0.0227272727272727	0.0016711229946524	0.204879679144385	-0.017379679144385	-0.1143048128342246	-0.1981951871657754	0.115975935828877	0.0711898395721925	-0.0501336898395721	0.294451871657754	0.3639705882352941	-0.0180481283422459	0.0721925133689839	0.0899064171122994	0.2122326203208556	0.5060160427807486	0.1092914438502673	0.4398395721925133	0.2824197860962567	0.0381016042780748	0.2052139037433155	0.4461898395721925	-0.0106951871657754
0.527072192513369	0.4074197860962567	0.277072192513369	0.6497326203208557	0.15975935828877	0.2329545454545454	0.2533422459893048	0.4518716577540106	-0.5003342245989305	0.3001336898395721	-0.2055481283422459	0.5778743315508021	0.5384358288770054	-0.0902406417112299	0.1290106951871657	0.3452540106951872	0.3512700534759358	0.0711898395721925	0.4582219251336898	0.2456550802139037	0.2787433155080214	-0.169451871657754	0.1754679144385026	0.4953208556149732	-0.5274064171122995	0.0655080213903743	0.3178475935828877	0.4064171122994652	-0.3770053475935829	-0.1928475935828877	0.2256016042780748	0.268048128342246	-0.4258021390374331	0.3201871657754011	0.2954545454545454	0.34725935828877	0.1433823529411764	0.4672459893048128	0.3352272727272727	0.2005347593582887	-0.2078877005347593	-0.2209224598930481	-0.0157085561497326	0.2062165775401069	-0.0220588235294117	0.1560828877005347	0.2002005347593582	0.4505347593582888	-0.0033422459893048	0.5818850267379679
0.2827540106951872	0.4709224598930481	0.616644385026738	0.6547459893048129	0.4234625668449198	0.6143048128342246	0.4923128342245989	0.3345588235294117	-0.3101604278074866	0.0962566844919786	-0.4602272727272727	0.5340909090909091	0.2573529411764705	-0.1978609625668449	-0.0066844919786096	0.3566176470588235	0.6239973262032086	0.3506016042780748	0.3756684491978609	0.5972593582887701	0.4244652406417112	0.0808823529411764	-0.0982620320855615	0.4408422459893048	-0.4067513368983957	0.3753342245989304	0.6156417112299465	0.4144385026737968	-0.5989304812834224	0.3820187165775401	0.5073529411764706	-0.0942513368983957	-0.7717245989304813	0.6828208556149733	0.5902406417112299	0.5728609625668449	-0.0497994652406417	0.6978609625668449	0.7205882352941176	0.1350267379679144	-0.3542780748663101	0.0899064171122994	0.0030080213903743	0.0066844919786096	0.1925133689839572	0.4782754010695187	0.6437165775401069	0.4832887700534759	0.5848930481283422	0.5063502673796791
0.1657754010695187	-0.1697860962566845	-0.0401069518716577	-0.1998663101604278	-0.3108288770053476	-0.2453208556149732	-0.3335561497326203	0.0050133689839572	0.2068850267379679	0.4565508021390374	0.5748663101604278	-0.1400401069518716	0.195855614973262	0.0497994652406417	-0.0828877005347593	0.3619652406417112	-0.2219251336898395	0.3188502673796791	0.0344251336898395	-0.170120320855615	-0.1634358288770053	0.1758021390374331	0.4709224598930481	-0.0140374331550802	0.150066844919786	-0.025066844919786	-0.3419117647058823	-0.2530080213903743	0.0815508021390374	0.2640374331550802	-0.1754679144385026	-0.0360962566844919	0.0491310160427807	-0.2162433155080214	-0.3913770053475935	-0.2346256684491978	0.1346925133689839	0.1848262032085561	-0.3663101604278075	0.1036096256684492	0.2269385026737967	0.1173128342245989	0.4481951871657754	0.0648395721925133	0.4010695187165775	-0.0240641711229946	-0.3205213903743315	-0.1253342245989304	-0.1470588235294117	-0.0514705882352941
-0.1871657754010695	0.0645053475935828	-0.1079545454545454	-0.330548128342246	-0.2035427807486631	-0.1985294117647058	-0.1704545454545454	0.0013368983957219	0.3830213903743315	-0.0628342245989304	0.2022058823529411	-0.1671122994652406	0.1313502673796791	0.2834224598930481	-0.0401069518716577	-0.2199197860962566	-0.150066844919786	0.0421122994652406	-0.1313502673796791	-0.1393716577540107	-0.1016042780748663	0.2008689839572192	0.3860294117647059	-0.0922459893048128	0.2891042780748663	0.1009358288770053	-0.4445187165775401	-0.2045454545454545	0.2977941176470588	0.2596925133689839	-0.0180481283422459	0.150066844919786	0.4578877005347593	-0.2215909090909091	-0.1744652406417112	0.070855614973262	0.0675133689839572	-0.1380347593582887	-0.186831550802139	0.2045454545454545	0.4408422459893048	-0.0060160427807486	0.1290106951871657	-0.0518048128342246	0.0277406417112299	0.1086229946524064	-0.1346925133689839	-0.1450534759358288	-0.150735294117647	-0.293114973262032
0.3713235294117647	0.1026069518716577	0.1049465240641711	0.2667112299465241	0.1935160427807486	0.1580882352941176	0.1961898395721925	0.017379679144385	-0.1620989304812834	0.5571524064171123	0.4515374331550802	0.2941176470588235	-0.061163101604278	0.1681149732620321	0.0407754010695187	0.3155080213903743	0.0962566844919786	0.1086229946524064	0.4294786096256685	0.124331550802139	-0.0260695187165775	-0.0497994652406417	0.1076203208556149	0.2292780748663101	-0.0852272727272727	-0.1671122994652406	0.0157085561497326	0.2994652406417112	0.0571524064171123	-0.0782085561497326	0.0381016042780748	0.1734625668449197	0.0691844919786096	0.1838235294117647	-0.0504679144385026	0.0300802139037433	0.3071524064171123	-0.0544786096256684	0.0655080213903743	0.169451871657754	0.3191844919786096	-0.1400401069518716	0.2185828877005347	0.3850267379679144	0.3753342245989304	0.1099598930481283	0.0471256684491978	0.1620989304812834	-0.3385695187165775	0.2346256684491978
0.3452540106951872	-0.1407085561497326	-0.0103609625668449	0.1136363636363636	0.1480614973262032	-0.2172459893048128	0.0651737967914438	0.1741310160427807	0.277072192513369	0.3579545454545454	0.0668449197860962	0.170120320855615	0.293783422459893	-0.1584224598930481	0.3195187165775401	0.2336229946524064	0.177139037433155	0.0314171122994652	0.2627005347593583	-0.195855614973262	0.034090909090909	-0.1734625668449197	0.0685160427807486	0.1758021390374331	-0.2032085561497326	-0.2393048128342246	-0.1768048128342246	0.1744652406417112	-0.2917780748663101	-0.2032085561497326	-0.0003342245989304	0.1721256684491978	-0.0344251336898395	0.2857620320855615	-0.195187165775401	0.0681818181818181	0.5611631016042781	-0.0163770053475935	0.1600935828877005	0.2620320855614973	0.1173128342245989	0.0982620320855615	0.526403743315508	0.4983288770053476	0.3853609625668449	0.321524064171123	0.0010026737967914	0.097927807486631	0.0123663101604278	0.2352941176470588
0.0337566844919786	-0.2961229946524064	-0.1864973262032085	-0.0190508021390374	0.2383021390374331	0.1112967914438502	0.2289438502673796	0.1042780748663101	0.3255347593582888	0.3492647058823529	0.3084893048128342	0.1263368983957219	0.0625	-0.2155748663101604	0.0461229946524064	0.2393048128342246	0.1631016042780748	0.3469251336898395	0.3830213903743315	0.0548128342245989	0.0932486631016042	-0.0985962566844919	0.2683823529411764	0.1323529411764706	-0.1544117647058823	0.1891711229946524	-0.0638368983957219	0.2887700534759358	-0.0190508021390374	0.2439839572192513	0.2984625668449198	0.0447860962566844	0.27774064171123	0.2606951871657754	-0.2065508021390374	0.338903743315508	0.6009358288770054	-0.1671122994652406	0.1554144385026738	0.1747994652406417	0.5721925133689839	-0.1677807486631016	0.3806818181818182	0.7165775401069518	0.3846925133689839	0.3596256684491978	0.1844919786096256	0.0802139037433155	-0.088903743315508	0.0531417112299465
0.509024064171123	0.3018048128342246	0.4034090909090909	0.5294117647058824	0.4234625668449198	0.6199866310160428	0.4234625668449198	0.2362967914438502	-0.5497994652406417	0.0909090909090909	-0.4445187165775401	0.6981951871657754	0.5387700534759359	-0.0140374331550802	-0.1102941176470588	0.2991310160427807	0.643048128342246	-0.0762032085561497	0.2670454545454545	0.3940508021390374	0.6567513368983957	0.4164438502673797	0.0013368983957219	0.6443850267379679	-0.2189171122994652	0.4786096256684492	0.3622994652406417	0.5056818181818182	-0.2379679144385026	-0.1179812834224598	0.1918449197860962	0.0875668449197861	-0.6313502673796791	0.5006684491978609	0.5792112299465241	0.2653743315508021	0.3332219251336898	0.5441176470588235	0.5427807486631016	-0.0384358288770053	-0.2757352941176471	-0.1019385026737968	0.0778743315508021	-0.0491310160427807	0.1096256684491978	0.4495320855614973	0.4448529411764705	0.5477941176470589	0.3512700534759358	0.3482620320855615
0.3178475935828877	0.463903743315508	0.4963235294117647	0.4719251336898395	0.3810160427807487	0.6290106951871658	0.4395053475935829	0.2526737967914438	-0.2810828877005347	0.2296122994652406	-0.2336229946524064	0.554144385026738	0.3054812834224599	0.0217245989304812	-0.124331550802139	0.3495989304812834	0.5314171122994652	0.2743983957219251	0.5230614973262032	0.5838903743315508	0.3813502673796791	0.4007352941176471	0.2690508021390374	0.5872326203208557	-0.1233288770053475	0.5364304812834224	0.2784090909090909	0.4742647058823529	-0.1921791443850267	0.2994652406417112	0.3780080213903743	0.1905080213903743	-0.402072192513369	0.553475935828877	0.4164438502673797	0.5457887700534759	0.3282085561497326	0.4943181818181818	0.5437834224598931	0.213235294117647	0.0975935828877005	-0.0982620320855615	0.3272058823529412	0.1320187165775401	0.3342245989304813	0.4294786096256685	0.4448529411764705	0.4883021390374331	0.302807486631016	0.3843582887700534
0.2453208556149732	0.5304144385026738	0.7082219251336899	0.5210561497326203	0.4662433155080214	0.5892379679144385	0.4592245989304813	0.2797459893048128	-0.1547459893048128	0.3596256684491978	-0.1641042780748663	0.5487967914438503	0.1631016042780748	-0.0665106951871657	0.0949197860962566	0.4127673796791444	0.4893048128342246	0.3362299465240642	0.6186497326203209	0.5046791443850267	0.419451871657754	0.1303475935828877	0.170120320855615	0.481951871657754	-0.2479946524064171	0.463903743315508	0.1971925133689839	0.5835561497326203	-0.1537433155080214	0.2563502673796791	0.3462566844919786	0.1610962566844919	-0.2623663101604278	0.6681149732620321	0.480614973262032	0.5721925133689839	0.3064839572192513	0.4341577540106952	0.5621657754010695	0.40274064171123	0.2774064171122994	-0.2967914438502674	0.1888368983957219	0.2199197860962566	0.5842245989304813	0.2647058823529412	0.5558155080213903	0.7105614973262032	0.3576203208556149	0.6009358288770054
0.0805481283422459	0.2393048128342246	-0.0177139037433155	-0.1487299465240641	-0.1380347593582887	-0.1239973262032085	-0.0665106951871657	0.1186497326203208	-0.2342914438502673	-0.6219919786096256	-0.2483288770053476	-0.0043449197860962	0.1594251336898395	0.4114304812834224	0.1637700534759358	-0.4495320855614973	-0.0738636363636363	-0.3365641711229946	-0.40975935828877	0.0464572192513369	-0.2994652406417112	0.0862299465240641	0.0745320855614973	0.0808823529411764	0.1527406417112299	-0.2159090909090909	-0.0661764705882353	-0.2202540106951871	0.0922459893048128	-0.4261363636363636	-0.4632352941176471	0.1721256684491978	0.2389705882352941	-0.1838235294117647	0.1072860962566844	-0.1594251336898395	-0.1276737967914438	-0.0267379679144385	-0.125	-0.4889705882352941	-0.3552807486631016	0.2429812834224599	-0.0975935828877005	-0.518048128342246	-0.4525401069518716	-0.2660427807486631	-0.1022727272727272	-0.2954545454545454	-0.0334224598930481	-0.1086229946524064
0.3001336898395721	-0.1263368983957219	-0.0190508021390374	0.2366310160427807	0.15975935828877	0.3125	0.3282085561497326	0.5698529411764706	-0.1096256684491978	0.2379679144385026	0.0103609625668449	0.5147058823529411	0.4608957219251337	-0.2122326203208556	0.079879679144385	0.6253342245989305	0.2887700534759358	0.2807486631016043	0.3469251336898395	0.2613636363636363	0.1407085561497326	0.0992647058823529	0.2496657754010695	0.6153074866310161	-0.2817513368983957	0.1821524064171123	0.1584224598930481	0.3275401069518716	-0.1383689839572192	-0.0842245989304812	0.3606283422459893	0.1276737967914438	-0.1290106951871657	0.356951871657754	0.0982620320855615	0.1390374331550802	0.4364973262032086	0.1794786096256684	0.3228609625668449	0.0695187165775401	0.0474598930481283	-0.3241978609625668	0.2362967914438502	0.4157754010695187	0.2209224598930481	0.2897727272727273	0.1801470588235294	0.2459893048128342	0.2025401069518716	0.2897727272727273
0.4294786096256685	0.2416443850267379	0.2934491978609626	0.1229946524064171	0.373663101604278	0.1941844919786096	0.2115641711229946	0.1808155080213903	0.0033422459893048	0.2439839572192513	-0.0858957219251336	0.3706550802139037	0.311163101604278	0.3372326203208556	-0.0133689839572192	-0.0401069518716577	0.3048128342245989	-0.0925802139037433	0.2085561497326203	0.0852272727272727	0.3489304812834224	0.2219251336898395	0.293783422459893	0.2102272727272727	-0.0180481283422459	0.2857620320855615	-0.1988636363636363	0.3422459893048128	0.27774064171123	-0.1557486631016043	-0.0818850267379679	0.3990641711229946	0.0467914438502673	0.2292780748663101	0.2897727272727273	0.1223262032085561	0.3983957219251337	0.0030080213903743	0.1667780748663101	0.0741978609625668	0.293783422459893	-0.133355614973262	0.2693850267379679	0.1661096256684492	0.330548128342246	0.151403743315508	0.124331550802139	0.3937165775401069	0.0741978609625668	0.0277406417112299
0.4916443850267379	0.3181818181818182	0.3713235294117647	0.5561497326203209	0.4742647058823529	0.2977941176470588	0.472927807486631	0.4745989304812834	-0.1684491978609625	0.2215909090909091	-0.1600935828877005	0.5721925133689839	0.4151069518716577	0.106951871657754	0.2449866310160428	0.2987967914438502	0.6226604278074866	0.1664438502673796	0.3927139037433155	0.2924465240641711	0.3218582887700534	-0.1483957219251337	0.1129679144385026	0.4522058823529412	-0.4602272727272727	0.1841577540106951	0.195187165775401	0.4906417112299465	-0.2182486631016043	-0.0955882352941176	0.3285427807486631	0.2810828877005347	-0.2837566844919786	0.570855614973262	0.2349598930481283	0.3910427807486631	0.3445855614973262	0.1988636363636363	0.578542780748663	0.2416443850267379	0.142379679144385	-0.2372994652406417	0.2479946524064171	0.4846256684491978	0.2663770053475935	0.3542780748663101	0.3385695187165775	0.5324197860962567	0.2155748663101604	0.4786096256684492
-0.4649064171122994	-0.0625	0.0040106951871657	0.0778743315508021	-0.374331550802139	0.0337566844919786	-0.3890374331550802	-0.3696524064171123	0.0360962566844919	0.1667780748663101	0.0775401069518716	-0.4324866310160428	-0.3796791443850267	0.0203877005347593	0.3933823529411764	0.204211229946524	-0.3783422459893048	0.0411096256684491	0.2483288770053476	-0.2225935828877005	0.1647727272727272	0.1864973262032085	0.1346925133689839	-0.1998663101604278	0.3104946524064171	0.2687165775401069	-0.2757352941176471	-0.249331550802139	0.0	0.2687165775401069	0.025066844919786	-0.0835561497326203	-0.105614973262032	-0.0752005347593582	-0.2884358288770053	0.1948529411764706	-0.052807486631016	0.2389705882352941	-0.1747994652406417	0.3322192513368984	0.2449866310160428	-0.0163770053475935	0.3265374331550802	0.0110294117647058	0.2416443850267379	-0.1945187165775401	-0.1049465240641711	0.0755347593582887	0.3265374331550802	0.2092245989304813
-0.141711229946524	-0.1092914438502673	-0.1373663101604278	-0.1092914438502673	0.1143048128342246	0.0013368983957219	0.0909090909090909	-0.1133021390374331	0.321524064171123	0.0865641711229946	0.0300802139037433	-0.1143048128342246	0.1229946524064171	0.0243983957219251	-0.151403743315508	-0.1995320855614973	0.0795454545454545	0.0782085561497326	0.1547459893048128	-0.0985962566844919	0.1674465240641711	0.2894385026737968	0.2630347593582888	0.0661764705882353	0.2961229946524064	0.3318850267379679	-0.3429144385026738	0.1433823529411764	0.4675802139037433	0.2987967914438502	0.1427139037433155	0.2794117647058823	0.2667112299465241	0.0451203208556149	-0.1046122994652406	0.2149064171122994	0.4395053475935829	-0.1941844919786096	-0.0240641711229946	0.259024064171123	0.5467914438502673	-0.0360962566844919	0.3880347593582888	0.3195187165775401	0.1985294117647058	0.2640374331550802	-0.0474598930481283	0.1209893048128342	0.1032754010695187	-0.2376336898395722
0.4525401069518716	0.2774064171122994	0.418114973262032	0.6898395721925134	0.4849598930481283	0.5243983957219251	0.6139705882352942	0.3739973262032086	-0.3258689839572192	-0.0127005347593582	-0.5187165775401069	0.6510695187165776	0.231283422459893	-0.1791443850267379	0.0808823529411764	0.3088235294117647	0.6587566844919787	0.2456550802139037	0.3780080213903743	0.5267379679144385	0.285427807486631	-0.1808155080213903	-0.3542780748663101	0.5815508021390374	-0.4732620320855615	0.1497326203208556	0.6898395721925134	0.5434491978609626	-0.5233957219251337	0.0230614973262032	0.4294786096256685	0.0217245989304812	-0.5922459893048129	0.7108957219251337	0.5247326203208557	0.4455213903743315	0.2122326203208556	0.4659090909090909	0.7493315508021391	0.0143716577540106	-0.3435828877005347	0.195855614973262	0.0969251336898395	0.2108957219251337	0.070855614973262	0.536096256684492	0.6661096256684492	0.46524064171123	0.4251336898395721	0.544451871657754
0.1213235294117647	-0.0641711229946524	0.0551470588235294	-0.007687165775401	-0.0036764705882352	0.0695187165775401	0.0147058823529411	-0.2941176470588235	0.2022058823529411	0.3599598930481283	0.2977941176470588	-0.0765374331550802	-0.0842245989304812	-0.1547459893048128	-0.3940508021390374	0.213903743315508	-0.0294117647058823	0.2245989304812834	0.1607620320855615	0.125	0.0762032085561497	0.3325534759358289	-0.0671791443850267	0.0203877005347593	0.285427807486631	0.0391042780748663	0.0538101604278074	0.0143716577540106	0.0775401069518716	0.5862299465240641	0.2082219251336898	-0.0935828877005347	-0.1022727272727272	0.0010026737967914	-0.0103609625668449	0.0270721925133689	0.0691844919786096	0.2570187165775401	-0.0852272727272727	0.2433155080213903	0.2219251336898395	0.3733288770053476	0.3011363636363636	0.0270721925133689	0.3773395721925133	0.4084224598930481	0.0621657754010695	0.1049465240641711	-0.0885695187165775	-0.1470588235294117
0.4602272727272727	0.1744652406417112	0.4522058823529412	0.6978609625668449	0.472927807486631	0.5778743315508021	0.5250668449197861	0.5267379679144385	-0.3419117647058823	0.4100935828877005	-0.1891711229946524	0.7643716577540107	0.3572860962566845	-0.3362299465240642	0.2453208556149732	0.6286764705882353	0.589572192513369	0.4114304812834224	0.6778074866310161	0.4087566844919786	0.3175133689839572	-0.1216577540106951	-0.0133689839572192	0.6875	-0.6019385026737968	0.1831550802139037	0.4662433155080214	0.6016042780748663	-0.5110294117647058	-0.0434491978609625	0.3716577540106952	-0.0327540106951871	-0.5945855614973262	0.8051470588235294	0.4375	0.4157754010695187	0.4879679144385027	0.4869652406417112	0.6727941176470589	0.0731951871657754	-0.2332887700534759	-0.1493983957219251	0.3135026737967914	0.3907085561497326	0.3589572192513369	0.3983957219251337	0.579879679144385	0.4618983957219251	0.4525401069518716	0.7413101604278075
0.1143048128342246	-0.0635026737967914	0.1477272727272727	0.2413101604278074	-0.0578208556149732	0.1574197860962566	0.0096925133689839	0.2309491978609625	-0.0404411764705882	0.2657085561497326	-0.0959224598930481	0.2078877005347593	0.2245989304812834	0.0464572192513369	0.3041443850267379	0.4084224598930481	0.0912433155080214	0.3445855614973262	0.4776069518716577	0.0574866310160427	0.0397727272727272	0.0477941176470588	0.1754679144385026	0.3873663101604278	-0.025066844919786	0.258355614973262	-0.169451871657754	0.0848930481283422	-0.0106951871657754	0.1266711229946524	0.0150401069518716	0.1995320855614973	-0.1413770053475936	0.3048128342245989	0.0150401069518716	0.2613636363636363	0.3268716577540106	0.2994652406417112	0.231283422459893	0.2506684491978609	0.170120320855615	-0.0474598930481283	0.490975935828877	0.0925802139037433	0.3793449197860962	-0.0180481283422459	0.1199866310160427	0.3278743315508021	0.3338903743315508	0.4381684491978609
0.3409090909090909	0.1607620320855615	0.1677807486631016	0.3419117647058823	0.1270053475935829	0.1397058823529411	0.0731951871657754	0.2085561497326203	-0.0815508021390374	0.4886363636363636	-0.0387700534759358	0.3348930481283422	0.3469251336898395	0.0227272727272727	0.2727272727272727	0.3375668449197861	0.2169117647058823	0.1393716577540107	0.489639037433155	-0.0267379679144385	0.4264705882352941	0.2352941176470588	0.2112299465240641	0.4565508021390374	-0.1463903743315508	0.2426470588235294	-0.1239973262032085	0.2152406417112299	-0.0999331550802139	-0.132687165775401	-0.0337566844919786	0.0066844919786096	-0.3295454545454545	0.3108288770053476	0.0895721925133689	0.2058823529411764	0.6624331550802139	0.3519385026737968	0.1493983957219251	0.1276737967914438	0.0802139037433155	-0.079211229946524	0.5501336898395722	0.3703208556149732	0.2947860962566845	0.3368983957219251	0.0768716577540107	0.2256016042780748	0.1925133689839572	0.2513368983957219
0.4552139037433155	0.0665106951871657	0.0447860962566844	0.0919117647058823	0.3399064171122994	0.0949197860962566	0.3723262032085561	0.3358957219251337	0.1938502673796791	0.4364973262032086	0.114639037433155	0.3679812834224599	0.4615641711229946	0.0451203208556149	-0.3245320855614973	0.2225935828877005	0.4117647058823529	0.2296122994652406	0.2720588235294117	0.1193181818181818	0.2657085561497326	0.294451871657754	0.2767379679144385	0.3970588235294117	-0.043114973262032	0.2483288770053476	-0.0731951871657754	0.418114973262032	0.2015374331550802	0.2092245989304813	0.1908422459893048	0.3088235294117647	0.0127005347593582	0.2840909090909091	0.1022727272727272	0.133355614973262	0.4598930481283422	0.0501336898395721	0.2339572192513369	0.2413101604278074	0.3205213903743315	-0.1734625668449197	0.2018716577540107	0.3606283422459893	0.4602272727272727	0.4605614973262032	0.0705213903743315	0.3703208556149732	-0.0364304812834224	-0.0711898395721925
0.0711898395721925	0.3716577540106952	0.4776069518716577	0.160427807486631	0.2573529411764705	0.125	0.1744652406417112	-0.1330213903743315	0.1808155080213903	0.0177139037433155	-0.2860962566844919	-0.0137032085561497	-0.1320187165775401	-0.0434491978609625	0.0758689839572192	0.1524064171122994	0.2012032085561497	0.3258689839572192	0.0925802139037433	0.3211898395721925	0.3953877005347593	-0.1978609625668449	-0.0424465240641711	-0.0147058823529411	-0.0969251336898395	0.3235294117647059	0.2700534759358289	0.1935160427807486	-0.2115641711229946	0.3071524064171123	0.1627673796791444	-0.0705213903743315	-0.0818850267379679	0.2152406417112299	0.1143048128342246	0.3576203208556149	0.0180481283422459	0.2092245989304813	0.2088903743315508	0.2115641711229946	0.3920454545454545	0.2182486631016043	0.0240641711229946	0.3322192513368984	0.3719919786096257	0.1921791443850267	0.3238636363636363	0.5177139037433155	0.1961898395721925	0.2286096256684492
0.2152406417112299	0.0812165775401069	0.2503342245989304	0.1550802139037433	0.4120989304812834	0.1460561497326203	0.3616310160427807	0.3165106951871658	0.2576871657754011	-0.1256684491978609	-0.2356283422459893	0.1918449197860962	0.1216577540106951	0.1467245989304813	0.1791443850267379	0.1457219251336898	0.3191844919786096	-0.0050133689839572	0.0621657754010695	0.1163101604278075	0.150066844919786	0.22225935828877	-0.0775401069518716	0.1427139037433155	-0.0123663101604278	0.0992647058823529	0.1016042780748663	0.3141711229946524	0.213903743315508	-0.0217245989304812	0.1473930481283422	0.4455213903743315	0.0056818181818181	0.3850267379679144	0.2426470588235294	0.0895721925133689	0.1136363636363636	0.0504679144385026	0.3863636363636363	0.1447192513368984	0.0110294117647058	0.1530748663101604	0.329879679144385	0.0334224598930481	0.3619652406417112	0.2129010695187165	0.2235962566844919	0.3322192513368984	0.4792780748663101	0.0989304812834224
0.2456550802139037	0.3943850267379679	0.5073529411764706	0.4057486631016043	0.5568181818181818	0.34024064171123	0.4254679144385027	0.5524732620320856	-0.1059491978609625	0.2877673796791444	-0.1163101604278075	0.5163770053475936	0.2610294117647059	-0.1427139037433155	0.1981951871657754	0.1985294117647058	0.4595588235294117	0.2914438502673797	0.5103609625668449	0.3385695187165775	0.1373663101604278	0.0143716577540106	0.2456550802139037	0.3830213903743315	-0.3826871657754011	0.1467245989304813	0.0932486631016042	0.5701871657754011	-0.0421122994652406	0.1290106951871657	0.2810828877005347	0.3358957219251337	-0.0254010695187165	0.6119652406417112	0.4415106951871658	0.5574866310160428	0.4110962566844919	0.1941844919786096	0.4572192513368984	0.3188502673796791	0.0357620320855614	-0.3248663101604278	0.239639037433155	0.293783422459893	0.4498663101604278	0.1547459893048128	0.4214572192513369	0.3138368983957219	0.204879679144385	0.4705882352941176
0.2423128342245989	0.5625	0.5929144385026738	0.4117647058823529	0.4959893048128342	0.1102941176470588	0.3315508021390374	0.4211229946524064	0.0056818181818181	0.2423128342245989	-0.2697192513368984	0.2814171122994652	0.0327540106951871	0.1122994652406417	0.2453208556149732	0.1353609625668449	0.3512700534759358	0.2005347593582887	0.3345588235294117	0.2256016042780748	0.2035427807486631	-0.1657754010695187	0.0748663101604278	0.0969251336898395	-0.339572192513369	0.0848930481283422	0.15975935828877	0.4344919786096257	-0.0628342245989304	0.2259358288770053	0.2623663101604278	0.3933823529411764	-0.0237299465240641	0.4538770053475935	0.3643048128342246	0.5705213903743316	-0.0133689839572192	0.1390374331550802	0.4154411764705882	0.4719251336898395	0.0594919786096256	-0.1741310160427807	-0.0481283422459893	0.240975935828877	0.4756016042780748	-0.0020053475935828	0.3074866310160428	0.5006684491978609	0.1724598930481283	0.4204545454545454
0.0578208556149732	-0.0290775401069518	-0.1173128342245989	-0.428475935828877	-0.2887700534759358	-0.5487967914438503	-0.3596256684491978	0.0578208556149732	0.3816844919786096	-0.043114973262032	0.0190508021390374	-0.2399732620320855	0.1727941176470588	0.4528743315508021	0.0868983957219251	-0.2356283422459893	-0.3131684491978609	-0.2546791443850267	-0.2840909090909091	-0.4435160427807487	-0.1497326203208556	0.1991978609625668	0.132687165775401	-0.1631016042780748	0.2754010695187165	-0.1303475935828877	-0.6036096256684492	-0.4354946524064171	0.428475935828877	-0.2292780748663101	-0.5060160427807486	0.1654411764705882	0.3238636363636363	-0.4090909090909091	-0.1761363636363636	-0.3275401069518716	0.0738636363636363	-0.1841577540106951	-0.3910427807486631	0.0337566844919786	0.1109625668449197	0.1016042780748663	0.1821524064171123	-0.2122326203208556	0.0127005347593582	-0.2616978609625668	-0.4776069518716577	-0.1587566844919786	-0.123663101604278	-0.4171122994652406
0.2506684491978609	0.1614304812834224	0.50701871657754	0.5645053475935828	0.4378342245989304	0.6143048128342246	0.5297459893048129	0.3649732620320856	-0.1039438502673796	0.3392379679144385	-0.1527406417112299	0.6346925133689839	0.1734625668449197	-0.4562165775401069	0.1477272727272727	0.6303475935828877	0.4943181818181818	0.4859625668449198	0.6524064171122995	0.4421791443850267	0.3405748663101604	0.0401069518716577	-0.1266711229946524	0.5952540106951871	-0.47225935828877	0.2165775401069518	0.4749331550802139	0.5852272727272727	-0.3846925133689839	0.1851604278074866	0.4241310160427807	-0.1136363636363636	-0.47225935828877	0.7690508021390374	0.5116978609625669	0.3846925133689839	0.4585561497326203	0.5688502673796791	0.5838903743315508	0.2142379679144385	-0.0497994652406417	-0.1079545454545454	0.3546122994652406	0.311831550802139	0.5123663101604278	0.5230614973262032	0.6607620320855615	0.4953208556149732	0.5020053475935828	0.6316844919786097
-0.0614973262032085	0.0254010695187165	-0.0427807486631016	-0.4161096256684492	-0.2122326203208556	-0.3669786096256685	-0.3071524064171123	-0.2058823529411764	0.4124331550802139	0.0187165775401069	0.1941844919786096	-0.3399064171122994	0.1377005347593582	0.1610962566844919	-0.0116978609625668	-0.393048128342246	-0.3666443850267379	-0.0548128342245989	-0.1380347593582887	-0.2098930481283422	-0.170120320855615	0.0755347593582887	0.4642379679144385	-0.3241978609625668	0.3165106951871658	0.0110294117647058	-0.5588235294117647	-0.2987967914438502	0.213235294117647	0.0421122994652406	-0.4595588235294117	0.178475935828877	0.3873663101604278	-0.3241978609625668	-0.2035427807486631	-0.0631684491978609	0.0548128342245989	-0.0999331550802139	-0.3903743315508021	-0.0210561497326203	0.3308823529411764	0.2282754010695187	0.141711229946524	-0.1524064171122994	0.0661764705882353	-0.1754679144385026	-0.2553475935828877	-0.2366310160427807	-0.1122994652406417	-0.3258689839572192
-0.3943850267379679	-0.3018048128342246	-0.3485962566844919	-0.3282085561497326	-0.3322192513368984	-0.1390374331550802	-0.3485962566844919	-0.142379679144385	0.1570855614973262	-0.1634358288770053	0.258355614973262	-0.4177807486631016	-0.0116978609625668	0.3238636363636363	0.1554144385026738	-0.2780748663101604	-0.3579545454545454	-0.1781417112299465	-0.1377005347593582	-0.3178475935828877	-0.1336898395721925	0.2389705882352941	0.4054144385026738	-0.2657085561497326	0.3993983957219251	0.2199197860962566	-0.5982620320855615	-0.3455882352941176	0.6366978609625669	-0.1483957219251337	-0.2790775401069518	0.2025401069518716	0.3716577540106952	-0.3900401069518716	-0.3185160427807487	-0.2272727272727272	0.0060160427807486	-0.2974598930481283	-0.4144385026737968	-0.115307486631016	0.3506016042780748	-0.2386363636363636	0.2389705882352941	-0.1082887700534759	-0.2149064171122994	-0.4007352941176471	-0.4231283422459893	-0.2881016042780748	0.105614973262032	-0.3409090909090909
0.5063502673796791	0.1447192513368984	0.4809491978609626	0.6427139037433155	0.6082887700534759	0.4552139037433155	0.6116310160427807	0.4979946524064171	-0.1330213903743315	0.4445187165775401	-0.1366978609625668	0.6580882352941176	0.3128342245989304	-0.4685828877005347	0.0899064171122994	0.4913101604278075	0.5909090909090909	0.5020053475935828	0.6109625668449198	0.4455213903743315	0.2088903743315508	-0.3188502673796791	-0.1076203208556149	0.5167112299465241	-0.546457219251337	0.0621657754010695	0.4745989304812834	0.6854946524064172	-0.4274732620320856	0.097927807486631	0.4291443850267379	0.0752005347593582	-0.4695855614973262	0.8151737967914439	0.4475267379679144	0.3977272727272727	0.3770053475935829	0.3439171122994652	0.6724598930481284	0.1617647058823529	-0.1600935828877005	0.0127005347593582	0.1634358288770053	0.4508689839572192	0.4572192513368984	0.4227941176470588	0.6246657754010695	0.481951871657754	0.410427807486631	0.6557486631016043
0.0728609625668449	0.3522727272727273	0.5274064171122995	0.6310160427807486	0.1727941176470588	0.5457887700534759	0.2416443850267379	0.3345588235294117	-0.3382352941176471	0.4120989304812834	-0.0788770053475935	0.4675802139037433	0.1881684491978609	-0.1717914438502673	0.1684491978609625	0.4709224598930481	0.2416443850267379	0.2790775401069518	0.7389705882352942	0.3927139037433155	0.1895053475935829	-0.0284090909090909	0.1470588235294117	0.401403743315508	-0.2550133689839572	0.3733288770053476	0.1122994652406417	0.3432486631016043	-0.15975935828877	0.2563502673796791	0.4862967914438502	0.1751336898395722	-0.4034090909090909	0.5223930481283422	0.3813502673796791	0.6122994652406417	0.0574866310160427	0.4294786096256685	0.5190508021390374	0.5220588235294118	0.0711898395721925	-0.3425802139037433	0.1420454545454545	0.070187165775401	0.2586898395721925	-0.0404411764705882	0.4268048128342246	0.5471256684491979	0.3683155080213903	0.6871657754010695
0.0939171122994652	0.5197192513368984	0.5574866310160428	0.5143716577540107	0.5909090909090909	0.5765374331550802	0.6483957219251337	0.2256016042780748	-0.1176470588235294	-0.0310828877005347	-0.4221256684491978	0.4351604278074866	-0.0414438502673796	-0.0063502673796791	0.0080213903743315	0.0467914438502673	0.5203877005347594	0.1306818181818181	0.3459224598930481	0.5581550802139037	0.4050802139037433	-0.0327540106951871	-0.2550133689839572	0.1961898395721925	-0.2974598930481283	0.2881016042780748	0.4735962566844919	0.6370320855614974	-0.1019385026737968	0.294451871657754	0.4929812834224599	0.2897727272727273	-0.1283422459893048	0.5882352941176471	0.7118983957219251	0.5919117647058824	-0.1527406417112299	0.2884358288770053	0.6530748663101604	0.3963903743315508	0.150066844919786	-0.2372994652406417	-0.401403743315508	0.0578208556149732	0.3191844919786096	0.3165106951871658	0.6925133689839572	0.6935160427807486	0.2997994652406417	0.3753342245989304
-0.0594919786096256	0.1407085561497326	0.1804812834224599	-0.070187165775401	0.2934491978609626	0.4147727272727273	0.2610294117647059	-0.1346925133689839	0.0628342245989304	0.1641042780748663	0.1052807486631016	0.0885695187165775	-0.03475935828877	-0.0645053475935828	-0.4388368983957219	0.0033422459893048	0.1296791443850267	0.1393716577540107	0.0775401069518716	0.4110962566844919	0.3188502673796791	0.4324866310160428	0.1761363636363636	0.0892379679144385	0.3452540106951872	0.4405080213903743	-0.0711898395721925	0.3275401069518716	0.3599598930481283	0.4899732620320856	0.3238636363636363	0.142379679144385	0.2022058823529411	0.1336898395721925	0.267379679144385	0.196524064171123	0.0772058823529411	0.0260695187165775	0.0862299465240641	0.2286096256684492	0.554144385026738	-0.1844919786096256	-0.1617647058823529	0.0852272727272727	0.4398395721925133	0.2727272727272727	0.2757352941176471	0.3549465240641711	0.0217245989304812	-0.1881684491978609
0.3980614973262032	-0.1504010695187165	-0.0651737967914438	0.5631684491978609	0.0955882352941176	0.2657085561497326	0.2720588235294117	0.3121657754010695	-0.3960561497326203	0.2874331550802139	-0.1831550802139037	0.4712566844919786	0.3820187165775401	-0.2092245989304813	0.0625	0.5330882352941176	0.3405748663101604	0.0591577540106951	0.3689839572192513	0.1139705882352941	0.3268716577540106	-0.0377673796791443	-0.1928475935828877	0.5838903743315508	-0.2620320855614973	0.1293449197860962	0.2964572192513369	0.3445855614973262	-0.1985294117647058	-0.1293449197860962	0.3729946524064171	0.1046122994652406	-0.4936497326203208	0.3335561497326203	0.1524064171122994	0.1627673796791444	0.2877673796791444	0.3318850267379679	0.3622994652406417	0.1791443850267379	-0.1834893048128342	-0.1634358288770053	0.1133021390374331	0.3161764705882353	0.0140374331550802	0.3325534759358289	0.1988636363636363	0.4107620320855615	0.1848262032085561	0.3639705882352941
-0.355614973262032	-0.1490641711229946	-0.302139037433155	-0.5130347593582888	-0.1945187165775401	-0.3262032085561497	-0.1296791443850267	-0.4107620320855615	0.4659090909090909	-0.0868983957219251	0.3813502673796791	-0.3292112299465241	-0.3054812834224599	0.026403743315508	-0.2122326203208556	-0.3419117647058823	-0.3676470588235294	-0.3933823529411764	-0.2383021390374331	-0.3866978609625668	-0.1737967914438502	0.0544786096256684	-0.0695187165775401	-0.3084893048128342	0.393048128342246	-0.2386363636363636	-0.3937165775401069	-0.0594919786096256	0.4702540106951872	-0.0919117647058823	-0.1397058823529411	0.0731951871657754	0.7647058823529411	-0.3582887700534759	-0.2870989304812834	-0.2824197860962567	0.0504679144385026	-0.5711898395721925	-0.3873663101604278	0.2052139037433155	0.545120320855615	-0.1253342245989304	-0.2159090909090909	-0.0464572192513369	0.0568181818181818	-0.1026069518716577	-0.232620320855615	-0.0541443850267379	-0.4665775401069518	-0.3893716577540106
0.3061497326203208	0.204879679144385	0.4796122994652406	0.2366310160427807	0.4859625668449198	0.0818850267379679	0.5080213903743316	0.4261363636363636	0.2199197860962566	0.1052807486631016	-0.2473262032085561	0.4649064171122994	0.0868983957219251	-0.2647058823529412	0.1534090909090909	0.3452540106951872	0.3502673796791444	0.1380347593582887	0.2092245989304813	0.1671122994652406	0.0872326203208556	-0.4164438502673797	-0.2834224598930481	0.2195855614973262	-0.5501336898395722	-0.2613636363636363	0.3890374331550802	0.5110294117647058	-0.2299465240641711	-0.1864973262032085	0.2473262032085561	0.1754679144385026	0.0327540106951871	0.4672459893048128	0.4117647058823529	0.0975935828877005	0.1166443850267379	-0.0374331550802139	0.4114304812834224	0.3265374331550802	0.0230614973262032	-0.1744652406417112	-0.1691176470588235	0.3429144385026738	0.4415106951871658	0.160427807486631	0.3760026737967914	0.5357620320855615	0.1564171122994652	0.4214572192513369
-0.0267379679144385	-0.2677139037433155	-0.4735962566844919	-0.4762700534759358	-0.3686497326203208	-0.5477941176470589	-0.4044117647058823	0.1831550802139037	0.2262700534759358	-0.1774732620320855	0.0183823529411764	-0.2874331550802139	0.3241978609625668	0.4154411764705882	-0.0116978609625668	-0.3636363636363636	-0.3676470588235294	-0.2867647058823529	-0.3318850267379679	-0.4602272727272727	-0.3983957219251337	0.1143048128342246	0.4712566844919786	-0.2068850267379679	0.2867647058823529	-0.1303475935828877	-0.6193181818181818	-0.4766042780748663	0.4211229946524064	-0.2670454545454545	-0.3225267379679144	0.428475935828877	0.3622994652406417	-0.5217245989304813	-0.3783422459893048	-0.3071524064171123	-0.0848930481283422	-0.4522058823529412	-0.3960561497326203	-0.132687165775401	-0.0421122994652406	0.0153743315508021	0.1330213903743315	-0.1671122994652406	-0.3592914438502674	-0.3873663101604278	-0.6734625668449198	-0.4431818181818182	-0.1336898395721925	-0.4829545454545454
0.0845588235294117	-0.0805481283422459	-0.2012032085561497	-0.2533422459893048	-0.0554812834224598	-0.240975935828877	-0.0334224598930481	0.134024064171123	0.0641711229946524	-0.177807486631016	-0.1350267379679144	-0.0518048128342246	0.3312165775401069	0.4585561497326203	-0.195855614973262	-0.2062165775401069	-0.0310828877005347	-0.2272727272727272	-0.2316176470588235	-0.1493983957219251	-0.1788101604278074	0.1724598930481283	0.3188502673796791	0.0023395721925133	0.213903743315508	0.0935828877005347	-0.2750668449197861	-0.2078877005347593	0.3843582887700534	-0.0929144385026738	-0.1306818181818181	0.4488636363636363	0.213903743315508	-0.2887700534759358	-0.1527406417112299	-0.0531417112299465	-0.0995989304812834	-0.4044117647058823	-0.0457887700534759	-0.0053475935828877	0.043783422459893	-0.0230614973262032	-0.0494652406417112	-0.1106283422459893	-0.2530080213903743	-0.2570187165775401	-0.3950534759358289	-0.0989304812834224	-0.0842245989304812	-0.3780080213903743
0.0892379679144385	0.1821524064171123	0.4485294117647059	0.0421122994652406	0.3596256684491978	0.2573529411764705	0.1754679144385026	-0.1002673796791443	0.0762032085561497	0.1266711229946524	-0.0608288770053475	0.1570855614973262	0.1122994652406417	-0.1460561497326203	0.0344251336898395	0.0421122994652406	0.2593582887700534	-0.1022727272727272	0.0758689839572192	0.1483957219251337	0.418114973262032	0.2155748663101604	0.0641711229946524	0.0705213903743315	0.088903743315508	0.2469919786096256	-0.1353609625668449	0.3596256684491978	0.0427807486631016	0.0016711229946524	0.0367647058823529	0.0895721925133689	0.0160427807486631	0.3168449197860962	0.3011363636363636	0.0842245989304812	0.2115641711229946	0.1039438502673796	0.1590909090909091	0.1831550802139037	0.3014705882352941	-0.1831550802139037	0.0127005347593582	0.0260695187165775	0.5280748663101604	0.1483957219251337	0.2703877005347593	0.4926470588235294	0.2667112299465241	0.186163101604278
0.5093582887700535	0.4588903743315508	0.4141042780748663	0.5594919786096256	0.302807486631016	0.276403743315508	0.3649732620320856	0.7697192513368984	-0.3452540106951872	0.1945187165775401	-0.178475935828877	0.6527406417112299	0.5304144385026738	0.1239973262032085	0.1504010695187165	0.2075534759358288	0.4712566844919786	0.1420454545454545	0.4385026737967914	0.3382352941176471	-0.124331550802139	-0.1968582887700534	0.2627005347593583	0.5147058823529411	-0.4378342245989304	0.0324197860962566	0.1915106951871657	0.339572192513369	-0.2917780748663101	-0.1758021390374331	0.2530080213903743	0.3422459893048128	-0.3606283422459893	0.5337566844919787	0.3282085561497326	0.3890374331550802	0.0668449197860962	0.177139037433155	0.6002673796791443	0.0451203208556149	-0.4244652406417112	-0.1206550802139037	0.09725935828877	0.0023395721925133	-0.0815508021390374	-0.0270721925133689	0.2469919786096256	0.2175802139037433	0.2469919786096256	0.5561497326203209
0.2078877005347593	-0.2095588235294117	-0.2957887700534759	-0.1901737967914438	-0.1400401069518716	-0.4401737967914438	0.0544786096256684	0.2179144385026738	0.3793449197860962	-0.0768716577540107	0.053475935828877	-0.0641711229946524	0.0508021390374331	0.1731283422459893	-0.1032754010695187	-0.0855614973262032	-0.1858288770053476	0.0080213903743315	-0.1574197860962566	-0.1651069518716577	-0.5631684491978609	-0.1199866310160427	-0.1804812834224599	0.0123663101604278	0.0374331550802139	-0.5324197860962567	-0.0320855614973262	-0.2249331550802139	0.1089572192513369	-0.0975935828877005	-0.0604946524064171	0.2068850267379679	0.1564171122994652	-0.1661096256684492	-0.1938502673796791	-0.3429144385026738	-0.0741978609625668	-0.2439839572192513	-0.1179812834224598	-0.0835561497326203	-0.1580882352941176	0.428475935828877	0.1544117647058823	0.0350935828877005	-0.1079545454545454	0.1039438502673796	-0.3155080213903743	-0.3071524064171123	-0.0919117647058823	-0.330548128342246
0.3449197860962567	0.1844919786096256	0.3285427807486631	0.4742647058823529	0.1634358288770053	0.4401737967914438	0.3074866310160428	0.4344919786096257	-0.302807486631016	0.2750668449197861	0.0782085561497326	0.5778743315508021	0.3211898395721925	-0.3917112299465241	0.1276737967914438	0.5467914438502673	0.3636363636363636	0.4735962566844919	0.4956550802139037	0.527072192513369	0.0030080213903743	-0.2122326203208556	0.132687165775401	0.6173128342245989	-0.3940508021390374	0.1006016042780748	0.34725935828877	0.3549465240641711	-0.5167112299465241	0.0464572192513369	0.3375668449197861	-0.1517379679144385	-0.3415775401069518	0.5497994652406417	0.2045454545454545	0.3462566844919786	0.3582887700534759	0.4582219251336898	0.4304812834224599	-0.0157085561497326	-0.0962566844919786	-0.052139037433155	0.2870989304812834	0.2533422459893048	0.1560828877005347	0.2797459893048128	0.4822860962566845	0.2202540106951871	0.1627673796791444	0.6330213903743316
0.6647727272727273	0.3358957219251337	0.4425133689839572	0.579879679144385	0.2205882352941176	0.2737299465240642	0.3522727272727273	0.6173128342245989	-0.3549465240641711	0.3499331550802139	-0.1948529411764706	0.7245989304812834	0.6373663101604278	-0.0233957219251336	0.0417780748663101	0.3760026737967914	0.3663101604278075	0.2700534759358289	0.5016711229946524	0.3412433155080214	-0.0350935828877005	-0.1387032085561497	0.1473930481283422	0.6935160427807486	-0.320855614973262	0.0203877005347593	0.1580882352941176	0.4044117647058823	-0.1971925133689839	-0.1524064171122994	0.0879010695187165	0.3763368983957219	-0.4117647058823529	0.5056818181818182	0.4074197860962567	0.2142379679144385	0.2286096256684492	0.4090909090909091	0.4816176470588235	0.1219919786096256	-0.2941176470588235	0.0564839572192513	0.1761363636363636	-0.0297459893048128	0.1567513368983957	0.1076203208556149	0.302139037433155	0.4117647058823529	0.2543449197860962	0.5862299465240641
-0.2256016042780748	-0.3927139037433155	-0.5912433155080213	-0.5233957219251337	-0.4341577540106952	-0.6838235294117647	-0.4415106951871658	-0.2339572192513369	0.5257352941176471	0.052807486631016	0.3195187165775401	-0.6186497326203209	-0.1684491978609625	0.339572192513369	0.053475935828877	-0.3031417112299465	-0.6139705882352942	-0.1390374331550802	-0.2262700534759358	-0.5879010695187166	-0.4288101604278075	0.0825534759358288	0.1901737967914438	-0.3960561497326203	0.5347593582887701	-0.3332219251336898	-0.6417112299465241	-0.4672459893048128	0.5384358288770054	0.0280748663101604	-0.3499331550802139	0.3258689839572192	0.6082887700534759	-0.5705213903743316	-0.597927807486631	-0.3171791443850267	-0.0080213903743315	-0.4923128342245989	-0.5832219251336899	0.1209893048128342	0.3138368983957219	0.2593582887700534	0.2088903743315508	0.0350935828877005	0.0016711229946524	-0.2199197860962566	-0.6440508021390374	-0.4756016042780748	-0.3058155080213903	-0.5601604278074866
-0.026403743315508	0.1356951871657754	0.3723262032085561	-0.0357620320855614	0.0277406417112299	0.1002673796791443	-0.2108957219251337	-0.3693181818181818	-0.0013368983957219	0.4782754010695187	0.1744652406417112	0.0320855614973262	-0.0260695187165775	-0.1313502673796791	-0.0895721925133689	0.1864973262032085	-0.0511363636363636	0.1260026737967914	0.1978609625668449	-0.0464572192513369	0.4161096256684492	0.1129679144385026	0.2322860962566845	-0.0655080213903743	0.0514705882352941	0.3014705882352941	-0.1871657754010695	0.0892379679144385	0.0274064171122994	0.3091577540106952	-0.0989304812834224	-0.1677807486631016	0.0217245989304812	-0.043114973262032	0.1066176470588235	0.2028743315508021	0.2189171122994652	0.1971925133689839	-0.1811497326203208	0.3455882352941176	0.4301470588235294	-0.1734625668449197	0.0768716577540107	0.0591577540106951	0.4425133689839572	0.0093582887700534	0.1280080213903743	0.2887700534759358	-0.1935160427807486	0.1059491978609625
-0.5394385026737968	-0.0805481283422459	0.0417780748663101	-0.454879679144385	-0.3673128342245989	-0.2526737967914438	-0.4224598930481283	-0.2733957219251337	0.436831550802139	0.1366978609625668	0.3903743315508021	-0.3907085561497326	-0.3522727272727273	-0.0237299465240641	0.0648395721925133	-0.0100267379679144	-0.4612299465240642	0.0788770053475935	-0.0568181818181818	-0.3061497326203208	-0.2342914438502673	-0.0023395721925133	0.2657085561497326	-0.4715909090909091	0.0725267379679144	-0.0999331550802139	-0.3429144385026738	-0.4004010695187165	0.0140374331550802	0.4334893048128342	-0.0768716577540107	-0.2379679144385026	0.4207887700534759	-0.3238636363636363	-0.2189171122994652	0.0715240641711229	-0.1995320855614973	-0.1022727272727272	-0.4161096256684492	0.3198529411764705	0.3596256684491978	-0.1871657754010695	0.0080213903743315	-0.1263368983957219	0.2433155080213903	-0.2921122994652406	-0.1761363636363636	-0.2235962566844919	-0.2082219251336898	-0.1534090909090909
-0.6049465240641712	-0.105614973262032	-0.0638368983957219	-0.4077540106951872	-0.3412433155080214	-0.2252673796791444	-0.5571524064171123	-0.5240641711229946	0.2362967914438502	0.0554812834224598	0.2870989304812834	-0.6300133689839572	-0.3663101604278075	0.0180481283422459	0.1293449197860962	-0.1260026737967914	-0.4438502673796791	-0.052807486631016	-0.196524064171123	-0.4047459893048128	0.2242647058823529	0.1477272727272727	0.2733957219251337	-0.5975935828877005	0.2717245989304813	0.2550133689839572	-0.4251336898395721	-0.4054144385026738	0.2078877005347593	0.277072192513369	-0.2650401069518716	-0.3191844919786096	0.2817513368983957	-0.4592245989304813	-0.3168449197860962	0.0080213903743315	-0.1173128342245989	-0.0608288770053475	-0.5364304812834224	0.177139037433155	0.4034090909090909	-0.2276069518716577	-0.0621657754010695	-0.0588235294117647	0.123663101604278	-0.3673128342245989	-0.2550133689839572	-0.1734625668449197	-0.1196524064171123	-0.2423128342245989
-0.1885026737967914	-0.1453877005347593	-0.0975935828877005	-0.2018716577540107	-0.1453877005347593	-0.1183155080213903	-0.3452540106951872	-0.5648395721925134	0.0377673796791443	-0.0381016042780748	0.0614973262032085	-0.4288101604278075	-0.1895053475935829	0.1851604278074866	-0.0504679144385026	-0.3639705882352941	-0.2907754010695187	-0.239639037433155	-0.2643716577540106	-0.2897727272727273	0.2108957219251337	0.3081550802139037	-0.0828877005347593	-0.3536096256684492	0.5691844919786097	0.1032754010695187	-0.3703208556149732	-0.2129010695187165	0.4712566844919786	0.088903743315508	-0.3302139037433155	0.0103609625668449	0.0925802139037433	-0.3231951871657754	-0.0471256684491978	-0.2533422459893048	-0.1076203208556149	-0.0284090909090909	-0.3897058823529412	-0.0668449197860962	0.1387032085561497	0.3064839572192513	0.0150401069518716	-0.3211898395721925	0.0314171122994652	-0.0845588235294117	-0.1677807486631016	-0.0775401069518716	0.052139037433155	-0.3405748663101604
0.3004679144385027	0.2637032085561497	0.2747326203208556	0.2296122994652406	0.2393048128342246	0.2045454545454545	0.3679812834224599	0.4949866310160428	-0.0247326203208556	0.088235294117647	-0.2891042780748663	0.454879679144385	0.4164438502673797	-0.1129679144385026	-0.0053475935828877	0.3877005347593583	0.3733288770053476	0.2620320855614973	0.2309491978609625	0.3285427807486631	0.2433155080213903	-0.0417780748663101	0.2907754010695187	0.5437834224598931	-0.2904411764705882	0.2526737967914438	0.1821524064171123	0.4124331550802139	-0.0962566844919786	-0.0260695187165775	0.3485962566844919	0.2757352941176471	-0.0367647058823529	0.3325534759358289	0.2005347593582887	0.2496657754010695	0.3018048128342246	0.1283422459893048	0.3001336898395721	0.2195855614973262	0.2426470588235294	-0.3429144385026738	0.097927807486631	0.4505347593582888	0.2620320855614973	0.2346256684491978	0.1717914438502673	0.5471256684491979	0.1968582887700534	0.3074866310160428
0.4471925133689839	0.2550133689839572	0.4314839572192513	0.7282754010695187	0.6129679144385026	0.5618315508021391	0.741644385026738	0.6600935828877005	-0.1921791443850267	0.1875	-0.2643716577540106	0.7219251336898396	0.3766711229946524	-0.2991310160427807	0.0735294117647058	0.4552139037433155	0.7289438502673797	0.4161096256684492	0.5294117647058824	0.5808823529411765	0.2038770053475936	-0.3024732620320856	-0.1353609625668449	0.5558155080213903	-0.6122994652406417	0.160427807486631	0.6400401069518716	0.6524064171122995	-0.4662433155080214	0.1380347593582887	0.6828208556149733	0.1336898395721925	-0.5147058823529411	0.8402406417112299	0.4829545454545454	0.5377673796791443	0.1300133689839572	0.3125	0.8913770053475936	0.1537433155080214	-0.2292780748663101	-0.0464572192513369	0.0086898395721925	0.3676470588235294	0.1747994652406417	0.4522058823529412	0.6717914438502673	0.5274064171122995	0.4789438502673797	0.6266711229946524
0.5865641711229946	0.4234625668449198	0.5300802139037433	0.7022058823529411	0.580548128342246	0.6597593582887701	0.7008689839572193	0.3796791443850267	-0.4996657754010695	0.2118983957219251	-0.1801470588235294	0.8125	0.2957887700534759	-0.3091577540106952	-0.115307486631016	0.3492647058823529	0.651403743315508	0.2991310160427807	0.4929812834224599	0.7289438502673797	0.2540106951871658	-0.1116310160427807	-0.2129010695187165	0.6988636363636364	-0.4381684491978609	0.1143048128342246	0.6193181818181818	0.7282754010695187	-0.3739973262032086	0.0123663101604278	0.3853609625668449	0.0374331550802139	-0.4565508021390374	0.7476604278074866	0.6219919786096256	0.3800133689839572	0.2984625668449198	0.4939839572192513	0.669451871657754	-0.0120320855614973	-0.1607620320855615	-0.0006684491978609	-0.0260695187165775	0.1844919786096256	0.2463235294117647	0.4612299465240642	0.7245989304812834	0.5628342245989305	0.1704545454545454	0.6052807486631016
0.0217245989304812	0.0614973262032085	0.373663101604278	0.4953208556149732	0.4231283422459893	0.3201871657754011	0.4605614973262032	0.509024064171123	0.0317513368983957	0.258355614973262	-0.1567513368983957	0.4221256684491978	-0.0280748663101604	-0.3846925133689839	0.3726604278074866	0.6102941176470589	0.3465909090909091	0.4665775401069518	0.5611631016042781	0.1945187165775401	0.1480614973262032	-0.3913770053475935	-0.125	0.2914438502673797	-0.670120320855615	-0.0053475935828877	0.5127005347593583	0.5391042780748663	-0.2286096256684492	0.1517379679144385	0.5514705882352942	0.106283422459893	-0.1076203208556149	0.5808823529411765	0.3422459893048128	0.4629010695187165	0.1487299465240641	0.1283422459893048	0.480614973262032	0.4174465240641711	0.0090240641711229	-0.3729946524064171	0.0574866310160427	0.5137032085561497	0.3893716577540106	0.1313502673796791	0.4512032085561497	0.4431818181818182	0.3459224598930481	0.6463903743315508
0.2045454545454545	0.1397058823529411	0.4906417112299465	0.6734625668449198	0.3191844919786096	0.6510695187165776	0.3649732620320856	0.1871657754010695	-0.3131684491978609	0.3699866310160428	-0.0494652406417112	0.5297459893048129	0.0625	-0.3843582887700534	0.2576871657754011	0.6667780748663101	0.3489304812834224	0.3622994652406417	0.6560828877005348	0.3663101604278075	0.4034090909090909	-0.0451203208556149	-0.1253342245989304	0.4201203208556149	-0.4575534759358289	0.22225935828877	0.499331550802139	0.5096925133689839	-0.3796791443850267	0.0731951871657754	0.3726604278074866	-0.1163101604278075	-0.5564839572192514	0.6206550802139037	0.4425133689839572	0.3138368983957219	0.2389705882352941	0.6056149732620321	0.4739304812834224	0.1995320855614973	-0.0845588235294117	-0.1313502673796791	0.2510026737967914	0.2219251336898395	0.3780080213903743	0.3252005347593583	0.5932486631016043	0.4933155080213903	0.4508689839572192	0.7393048128342246
0.4120989304812834	0.03475935828877	0.1580882352941176	0.6540775401069518	0.5123663101604278	0.4936497326203208	0.6280080213903744	0.5043449197860963	-0.0648395721925133	0.3953877005347593	-0.1717914438502673	0.6186497326203209	0.3860294117647059	-0.1199866310160427	0.0688502673796791	0.3686497326203208	0.6380347593582888	0.3499331550802139	0.7122326203208557	0.3633021390374331	0.2175802139037433	-0.0628342245989304	-0.044451871657754	0.5955882352941176	-0.3763368983957219	0.2576871657754011	0.3238636363636363	0.6303475935828877	-0.1968582887700534	0.1169786096256684	0.5858957219251337	0.2927807486631016	-0.4124331550802139	0.7496657754010695	0.3001336898395721	0.4735962566844919	0.4331550802139037	0.1888368983957219	0.7439839572192514	0.2179144385026738	0.0050133689839572	-0.0591577540106951	0.3382352941176471	0.4973262032085561	0.2336229946524064	0.5792112299465241	0.4415106951871658	0.4354946524064171	0.4147727272727273	0.4535427807486631
0.4264705882352941	0.4542112299465241	0.5514705882352942	0.5598262032085561	0.6941844919786097	0.480614973262032	0.6871657754010695	0.2743983957219251	-0.0043449197860962	0.2322860962566845	-0.2643716577540106	0.56951871657754	0.177807486631016	-0.1350267379679144	0.0464572192513369	0.3696524064171123	0.7045454545454546	0.2874331550802139	0.4792780748663101	0.5060160427807486	0.5260695187165776	-0.0588235294117647	-0.0651737967914438	0.3586229946524064	-0.5023395721925134	0.2476604278074866	0.5330882352941176	0.723596256684492	-0.4047459893048128	0.2105614973262032	0.5096925133689839	0.2032085561497326	-0.2991310160427807	0.7108957219251337	0.4371657754010695	0.5514705882352942	0.2780748663101604	0.3462566844919786	0.7108957219251337	0.4024064171122994	0.2429812834224599	-0.1112967914438502	0.0765374331550802	0.5207219251336899	0.5494652406417112	0.6366978609625669	0.6236631016042781	0.7269385026737968	0.2102272727272727	0.5093582887700535
0.4364973262032086	0.3940508021390374	0.4702540106951872	0.6664438502673797	0.2687165775401069	0.2794117647058823	0.3375668449197861	0.7730614973262032	-0.3098262032085561	0.2282754010695187	-0.330548128342246	0.597927807486631	0.5240641711229946	-0.043114973262032	0.2924465240641711	0.4000668449197861	0.4598930481283422	0.3800133689839572	0.5257352941176471	0.3512700534759358	0.0073529411764705	-0.2844251336898395	0.1848262032085561	0.4946524064171123	-0.5745320855614974	0.1233288770053475	0.3272058823529412	0.2977941176470588	-0.4866310160427807	0.0802139037433155	0.3265374331550802	0.2389705882352941	-0.5233957219251337	0.5925802139037433	0.3719919786096257	0.5935828877005348	0.0200534759358288	0.4525401069518716	0.6641042780748663	0.1971925133689839	-0.4575534759358289	-0.0461229946524064	0.1109625668449197	0.0641711229946524	0.0327540106951871	0.043114973262032	0.3806818181818182	0.303475935828877	0.4110962566844919	0.6888368983957219
[truncated: 81 more columns]
