# Supplementary material for: Heterogeneous, temporally consistent, and plastic brain development after preterm birth
Source: Nat Commun. 2025 Sep 12;16:8269. doi: 10.1038/s41467-025-63967-1 (PMC12432136; doi:10.1038/s41467-025-63967-1)
Supplement: Supplementary file 6 — Source Data [file 41467_2025_63967_MOESM6_ESM.zip › source_data/supplementary_figures/source_FigS7e_lower.csv]

1.0	0.0579710144927536	0.2905649647954381	-0.0234969125616747	-0.0893633203101749	-0.0722315118514615	0.4024811381306976	-0.0549483727829822	0.1687973828081081	0.0339148719815199	0.2102722062854239	-0.0061195568279502	0.1796644508187709	0.3866295405893278	-0.1042572070285373	-0.0549483727829822	0.0128331750584836	0.0695048046856915	0.0128331750584836	-0.0893633203101749	0.2819629507400966	0.0579710144927536	0.2819629507400966	0.1796644508187709	0.0128331750584836	-0.1177966073495019	0.0879173964527716	0.3736489349242793	-0.0061195568279502	0.5498685971644742	-0.0396812389706321	-0.0722315118514615	-0.0695048046856915	-0.1177966073495019
0.0579710144927536	1.0	0.086384178722968	-0.0234969125616747	-0.0893633203101749	-0.0722315118514615	0.255093679096921	-0.0549483727829822	-0.0893633203101749	0.0339148719815199	0.0339148719815199	0.4712058757521702	0.0128331750584836	0.0339148719815199	-0.1042572070285373	-0.1978141420187361	0.1796644508187709	0.2085144140570747	0.1796644508187709	-0.0893633203101749	0.2819629507400966	0.0579710144927536	0.1292330190892109	-0.1539981007018036	0.0128331750584836	0.086384178722968	0.0879173964527716	0.0879173964527716	0.1529889206987565	0.1077062200631444	0.1077062200631444	-0.0722315118514615	0.2085144140570747	-0.1177966073495019
0.2905649647954381	0.086384178722968	1.0	0.0063660701407923	-0.0807046689808617	-0.0652328073053442	0.150512953502523	0.2858358404041985	-0.0807046689808617	0.06248268926093	0.06248268926093	0.1956422271059965	0.0417230437421606	-0.1286408308313266	-0.0941554471443386	0.131008093518591	0.2225228999581901	-0.0376621788577354	0.2225228999581901	-0.0807046689808617	0.337401717461992	0.2905649647954381	0.502919541122592	0.0417230437421606	0.0417230437421606	0.3361702127659574	0.5954913341754137	0.131008093518591	0.1956422271059965	0.3102409857909147	-0.1689431110742605	-0.0652328073053442	0.1129865365732064	-0.1063829787234042
-0.0234969125616747	-0.0234969125616747	0.0063660701407923	1.0	0.0885399695429874	0.1561440116717653	-0.0137860019073854	-0.1514480370837071	-0.1207363221040738	0.2364386816681324	-0.0494871659305393	0.2926859529605339	0.0624187783932359	0.3794016054674684	-0.1408590424547527	-0.0356348322549899	0.1976594649119137	-0.0563436169819011	0.0624187783932359	0.0885399695429874	0.0095238095238095	0.1292330190892109	0.0095238095238095	0.3329001514305916	-0.0728219081254419	0.1718838938013921	-0.1514480370837071	0.0801783725737273	-0.0942547984110194	-0.0137860019073854	-0.0137860019073854	-0.0975900072948533	0.0563436169819011	-0.1591517535198075
-0.0893633203101749	-0.0893633203101749	-0.0807046689808617	0.0885399695429874	1.0	-0.0494871659305393	-0.1281642798449443	0.2559939058231545	-0.0612244897959183	-0.0975900072948533	-0.0975900072948533	-0.1132008308132944	0.1230914909793327	0.1440614393400215	-0.0714285714285714	0.2559939058231545	-0.1055069922679994	-0.1428571428571428	-0.1055069922679994	-0.0612244897959183	0.0885399695429874	-0.0893633203101749	-0.1207363221040738	-0.1055069922679994	0.1230914909793327	-0.0807046689808617	-0.1355261854357876	-0.1355261854357876	0.1048155840863837	0.0737915550622407	0.2757473899694258	-0.0494871659305393	-0.1428571428571428	0.1990715168194589
-0.0722315118514615	-0.0722315118514615	-0.0652328073053442	0.1561440116717653	-0.0494871659305393	1.0	-0.1035939540565624	-0.1095445115010332	0.3794016054674684	0.2141057445312242	-0.0788810637746615	0.1728317130436186	-0.0852802865422441	-0.0788810637746615	-0.0577350269189625	0.1278019300845387	0.1918806447200494	-0.1154700538379251	-0.0852802865422441	-0.0494871659305393	-0.0975900072948533	-0.0722315118514615	0.1561440116717653	0.469041575982343	-0.0852802865422441	0.2739777906824457	0.1278019300845387	-0.1095445115010332	-0.0914991421995628	-0.1035939540565624	-0.1035939540565624	-0.04	0.1154700538379251	0.2739777906824457
0.4024811381306976	0.255093679096921	0.150512953502523	-0.0137860019073854	-0.1281642798449443	-0.1035939540565624	1.0	0.0515824958708482	0.0737915550622407	0.2095962670233116	0.2095962670233116	0.1364366672208267	0.0401569185726714	0.485520466648937	-0.1495249931524351	-0.2837037272896653	0.0401569185726714	0.1359318119567592	0.1706669039338537	-0.1281642798449443	0.1056926812899547	-0.1870686980044087	0.1056926812899547	0.0401569185726714	0.1706669039338537	0.3102409857909147	0.0515824958708482	0.6103928678050374	-0.1125004098136641	0.3082039911308204	-0.1529933481152993	-0.1035939540565624	-0.0815590871740555	-0.0092150787858687
-0.0549483727829822	-0.0549483727829822	0.2858358404041985	-0.1514480370837071	0.2559939058231545	-0.1095445115010332	0.0515824958708482	1.0	0.0602338601936834	-0.0822951199797823	0.1851640199545103	0.1113692092779409	0.272474630456533	-0.0822951199797823	0.1844661968431554	0.2416666666666666	0.019462473604038	-0.2108185106778919	0.019462473604038	0.0602338601936834	0.1959915774024445	0.0879173964527716	0.0801783725737273	-0.1070436048222094	0.019462473604038	-0.0238196533670165	0.2416666666666666	0.1333333333333333	0.5939691161490182	0.1633445702576861	0.0515824958708482	0.1278019300845387	0.0	-0.0238196533670165
0.1687973828081081	-0.0893633203101749	-0.0807046689808617	-0.1207363221040738	-0.0612244897959183	0.3794016054674684	0.0737915550622407	0.0602338601936834	1.0	-0.0975900072948533	-0.0975900072948533	-0.1132008308132944	-0.1055069922679994	0.1440614393400215	0.238095238095238	0.2559939058231545	-0.1055069922679994	-0.1428571428571428	-0.1055069922679994	-0.0612244897959183	-0.1207363221040738	-0.0893633203101749	0.2978162611900486	0.1230914909793327	-0.1055069922679994	-0.0807046689808617	0.2559939058231545	0.0602338601936834	-0.1132008308132944	0.0737915550622407	-0.1281642798449443	-0.0494871659305393	-0.1428571428571428	0.1990715168194589
0.0339148719815199	0.0339148719815199	0.06248268926093	0.2364386816681324	-0.0975900072948533	0.2141057445312242	0.2095962670233116	-0.0822951199797823	-0.0975900072948533	1.0	0.0095238095238095	0.1174283875071397	-0.1681749930365043	0.1746031746031746	-0.1138550085106622	-0.0822951199797823	0.3003124875651863	0.5530100413375022	0.1441499940312894	-0.0975900072948533	-0.0494871659305393	0.0339148719815199	-0.0494871659305393	0.4564749810990832	0.1441499940312894	0.4447297294454435	0.0514344499873639	0.1851640199545103	-0.0315051771360618	0.0716341672104989	-0.2042900324151265	0.2141057445312242	0.1626500121580888	-0.1286408308313266
0.2102722062854239	0.0339148719815199	0.06248268926093	-0.0494871659305393	-0.0975900072948533	-0.0788810637746615	0.2095962670233116	0.1851640199545103	-0.0975900072948533	0.0095238095238095	1.0	0.1174283875071397	0.6126374746329801	-0.1555555555555555	-0.1138550085106622	-0.0822951199797823	0.1441499940312894	0.0325300024316177	-0.0120124995026074	-0.0975900072948533	0.0934757578687965	-0.1424424623223839	-0.0494871659305393	0.1441499940312894	0.3003124875651863	-0.1286408308313266	0.0514344499873639	0.0514344499873639	-0.0315051771360618	0.0716341672104989	-0.0663279326023138	0.2141057445312242	-0.2277100170213244	0.06248268926093
-0.0061195568279502	0.4712058757521702	0.1956422271059965	0.2926859529605339	-0.1132008308132944	0.1728317130436186	0.1364366672208267	0.1113692092779409	-0.1132008308132944	0.1174283875071397	0.1174283875071397	1.0	-0.0541880073968629	-0.0315051771360618	0.0586967270883749	-0.1299307441575977	0.2275896310668242	-0.0293483635441874	0.3684784502986679	-0.1132008308132944	0.2926859529605339	0.3120973982254634	0.2926859529605339	0.0867008118349806	-0.1950768266287065	0.1956422271059965	0.1113692092779409	0.3526691627134795	0.1937984496124031	0.0119681287035812	-0.1125004098136641	-0.0914991421995628	0.5576189073395618	0.0232117896566436
0.1796644508187709	0.0128331750584836	0.0417230437421606	0.0624187783932359	0.1230914909793327	-0.0852802865422441	0.0401569185726714	0.272474630456533	-0.1055069922679994	-0.1681749930365043	0.6126374746329801	-0.0541880073968629	1.0	-0.0120124995026074	-0.1230914909793327	-0.1070436048222094	0.1136363636363636	0.0	-0.1818181818181818	-0.1055069922679994	0.0624187783932359	-0.1539981007018036	-0.0728219081254419	-0.034090909090909	0.2613636363636363	-0.1390768124738688	-0.1070436048222094	-0.1070436048222094	0.2275896310668242	0.301176889295036	0.1706669039338537	-0.0852802865422441	-0.1230914909793327	0.0417230437421606
0.3866295405893278	0.0339148719815199	-0.1286408308313266	0.3794016054674684	0.1440614393400215	-0.0788810637746615	0.485520466648937	-0.0822951199797823	0.1440614393400215	0.1746031746031746	-0.1555555555555555	-0.0315051771360618	-0.0120124995026074	1.0	-0.1138550085106622	-0.2160246899469286	-0.0120124995026074	0.1626500121580888	-0.0120124995026074	-0.0975900072948533	0.0934757578687965	-0.1424424623223839	0.0934757578687965	0.1441499940312894	-0.0120124995026074	0.06248268926093	-0.2160246899469286	0.4526231598888029	-0.0315051771360618	0.2095962670233116	0.0716341672104989	-0.0788810637746615	-0.0975900072948533	-0.1286408308313266
-0.1042572070285373	-0.1042572070285373	-0.0941554471443386	-0.1408590424547527	-0.0714285714285714	-0.0577350269189625	-0.1495249931524351	0.1844661968431554	0.238095238095238	-0.1138550085106622	-0.1138550085106622	0.0586967270883749	-0.1230914909793327	-0.1138550085106622	1.0	0.1844661968431554	-0.1230914909793327	0.0	-0.1230914909793327	-0.0714285714285714	-0.1408590424547527	0.1216334081999602	-0.1408590424547527	-0.1230914909793327	0.0769321818620829	-0.0941554471443386	0.1844661968431554	0.1844661968431554	0.0586967270883749	-0.1495249931524351	-0.1495249931524351	-0.0577350269189625	0.0	-0.0941554471443386
-0.0549483727829822	-0.1978141420187361	0.131008093518591	-0.0356348322549899	0.2559939058231545	0.1278019300845387	-0.2837037272896653	0.2416666666666666	0.2559939058231545	-0.0822951199797823	-0.0822951199797823	-0.1299307441575977	-0.1070436048222094	-0.2160246899469286	0.1844661968431554	1.0	0.019462473604038	-0.2108185106778919	-0.1070436048222094	0.0602338601936834	-0.0356348322549899	0.3736489349242793	0.1959915774024445	0.272474630456533	0.019462473604038	-0.0238196533670165	0.35	-0.0833333333333333	-0.0092807674398284	-0.1719416529028274	-0.0601795785159896	-0.1095445115010332	0.0	0.2858358404041985
0.0128331750584836	0.1796644508187709	0.2225228999581901	0.1976594649119137	-0.1055069922679994	0.1918806447200494	0.0401569185726714	0.019462473604038	-0.1055069922679994	0.3003124875651863	0.1441499940312894	0.2275896310668242	0.1136363636363636	-0.0120124995026074	-0.1230914909793327	0.019462473604038	1.0	0.0	0.4090909090909091	-0.1055069922679994	0.3329001514305916	-0.1539981007018036	0.1976594649119137	0.1136363636363636	0.1136363636363636	0.5841226123902492	0.272474630456533	0.1459685520302855	0.0867008118349806	0.1706669039338537	-0.220863052149693	-0.0852802865422441	0.1230914909793327	0.0417230437421606
0.0695048046856915	0.2085144140570747	-0.0376621788577354	-0.0563436169819011	-0.1428571428571428	-0.1154700538379251	0.1359318119567592	-0.2108185106778919	-0.1428571428571428	0.5530100413375022	0.0325300024316177	-0.0293483635441874	0.0	0.1626500121580888	0.0	-0.2108185106778919	0.0	1.0	0.1230914909793327	-0.1428571428571428	-0.0563436169819011	0.0695048046856915	-0.0563436169819011	0.1230914909793327	0.1230914909793327	0.1129865365732064	-0.1054092553389459	0.2108185106778919	-0.1467418177209373	-0.0815590871740555	-0.0815590871740555	0.1154700538379251	-0.0256410256410256	-0.0376621788577354
0.0128331750584836	0.1796644508187709	0.2225228999581901	0.0624187783932359	-0.1055069922679994	-0.0852802865422441	0.1706669039338537	0.019462473604038	-0.1055069922679994	0.1441499940312894	-0.0120124995026074	0.3684784502986679	-0.1818181818181818	-0.0120124995026074	-0.1230914909793327	-0.1070436048222094	0.4090909090909091	0.1230914909793327	1.0	-0.1055069922679994	0.4681408379492694	0.1796644508187709	0.3329001514305916	-0.1818181818181818	-0.034090909090909	0.4033227561742196	0.1459685520302855	0.3989807088827805	-0.0541880073968629	0.0401569185726714	-0.0903530667885108	-0.0852802865422441	0.2461829819586654	0.2225228999581901
-0.0893633203101749	-0.0893633203101749	-0.0807046689808617	0.0885399695429874	-0.0612244897959183	-0.0494871659305393	-0.1281642798449443	0.0602338601936834	-0.0612244897959183	-0.0975900072948533	-0.0975900072948533	-0.1132008308132944	-0.1055069922679994	-0.0975900072948533	-0.0714285714285714	0.0602338601936834	-0.1055069922679994	-0.1428571428571428	-0.1055069922679994	1.0	-0.1207363221040738	-0.0893633203101749	-0.1207363221040738	0.1230914909793327	-0.1055069922679994	-0.0807046689808617	-0.1355261854357876	-0.1355261854357876	0.1048155840863837	-0.1281642798449443	0.2757473899694258	-0.0494871659305393	-0.1428571428571428	-0.0807046689808617
0.2819629507400966	0.2819629507400966	0.337401717461992	0.0095238095238095	0.0885399695429874	-0.0975900072948533	0.1056926812899547	0.1959915774024445	-0.1207363221040738	-0.0494871659305393	0.0934757578687965	0.2926859529605339	0.0624187783932359	0.0934757578687965	-0.1408590424547527	-0.0356348322549899	0.3329001514305916	-0.0563436169819011	0.4681408379492694	-0.1207363221040738	1.0	-0.0234969125616747	0.2571428571428571	-0.0728219081254419	-0.0728219081254419	0.1718838938013921	0.1959915774024445	0.3118047822311617	0.4216662034177184	0.344650047684635	0.1056926812899547	-0.0975900072948533	0.2817180849095055	0.1718838938013921
0.0579710144927536	0.0579710144927536	0.2905649647954381	0.1292330190892109	-0.0893633203101749	-0.0722315118514615	-0.1870686980044087	0.0879173964527716	-0.0893633203101749	0.0339148719815199	-0.1424424623223839	0.3120973982254634	-0.1539981007018036	-0.1424424623223839	0.1216334081999602	0.3736489349242793	-0.1539981007018036	0.0695048046856915	0.1796644508187709	-0.0893633203101749	-0.0234969125616747	1.0	0.2819629507400966	0.0128331750584836	-0.1539981007018036	-0.1177966073495019	0.2307831656885254	0.0879173964527716	-0.0061195568279502	-0.0396812389706321	-0.1870686980044087	-0.0722315118514615	0.3475240234284579	-0.1177966073495019
0.2819629507400966	0.1292330190892109	0.502919541122592	0.0095238095238095	-0.1207363221040738	0.1561440116717653	0.1056926812899547	0.0801783725737273	0.2978162611900486	-0.0494871659305393	-0.0494871659305393	0.2926859529605339	-0.0728219081254419	0.0934757578687965	-0.1408590424547527	0.1959915774024445	0.1976594649119137	-0.0563436169819011	0.3329001514305916	-0.1207363221040738	0.2571428571428571	0.2819629507400966	1.0	0.1976594649119137	-0.0728219081254419	0.1718838938013921	0.427617987059879	0.3118047822311617	0.034725452046165	0.2251713644872948	-0.2527433683020657	-0.0975900072948533	0.2817180849095055	0.1718838938013921
0.1796644508187709	-0.1539981007018036	0.0417230437421606	0.3329001514305916	-0.1055069922679994	0.469041575982343	0.0401569185726714	-0.1070436048222094	0.1230914909793327	0.4564749810990832	0.1441499940312894	0.0867008118349806	-0.034090909090909	0.1441499940312894	-0.1230914909793327	0.272474630456533	0.1136363636363636	0.1230914909793327	-0.1818181818181818	0.1230914909793327	-0.0728219081254419	0.0128331750584836	0.1976594649119137	1.0	0.1136363636363636	0.0417230437421606	0.1459685520302855	0.019462473604038	-0.0541880073968629	0.0401569185726714	-0.0903530667885108	0.1918806447200494	0.0	0.0417230437421606
0.0128331750584836	0.0128331750584836	0.0417230437421606	-0.0728219081254419	0.1230914909793327	-0.0852802865422441	0.1706669039338537	0.019462473604038	-0.1055069922679994	0.1441499940312894	0.3003124875651863	-0.1950768266287065	0.2613636363636363	-0.0120124995026074	0.0769321818620829	0.019462473604038	0.1136363636363636	0.1230914909793327	-0.034090909090909	-0.1055069922679994	-0.0728219081254419	-0.1539981007018036	-0.0728219081254419	0.1136363636363636	1.0	0.0417230437421606	0.1459685520302855	0.019462473604038	-0.0541880073968629	0.0401569185726714	-0.220863052149693	0.1918806447200494	-0.2461829819586654	0.2225228999581901
-0.1177966073495019	0.086384178722968	0.3361702127659574	0.1718838938013921	-0.0807046689808617	0.2739777906824457	0.3102409857909147	-0.0238196533670165	-0.0807046689808617	0.4447297294454435	-0.1286408308313266	0.1956422271059965	-0.1390768124738688	0.06248268926093	-0.0941554471443386	-0.0238196533670165	0.5841226123902492	0.1129865365732064	0.4033227561742196	-0.0807046689808617	0.1718838938013921	-0.1177966073495019	0.1718838938013921	0.0417230437421606	0.0417230437421606	1.0	0.2858358404041985	0.2858358404041985	0.0232117896566436	-0.0092150787858687	-0.1689431110742605	-0.0652328073053442	0.2636352520041483	0.1148936170212766
0.0879173964527716	0.0879173964527716	0.5954913341754137	-0.1514480370837071	-0.1355261854357876	0.1278019300845387	0.0515824958708482	0.2416666666666666	0.2559939058231545	0.0514344499873639	0.0514344499873639	0.1113692092779409	-0.1070436048222094	-0.2160246899469286	0.1844661968431554	0.35	0.272474630456533	-0.1054092553389459	0.1459685520302855	-0.1355261854357876	0.1959915774024445	0.2307831656885254	0.427617987059879	0.1459685520302855	0.1459685520302855	0.2858358404041985	1.0	0.1333333333333333	0.1113692092779409	0.2751066446445239	-0.2837037272896653	0.1278019300845387	0.1054092553389459	0.131008093518591
0.3736489349242793	0.0879173964527716	0.131008093518591	0.0801783725737273	-0.1355261854357876	-0.1095445115010332	0.6103928678050374	0.1333333333333333	0.0602338601936834	0.1851640199545103	0.0514344499873639	0.3526691627134795	-0.1070436048222094	0.4526231598888029	0.1844661968431554	-0.0833333333333333	0.1459685520302855	0.2108185106778919	0.3989807088827805	-0.1355261854357876	0.3118047822311617	0.0879173964527716	0.3118047822311617	0.019462473604038	0.019462473604038	0.2858358404041985	0.1333333333333333	1.0	-0.0092807674398284	0.1633445702576861	-0.1719416529028274	-0.1095445115010332	0.2108185106778919	0.131008093518591
-0.0061195568279502	0.1529889206987565	0.1956422271059965	-0.0942547984110194	0.1048155840863837	-0.0914991421995628	-0.1125004098136641	0.5939691161490182	-0.1132008308132944	-0.0315051771360618	-0.0315051771360618	0.1937984496124031	0.2275896310668242	-0.0315051771360618	0.0586967270883749	-0.0092807674398284	0.0867008118349806	-0.1467418177209373	-0.0541880073968629	0.1048155840863837	0.4216662034177184	-0.0061195568279502	0.034725452046165	-0.0541880073968629	-0.0541880073968629	0.0232117896566436	0.1113692092779409	-0.0092807674398284	1.0	0.3853737442553175	0.1364366672208267	0.1728317130436186	0.3228319989860621	-0.1492186477927092
0.5498685971644742	0.1077062200631444	0.3102409857909147	-0.0137860019073854	0.0737915550622407	-0.1035939540565624	0.3082039911308204	0.1633445702576861	0.0737915550622407	0.0716341672104989	0.0716341672104989	0.0119681287035812	0.301176889295036	0.2095962670233116	-0.1495249931524351	-0.1719416529028274	0.1706669039338537	-0.0815590871740555	0.0401569185726714	-0.1281642798449443	0.344650047684635	-0.0396812389706321	0.2251713644872948	0.0401569185726714	0.0401569185726714	-0.0092150787858687	0.2751066446445239	0.1633445702576861	0.3853737442553175	1.0	-0.0376940133037694	-0.1035939540565624	0.1359318119567592	-0.1689431110742605
-0.0396812389706321	0.1077062200631444	-0.1689431110742605	-0.0137860019073854	0.2757473899694258	-0.1035939540565624	-0.1529933481152993	0.0515824958708482	-0.1281642798449443	-0.2042900324151265	-0.0663279326023138	-0.1125004098136641	0.1706669039338537	0.0716341672104989	-0.1495249931524351	-0.0601795785159896	-0.220863052149693	-0.0815590871740555	-0.0903530667885108	0.2757473899694258	0.1056926812899547	-0.1870686980044087	-0.2527433683020657	-0.0903530667885108	-0.220863052149693	-0.1689431110742605	-0.2837037272896653	-0.1719416529028274	0.1364366672208267	-0.0376940133037694	1.0	-0.1035939540565624	-0.0815590871740555	-0.1689431110742605
-0.0722315118514615	-0.0722315118514615	-0.0652328073053442	-0.0975900072948533	-0.0494871659305393	-0.04	-0.1035939540565624	0.1278019300845387	-0.0494871659305393	0.2141057445312242	0.2141057445312242	-0.0914991421995628	-0.0852802865422441	-0.0788810637746615	-0.0577350269189625	-0.1095445115010332	-0.0852802865422441	0.1154700538379251	-0.0852802865422441	-0.0494871659305393	-0.0975900072948533	-0.0722315118514615	-0.0975900072948533	0.1918806447200494	0.1918806447200494	-0.0652328073053442	0.1278019300845387	-0.1095445115010332	0.1728317130436186	-0.1035939540565624	-0.1035939540565624	1.0	-0.1154700538379251	-0.0652328073053442
-0.0695048046856915	0.2085144140570747	0.1129865365732064	0.0563436169819011	-0.1428571428571428	0.1154700538379251	-0.0815590871740555	0.0	-0.1428571428571428	0.1626500121580888	-0.2277100170213244	0.5576189073395618	-0.1230914909793327	-0.0975900072948533	0.0	0.0	0.1230914909793327	-0.0256410256410256	0.2461829819586654	-0.1428571428571428	0.2817180849095055	0.3475240234284579	0.2817180849095055	0.0	-0.2461829819586654	0.2636352520041483	0.1054092553389459	0.2108185106778919	0.3228319989860621	0.1359318119567592	-0.0815590871740555	-0.1154700538379251	1.0	-0.0376621788577354
-0.1177966073495019	-0.1177966073495019	-0.1063829787234042	-0.1591517535198075	0.1990715168194589	0.2739777906824457	-0.0092150787858687	-0.0238196533670165	0.1990715168194589	-0.1286408308313266	0.06248268926093	0.0232117896566436	0.0417230437421606	-0.1286408308313266	-0.0941554471443386	0.2858358404041985	0.0417230437421606	-0.0376621788577354	0.2225228999581901	-0.0807046689808617	0.1718838938013921	-0.1177966073495019	0.1718838938013921	0.0417230437421606	0.2225228999581901	0.1148936170212766	0.131008093518591	0.131008093518591	-0.1492186477927092	-0.1689431110742605	-0.1689431110742605	-0.0652328073053442	-0.0376621788577354	1.0
