# Supplementary material for: Heterogeneous, temporally consistent, and plastic brain development after preterm birth
Source: Nat Commun. 2025 Sep 12;16:8269. doi: 10.1038/s41467-025-63967-1 (PMC12432136; doi:10.1038/s41467-025-63967-1)
Supplement: Supplementary file 6 — Source Data [file 41467_2025_63967_MOESM6_ESM.zip › source_data/supplementary_figures/source_FigS9a_dhcp.csv]

dx	adjusted_WMV	adjusted_GMV	adjusted_sGMV
CN	28738.921371229226	-4921.320395222283	555.8433478449679
CN	-17953.802508603665	-5871.151442475777	-536.8755298545111
CN	38749.88715025436	21243.027479432392	244.5529719872775
CN	-454.84938806600985	-5429.631441615973	318.3843434604587
CN	504.47873510600766	6798.799536103936	302.6261014864085
CN	-7892.641594043176	-3220.0578455625946	-625.1276560580263
CN	567.9051121384837	-2092.7175649579003	-832.9087783585474
CN	-11130.500154478214	-1820.263705518155	-686.5130301581994
CN	-4867.548630315607	-9156.937315961346	-298.328531518473
CN	31445.289964167318	19149.9854126625	1929.9012210663825
CN	8041.54609942087	1196.4105177522288	696.3968496867565
CN	6939.5853330538375	2329.614597588399	1682.6184733475511
CN	1485.8683942414937	3835.0223934862006	95.13484424566197
CN	-23048.188148122543	-10886.105321396404	-500.9251551792677
CN	-13965.03864571717	-16993.965174352532	-557.7630301581994
CN	-20822.97704893863	-11462.691427540994	-1313.0824021128974
CN	-12863.655655948764	-5912.583705530575	-711.736279237306
CN	-10014.852544006892	-3718.144524007497	-927.5911507947584
CN	-21744.999377907458	-5228.271607704955	-109.17902577369024
CN	27038.90099346434	19963.42834546789	2846.9318425817
CN	6093.616300420865	4060.583827926384	708.2718496867565
CN	-28892.10542620197	-6466.0734558869735	-1425.0725287979258
CN	-20908.21605471836	-6778.741604323077	-1762.29578379964
CN	34392.17254207574	19034.90171014177	2560.1468496867565
CN	-23920.835405147023	-8754.323804380838	-1932.1954025944124
CN	16932.14562979556	17439.450578350486	287.8761014864085
CN	-11793.870473113202	-9801.20285061805	-693.8492797188192
CN	-6406.951703521423	-5017.297324737403	-121.42902577369024
CN	-7465.367943534191	3664.636686182581	348.6343434604587
CN	-7158.669839266804	-5291.372902291114	676.9192233054146
CN	17005.53624893565	12017.545054523624	493.2058475412814
CN	33927.78202004905	19105.560879931145	1908.117972562348
CN	117.30092023863108	-27796.081984439457	-1345.257027437652
CN	-4950.145086222561	-6408.810977887551	-1319.2897810790928
CN	7833.531849646912	5967.350923014936	1172.1550916608066
CN	-19533.26420788429	-8561.22465934274	-1532.6790257736902
CN	32321.54064008009	9249.361832991228	1859.5732194024224
CN	-33614.99937566166	-21345.5815389051	-1637.7281503132435
CN	-12452.754193586445	-14465.610468476152	-1199.2281503132435
CN	7979.322940646409	8017.6554814767005	-1061.6031503132435
CN	6992.315832848224	10261.067860940107	-99.55015517926768
CN	-2009.0186382651157	-8633.09885395669	-74.1380301581994
CN	-34995.74780035927	-22166.76743359533	-869.8492797188192
CN	-1174.9188381714048	85.01513244210219	-1328.4044069789195
CN	13027.340678916951	14168.223466590236	317.80459740558763
CN	805.4051327391353	-2196.334381308552	977.4459742263098
CN	18476.620976198494	4979.372057900138	409.1239693602856
CN	-31549.97449414869	-20916.41636183816	-1532.5174015378252
CN	26400.1323415504	10959.052884632838	1470.9399715057623
CN	-13304.129329132673	-2177.168422813644	-275.64840425837247
CN	-2151.881752481684	-699.441506201314	12.157223786929537
CN	-22616.177637008517	-10571.902494058071	-2061.558397153318
CN	-13364.83855257838	6748.0629381763865	37.17959740558763
CN	29147.343855902145	21400.381876260653	1070.2511014864083
CN	-16292.090932560386	1648.726607286837	-716.6091530337908
CN	-8684.676863402652	-2585.4300090300094	106.52572028118084
CN	10649.118464214407	18279.510801250057	525.7183478449679
CN	6154.117196850595	3161.575727752745	431.1447175606336
CN	-12924.359927553916	1096.4213070690166	543.4662216414526
CN	-11137.092164481	-2618.711683793837	-770.7461525522758
CN	-6833.947519612033	-10337.535585741673	37.08959030053302
CN	15874.806312410248	4573.693827940777	1437.343347844968
CN	-5142.49247196826	-10141.1491091239	-505.2302824393664
CN	-13705.683649250772	-6413.759114155357	-482.236279237306
CN	-25189.186289386183	-1760.9279968426708	-949.1276560580264
CN	17851.61822437265	17359.574940511986	1678.433468000012
CN	8475.87307714048	-711.6369360510726	112.06060012613489
CN	18016.50355085829	12409.298054468396	2405.3248448207323
CN	7445.64160766828	-1264.64090375464	421.640346181006
CN	-11565.151902568294	-1446.366455377094	-1136.7134048334428
CN	7549.940769939421	8.490225322704646	50.415465760979714
CN	22720.805952072755	16011.915568719009	1115.5093434604587
CN	9782.190590708487	13294.957068141945	664.70421620036
CN	14514.497766940534	12903.641698832798	714.1959742263098
CN	-28486.77527627657	-13347.185516365207	-2062.986279237306
CN	747.7544481330842	3178.44958977247	111.3417224266559
CN	-35662.42726840996	-17713.64025721677	-2786.78764895297
CN	3837.6120286890655	-4617.813119697603	-127.77890619371648
CN	2132.907982934033	-6018.864402789957	-205.27890619371647
CN	-2120.4673957370105	-1919.9086014140196	19.036094381353905
CN	-24416.13268191265	-9288.408306517536	-659.9906565395413
CN	-10872.924063402665	869.5264525797102	-832.2897810790928
CN	8766.121339302365	2505.97142673115	764.2757202811808
CN	13705.813357107603	9239.119555262703	1381.130472866036
CN	4352.536298397201	3552.584578149006	-102.80178059757782
CN	-4212.036204388103	-3155.843664954911	-294.29578379964005
CN	-9660.049735462291	-4152.840570690998	-1178.007027437652
CN	-20597.523460091063	-11246.09541232302	-1427.9170262552052
CN	-9735.022192604025	611.5681894805748	-692.7772748527968
CN	9148.473700486677	6572.932569118115	30.280091660806647
CN	1233.327440562338	3845.088256462346	-1139.9737789336175
CN	-37228.041387058765	-24214.381616281287	-1889.5747739740384
CN	18755.932181460437	10304.887632013417	767.7369698418006
CN	-21652.47734514234	-7870.803880873311	-828.6484042583725
CN	8202.558360551455	5154.337771003906	-319.2161507947585
CN	-14668.45948575734	-8967.628915459849	-1667.7897810790928
CN	-16643.23460321536	-8929.702566615713	-910.244527133964
CN	19413.805914116994	6366.08758697052	2240.972725147203
CN	-33148.746566254646	-15312.069572454202	-1504.6484042583725
CN	-6554.171995183715	-3912.6215325891535	-1791.9044069789195
CN	226.59075928176756	3032.836969098614	-660.6135244134184
CN	-16735.830260804447	-9606.89758510032	-1096.9470280127225
CN	-13068.494452626474	-3372.046907329248	-623.9617734925232
CN	11845.010329468148	18032.153072100584	431.4339747078229
CN	-16746.74805168237	-6344.185889716333	-8.082902898098837
CN	6997.089377556666	9502.706546858186	727.4662216414526
CN	-41537.02447098342	-18147.588611453903	-2345.463404833443
CN	-33577.05269575154	-20072.64031264764	-1951.4350284942373
CN	-3197.0633338115003	-1899.7678305543811	-299.5660252921771
CN	7079.1622070459125	7087.226646385083	136.94597422630977
CN	2140.862364963308	-1656.1453795286943	782.7697175606336
CN	-34534.33528776231	-13029.983455884358	-2524.885903954684
CN	-3357.6632116250985	-6452.436374581739	6.42747120207423
CN	-28859.274450129044	-11423.643298369672	-2536.135903954684
CN	-19824.59381271695	-15631.108912958169	-839.316531999988
CN	1749.533023980213	5720.717229707618	1081.390346181006
CN	-709.3418978226837	2846.146081172148	365.2674783071288
CN	-24311.298085193583	-4914.147558481418	-1397.994527133964
CN	-6178.842133377795	-4162.420698242524	85.99347334755112
CN	-19608.45183957144	-17521.877529406862	-1170.058397153318
CN	-309.28889903245727	29.77080327901058	35.652852407303726
CN	28695.869233019213	16042.942867675129	1090.4318425817
CN	1143.7447741055803	5658.8498422150005	587.5158469662092
CN	1855.173956630606	3475.824205898927	-255.38590395468415
CN	5726.850811126118	12407.83011125894	-899.1424015378252
CN	-7546.990896826028	-1315.315285656805	-324.8471475926963
CN	14004.2181723456	12247.972334356193	-505.70190610016107
CN	8901.329350476328	4219.694522919512	-66.50652665244888
CN	6582.369102987519	4710.532612336625	1133.727096526829
CN	-1689.8768595515576	-5729.916089498031	568.2533466625209
CN	-7837.608009958902	-5304.312090285646	-480.2750355992939
CN	11609.89761736922	1385.3301352391863	488.9869698418006
CN	34885.80836013291	14219.341700440593	703.2904657609797
CN	-5183.358750570536	3255.3165705291904	-223.76690075262377
CN	5103.150326425617	5944.266246613668	467.17360060764986
CN	3604.446502577164	-5868.275794094385	-128.31002849423749
CN	5195.009239196923	-845.0906126095942	1187.228721945141
CN	12092.526079135278	-1370.21921470105	892.4705930210803
CN	-13763.66068655206	-831.0382287995599	-1634.109653818994
CN	25811.85428922734	12773.404246744423	2045.6572237869293
CN	-10241.980035690882	-10462.889591632033	-197.95353151847303
CN	-549.7739168388362	2435.0678938112837	-804.6195271339639
CN	-2849.5931587145315	-2511.0618664421927	-133.5927762130705
CN	15826.732355482614	14019.324612991171	1376.5365951665572
CN	-19133.97292007608	-11963.431656642482	-1726.1871546977527
CN	786.3327741621179	-5483.896508635327	329.15072028118084
CN	-2936.117670464766	-14830.493511653316	249.95421620035995
CN	-17790.0737122751	-12227.72830196761	-600.0436516735172
CN	16409.062921011908	12018.572978926008	1850.4482194024224
CN	15366.520341728145	9383.291087903111	-137.77290347317103
CN	-10087.468862478476	-3066.8125546524243	-56.60528243936642
CN	-28683.391766195597	-13622.66034736429	-2069.599279718819
CN	-933.165432883543	-1253.3628068039543	24.123969360285628
CN	22802.607027125166	15581.963389223252	1545.7390960453158
CN	-15145.808817883546	-9536.693961643688	-989.1730230531448
CN	12978.433967561868	7909.666892277382	-203.6156565395413
CN	-8049.3987626635935	-1850.2768954565252	-417.8902753343118
CN	23150.56324794693	6709.2133583789255	1297.3209742263098
CN	29440.278766089177	7185.7893299399	1795.6779719872775
CN	-5955.208517904481	-3233.9160374368366	864.9356001261349
CN	6110.33448663677	1347.3860808490426	760.4007202811808
CN	1866.446992721176	-6615.327469797485	-1076.8411507947585
CN	-16461.616623406968	-4015.690049304904	-737.6855292794389
CN	-11314.42585006496	-4269.625791828235	-1169.5277756379985
CN	4431.0918641132885	7409.221166676318	-315.1238985135915
CN	28313.827478298717	12683.017909284144	1529.640346181006
CN	21546.315283383738	12134.164627658349	1123.2265957416275
CN	-10317.748690936744	-515.5111981975642	-385.9186516735172
CN	2466.733413012669	2255.656709779374	-17.07477397403818
CN	4678.14234360549	86.48697884542344	-278.3552824393664
CN	-6808.107758066006	-1753.0246580005914	-802.2980230531448
CN	17810.253209288407	2189.180229638077	1273.8477251472032
CN	36131.76208494685	10668.3312861475	1833.4067230017265
CN	2363.8174414965324	335.0929750275682	-351.8204025944124
CN	-11243.40352533094	-6879.625086139553	-197.01090395468415
CN	-11194.89740353421	-6763.4524266722	-838.0152753343118
CN	-2221.739579496236	-957.2159423789708	196.68947072056108
CN	24504.715493432304	9973.83065125432	268.89247830712884
CN	-23468.49508847753	-13643.258897934676	-1130.566531999988
CN	-718.5386545732908	9422.42588062746	1258.8864755865816
CN	20880.087183736323	9716.53073524493	1339.8515957416275
CN	-10093.85638152092	-1211.4049064556457	-705.9513993923501
CN	-8081.436413968244	-3921.068433095381	-380.7428957930461
CN	-5005.556447984651	-1926.646485182282	762.7778524073037
CN	474.9859453550598	-917.5632467022951	-500.7816521550321
CN	-8590.948495845223	-397.4800547198101	545.7058475412814
CN	-4839.121150123479	-6148.139110022079	706.4662216414526
CN	2650.315218699572	686.9063768339402	457.8308475412814
CN	-7566.57988180386	-6647.732766736852	-750.9781503132435
CN	498.8228778170596	-3631.697247073346	107.84334784496788
CN	-3395.137725455512	-5624.238019862474	-175.3143998738651
CN	-12318.502911462274	-4227.443639092366	-1645.2652753343118
CN	12795.230794692354	8107.248876358499	878.0912216414526
CN	13048.83747405224	-2900.8884279779013	614.8373510470301
CN	350.74266076556523	8261.513994901688	1256.2390960453158
CN	15281.10177728132	5564.6057173803565	1430.4558475412814
CN	5140.141961618938	5028.365629559048	113.9088492052415
CN	17108.559510699182	4318.607107675794	1347.4727251472032
CN	-4282.920349964144	-953.7567629780824	-268.6790257736902
CN	-18927.88016818039	-8836.24782998582	498.5628453022473
CN	28731.47415118647	9987.153928095446	1572.005472866036
CN	14599.697670581489	9251.612678899472	948.4438421001868
CN	-7219.577420939342	-3209.2559207163868	-45.76140473988926
CN	34550.01242690225	13866.177922944582	1936.390346181006
CN	-27611.75412091165	-13778.65310446365	-1108.604781654165
CN	-12038.834318698677	-1550.9058710381505	-1300.2242797188192
CN	10228.862474276451	4873.647253241623	1683.638720762694
CN	-36693.942265370046	-16219.33887146943	-988.1871546977528
CN	-1379.4231378286786	-1268.0734405751718	129.7838492052415
CN	-13456.43828684342	-11396.17841419189	486.382104206954
CN	7318.608946414344	18499.450181854525	2278.015346181006
CN	25948.2829637164	10169.6378860337	1358.310600126135
CN	-25790.33010088021	-25511.148514767963	-2360.451906100161
CN	-3742.3943186195975	665.4149042826903	432.6730938998389
CN	4283.936720225436	18013.839593217068	1650.0808475412814
CN	32604.49824491015	6975.014412016812	1252.8352189209072
CN	-9424.1146734372	-8489.011378791358	-203.5256494344867
CN	33096.73381702334	17692.09178951841	2122.335218920907
CN	33577.07939093982	28069.610908375587	1609.2390960453158
CN	1002.0985972342896	5590.881785945385	1165.9438421001869
CN	29029.5545636538	13023.79313980625	2308.3700987658613
CN	-4226.962262132351	-6263.549946193729	129.0338492052415
CN	-5525.660630083148	-7585.012687863418	-50.966150794758505
CN	9690.196526551328	6288.176916296914	784.2511014864085
CN	45377.27755518333	32526.12428008797	2021.879972080831
CN	2614.3777362156543	-2110.889137457561	1261.0540966203844
CN	-17222.050574635097	-12762.714320066169	-1104.7674015378252
CN	13031.120338931449	6322.610640420055	986.9230938998388
CN	-23361.76497928702	-3637.5405301275314	237.22222436200173
CN	17355.298254281428	7715.741243807439	1122.2925978871026
CN	16582.191817094368	11561.118288549436	335.2614755865816
CN	2300.659529609984	-2253.48917104509	-21.1380301581994
CN	-359.1155355689116	-6317.710124379024	-238.64840425837247
CN	18243.277839184128	6317.899839820093	934.8924783071288
CN	-8620.108835616731	4922.273707146174	1126.711850261825
CN	-19515.59395545736	-7246.544769464657	-1422.2302824393664
CN	-16270.915605534596	-9416.547630993113	-474.7221475926963
CN	-2520.2751076722925	1835.2688176968516	576.5033466625209
CN	-17292.65171358286	-12771.617341517776	-1834.951906100161
CN	17376.000256522297	13270.105911457154	-272.0932769982737
CN	-530.8433909807645	3025.859339542614	-774.3100284942375
CN	14886.758378025785	2111.703803980796	1357.9825984621748
CN	25966.70339677352	14912.58453697084	2170.609724665688
CN	884.832907643955	4820.117118966678	287.0873510470301
CN	-11352.34016120623	-5776.988934543217	-1163.3509051371311
CN	8073.706961676362	398.9753873883892	883.2450987658613
CN	30405.33811609348	16622.348030603316	356.03771979966405
CN	6105.331116575952	-1057.9539630284708	-244.1135244134184
CN	698.6589470955369	3251.0277058705105	-658.4350284942375
CN	6825.049978362367	3260.802219118661	708.1752260259618
CN	-4139.090830689354	9500.0586507298	1548.298093899839
CN	18581.215580104094	7968.345231178566	357.6670971019012
CN	-9234.176716587506	-562.0260778107186	-277.8040257736902
CN	-22325.945419159456	-5564.798138986123	-1542.463905618646
CN	19350.640709454838	5562.569417260471	2091.525720281181
CN	8317.751865019149	3627.6187782455672	46.8373510470301
CN	-12969.529546131933	-7129.64353933878	-631.8552824393664
CN	27967.585159879996	13060.74322860666	1462.2822237869295
CN	-10280.102468318337	-265.05011385836406	-152.17902577369023
CN	10611.813890157153	9755.822593356264	670.1856001261349
CN	1658.9594431775622	810.512327540273	770.4088492052415
CN	42925.80960371901	19775.0503266609	942.4007202811808
CN	24395.875580493943	12620.952079205948	709.0049720808311
CN	28620.38601002016	21068.126923372794	1599.7079737447948
CN	-26129.00689329853	-10048.146813194384	-873.8716533374791
CN	-34496.80337188696	-19114.955191126297	-2169.482521692871
CN	-5570.40831861741	-8738.061025426912	-1180.871653337479
CN	10918.975915307064	6124.791891347151	1005.7549720808312
CN	21868.336733743607	12118.784875079058	1316.978721945141
CN	11176.82595853464	2325.67152992358	1254.07921620036
CN	1156.628454824939	11237.909403253723	518.0480938998389
CN	18913.61204307617	-847.6352681267745	1893.983099247376
CN	-7160.788784418168	-4674.461235074021	-322.5152753343118
CN	-24708.402533216635	-20888.556656136992	-1318.6299012341387
CN	9358.150112635893	6641.428445794154	1688.314470720561
CN	-8782.955913252721	1416.2233307322897	590.8619698418006
CN	16380.74761881432	9051.928685147372	167.56447072056108
CN	-4515.694126157381	714.486723625625	-547.6691524587186
CN	11064.394277509971	6945.150730604655	648.3089747078229
CN	-4385.956369059277	-3018.63549918028	-33.123898513591485
CN	-9480.760487549414	-10615.965327550526	-958.3492797188192
CN	21005.881594372597	7505.64230612274	-88.48852441341842
CN	13792.4521228699	12495.315587689603	1186.753346662521
CN	-11178.9215179233	-3641.053652124785	-490.6096538189941
CN	12137.49009570008	4320.734903004588	435.95421620036
CN	-7460.372559282667	-8570.046924026901	-48.12002791916893
CN	-11072.654827053368	-7664.321982162088	-461.1527756379983
CN	-1752.572507681296	-2696.997677163323	215.6261014864085
CN	19577.207333849976	9947.650853711037	1637.7882265074768
CN	7184.351538052288	3658.9568857250415	1448.3248448207323
CN	-36559.60176813026	-16167.698278495533	-952.4027756379984
CN	578.1722344932205	3623.558466138653	1297.867972562348
CN	13258.270594596775	7766.881281767506	396.211850261825
CN	9800.05795629142	3126.260537493785	793.765346181006
CN	8571.42182434391	5661.265488275691	1399.060600126135
CN	5713.84691231593	7853.796269261264	398.5977251472032
CN	22548.06050839316	9759.807582423731	1276.379972080831
CN	16397.21808095937	6163.579093976878	1425.5912216414526
CN	4626.652325384872	5225.705930192024	152.41709710190116
CN	55755.02282247585	25972.60629047957	2538.507104206954
CN	450.4039581340039	546.0610569271375	48.98472466568819
CN	26774.475336862462	12609.701239436456	2010.2079737447948
CN	62943.43109191343	26432.285548091662	2764.378346662521
CN	33720.75935044713	20951.07852538412	1280.6424783071288
CN	5580.518589676882	4661.436878872424	91.3597246656882
CN	29653.264306120956	12241.538584557971	2507.4743505655133
CN	-30037.5428552056	-15517.25844671049	-2146.5049012341387
CN	6915.486912912224	-246.4394048302638	973.2413412214282
CN	1042.489418017387	815.4789247467852	-1584.7794069789195
CN	-11520.119574541664	-6098.526620129458	66.8008398611546
CN	-11407.887200399273	-6655.588394508057	-252.80778331812508
CN	-14293.576173865178	1276.6712588407972	-507.0867734925232
CN	18373.591154211663	9837.833499176602	308.38047286603614
CN	-4249.199583462352	2976.3602971387736	-634.4191524587186
CN	-33249.0264210442	-27094.2178635856	-3362.713905618646
CN	-7199.428342384461	-2060.5039786434063	62.782223786929535
CN	-10076.96651114829	-1242.2076904835849	544.683468000012
CN	-1743.5601197888027	93.23887055215891	172.06497150576251
CN	20588.37234342564	5021.46854654068	1012.9295974055876
CN	-9762.754924740497	-4724.591804043273	-394.82252879792577
CN	-7812.900949709787	1486.8356583923742	-305.11789579304605
CN	3505.52031039173	-3979.489993226729	594.0486006076499
CN	16712.87335519318	15371.37110012109	639.7385952601107
CN	39435.92560677647	12931.410531755537	2254.367972562348
CN	34558.38037941037	20446.421018364286	1856.939470720561
CN	3318.022161444911	5652.701422607119	-205.15227485279684
CN	11531.33583160449	4635.675821618279	558.8990948628689
CN	-28723.23039163332	-8428.481814951345	-1352.371653337479
CN	-12524.704785857231	-961.5850889435096	-517.9311578998131
CN	40371.97727976326	7787.10957500276	2505.956348326483
CN	19296.24823258727	-1919.732975114297	1197.034468963042
CN	-11184.52878830611	-6672.596388905004	-1693.5234042583725
CN	6821.428096823365	2293.107868006148	-298.00265605802633
CN	17761.23028381169	8867.35789510567	580.7265957416275
CN	-23418.593911377717	-13338.876043792116	-1409.8940328787469
CN	35706.69168114677	22403.02021490196	865.1244701454889
CN	14377.66594174903	11094.370250440204	959.755472866036
CN	-3916.2351361604233	4767.362448065265	131.52622106638228
CN	493.915897905099	6964.00137489484	88.01971756063358
CN	-22910.294333907368	-13579.901094369388	-1616.9350284942377
CN	-414.40460689997417	10026.315267161452	339.0404657609797
CN	-10549.2230514462	-9620.136902203723	-251.6647810790928
CN	-1261.1356613910757	875.9002209272876	711.921468481527
CN	1441.7410739914922	-2849.8533990348515	572.1239693602856
CN	-38642.92054623991	-15723.832580427916	-2249.8040257736902
CN	-6399.080825540703	-5240.445565284259	-215.4639056186461
CN	6835.025525324658	7702.599834519991	1069.7265957416275
CN	-36423.03844816433	-5894.7313120623	-1512.683397153318
CN	-6286.782179762027	-4248.555324373578	-54.78165215503213
CN	-1782.735728219297	2880.444120006112	210.33359350259525
CN	-11123.9215893886	-1893.654230334156	-371.7242797188192
CN	2238.1408327200334	2911.16095840231	-343.7565266524489
CN	672.86482325205	1418.6948947320052	109.76971756063358
CN	-2920.231309094379	153.65602832844888	-823.0169007526238
CN	-16087.688212719717	-12248.897954046202	-1039.8204025944124
CN	-16919.13277278596	-12644.1732704507	-1401.6238985135917
CN	14477.152693706012	9068.059542357165	54.03172300172628
CN	15948.021079154074	3215.93114714924	954.9175978871026
CN	-9920.790956887477	-2137.57791409333	-391.75490123413874
CN	1275.6928538662614	-5467.729675378898	-960.229781654165
CN	8469.296086894872	2665.2995764938387	781.8908469662092
CN	-13256.153847139882	-3852.052900192997	-670.92078379964
CN	-46997.21046224676	-17847.45143330004	-1877.6440328787469
CN	12761.861605064449	1284.363706837612	193.81884210018688
CN	39551.39705616626	24920.060194393474	661.896348901555
CN	-5783.060630628344	7725.883748150547	1658.3329737447948
CN	3185.0328214150213	2572.646923396096	1040.978721945141
CN	-22342.78609068686	-14696.862491220903	-927.7980230531448
CN	-22071.077551499096	-12543.958538403138	-669.7302824393664
CN	-24594.690439492755	-12160.369786180236	-1739.588905618646
CN	12888.053200225697	15563.24847887567	629.4290966203844
CN	13837.95705645185	6037.757412116422	29.566602846682144
CN	924.7444771766897	11169.952183503585	209.83959030053305
CN	-16918.682867097436	-9196.911150520013	-420.3552824393664
CN	-17172.125098403718	-4590.401854400436	-1431.8345342390205
CN	1824.1380155649967	759.740186838666	377.3089747078229
CN	34342.91469400213	16538.750197574802	3117.1899715057625
CN	20650.0035493426	10318.56071681103	1373.3684733475511
CN	-13617.903227779956	1628.8556121602303	-452.66428029389135
CN	13550.5928414909	8862.978283553122	957.933468000012
CN	-16337.111473742989	-2875.2832352608675	-1059.0010306397144
CN	5323.010758705495	-3841.905002980682	-562.479781654165
CN	9098.12865897044	7604.852277509286	980.630472866036
CN	-5011.419480746612	1941.0658356413187	-1053.2341530337908
CN	-38449.375546587806	-18872.66027475326	-1719.283277573344
CN	-8501.352098369593	-13446.410486346518	-418.8389056186461
CN	-34767.78518456439	-13524.015779003545	-2257.7199083391934
CN	5321.867745333875	3038.509417157169	191.5693488079978
CN	-20304.47032265927	-13886.266824005465	-1214.3017805975778
CN	-35105.738880888064	-15172.737517922942	-1635.435529279439
CN	27726.944412404235	17315.502724070247	1206.253346662521
CN	-24276.361101010876	-6966.278484325609	243.60159574162756
CN	20803.10111888207	6487.560990044425	514.8559671212533
CN	-12794.48776903731	-8449.079497902101	71.183468000012
CN	-6286.238255615492	-3546.8735401628364	-402.1052824393664
CN	-19820.914851266974	-11989.536629843918	-1551.9454025944124
CN	-4994.145948807651	-9902.2783211395	164.14471756063358
CN	-11527.457461647631	-1921.961026427729	-106.18502849423749
CN	-21212.852118302384	-10793.80685175766	-983.7952770918292
CN	-1643.675180555554	-6954.608448275016	211.56884210018688
CN	4434.30210939041	5965.662656776607	442.87234394197367
CN	-16980.208185037394	-9021.835285124209	-650.1871546977527
CN	811.3079479543085	2534.7672368317144	-237.6582775733441
CN	15259.801832803816	13764.948557890091	1815.8193488079976
CN	-25344.20705883636	625.1355440041225	-681.1091530337908
CN	-27205.7146871108	-13771.765644058076	-1155.8329028980988
CN	10140.211863509088	-6749.6148055193335	521.8455930210803
CN	1313.061014660023	-47.16948215557204	1017.6774712020742
CN	-5353.114806117985	6814.687968731581	270.4890960453158
CN	43564.867802167166	14489.51846793991	2142.7369698418006
CN	-40342.05027399337	-23471.38148450236	-2154.175155179268
CN	-18369.94171986179	-10107.69666270398	-805.1255298545111
CN	-24754.401835928147	-6394.883142968349	-1806.369527133964
CN	-7859.571103950002	-5727.894886287249	187.52184968675647
CN	-17140.564984460303	-12715.156992014294	-1180.4595342390205
CN	-11611.985140623612	-11412.654338680208	-1347.996653337479
CN	3464.03352965464	11375.751639198395	1045.6163412214282
CN	8188.056687171309	13623.464840404413	1505.42360060765
CN	-1358.9315605115262	-5905.551968277403	-707.2750355992939
CN	-17736.235290617245	-13408.993618219143	-821.6484042583725
CN	6038.419423056388	8699.014567914113	-1380.0414064974048
CN	-13081.825186754431	-2892.38855076411	-344.92078379964005
CN	17764.005459135486	-1953.3493704078137	522.1512210663823
CN	-30399.696737954248	-13492.826385089458	-1696.4579028980988
CN	-30648.34581830981	-5565.925952075035	-1999.8552824393664
CN	-15174.19853291026	-411.7611026268569	-510.2777756379983
CN	27820.88236696008	7712.786430144959	1541.8128453022473
CN	3102.6904330593825	6488.98362273963	751.8499644007061
CN	19369.045223153986	8001.277207291641	-588.2750355992939
CN	-25813.75253273241	-8252.502047521863	-92.07040259441236
CN	6903.845997561875	7595.860367281886	879.9318425817
CN	6249.209440419159	4149.203129203408	383.4394707205611
CN	11030.529865345685	6330.4771671740455	1866.0732194024224
CN	-3332.7501674643136	4184.680024065077	-21.44590337961563
CN	15613.25282420835	6596.578051868943	834.0933478449679
CN	-16054.975934935092	-9152.728254589269	-1261.4781503132435
CN	4457.471264147229	1480.358943567844	405.8559671212533
CN	-2046.7174266114307	4337.398407368222	-2370.9164064974048
CN	-320.411092669412	-1265.918088334511	-404.0867734925232
CN	3491.638591470284	-4021.2628196601145	1119.298093899839
CN	-32234.032956628333	-12324.727403054814	-2254.350905137131
CN	2161.511476321961	-372.8044556988025	-304.7199083391933
CN	-13224.80389360161	-10409.333905614289	-829.1135244134184
CN	-3095.5594800849794	-2722.537272810805	-427.5452770918291
CN	-3353.948920996656	-3262.949333596407	-513.4202770918291
CN	-35228.514003305376	-9838.144909129798	-559.0332775733441
CN	-17968.612504648307	-8032.175846958096	-734.8552824393664
CN	11547.690509545326	13225.87817321431	509.1184733475511
CN	-20808.838762040657	-7994.746172009109	-842.3121546977527
CN	-8492.65035981717	-847.1072461262229	178.61797256234786
CN	-12720.313580402144	-5350.921232125693	-1652.2422819578514
CN	1427.9813648890122	-291.7900506125443	29.76584696620921
CN	10478.89673190232	1938.388763356168	746.9890960453158
CN	-13307.303189462373	-11345.583833241632	-824.8635244134184
CN	-2323.6322031645395	1037.123792452665	-258.45303073326977
CN	-14202.398460371189	-7541.107821605488	-482.0600284942375
CN	-9834.550290607178	-7752.887583825592	-795.9410252921771
CN	-10084.118465149775	-2506.599594540079	-415.95577669458544
CN	-4041.6525281658687	-1753.1497468441958	195.60209652682897
CN	-13118.210680469349	1015.1140998023038	-752.0190328787467
CN	-37580.39344772452	-19175.31880859015	-2659.771278054859
CN	-3804.4961905135424	-3754.097925068229	-728.8427762130705
CN	77.54279567097547	-1847.40854336106	472.79860060764986
CN	8021.628348357946	3222.252845898445	1298.3723439419737
CN	-21903.103936230294	-14003.604239030872	-1565.32639939235
CN	-8169.85559609835	-6449.782676367802	-124.7897810790928
CN	6140.24815280622	4604.373936860502	41.36797256234786
CN	1100.658109054726	5908.172848459406	581.8106001261349
CN	24940.202874801675	16281.689014298492	1798.9890960453158
CN	10362.365704600932	12242.383473782931	987.1059671212532
CN	10469.89320929002	3901.96025698421	468.2882265074768
CN	-9581.13986170772	-4776.72526858779	204.33134832648284
CN	-21079.619432464853	-3180.744036005693	-815.7794069789197
CN	-19914.486657408823	-8473.751415544713	-613.5005298545111
CN	-19451.762308735284	-6222.154874267668	-1738.2117734925232
CN	22407.39918621496	7975.593539315014	700.0993505655133
CN	18325.78570822737	12811.770651589162	182.98096712125331
CN	-3593.8619263008004	-55.26001572153473	-650.7565266524489
CN	-2281.785340357601	-879.8236193539633	-228.18502849423749
CN	17072.58602007001	6646.449687487984	1787.4219692667302
CN	8182.66797430467	6373.446651025122	-910.6238985135916
CN	4571.449182633893	4263.704451769328	-113.14403287874666
CN	4980.029966928181	271.0043394846871	593.32921620036
CN	1359.592962950759	7622.92764155849	725.8843434604587
CN	12295.154326536722	-1026.1367905504303	102.97709652682896
CN	-23673.16366325252	-9957.93693779796	-1198.6260306397144
CN	-1023.0740976969536	-2331.809126241933	488.8002260259618
CN	26959.651708109595	14589.188774589971	2624.2265957416275
CN	22202.96697113235	9190.828463852726	243.2920971019012
CN	-7800.199265570816	-6737.682189206549	-926.8509051371312
CN	-7134.691380553704	-7374.735185329264	-382.1091530337908
CN	7647.401925088925	3174.734321157885	545.6654657609797
CN	-18456.42181027285	-5773.2123007228365	-664.1255298545111
CN	-12100.615902006131	-5326.287553463815	-513.0517805975778
CN	-3491.317576103785	-248.45154633533093	-579.6299012341387
CN	-22633.454834062024	-6452.052478346057	-1717.2609039546842
CN	40912.362143412	15449.150575001651	3046.335218920907
CN	-9075.82014901287	-1780.5714669105073	246.15509166080665
CN	1307.6762433359108	1491.4585801738722	649.7413412214282
CN	-3143.6347995303804	-4121.602792369929	-32.63640473988926
CN	16516.925313421292	10516.800938556014	-416.07252879792577
CN	-14434.015418315596	-7306.824816365886	-776.6299012341387
CN	3387.1206827606948	-5265.342033211215	-745.7302824393664
CN	8849.39429509337	-419.86777115101	1072.5977251472032
CN	-23867.07330248959	-11062.301102747108	-2400.086773492523
CN	-2441.5920449161204	-1408.2467591177556	-598.9781503132435
CN	5490.440090355842	8284.398705236774	707.6943488079978
CN	2756.3104943147337	3793.3551657930657	-326.76903287874666
CN	9989.29068839323	425.4235365836648	850.6507202811808
CN	-19260.541835050182	-6089.383540477575	-925.7325216928712
CN	22098.58018207946	15287.57244778541	1639.9662216414526
CN	11585.28995796165	16069.544192128364	887.214590300533
CN	12444.116817787988	4277.871439614566	237.25497208083107
CN	-9323.208727680523	-7457.317400607382	-835.4475287979258
CN	758.2515291100717	910.8028725666228	196.53446896304197
CN	15636.612780583178	5596.773534561857	676.339590300533
CN	982.8233166961872	4725.433005936589	-961.7717788400624
CN	41851.18368747874	14727.362928139482	2296.7817230017263
CN	-32889.9799601633	-16400.396806586665	-1812.2897810790928
CN	12818.644829249446	4655.8022148495365	1156.439470720561
CN	-14750.342424570845	-4646.475029884736	-508.63202743765214
CN	-3322.3555991752078	12139.670660002506	1211.0540966203844
CN	3125.867152786581	-777.9980163474829	547.714590300533
CN	-20840.56308737275	-5150.378231789946	-243.7139056186461
CN	-18431.197304200323	-14779.43539070114	-1260.088905618646
CN	11707.407626780332	355.7609188130445	1448.8477251472032
CN	-11044.666937456905	-5520.0015308627335	-60.3880301581994
CN	-7904.456101181277	4293.51877933956	399.4422166818749
CN	-3882.326251313498	-1009.547169203157	-865.6052824393664
CN	9108.31244675102	2840.8276402997435	990.7762210663824
CN	-15689.741226441603	-336.9621302278392	-645.615155754338
CN	-1898.9468330650416	2379.097106124289	207.19221668187487
CN	7001.357786167442	8835.557139389988	264.727096526829
CN	6477.258424332977	10512.405026473978	-85.04578379964005
CN	-33635.79858270756	-20598.771897040497	-1392.3040257736902
CN	15783.953006038935	7920.729491586986	1887.0688421001869
CN	2986.619285762252	8174.35654967661	448.9787219451409
CN	-4155.714967548061	2548.3752096126555	-351.6052824393664
CN	-6373.968959829916	-4376.894914871198	263.1288474477242
CN	-3820.062283339125	-3053.189868827292	-156.41640649740475
CN	-11608.50201402526	-3941.758052381047	-921.6997739740382
CN	9709.398056657725	-395.4133358962136	216.1343434604587
CN	-2330.611943455995	1229.632644661775	267.21622164145265
CN	-18396.58925410817	-3668.2894197761343	-602.2609039546842
CN	-7840.338409669115	2989.227008528789	322.2003456059356
CN	1738.183357076312	-1100.9983259790606	-1025.3924015378252
CN	-13864.900505521422	-11369.961273564026	-491.3700279191689
CN	9642.890995894151	10802.65710267151	721.138720762694
CN	-18149.47300463484	-6360.722858993264	-1313.5845342390205
CN	-39973.32969683033	-11419.512284655037	-2406.15440697892
CN	-19973.73232578038	-5666.869602833176	-128.84927971881916
CN	-24730.15005431036	-14924.103881268136	-513.7139056186461
CN	48405.78833638196	26744.714321127	2813.3455930210803
CN	-8583.316551763273	-5203.071879526717	391.7347246656882
CN	1310.9848504056863	788.5972544648685	337.0338492052415
CN	-25295.88166100308	-15058.36286971561	-913.365155754338
CN	16469.197638922837	8501.278302609106	-491.6931574183
CN	-20160.590092698432	-2404.650742051279	-559.6364047398893
CN	-15185.600773862505	-4891.062003088198	-304.6075216928712
CN	-3622.50002440525	278.836273499066	-170.22865109844497
CN	-12457.177269951411	1024.033988346666	-642.9366539125494
CN	-1653.3801651887188	4482.574833332983	-1107.42078379964
CN	22682.689444858814	7485.4827950568	1185.6408469662092
CN	9399.319814976392	5967.338868506427	240.1447175606336
preterm	-9261.008205010325	-3938.081145237317	52.21672242665591
preterm	-18599.869155763008	-18892.140164803524	-1491.8121546977527
preterm	32964.68756139511	8988.577480315726	1075.71235104703
preterm	-54963.67274542589	-37352.60056311397	-3500.5010306397144
preterm	11146.315134441364	-2665.607182304724	673.0649715057625
preterm	15131.92191891349	-1606.3840349325474	234.78009166080665
preterm	54773.47976296948	8288.657023922104	242.6670971019012
preterm	-16151.319549766806	-5827.288057714613	-1093.2057766945854
preterm	-22171.530394348894	-10946.0301582955	-2130.140275334312
preterm	-14126.37331814834	-41411.82071531354	-1187.406652155032
preterm	-7364.36281576092	-7337.066725791112	-258.7794069789197
preterm	-10602.572715143178	-10482.791772147946	-1839.2117734925232
preterm	3403.1795777032967	-2117.162111898957	432.9258398611546
preterm	-104.41428143405938	-5473.42553271784	206.9110943813539
preterm	13997.752036335847	11200.960790958095	1042.7642215478973
preterm	55806.2606780529	18224.46633277468	2950.8149715057625
preterm	3089.6649124252144	618.6016946319432	494.66922330541456
preterm	4364.290203580138	1976.1697669633288	-709.3121546977527
preterm	6386.283629580459	11166.52540021068	-166.62603063971437
preterm	12272.42290162103	8234.580652987279	1691.4192233054146
preterm	-18812.07717731741	-18195.1640339203	-1386.9906565395413
preterm	303.24763256000006	-7758.7012760262	1080.880472866036
preterm	22512.87966607953	10796.836287724816	824.046468481527
preterm	-5506.044054836006	-2872.472241853393	-589.17078379964
preterm	-5737.323461456894	-2999.2879384289554	-1056.04578379964
preterm	-20640.779053515464	-18987.77435510365	-1646.9557766945854
preterm	43866.313185486535	18402.27797583354	1724.4438421001869
preterm	-4127.637765626336	8865.156417629492	306.6119698418006
preterm	-24400.461610921197	-17349.53161013323	-448.8384048334429
preterm	40826.91734645379	20382.21151916661	2290.138720762694
preterm	-247.08593174620185	1483.3999553143658	305.4459742263098
preterm	-13486.64387299717	1960.1005036731517	-607.8492797188192
preterm	-14182.295614980132	-12088.514512006848	-1335.5190328787469
preterm	-1653.52269419987	-187.90222050821467	416.6267153216013
preterm	-2546.6022540123377	800.5008694380522	988.3783466625208
preterm	22199.76690743212	6298.058079078764	589.5425978871026
preterm	8887.742077184026	515.5361838786484	-132.75265605802633
preterm	19018.346787138697	8798.149841916296	1324.478721945141
preterm	-23489.623732011794	-33773.56951736631	-2793.4027756379983
preterm	-31617.60264467643	-20723.89366167398	-1771.1336587785718
preterm	-37589.74714551073	-21564.707653983816	-2664.6970280127225
preterm	4090.960587894952	-1335.8426317191188	-173.566531999988
preterm	-7012.862542902381	-7430.64088731345	492.3990948628689
preterm	23671.25609442615	21061.50257345043	2096.341722426656
preterm	642.5074086461682	-10387.026308633402	-541.5190328787467
preterm	7450.00578222741	-8155.359597437084	-1128.0272748527968
preterm	6183.996890506503	3047.588773303796	741.8499644007061
preterm	3166.1739905624127	-3063.1989858817838	438.9749644007061
preterm	13292.366589086943	-2670.027680993648	293.1075984621748
preterm	26966.91733851604	4682.050445748464	2467.8209742263098
preterm	-12632.198890812317	-8643.040129028712	-438.5109039546842
preterm	3237.405781072041	-721.8843282817543	764.577590782048
preterm	45432.57092877943	22604.21899969234	1999.036094381354
preterm	7116.429181557614	-2746.2224506806087	-217.68502849423749
preterm	35914.49746645393	12286.648192124208	1487.388720762694
preterm	-11156.282397562783	-2776.273734742412	-399.3432769982737
preterm	-11978.431358262227	1669.179542917787	-871.0169007526238
preterm	2926.359002427518	-4345.36228475823	378.8619698418006
preterm	41641.972643438	13158.154487122898	1565.7205930210805
preterm	28206.90019683485	10592.629021067143	663.5704734411047
preterm	-9087.714548965712	-6021.79018692649	-811.109653818994
preterm	-9746.310092545114	-1015.4676606151623	304.34609380628353
preterm	13120.73599226703	-327.4426586054178	796.702590782048
preterm	9737.019374598429	13392.640601022678	-203.78540969946695
preterm	50393.70958401763	16072.739801309304	1622.617972562348
preterm	-8336.390952613874	-12770.149535699908	-727.9617734925232
preterm	-1825.287245569285	2175.839821377289	-790.8181574183
preterm	-16427.679696574516	-5395.48409962951	221.638720762694
preterm	2294.952247469744	-6276.894705830666	-371.4639056186461
preterm	14684.30406603709	3953.044854127933	-642.9082775733441
preterm	-658.2006337376079	-4039.645984057977	273.3253456059356
preterm	-31127.660526775377	-18943.311428474568	-2648.199773974038
preterm	56.56828918322572	-2344.5874929797137	275.12234394197367
preterm	3825.6250238151697	5789.391069767924	460.140346181006
preterm	-1361.2520516986551	-5435.090121671543	378.9416028466821
preterm	5946.191456786968	-1153.0640142370685	965.941602846682
preterm	25632.509043791768	14342.624427478891	1286.3133460874506
preterm	11074.392416909075	1505.8741793080844	1229.6015957416275
preterm	46477.23201090144	23146.81358262664	2253.989096045316
preterm	1196.2823892545712	9967.413182536691	-279.73577845210275
preterm	985.1952336728572	-1043.9796216669492	-998.244527133964
preterm	27915.06649208965	10666.756008797252	1779.0688421001869
preterm	16214.104336565855	12427.06187806066	562.6916028466821
preterm	40517.96407002496	14031.24043613601	1879.79046576098
preterm	15337.410400591558	5546.1323484246095	-562.1582775733441
preterm	-17132.275013787817	-10210.4674712813	-363.1582775733441
preterm	36051.92085814648	10490.295096917704	1495.308974707823
preterm	5464.707331963495	4151.235855718405	-877.6527756379983
preterm	-14230.01283710479	-13179.954542982698	-1259.8209033796156
preterm	25548.669595958	13428.40960971448	1999.4825984621748
preterm	-13558.25417169038	-10563.117468153228	-1122.5169007526238
preterm	-35763.077968353304	-16077.307330185373	-2966.389661499119
preterm	5657.985715661256	-5818.923367483105	-1084.8711525522758
preterm	2744.5583823747	-2427.8256738359923	-565.9765248949334
preterm	-14193.61100425286	-12951.172011421297	-1441.8515248949334
preterm	33186.601813234214	18681.871583833883	2026.9563483264828
preterm	8753.254482001386	-1274.151448442848	-944.4044069789196
preterm	8847.271560100984	20310.273290829544	1483.036094381354
preterm	-9725.53627262669	-4487.827822448948	462.1228447271769
preterm	1887.6216577116284	-175.19220912756282	1015.077590782048
preterm	18302.200400601083	-480.5443951538764	1399.9710938062835
preterm	22075.53319360892	10443.834747941786	1322.3788474477242
preterm	-10993.619084459642	-2744.2484734722384	-1078.2281503132435
preterm	1046.2699790071638	-136.1105724000663	-345.8771552728231
preterm	26487.4681910052	19745.693353359573	1515.8968496867565
preterm	-14651.120982906665	36.744225637899945	-1764.828531518473
preterm	-35271.45599155036	-17978.640917746554	-3755.121152552276
preterm	16723.71900733281	7426.774706275843	450.058468000012
preterm	19678.280209581106	18469.98921401617	714.7489693602856
preterm	-4039.526757663261	-7276.103210968402	137.35809924737623
preterm	-51566.80721139058	-27015.04213617444	-3175.806157899813
preterm	13309.840348017984	-2555.921299532143	782.8477251472032
preterm	-4423.763217334374	-4899.578718678851	48.11033850088097
preterm	10956.61592768808	7187.878905141944	6.220593021080276
preterm	11529.912917726528	243.57884908621784	379.7429725623479
preterm	5726.009841755615	9225.66486346032	60.874470145488885
preterm	20914.07912311077	7803.206557869256	951.0425978871026
preterm	15428.294952148426	9226.210864175371	905.1447175606336
preterm	15291.352942254043	6350.651918456497	1225.966722426656
preterm	-24685.916908710875	-23309.5332100838	-2120.0687712534927
preterm	-18629.557559248584	-10332.825462971625	-2574.4437712534927
preterm	-2373.941606494045	-4857.967039112322	-1108.4191524587186
preterm	-11303.37059094326	-10104.756729412911	-251.8880301581994
preterm	-7327.587653113092	-5950.904070162593	184.9869698418006
preterm	13605.069845360003	7939.99565034933	492.1261014864085
preterm	-47222.206864920416	-33022.21114102099	-3301.207902898099
preterm	-27612.48414392112	-13651.534106137971	-2497.837280200336
preterm	-20812.38023021512	-8019.396290111443	-2355.962280200336
preterm	-4016.172630137531	-12416.793525562593	-2191.087280200336
preterm	1025.0575815445336	4931.114715465272	362.8352189209072
preterm	-2903.316990456573	-560.2494266138092	-933.6336587785718
