# Supplementary material for: Heterogeneous, temporally consistent, and plastic brain development after preterm birth
Source: Nat Commun. 2025 Sep 12;16:8269. doi: 10.1038/s41467-025-63967-1 (PMC12432136; doi:10.1038/s41467-025-63967-1)
Supplement: Supplementary file 6 — Source Data [file 41467_2025_63967_MOESM6_ESM.zip › source_data/supplementary_figures/source_FigS8c_lower.csv]

1.0	0.0110663442554727	0.0110663442554727	0.1193863243791301		0.0793088004975546	0.3705266716970334	0.2068742313619982	0.0031432420296362	0.0696003592276605	0.0281735334539686	0.1876615247716561	0.1675251055182338	0.1473073320593216	-0.0293743213237938	0.0482578136033755	0.0072605736030451	0.0964264650262691	-0.105851520423342	0.0499260744522846	0.2210743152621348	0.115138486373012	0.019451464199204	0.1571546217236641	0.0379369659241892	0.1252846880346108	0.0604520522684485	0.0696003592276605	0.2840361692238001	0.1731915649455354	0.1360574764256847	0.2068742313619982	0.0896665056987699	-0.0375443484792491
0.0110663442554727	1.0	0.1590909090909091	0.0249342877745703		0.0189393939393939	0.0993829217729235	-0.0231443216916961	0.0110663442554727	0.0110663442554727	0.0991899501072692	0.0457085195115245	0.1169774000446758	0.0991899501072692	0.0560178330827937	0.0560178330827937	0.017265659009427	0.1702248265527586	-0.0408097394768276	0.0553361493575925	-0.0156947516621315	0.1916319313859616	0.0993829217729235	-0.0168539432230454	0.4300756154038903	0.1367472804110513	0.003598612642396	0.1475512567396364	0.2291666666666666	-0.1125342301811338	0.0793088004975546	0.0380228142077865	-0.0448197490348478	0.0308423677253193
0.0110663442554727	0.1590909090909091	1.0	0.0249342877745703		0.1590909090909091	0.0993829217729235	0.160357086006752	0.0793088004975546	0.0793088004975546	0.0991899501072692	-0.0311648996669485	0.1806268677160435	0.0380228142077865	0.1357355186236925	0.1357355186236925	0.1914918544681912	0.0455056467022226	0.0753410574956817	0.0553361493575925	0.1502211944804015	0.0615331889771436	0.3156869279845806	-0.0168539432230454	0.1225819386899977	0.0701729465267237	0.2033216142953789	0.0793088004975546	0.1590909090909091	0.1105246903564707	0.1475512567396364	0.0380228142077865	-0.0448197490348478	0.0909038206640991
0.1193863243791301	0.0249342877745703	0.0249342877745703	1.0		0.332457170327605	0.1361141705159507	0.1753245805649017	0.319038030685472	0.319038030685472	0.3542765662449392	0.1557602818308222	0.2843543496237561	0.0858485877248829	0.1670387407705507	0.1670387407705507	0.1544084785153054	0.3654976670144696	0.239361842159414	0.486868537914688	0.3009198673890081	0.1999540279108997	0.1361141705159507	0.091836681931123	0.1557602818308222	0.2092476623767064	0.2092476623767064	0.0195604712259591	0.1274419152922486	0.036744725807247	0.219212177532301	0.0858485877248829	0.0306435043569941	0.1679998657495147
0.0793088004975546	0.0189393939393939	0.1590909090909091	0.332457170327605		1.0	0.1714842571768092	0.3438584937052001	0.0110663442554727	0.352278625465882	0.2215242219062347	0.1225819386899977	0.307925803058779	0.160357086006752	0.2951708897054901	0.2154532041645913	0.017265659009427	0.2325844164780267	0.1334164559819365	0.175773650900588	0.3161371406229346	0.0615331889771436	0.0272815863690378	0.1702248265527586	0.0457085195115245	0.2033216142953789	0.2033216142953789	0.0793088004975546	0.1590909090909091	0.1848776638690056	0.2840361692238001	0.160357086006752	-0.0448197490348478	0.0909038206640991
0.3705266716970334	0.0993829217729235	0.0993829217729235	0.1361141705159507		0.1714842571768092	1.0	0.3002179382241546	0.1598815471983358	0.1598815471983358	0.1743475278638858	0.0539773256607023	0.1292085993863739	0.363153143404289	-0.0177344796828136	0.1463094573832123	0.2071206283879825	0.1200872255620236	0.0876124295520315	0.0611221171884402	0.4169751956457313	0.1388338188627415	0.2581453634085213	0.2484114810362439	0.2912637869810173	0.2175296590865495	0.1490309579273807	0.1598815471983358	0.2435855925806948	0.3504627196492606	0.3003116301974676	0.2372827330440202	0.0355889724310776	0.2267302438255309
0.2068742313619982	-0.0231443216916961	0.160357086006752	0.1753245805649017		0.3438584937052001	0.3002179382241546	1.0	0.0877404327566451	0.2068742313619982	0.1991341991341991	0.0716344471632392	0.1681749930365043	0.5194805194805194	0.1542116391962117	0.1542116391962117	0.1664627619754198	0.1566756403155613	0.1664627619754198	0.1321184014463032	0.4608904015642653	0.1235343126383811	0.1114123226837514	0.1566756403155613	0.1387350685566531	0.19317928801566	0.251290130752078	0.2068742313619982	0.2215242219062347	0.3192407697629614	0.2664411306646747	0.2525252525252525	0.1114123226837514	0.1877415210472622
0.0031432420296362	0.0110663442554727	0.0793088004975546	0.319038030685472		0.0110663442554727	0.1598815471983358	0.0877404327566451	1.0	0.0696003592276605	0.2664411306646747	0.1876615247716561	0.1055408164764873	0.2068742313619982	0.125889948530545	0.125889948530545	0.0638166206162387	0.2178827784210591	0.1203726676294323	0.1672127255465405	0.2210743152621348	0.1784860550838142	0.0896665056987699	0.0964264650262691	0.0379369659241892	0.2549499595669353	0.190117323800773	0.0696003592276605	0.2157937129817183	0.1007837920304528	0.1360574764256847	0.0281735334539686	0.0896665056987699	0.1964162230967037
0.0696003592276605	0.0110663442554727	0.0793088004975546	0.319038030685472		0.352278625465882	0.1598815471983358	0.2068742313619982	0.0696003592276605	1.0	0.0281735334539686	0.2625238041953895	0.1055408164764873	0.0877404327566451	0.0482578136033755	0.0482578136033755	0.0072605736030451	0.0356983083288741	0.0638166206162387	0.1672127255465405	0.1402866642527621	0.115138486373012	0.0896665056987699	-0.0250298483685209	0.1127992453479226	-0.0043805834977136	0.190117323800773	0.0031432420296362	0.0110663442554727	-0.0440317537997123	0.1360574764256847	0.0877404327566451	0.019451464199204	0.1379260802027154
0.0281735334539686	0.0991899501072692	0.0991899501072692	0.3542765662449392		0.2215242219062347	0.1743475278638858	0.1991341991341991	0.2664411306646747	0.0281735334539686	1.0	-0.0625667956235886	0.3348484236351827	0.3059163059163059	0.1542116391962117	0.3629615410349863	0.2678474894337002	0.3744032907071394	0.2678474894337002	0.1321184014463032	0.3884787461168011	0.2370938050016134	0.2372827330440202	0.3744032907071394	0.205835689950067	0.4256226589613322	0.4256226589613322	0.4451418285727043	0.4050256296046828	0.1894395776615375	0.3855749292700277	0.1457431457431457	0.2372827330440202	0.1877415210472622
0.1876615247716561	0.0457085195115245	-0.0311648996669485	0.1557602818308222		0.1225819386899977	0.0539773256607023	0.0716344471632392	0.1876615247716561	0.2625238041953895	-0.0625667956235886	1.0	0.0169841555121689	0.0716344471632392	0.1701742519246068	-0.0047270625534613	-0.0124835147125309	0.0106310893386624	-0.0761924863488958	0.3383355467036383	0.0030745022681874	0.0949852150091512	0.0539773256607023	0.0106310893386624	-0.0119658119658119	-0.0424377120942801	0.0305946296493647	-0.0369253134995442	0.0457085195115245	-0.1003035745910007	0.1127992453479226	0.0716344471632392	0.0539773256607023	-0.0013355611265883
0.1675251055182338	0.1169774000446758	0.1806268677160435	0.2843543496237561		0.307925803058779	0.1292085993863739	0.1681749930365043	0.1055408164764873	0.1055408164764873	0.3348484236351827	0.0169841555121689	1.0	0.1126171828369448	0.1722116800484161	0.2446188637051365	0.1382894925142087	0.575594116045931	0.1382894925142087	0.2542643302753055	0.1140437290255791	0.1437178999335918	0.1946978894863169	0.1791077435568455	0.2962791572678359	0.3366660319872159	0.2157277486520024	0.1055408164764873	0.1806268677160435	0.0748354627290854	0.2295093945599803	0.2237328032360638	0.0637193092864309	0.048655845531116
0.1473073320593216	0.0991899501072692	0.0380228142077865	0.0858485877248829		0.160357086006752	0.363153143404289	0.5194805194805194	0.2068742313619982	0.0877404327566451	0.3059163059163059	0.0716344471632392	0.1126171828369448	1.0	0.0846283385832869	0.2237949398091366	0.1664627619754198	0.3199713781092449	0.1664627619754198	0.026991931478277	0.3160670906693369	0.2938735511832296	0.363153143404289	0.2111075529134558	0.3400369327368949	0.5418443444341683	0.4256226589613322	0.3855749292700277	0.4661927655041655	0.3192407697629614	0.2664411306646747	0.1457431457431457	0.2372827330440202	0.2925933894057331
-0.0293743213237938	0.0560178330827937	0.1357355186236925	0.1670387407705507		0.2951708897054901	-0.0177344796828136	0.1542116391962117	0.125889948530545	0.0482578136033755	0.1542116391962117	0.1701742519246068	0.1722116800484161	0.0846283385832869	1.0	0.0931372549019607	0.1964129141353794	0.1629698748311699	0.0642805900806696	0.0814647209173873	0.0102024219088214	-0.03999984000096	-0.0177344796828136	0.0210902190957984	0.0827235946855727	0.1924065440590542	0.0409375625657562	-0.0293743213237938	0.2154532041645913	-0.0960136074640549	0.125889948530545	0.0150450379703621	-0.0997564482158265	-0.0590923100603572
0.0482578136033755	0.0560178330827937	0.1357355186236925	0.1670387407705507		0.2154532041645913	0.1463094573832123	0.1542116391962117	0.125889948530545	0.0482578136033755	0.3629615410349863	-0.0047270625534613	0.2446188637051365	0.2237949398091366	0.0931372549019607	1.0	0.2624790761627343	0.3048495305665413	0.2624790761627343	0.0814647209173873	0.2933196298786168	0.2559989760061439	0.3103533944492382	0.3048495305665413	0.2576249091636409	0.3438755255523522	0.4196100162990012	0.2035220834577144	0.4546062607872876	0.073153224734518	0.3587863533120532	0.0846283385832869	0.3103533944492382	0.1458841404615068
0.0072605736030451	0.017265659009427	0.1914918544681912	0.1544084785153054		0.017265659009427	0.2071206283879825	0.1664627619754198	0.0638166206162387	0.0072605736030451	0.2678474894337002	-0.0124835147125309	0.1382894925142087	0.1664627619754198	0.1964129141353794	0.2624790761627343	1.0	0.178437788555832	0.2299186991869918	0.0155114449208238	0.2160099551189839	0.150437405903707	0.3266288272239334	0.1267571766061976	0.2423523718329286	0.2184575844678346	0.3288047602399831	0.1769287146426259	0.1914918544681912	0.2856177138437877	0.1769287146426259	0.0143856707879992	0.147366528970007	0.1550455981458955
0.0964264650262691	0.1702248265527586	0.0455056467022226	0.3654976670144696		0.2325844164780267	0.1200872255620236	0.1566756403155613	0.2178827784210591	0.0356983083288741	0.3744032907071394	0.0106310893386624	0.575594116045931	0.3199713781092449	0.1629698748311699	0.3048495305665413	0.178437788555832	1.0	0.2301184005054663	0.2454907707703796	0.1800690477436217	0.1333740120668481	0.2484114810362439	0.2230971128608924	0.3526748332782366	0.6781003514169125	0.2633943513768172	0.1571546217236641	0.3573035963285627	0.1332258007420235	0.3393390918158492	0.2655394655113504	0.2484114810362439	0.1462596705554454
-0.105851520423342	-0.0408097394768276	0.0753410574956817	0.239361842159414		0.1334164559819365	0.0876124295520315	0.1664627619754198	0.1203726676294323	0.0638166206162387	0.2678474894337002	-0.0761924863488958	0.1382894925142087	0.1664627619754198	0.0642805900806696	0.2624790761627343	0.2299186991869918	0.2301184005054663	1.0	0.1153242209330818	0.1472583995112213	0.0965276333280444	0.266874727805958	0.0750765646565633	0.1786434001965637	0.2736311723539089	0.2736311723539089	0.0638166206162387	0.1914918544681912	0.0391371211389446	0.2334847616558195	0.0650780345171394	0.0876124295520315	0.3043736796573437
0.0499260744522846	0.0553361493575925	0.0553361493575925	0.486868537914688		0.175773650900588	0.0611221171884402	0.1321184014463032	0.1672127255465405	0.1672127255465405	0.1321184014463032	0.3383355467036383	0.2542643302753055	0.026991931478277	0.0814647209173873	0.0814647209173873	0.0155114449208238	0.2454907707703796	0.1153242209330818	1.0	0.0895928395880139	0.1518348206845025	0.0611221171884402	-0.0760369643979052	0.0740945920221688	0.1592598384179982	0.1592598384179982	-0.0673605766419712	0.0553361493575925	-0.0604405770534654	0.2844993766407964	0.026991931478277	0.0611221171884402	0.0230166436799031
0.2210743152621348	-0.0156947516621315	0.1502211944804015	0.3009198673890081		0.3161371406229346	0.4169751956457313	0.4608904015642653	0.2210743152621348	0.1402866642527621	0.3884787461168011	0.0030745022681874	0.1140437290255791	0.3160670906693369	0.0102024219088214	0.2933196298786168	0.2160099551189839	0.1800690477436217	0.1472583995112213	0.0895928395880139	1.0	0.1222755374760534	0.2462633589774927	0.4015390122814835	0.2760903036832325	0.3674383954175622	0.2886255221975634	0.3018619662715076	0.3161371406229346	0.524560448466066	0.3018619662715076	0.0264204688794801	0.1609074406433735	0.4472744911598289
0.115138486373012	0.1916319313859616	0.0615331889771436	0.1999540279108997		0.0615331889771436	0.1388338188627415	0.1235343126383811	0.1784860550838142	0.115138486373012	0.2370938050016134	0.0949852150091512	0.1437178999335918	0.2938735511832296	-0.03999984000096	0.2559989760061439	0.150437405903707	0.1333740120668481	0.0965276333280444	0.1518348206845025	0.1222755374760534	1.0	0.3396227946772603	0.0176006760792028	0.1663446658789704	0.2279885614887875	0.3515867559955294	0.2418336237946164	0.3217306737947796	0.0139904982685954	0.1784860550838142	0.1803140588199973	0.1388338188627415	0.2256504699041571
0.019451464199204	0.0993829217729235	0.3156869279845806	0.1361141705159507		0.0272815863690378	0.2581453634085213	0.1114123226837514	0.0896665056987699	0.0896665056987699	0.2372827330440202	0.0539773256607023	0.1946978894863169	0.363153143404289	-0.0177344796828136	0.3103533944492382	0.3266288272239334	0.2484114810362439	0.266874727805958	0.0611221171884402	0.2462633589774927	0.3396227946772603	1.0	0.1842493532991338	0.370359274087789	0.3545270614048871	0.5600231648823936	0.4407417131965993	0.3877882633884663	0.1209561598789483	0.2300965886979017	0.1114123226837514	0.1839598997493734	0.4121229293845286
0.1571546217236641	-0.0168539432230454	-0.0168539432230454	0.091836681931123		0.1702248265527586	0.2484114810362439	0.1566756403155613	0.0964264650262691	-0.0250298483685209	0.3744032907071394	0.0106310893386624	0.1791077435568455	0.2111075529134558	0.0210902190957984	0.3048495305665413	0.1267571766061976	0.2230971128608924	0.0750765646565633	-0.0760369643979052	0.4015390122814835	0.0176006760792028	0.1842493532991338	1.0	0.0790398381265772	0.2633943513768172	0.2633943513768172	0.4607954052106392	0.3573035963285627	0.1993916346675923	0.2786109351184542	0.2655394655113504	0.1842493532991338	0.1997076489312625
0.0379369659241892	0.4300756154038903	0.1225819386899977	0.1557602818308222		0.0457085195115245	0.2912637869810173	0.1387350685566531	0.0379369659241892	0.1127992453479226	0.205835689950067	-0.0119658119658119	0.2962791572678359	0.3400369327368949	0.0827235946855727	0.2576249091636409	0.2423523718329286	0.3526748332782366	0.1786434001965637	0.0740945920221688	0.2760903036832325	0.1663446658789704	0.370359274087789	0.0790398381265772	1.0	0.3227239966239447	0.1766593131366547	0.1876615247716561	0.3532021962254171	0.1443930579277043	0.1876615247716561	0.1387350685566531	0.1330728127674739	0.3281028500985393
0.1252846880346108	0.1367472804110513	0.0701729465267237	0.2092476623767064		0.2033216142953789	0.2175296590865495	0.19317928801566	0.2549499595669353	-0.0043805834977136	0.4256226589613322	-0.0424377120942801	0.3366660319872159	0.5418443444341683	0.1924065440590542	0.3438755255523522	0.2184575844678346	0.6781003514169125	0.2736311723539089	0.1592598384179982	0.3674383954175622	0.2279885614887875	0.3545270614048871	0.2633943513768172	0.3227239966239447	1.0	0.4307692307692308	0.2549499595669353	0.536193283717017	0.3035517702440625	0.3846152310992597	0.1350684452792419	0.2175296590865495	0.2398079251220009
0.0604520522684485	0.003598612642396	0.2033216142953789	0.2092476623767064		0.2033216142953789	0.1490309579273807	0.251290130752078	0.190117323800773	0.190117323800773	0.4256226589613322	0.0305946296493647	0.2157277486520024	0.4256226589613322	0.0409375625657562	0.4196100162990012	0.3288047602399831	0.2633943513768172	0.2736311723539089	0.1592598384179982	0.2886255221975634	0.3515867559955294	0.5600231648823936	0.2633943513768172	0.1766593131366547	0.4307692307692308	1.0	0.4494478668654219	0.4696189498326893	0.1622761035895931	0.3846152310992597	0.251290130752078	0.3545270614048871	0.353928738363339
0.0696003592276605	0.1475512567396364	0.0793088004975546	0.0195604712259591		0.0793088004975546	0.1598815471983358	0.2068742313619982	0.0696003592276605	0.0031432420296362	0.4451418285727043	-0.0369253134995442	0.1055408164764873	0.3855749292700277	-0.0293743213237938	0.2035220834577144	0.1769287146426259	0.1571546217236641	0.0638166206162387	-0.0673605766419712	0.3018619662715076	0.2418336237946164	0.4407417131965993	0.4607954052106392	0.1876615247716561	0.2549499595669353	0.4494478668654219	1.0	0.352278625465882	0.1731915649455354	0.202514593623709	0.1473073320593216	0.2300965886979017	0.3718866517786683
0.2840361692238001	0.2291666666666666	0.1590909090909091	0.1274419152922486		0.1590909090909091	0.2435855925806948	0.2215242219062347	0.2157937129817183	0.0110663442554727	0.4050256296046828	0.0457085195115245	0.1806268677160435	0.4661927655041655	0.2154532041645913	0.4546062607872876	0.1914918544681912	0.3573035963285627	0.1914918544681912	0.0553361493575925	0.3161371406229346	0.3217306737947796	0.3877882633884663	0.3573035963285627	0.3532021962254171	0.536193283717017	0.4696189498326893	0.352278625465882	1.0	0.1105246903564707	0.352278625465882	0.2826913578057174	0.2435855925806948	0.2710881794804385
0.1731915649455354	-0.1125342301811338	0.1105246903564707	0.036744725807247		0.1848776638690056	0.3504627196492606	0.3192407697629614	0.1007837920304528	-0.0440317537997123	0.1894395776615375	-0.1003035745910007	0.0748354627290854	0.3192407697629614	-0.0960136074640549	0.073153224734518	0.2856177138437877	0.1332258007420235	0.0391371211389446	-0.0604405770534654	0.524560448466066	0.0139904982685954	0.1209561598789483	0.1993916346675923	0.1443930579277043	0.3035517702440625	0.1622761035895931	0.1731915649455354	0.1105246903564707	1.0	0.245599337860618	0.0596383855601136	0.1974583464690524	0.1799869179346302
0.1360574764256847	0.0793088004975546	0.1475512567396364	0.219212177532301		0.2840361692238001	0.3003116301974676	0.2664411306646747	0.1360574764256847	0.1360574764256847	0.3855749292700277	0.1127992453479226	0.2295093945599803	0.2664411306646747	0.125889948530545	0.3587863533120532	0.1769287146426259	0.3393390918158492	0.2334847616558195	0.2844993766407964	0.3018619662715076	0.1784860550838142	0.2300965886979017	0.2786109351184542	0.1876615247716561	0.3846152310992597	0.3846152310992597	0.202514593623709	0.352278625465882	0.245599337860618	1.0	0.3260080299673512	0.1598815471983358	0.1379260802027154
0.2068742313619982	0.0380228142077865	0.0380228142077865	0.0858485877248829		0.160357086006752	0.2372827330440202	0.2525252525252525	0.0281735334539686	0.0877404327566451	0.1457431457431457	0.0716344471632392	0.2237328032360638	0.1457431457431457	0.0150450379703621	0.0846283385832869	0.0143856707879992	0.2655394655113504	0.0650780345171394	0.026991931478277	0.0264204688794801	0.1803140588199973	0.1114123226837514	0.2655394655113504	0.1387350685566531	0.1350684452792419	0.251290130752078	0.1473073320593216	0.2826913578057174	0.0596383855601136	0.3260080299673512	1.0	0.363153143404289	0.0304637185095557
0.0896665056987699	-0.0448197490348478	-0.0448197490348478	0.0306435043569941		-0.0448197490348478	0.0355889724310776	0.1114123226837514	0.0896665056987699	0.019451464199204	0.2372827330440202	0.0539773256607023	0.0637193092864309	0.2372827330440202	-0.0997564482158265	0.3103533944492382	0.147366528970007	0.2484114810362439	0.0876124295520315	0.0611221171884402	0.1609074406433735	0.1388338188627415	0.1839598997493734	0.1842493532991338	0.1330728127674739	0.2175296590865495	0.3545270614048871	0.2300965886979017	0.2435855925806948	0.1974583464690524	0.1598815471983358	0.363153143404289	1.0	0.1031351201195324
-0.0375443484792491	0.0308423677253193	0.0909038206640991	0.1679998657495147		0.0909038206640991	0.2267302438255309	0.1877415210472622	0.1964162230967037	0.1379260802027154	0.1877415210472622	-0.0013355611265883	0.048655845531116	0.2925933894057331	-0.0590923100603572	0.1458841404615068	0.1550455981458955	0.1462596705554454	0.3043736796573437	0.0230166436799031	0.4472744911598289	0.2256504699041571	0.4121229293845286	0.1997076489312625	0.3281028500985393	0.2398079251220009	0.353928738363339	0.3718866517786683	0.2710881794804385	0.1799869179346302	0.1379260802027154	0.0304637185095557	0.1031351201195324	1.0
