# Supplementary material for: Heterogeneous, temporally consistent, and plastic brain development after preterm birth
Source: Nat Commun. 2025 Sep 12;16:8269. doi: 10.1038/s41467-025-63967-1 (PMC12432136; doi:10.1038/s41467-025-63967-1)
Supplement: Supplementary file 6 — Source Data [file 41467_2025_63967_MOESM6_ESM.zip › source_data/supplementary_figures/source_FigS5b_upper.csv]

0.0879245158685404	0.279015900940783	0.107691501871063	0.0376190948312434	0.55835988521099	0.0709602037525816	0.0439519864450978	0.0404572850772903	0.0161734386534598	0.0074789208676649	0.519594156544773	0.210263078954855	0.251089778076196	0.0476685284869399	0.036601436155029	0.107268785048699	0.17728276343417	0.305016086403993	0.45322526984727	0.0540855650366072	0.126683850332633	0.0353340366552045	0.261488569315503	0.226619442091032	0.363425824101506	0.246582408283712	0.208077874052707	0.0271959076884284	0.0900826141705608	0.351144644955562	0.818610722932568	0.356955695362693	0.12787649471024	0.149541944393516
0.408031605673536	0.363532883984169	0.94837656435342	0.937402635410624	0.161742765194725	0.913505496684482	0.805325204643555	0.504363853861621	0.298424423287877	0.925404066095678	0.437913600922032	0.688133995980886	0.159237399136403	0.739455460857326	0.713030111231071	0.927661327492178	0.812503572714208	0.348544432415135	0.928003009707862	0.981091440235482	0.632341459393779	0.0401544800066529	0.930413637156032	0.840388815923285	0.810196056366228	0.951538916267349	0.984319826087061	0.832995347938538	0.640129439864758	0.958466535069215	0.701996398315814	0.871615365913358	0.718252304546771	0.240653209609077
0.974097303175615	0.68489271710327	0.56671849733283	0.829127292304807	0.993224981956957	0.744956951162603	0.640532567067837	0.2794164212592	0.649520574741992	0.624766396052654	0.744390694259662	0.910437270724115	0.547000590017236	0.771406010898658	0.801714771744737	0.451946862259758	0.831598355674663	0.707348039501688	0.532855659359734	0.81637009405495	0.638471191803644	0.0604779371616147	0.637144413246316	0.712794728642568	0.80941689230274	0.903297436990415	0.403424739384856	0.54361574301973	0.959668796034147	0.768920488475167	0.994764954066912	0.887210766706422	0.969038811546545	0.756775491364628
0.565885372688368	0.399814562044637	0.31325368110717	0.978914630132905	0.260562808090121	0.38198415406048	0.720723465177485	0.915484127178925	0.907762780116165	0.546799791950512	0.168723990988058	0.840157375508991	0.970382995534581	0.341547863703924	0.949094987474865	0.83246496739319	0.192403440544794	0.405426983631423	0.106404599717453	0.767384849967432	0.605317557022698	0.505317965320022	0.510851071170019	0.669518988619813	0.171572522181754	0.216015315193724	0.438131294407478	0.257451603424575	0.793912988880984	0.445456733822425	0.236073077364166	0.119612021248117	0.727160239575967	0.273932249113224
0.6978965539137	0.747763072089862	0.687858385172912	0.45449350236365	0.301711869245358	0.156378522206207	0.404174701348699	0.401470532332073	0.442086490652735	0.502248498096442	0.164873942939355	0.374713471882095	0.313883459171635	0.666846003193864	0.494338601691039	0.664824596119311	0.851612223862235	0.293991845178339	0.958259869614735	0.635868518898706	0.24344084484924	0.936311083836623	0.894070519462576	0.553305539327597	0.772984250640765	0.444279590737556	0.754989361127735	0.355197517125967	0.84501930466676	0.613217234814848	0.0768069976448329	0.15379929500164	0.559976512218366	0.267988848906465
0.295577073771684	0.0817698395066229	0.221875980408316	0.776255875644424	0.59617300459878	0.524487848122797	0.229057253590697	0.599799322631196	0.716756301909293	0.287657856105625	0.106192763083572	0.470765723992528	0.74136137654401	0.228178021489061	0.246442632701539	0.194885488400006	0.144955990609375	0.390877675892849	0.0223779089442036	0.647384560073146	0.420739997235438	0.461499914349894	0.203270593900214	0.278501394420267	0.872132587610364	0.265923625586827	0.118581520750946	0.326752471153206	0.306467190487328	0.264087435985968	0.382911986981881	0.230041121775657	0.433499614577212	0.253257784702676
0.808369027842679	0.422126567647547	0.535561881404534	0.949454856706537	0.911453770185452	0.514582161123769	0.860906652309175	0.580375453404054	0.346738309509938	0.971420025144099	0.682597619159867	0.942132110515716	0.400106149841156	0.395152800870242	0.987734718715694	0.441033041579313	0.943922040606948	0.916499935442901	0.630675812210885	0.969527586896103	0.621336028935541	0.478498900194935	0.294986465172855	0.620138700842963	0.756565704315924	0.874441998347486	0.666922213922917	0.813981552698765	0.724835233758723	0.416317046081861	0.134378957459801	0.296343341536349	0.353996737861747	0.249277674761043
0.803426237691576	0.513925381218854	0.0468860881287181	0.473976558415713	0.81179119647272	0.463044759276172	0.261118681185761	0.889215349807191	0.260040370646927	0.296029066198873	0.504342027994013	0.700228444929932	0.615249783673632	0.399290972544155	0.34649972839163	0.1201987916809	0.470141814581656	0.202844794184062	0.0209698495708416	0.371482795038359	0.383492453981491	0.512158401974042	0.0892933041757088	0.271879306613608	0.369595173096891	0.164121361628604	0.0183880958692278	0.23075188896108	0.642924559080987	0.325319995261962	0.388797273869674	0.346096767492459	0.454764840159743	0.912277144591204
0.62603274181276	0.912292480236043	0.669117065314447	0.927731704547249	0.903138948653841	0.839264801057955	0.755861616945715	0.832555704749346	0.827565626190822	0.847688783012846	0.687030513449817	0.92299718377603	0.582548984197207	0.689097781397625	0.821446504003114	0.611950813452729	0.792289424182276	0.446373454147251	0.279249846650593	0.987602508004069	0.613567772485844	0.954686548657157	0.523373137169198	0.922245349411064	0.975072014396266	0.715095814226927	0.794662964269656	0.773332305881552	0.786922193327719	0.731809703507889	0.575252124648647	0.81009751547068	0.651544720767846	0.856841552474184
0.068021088573821	0.377350224431721	0.430517046279245	0.27514472232447	0.214108793783894	0.0079526586609197	0.263675246926712	0.148828855014594	0.480388281526068	0.21759600907865	0.53787553315988	0.0221611818856461	0.0225016240946768	0.140109955875671	0.188712250768522	0.532166756129071	0.104392410204931	0.325715967050731	0.184301347744439	0.238312970972562	0.0827492152626796	0.731438864780948	0.208779194252277	0.377637392506197	0.16311662802546	0.173264091454245	0.466946901944125	0.19178009908553	0.218462934548326	0.005861003684526	0.251191368046778	0.0041216403378886	0.235867281868753	0.234362885314809
0.197574746977252	0.291557977363144	0.0465202257535247	0.0353129537374615	0.424567070165897	0.0062639408252841	0.20962632987887	0.0264528369423017	0.768758213194109	0.047891917255935	0.331083391781239	0.0718818086339359	0.326377055607622	0.144563214769494	0.111365796048287	0.0069351486862416	0.0074135520985513	0.0412790363744407	0.105131630763518	0.342455246196091	0.0273176329000236	0.292282199955171	0.0341179602323962	0.115892355003917	0.0604460352852655	0.0364152431931238	0.0218776905526098	0.097579196803561	0.0238716134886815	0.183914621707068	0.067558257248861	0.283610414649165	0.092133148614827	0.0010686561194945
0.0722760211256945	0.0516899953051115	0.0867561224534316	0.497847527679071	0.43852782180158	0.254481646524987	0.0202845479736292	0.109187682652245	0.524277313973629	0.289144655710716	0.216622237031241	0.0636516701373473	0.679223626923933	0.0248528639852548	0.146110962318789	0.190398166669948	0.269297008917057	0.117148306475923	0.113226502247465	0.0410411048191617	0.508666406299793	0.476318743954489	0.0028587284372789	0.201869989068747	0.420340563145229	0.132846283266413	0.370243202298839	0.0115171783129879	0.124961479686867	0.0175914060499347	0.812126832617912	0.423164802738794	0.241867074843187	0.547936514342515
0.357555890449193	0.76653321016124	0.30023107911214	0.568192937355862	0.240611007417152	0.515886491515336	0.112864535588037	0.680747002402262	0.909466833768231	0.399927328275468	0.0440723624391172	0.418960655715699	0.29773232836289	0.406871963637688	0.884414921733466	0.570150956041415	0.327911204348578	0.0536043614154697	0.131172775444576	0.647219013575429	0.132760988881804	0.81517906051949	0.546021229410655	0.433594742809817	0.859198285830531	0.0766791999450063	0.29337649385965	0.0922597821981068	0.470182161587807	0.113004095192382	0.319302425244804	0.238660214753998	0.149903792193384	0.362194380937227
0.483754776505433	0.285414843274631	0.221623748392847	0.269745808993148	0.272504485824616	0.0612038357426145	0.11929508219439	0.0897152500043371	0.84896347769258	0.744215918941026	0.0704964595247068	0.0990038095208185	0.0665233903302033	0.0593556336653008	0.6194016072156	0.561058181988621	0.103400004005727	0.011740921024248	0.0195193326029727	0.0939565761545	0.188262275862124	0.423120502945399	0.0349056360325085	0.123237261568222	0.288612028936331	0.06965140342759	0.134950174433806	0.17591381881721	0.102592742887899	0.32926657155739	0.30842820919403	0.0027202393062505	0.180963618199958	0.383286914312755
0.323836038860579	0.736874919888655	0.0388791150935706	0.140275319869805	0.556702879865641	0.165016421294587	0.227005852150071	0.296186903317232	0.183459571328924	0.299689575217889	0.211947742117658	0.281400814581871	0.397605597826931	0.123334436269767	0.501659041994109	0.311259661237399	0.193185098169689	0.645250537170682	0.402586038408625	0.0936736523283313	0.0359368244029641	0.52988780354964	0.511504693642615	0.0554020409399468	0.814024578155993	0.222763401316874	0.169729604584693	0.324213324710426	0.0669824752092225	0.164349669572206	0.0987915351299349	0.517904184275081	0.389327977279266	0.611352911930727
0.308118220684571	0.951577606288133	0.0662277081496157	0.301286285090453	0.259220349739394	0.367094974576738	0.331946549583137	0.366065237295151	0.630485089250953	0.338432052978051	0.0442479021002336	0.335421668755451	0.258371845595205	0.413174392627356	0.159633674458906	0.667665490689185	0.2296730068302	0.0260000517663324	0.05531115040792	0.606503490873291	0.218488219135408	0.936636952595056	0.312005294977955	0.262190449800961	0.297424657918493	0.0408431769225806	0.0900238224500786	0.206175876815768	0.613165927548627	0.704121250724131	0.18136420524712	0.738117737273255	0.492894499544456	0.228735973456807
0.775237020667769	0.946881094628343	0.226932759811535	0.693838289092685	0.323634540369299	0.905924199633181	0.5790202446169	0.240930757714684	0.603667899022404	0.890911601937193	0.806973377048638	0.639062172521125	0.746004526386575	0.285540199712873	0.926865507022313	0.111179830534795	0.54692646938062	0.54054403921616	0.137138982946594	0.747835103762261	0.283718337045179	0.682559473098955	0.156089553951117	0.461024534800347	0.796147530615104	0.206343222568206	0.0688014505903884	0.647505877728896	0.345912363147266	0.296183817877604	0.37734579676437	0.484593938990667	0.473243339676823	0.570572844426046
0.0822948031919779	0.529696738957741	0.674726436600889	0.835342337661004	0.771740617809735	0.460911796582028	0.269213004884436	0.706467706068457	0.417649856746776	0.56511839029334	0.343835391268349	0.702243199749027	0.824878820377207	0.127188142300243	0.902921016406272	0.370050410009934	0.837933332494864	0.328302201232705	0.843542746181024	0.422445104459579	0.405339667224824	0.496940152367313	0.36609535687146	0.623804387375543	0.476997837444561	0.432596803718005	0.461285480222178	0.123851871881634	0.592076319143415	0.519624076088942	0.50626470431154	0.720342593289814	0.727055844564992	0.852000451056427
0.499642517282455	0.201364035984473	0.064824670773265	0.639262267473802	0.380913974904114	0.528800914818838	0.37132613566547	0.703867300999375	0.0377938829885118	0.892786898332993	0.265883821373499	0.103906013393808	0.277021412539555	0.24131886872585	0.363479439819599	0.309118400638184	0.198742970772532	0.148026971892836	0.101516361446405	0.0457642953589702	0.164601602307242	0.126480630089507	0.139909679564577	0.300480584495178	0.390992353976137	0.212390313282508	0.197538732352201	0.662287091765196	0.60685843332054	0.173982794603399	0.72443892022274	0.80822351126104	0.410532582997193	0.0619981183401721
0.0399152015328465	0.0913730285964138	0.319806084324248	0.503915550364747	0.404087821152132	0.442532278514406	0.124579725515671	0.334975589857341	0.181153842359557	0.871619913345628	0.353593739955825	0.643132476898918	0.928844821740385	0.0420763931725775	0.162647132602748	0.0361474078604216	0.265390120763272	0.0577045914488724	0.120716120489151	0.470321223994838	0.615439180186177	0.368958046367206	0.226070378286078	0.182819364816423	0.38906477538354	0.648294596963048	0.0589181882427946	0.439064806001368	0.278594277392795	0.31843684567595	0.204588502668691	0.11744221561227	0.132851921053531	0.521688328461477
0.134099658387774	0.980233298679785	0.113798468716465	0.656942400935811	0.724754556646229	0.651862227281295	0.449979349066526	0.26499365817668	0.846660278033195	0.760866711130044	0.816881507760441	0.776276217625371	0.288106375187507	0.303137182794279	0.866656198166306	0.395555902777135	0.793256904640322	0.241529050223089	0.30861304254155	0.85947151717606	0.75687742648014	0.81218127880277	0.607188195329908	0.812984767030416	0.317835829964066	0.673268618706661	0.235324477530492	0.900551716725736	0.439624134525619	0.752123676969721	0.25710754312775	0.500685875463102	0.839559029827174	0.551852095547114
0.672666705746779	0.76994267179287	0.258177441223612	0.93397584082367	0.976200695724265	0.687855546076355	0.605668303824893	0.715863599172941	0.571371059392374	0.880672066661326	0.631083473482799	0.780986154043772	0.818845499120057	0.744451114869727	0.514953152703204	0.807043419601597	0.699645825266598	0.248309812094868	0.0287289514641343	0.868302790004071	0.613174962179061	0.760668542596487	0.729236333433296	0.708210606194245	0.451879734989812	0.340821322419011	0.375005669150426	0.49917174199315	0.56717223646887	0.508736020007257	0.741872110993072	0.713833049074	0.669721085535243	0.84562791045917
0.626561470459164	0.156535607101517	0.480487114044216	0.912694682853673	0.503358372259016	0.74092927966631	0.55800379475989	0.76322379715375	0.854918036474517	0.88749169678575	0.497806721035711	0.972410136258495	0.0733860867107548	0.3334088061573	0.718665126820724	0.662555205966314	0.766164756317668	0.58638450405503	0.371351529411657	0.535915101216903	0.77590677613372	0.312236185460375	0.817143744164566	0.893939264772075	0.528909146392006	0.450625033893486	0.432408322102489	0.762048412101636	0.456028747954366	0.483673962206751	0.569603799015133	0.839148632152832	0.765362101705443	0.0658369350001174
0.359243755933824	0.506978808235147	0.203644807495865	0.717939672407583	0.404386811362451	0.422540996767378	0.717293730354429	0.130277294745661	0.460433247207269	0.681756362212988	0.0461962801981153	0.176295893118303	0.197603106377588	0.387547825550969	0.871732777187481	0.231827415849821	0.428143289561598	0.200650362389847	0.070476499675088	0.254763415718893	0.485362771093647	0.154154668742097	0.437542874839141	0.271667787284069	0.568230621819671	0.479528946777743	0.25407217447069	0.631773348076446	0.729122113861895	0.842406410689427	0.360363175067402	0.339973451601016	0.942190342838466	0.154652474563442
0.463094887153685	0.434367362985559	0.790001624666203	0.82287977518226	0.973635162270847	0.771036832873523	0.630145902936492	0.935003077748588	0.0949256694155155	0.715334263121659	0.973024446999676	0.938888627271784	0.999411209067915	0.66921672420224	0.838602274548807	0.277176776029598	0.997727736115906	0.922258055803438	0.500447415152806	0.744804021102821	0.631800096294672	0.482137826212797	0.497784291533134	0.221786597895947	0.792653171539436	0.867573192172405	0.789275389023963	0.299834473271497	0.541024927674747	0.799106559419313	0.959545937485057	0.949889358034469	0.847153661702678	0.995701201150262
0.870160395305513	0.450270115564482	0.437043759112439	0.927014466184986	0.726461959381281	0.0507682375073497	0.477754792843696	0.882695197937377	0.400179155005534	0.919925494833389	0.585757692784795	0.386313709320113	0.813524190203527	0.615236863313958	0.290511712510495	0.816069706149712	0.944719092876676	0.367655860261389	0.698540641214606	0.33793283345279	0.893919531237374	0.839544198176321	0.825236190049068	0.869795963867058	0.423927541745343	0.843839867539855	0.828376005746358	0.935017658339331	0.997675903440938	0.990008751822847	0.307260920027152	0.670773704938609	0.959703508856295	0.609035929890703
0.42904558923407	0.528934727391919	0.98161300091907	0.877161547409533	0.768189628605194	0.513777924641886	0.564346908207338	0.793321365641977	0.367746348748073	0.858833987439187	0.545448162152175	0.514917020739612	0.781770679242215	0.223606905246264	0.497556955342352	0.857716787869678	0.962963108027902	0.623652985742779	0.619110040164983	0.943542448552601	0.493582943151382	0.272957595802435	0.947794382049427	0.879655389307745	0.673019910542033	0.837392159627471	0.88983526748528	0.876015601672005	0.528554229438007	0.484658223125816	0.323152798298276	0.794355703837429	0.37261456071985	0.866151009991365
0.117117624613483	0.98430759466538	0.350669480713136	0.856395534069675	0.832157273937562	0.426274681192897	0.198106227205916	0.0299817649917358	0.907754623104485	0.720660532541666	0.827839011554373	0.699035796235794	0.975580642456851	0.16246620925049	0.974719534654274	0.703555010461162	0.296694105792398	0.823027077178349	0.382360454980511	0.943887745987201	0.86805077306554	0.766763464392999	0.490655229396886	0.567157618587831	0.980706360731223	0.55763209958691	0.58803556875679	0.750917038423666	0.383200898806488	0.457824626107806	0.50393149415773	0.419296450492705	0.422827082541509	0.395072198403574
0.339340383143448	0.425469024282657	0.584491233711772	0.641250718384319	0.427810789403846	0.0720292730582332	0.257286405640797	0.52943246499846	0.972301829266388	0.220544061816731	0.0724233594166454	0.51432936640888	0.208149833054006	0.206094972004887	0.433117197817715	0.765686341661905	0.0761617705016422	0.11522724837941	0.249609485878343	0.817664865613256	0.704884679761648	0.659952000547347	0.587112038399183	0.475238978650237	0.481925630945348	0.263340648029276	0.384820656291816	0.560687715882577	0.691961036840762	0.431166182044395	0.179190972161529	0.846669697250011	0.70705717327145	0.0872910823112096
0.396084429677067	0.0693289808159742	0.148908944521977	0.100025494199977	0.583736612657742	0.25374083659174	0.0169364832530537	0.0053413137074501	0.0202075972724317	0.105160281535189	0.210129334880241	0.371869115655489	0.485189911008481	0.0092450197103791	0.509309679122174	0.0950889159151371	0.334744386669662	0.0329639887269158	0.507232567928374	0.276178776747025	0.863882991371	0.0675379718288498	0.387569247240579	0.230284586842594	0.114333265759091	0.0233803506994901	0.0170143472616915	0.0436562390672515	0.152118686849953	0.0321300750663606	0.0101185321778184	0.284977106776815	0.632715518740445	0.0622032694193168
0.443143433509335	0.461009829633074	0.807433606331604	0.591968145129948	0.105775152371457	0.757618318991357	0.627424541460731	0.699374711292877	0.210152188950641	0.882083644166935	0.445071530237754	0.102958373582604	0.106232765592458	0.855215491780699	0.264044486541365	0.912022033897484	0.619440990763883	0.575060273616135	0.666248763791394	0.141080427921681	0.954623692652091	0.599431131372766	0.914697989968169	0.809469724243597	0.409428559018242	0.453123429833023	0.925902813078571	0.873197916491787	0.784678798966867	0.585467391712026	0.658959799223504	0.316740288981268	0.694885135584282	0.465574416550348
0.775346467833038	0.612890357052626	0.406085503607868	0.96395972082866	0.969971390937672	0.878165351203586	0.829699978152958	0.893848858041107	0.60251764004336	0.886060320551939	0.386956471142053	0.680541696314035	0.322359152043858	0.750265990119283	0.353943870296346	0.742189197609619	0.59325487314205	0.424676358150398	0.305696172457268	0.447581785415857	0.440764897618116	0.635545703449791	0.541678159845314	0.524106787054228	0.1240090005653	0.250882875044291	0.239279747622205	0.767753695611146	0.751275797959694	0.780463895530574	0.842445348188677	0.223474878445181	0.580752148863618	0.373416791304162
0.442603621009294	0.384178239278602	0.234365058458989	0.520122261756552	0.882292723672274	0.327669016610537	0.614182515473978	0.609953037033441	0.216761882396357	0.180506968641736	0.81772772102882	0.13412529649117	0.699498857471503	0.435845944312133	0.706114639514868	0.717436275342572	0.199266341348909	0.417760962481889	0.792631368072718	0.44121987425176	0.639873810911966	0.0819379432069347	0.514257015751283	0.703474115584779	0.255522890608093	0.609643394571162	0.593317490275393	0.946806707191692	0.277291915936934	0.256048210128462	0.698819029163942	0.772834629946942	0.0388640597289364	0.982565547556922
0.434958437230191	0.376629459568478	0.290886595332208	0.0416522580368958	0.0024341382264669	0.186862671377783	0.199728398432439	0.718878639610543	0.59732092676564	0.211301617691924	0.018435968011891	0.388799851896884	0.520239696331619	0.56086741288856	0.773384224417619	0.0010555515335286	0.437973984110054	0.312882996646437	0.425151055864663	0.176404285878229	0.983808267364495	0.963552342389255	9.40786870980041e-06	0.347162360264835	0.782969653367382	0.539479337447968	0.411050497152676	0.032577601924334	0.40712908286141	0.234914742233077	0.87779918741509	0.0023612760454402	0.077103034659498	0.392534296011041
0.179228118693276	0.409402951920439	0.843827813839019	0.900015228150932	0.87013752305936	0.887732829055839	0.423276827367984	0.854856157539539	0.516818135439943	0.566263534508143	0.449246527081376	0.742468042844985	0.103711599335822	0.536191568986814	0.432655420081438	0.773336032560717	0.446866921203742	0.544913595729742	0.262505457298624	0.884417449679695	0.830131127974191	0.593767038574589	0.832148249444236	0.78148181912379	0.0634883893282256	0.578169479492001	0.416338791731821	0.703561831412456	0.756840641681918	0.495713196534524	0.436713251329567	0.3435304010675	0.927011954450723	0.607204768229415
0.0354948611291382	0.481643276118607	0.413578262857201	0.191344976973651	0.764558506572883	0.447620836538501	0.329034306814248	0.264175674058642	0.0205034270862916	0.283455208449728	0.332673433671416	0.203010268688109	0.545311222028319	0.20026997739088	0.13501113227243	0.308806336540185	0.565877523054319	0.260810687764326	0.156630762225187	0.0787674243141943	0.326856385104306	0.0155282642987005	0.285528033674446	0.391041265267292	0.0538937497162007	0.403125075075174	0.18848918020556	0.446705359675606	0.295808171311613	0.0860627315486324	0.22964319242975	0.713107393289132	0.372381784214659	0.653005708509753
0.0892092849949181	0.805523166871165	0.121693740281029	0.836767722156191	0.682341837060308	0.569508584883161	0.719410791708023	0.94484296884048	0.308636805106061	0.777795638701056	0.0466953612636075	0.0659446642540859	0.975661308770668	0.737324612946962	0.297987392419794	0.331476448417577	0.222447065270404	0.113181514696519	0.124517271711838	0.4577951354271	0.369927700548852	0.289872559464786	0.186180831897016	0.360364915643564	0.8670581868503	0.187783761433404	0.124350296226488	0.424518902110027	0.650982334787048	0.284073608288414	0.591565789870467	0.6077793300747	0.267637553985659	0.416492454690571
0.838571783145486	0.570511057844358	0.611063259739115	0.670499820425181	0.588272532001363	0.873970165176213	0.994983808360106	0.983825521180973	0.853833483289028	0.996907702599503	0.930447178664708	0.783511460947454	0.898332526632682	0.915952382681004	0.999342622489234	0.897921033316114	0.604684002372512	0.999675278538048	0.825651938008243	0.743281283997954	0.532442358170718	0.535649770367974	0.863784252415402	0.92283015417029	0.608660748292241	0.713062792906402	0.87663613993363	0.864529591793232	0.699298592938162	0.943032567548463	0.857747637471397	0.713728706043576	0.661635481976037	0.324447126112322
0.143944303499996	0.0396798419053471	0.723221092314306	0.0893509636113939	0.487942046055197	0.694977450855852	0.9317689334722	0.705083274944253	0.509552056416957	0.544937403633134	0.143591648478546	0.214182542634938	0.664633524217006	0.475561884828912	0.624459298570306	0.965458638405679	0.983110072351231	0.868652372757329	0.742166457954065	0.290262096576189	0.842432571615296	0.210759056623005	0.7982902935054	0.839783710144325	0.422585772504573	0.55729626908079	0.578039532724925	0.752150227541597	0.765130814887236	0.755616391062397	0.417311591733641	0.200408952576104	0.747517477429632	0.698722611155183
0.904299976878586	0.437127701657587	0.879203616558955	0.909340147895196	0.916787076343461	0.97363655248197	0.995906939754769	0.997543798418477	0.991850104128167	0.99928625580117	0.996145676744013	0.945313001670492	0.971667255951146	0.858686218399769	0.393584803463828	0.983887869253066	0.77350508637632	0.779658714729509	0.992680408868723	0.901866868840903	0.898210693099857	0.100149687206321	0.961246252876906	0.960670096976837	0.885067369562175	0.975826198926583	0.997721202338133	0.960426607675382	0.983457448158757	0.99449107376037	0.333866567888681	0.998519142137889	0.969650608670312	0.860144865498385
0.367051431138753	0.856207556297029	0.323061642986677	0.293894626472934	0.141866292034686	0.205206196834558	0.401079590902175	0.237161025069665	0.811943427334153	0.52719535941921	0.276557965260933	0.444490717044544	0.367797007339956	0.308249689635735	0.115191583905575	0.029581038190333	0.745747638710399	0.101520420343732	0.237025473424267	0.47497097310913	0.584528101808951	0.0266714738504512	0.501352200263058	0.400743144857655	0.678943635996635	0.190346533009418	0.460435057459503	0.562286171622177	0.583701990024986	0.68938855829638	0.9799369473147	0.534351840930906	0.3238778791103	0.541560159729005
0.246810625188689	0.469673143779569	0.498546717423038	0.982494187337968	0.465806636081196	0.0692303776970065	0.686124716408845	0.167128981647324	0.476889665727777	0.956758421127275	0.169280209875652	0.0563655018837799	0.733446647436889	0.650390514645572	0.116376039648706	0.362265868199793	0.712784020018123	0.349717739610221	0.197437923512194	0.376324713031898	0.627676427755748	0.605626513460692	0.514291587245119	0.973178171613174	0.489297310075874	0.315159109637893	0.336430038675361	0.967497073625153	0.583315974632182	0.76893477562088	0.740470829212797	0.129742757985257	0.189478442748288	0.103441030330796
0.208915996995846	0.331432314090741	0.796401375879636	0.333802033972618	0.489323899205722	0.871741556506572	0.446186420575294	0.896307546533013	0.711581413848287	0.0726742020553857	0.580627706184178	0.516617383850178	0.849884539365748	0.0525240212456584	0.617168189691343	0.769439659830617	0.652272216964189	0.476498020699248	0.923046952606901	0.72307199358509	0.981985454976815	0.276221650961895	0.203772053324082	0.693077794007166	0.243332844213145	0.873167748179966	0.805087736788891	0.838938393829533	0.211059622817236	0.793434936948468	0.867975246299254	0.388188237051301	0.924179808533714	0.176351496573771
0.104075848992447	0.925562393062561	0.330423327566626	0.705983705604493	0.419958954060684	0.379322649339563	0.167289311859681	0.111149778721441	0.959187712079493	0.570305828519974	0.821661543634524	0.684886050489488	0.700574977834695	0.114787119906212	0.971738710498118	0.26808579338718	0.355319826095952	0.205489687226451	0.154038781905139	0.968401086699854	0.891542192816619	0.595152089820406	0.481763608747469	0.540835133689503	0.867944322910779	0.624535449746732	0.273755097676753	0.418933001747473	0.38883216925692	0.257219093432704	0.606439608978157	0.164084188497453	0.366613874769026	0.692336649187794
0.71797329558047	0.831603777734576	0.981191548931818	0.872816748676187	0.61855918291243	0.710797420520124	0.656995312829267	0.794897423758596	0.4379467412243	0.591128471344906	0.585460394279339	0.682683962415968	0.773340239512035	0.235129910876283	0.997862024856832	0.745709180928834	0.650143440450301	0.322276075215662	0.414405345100951	0.62308461663998	0.693134621137376	0.818204351157625	0.834743630577641	0.625371757594152	0.496013416049559	0.916309930010957	0.763119755532008	0.403343529146595	0.203435722190705	0.60479003530705	0.868588656366244	0.609624295382982	0.0019752420137735	0.309264037714028
0.662985834608295	0.402581242731837	0.732966673033698	0.937815189610951	0.946939207817939	0.501925422378082	0.582424941453853	0.492949441597017	0.704548837106297	0.892032388770414	0.6215098580155	0.721657372273302	0.785857166626385	0.627910819776098	0.282119529362551	0.948820950034528	0.831278878093487	0.586618009990962	0.638177619857079	0.845398764762323	0.825289026189225	0.507788891439364	0.895784965024975	0.52532075141477	0.394545972949446	0.442263054103645	0.391035613250582	0.601969049360425	0.407053840574855	0.733464273383733	0.511498563385235	0.277050347623635	0.515869822518648	0.348943340897493
0.447711588235631	0.187247666506054	0.795604403341533	0.328488702052188	0.158896049184721	0.775168169256025	0.973757432449249	0.941094436308782	2.65286608758955e-06	0.970681337671191	0.899543184414731	0.0374524667544932	0.898004554603331	0.825748001434438	0.119138763854198	0.78515852339026	0.769544660643704	0.458992738257652	0.571370956015165	0.792833034761398	0.535552625458742	0.728526657068237	0.654227289691595	0.504186509443056	0.667775170500296	0.917005451572123	0.900441980997279	0.834033178615764	0.969114282792398	0.831096011251232	0.507521990883189	0.224280458086095	0.681575837606504	0.822459649190503
0.86087938467509	0.0748312227683631	0.263983344119333	0.853195763351034	0.14411302582481	0.722866033456017	0.754340716387856	0.959039981110634	0.632594558184892	0.761156452375	0.857658130078773	0.915831280857224	0.805215685166783	0.665530384601094	0.502034230437731	0.321565545482119	0.761661838189967	0.370983383271976	0.662116528905473	0.599108848369709	0.598593607135408	0.36241804050257	0.308595976528071	0.676801337854632	0.559830690092387	0.886330247177592	0.776859676324834	0.108457495575616	0.636274169259137	0.703213504070069	0.796683335706405	0.142592852457877	0.418183160788679	0.449727158639821
0.647836394816942	0.809517887426076	0.94622714201938	0.580630994976796	0.987008055293212	0.291009960752613	0.54838268840933	0.519892208452758	0.672396759841795	0.25068295197498	0.840572266505072	0.639347657212682	0.583057142765556	0.679874264121043	0.850133110307669	0.897859051622955	0.782381242584411	0.319136346938787	0.938421080038576	0.156512348091343	0.568289656671557	0.701844489725582	0.880918347605219	0.716574428365684	0.491127012247241	0.824837267414372	0.729830739050545	0.674266339430284	0.260468484425969	0.532897226706404	0.68590576360214	0.756404075649261	0.489399520811547	0.617153246509086
0.747267593034978	0.203961369364781	0.276505413356249	0.744699395699735	0.707627167270943	0.0495677680666454	0.49126272078759	0.0515810899066154	0.109810543063818	0.803399474030732	0.0057368329554988	0.743081021699318	0.0004098625242759	0.299644215510414	0.818446534460628	0.0677043299395878	0.0743397894534025	0.0218837608346438	0.480494405627009	0.662263918465828	0.418333317761582	0.182457771291545	0.2598831968286	0.513870296045756	0.0041372124746963	0.0964814810371272	0.0688769895677023	0.479227209723301	0.297261408597321	0.630673382328886	0.387175607629545	0.001945435039109	0.287876335846122	0.0210077317840454
0.0279972619321349	0.426940902710696	0.136449758886125	0.663452585586544	0.680858677657391	0.0174413917842409	0.0686730390666349	0.0769692227742246	0.583450044995042	0.223293546603369	0.579038565628367	0.19334232598523	0.65581679882887	0.0002219839266395	0.391614427286794	0.460382865564551	0.234154416952621	0.247451685726074	0.19016075061223	0.250062691513664	0.289194208334397	0.496208468066974	0.237961555524741	0.518977153049648	0.13653825161104	0.293361608990252	0.275332513840865	0.471946644875826	0.159464953475831	0.371981201154405	0.273205147846281	0.27838810133462	0.372156885604975	0.169727699313426
0.977031260722997	0.997368847717784	0.778453490492585	0.242046260797952	0.317247003545431	0.938967922420683	0.953122616255957	0.998109958115544	0.963805381378565	0.968408435033061	0.894481050057871	0.854477310423986	0.883078043130995	0.917545898971565	0.279428545945413	0.988756018487508	0.985779589507104	0.455334475286446	0.999426715612881	0.967188529524851	0.94731003790348	0.848369540674708	0.857229277955771	0.960224912517216	0.9720460014901	0.71436251390901	0.637944615850151	0.964858713424988	0.983209035573677	0.979317759219508	0.815202142489695	0.911695646193705	0.557873946050561	0.323357400038937
0.108830708207293	0.431301554369818	0.268989588065762	0.137934348974799	0.854072075425368	0.53437375787927	0.317177862110276	0.206341441521418	0.77741552474273	0.574177775937099	0.299034048623421	0.52453787046006	0.011970923508116	0.475403915578039	0.626845605104519	0.701146799934056	0.918062027611404	0.466329753662367	0.819721876186954	0.646941744798889	0.36485208833463	0.630790990660384	0.600526499194367	0.624124250103273	0.128392798130554	0.381282868616914	0.393353374606649	0.703429960780212	0.578267036824214	0.822517095797694	0.335761413739241	0.609461934130175	0.780114313384186	0.642235246992872
0.517187555948229	0.968648073919784	0.841005777870812	0.58225642154726	0.984816327799634	0.973157273027299	0.773163409949467	0.907314349132233	0.333943893488636	0.749170239420166	0.912097708821347	0.650566461746795	0.943012489157621	0.900147375614019	0.132194250439093	0.744454740341576	0.968970325319199	0.801522723674967	0.364228713081416	0.669942138181848	0.78008317903708	0.750958643654078	0.923705209290185	0.894620689496988	0.981684521855807	0.624907222614262	0.564373074934276	0.876584491573227	0.958920188247353	0.960822382647931	0.625787097539612	0.757723716552822	0.760321311093609	0.80936631538692
0.648789838058711	0.9298103450424	0.0572212973596695	0.362287674223286	0.695251250508394	0.0221835569204544	0.163691422166355	0.12570136888558	0.181484898762168	0.0677452076668744	0.131452555414785	0.399977623437841	0.065113503504627	0.435593958889954	0.401422180020496	0.45420646546044	0.0160842557082114	0.0032013329093502	0.0296498146307022	0.671436796163438	0.485449034189805	0.600831691882072	0.0711760121256363	0.214932077152627	0.215984455740526	0.0631360166864127	0.0301721574617232	0.143916825325996	0.185235244600468	0.303547924449057	0.171839642792518	0.548118081887626	0.493823544607625	0.787453566419329
0.0506266834313549	0.0105610271010638	0.807279265668282	0.933835720914903	0.486964218087375	0.957195493927154	0.106611342838089	0.503839037232825	0.282060249927709	0.795678659227399	0.374268851670483	0.970415153516767	0.774930759699648	0.460963362668192	0.576597089287937	0.611561785878624	0.333360099096244	0.764204812363519	0.911470549122412	0.963313962069855	0.096391199756532	0.000513410748717	0.652455148429043	0.458780134330276	0.83627776410913	0.495082115624309	0.713556041708343	0.420771311180032	0.0990650875360767	0.138914466060774	0.477893566883481	0.132434978869211	0.541258075500461	0.837082160957933
0.891821141588848	0.519270781900056	0.900006555821677	0.074277420967374	0.02094229788843	0.872863432955154	0.965425983689738	0.84859971207835	0.999640615383361	0.520675173420523	0.898266330689099	0.462070879813564	0.400937605559636	0.962609525657925	0.719400326285788	0.613035162792141	0.965102147492123	0.526283907507066	0.995296848268763	0.207903391117732	0.857158181159485	0.270772981407272	0.937265186498323	0.860465801785946	0.597985737754325	0.985197657551098	0.988371275415441	0.890487571479869	0.982702283806	0.987328821477436	0.53589188908267	0.753986519893854	0.968778859946933	0.622586383298188
0.119369066431364	0.900654126694857	0.866264476874998	0.9835056699972	0.66463661940844	0.875076890785173	0.548892014926006	0.679562902354585	0.501346587776965	0.669958510825696	0.710053202454008	0.787210498297518	0.530521285383765	0.859951346126319	0.921434658037797	0.584916300868818	0.5937901344618	0.915244298508169	0.812597196964546	0.722317474891467	0.680410084812541	0.327903355899638	0.585737326420525	0.402374933960957	0.44155765708983	0.968552821389736	0.952714871645943	0.548681102009544	0.667094145269154	0.831251453554303	0.909824025189654	0.632580299003659	0.710461054385834	0.675312821047416
0.779942451682724	0.970674741097398	0.161191624517339	0.718080792604669	0.609354014596023	0.830981451803955	0.415104225453629	0.845234231530192	0.727616791363917	0.676492741129673	0.656290212245487	0.935732675624963	0.800098608962709	0.171882560989379	0.479810575826261	0.463621600108062	0.91658397081482	0.474554883532267	0.288467315491536	0.885460304610931	0.400199541001999	0.938380396421815	0.444951844830163	0.899722876351383	0.814703985407877	0.438652935799812	0.431817951680074	0.425105204484974	0.747822661524399	0.650544085416317	0.3283816971803	0.744469889056369	0.208896044092952	0.134894636207645
0.574602403682635	0.967070042204825	0.397721209750571	0.379461416140537	0.699279839405982	0.600638838991955	0.467427047201618	0.808326274252501	0.942579690773215	0.769419034668558	0.324363036882037	0.831400675547947	0.725942491234336	0.20991278929917	0.784902677189846	0.874306870308354	0.0768272731567973	0.0913149787386078	0.147795029835843	0.95608379402817	0.742817735819487	0.899534466802622	0.684279252069536	0.744142221334062	0.919539701128558	0.562653018955124	0.494463413103539	0.935555188688332	0.810582984696236	0.457466251376674	0.503052484643793	0.701826925765042	0.770409166368222	0.300501482059609
0.497992857787878	0.629860886822349	0.498972222570239	0.916245550828451	0.511140832851269	0.249249892930046	0.285664035034896	0.396405534202756	0.778613554695003	0.645348058452181	0.761378330791056	0.769882483015252	0.816381534517836	0.317144300214519	0.857771563028553	0.479402829050656	0.560639399793502	0.647604309077861	0.295611789294623	0.676615181886645	0.399764184731289	0.36390642587127	0.402482577625179	0.560591553548836	0.16786983983489	0.301458114371598	0.394864725416383	0.594347541778063	0.659850692995927	0.130498888817866	0.0729091071248974	0.41592016365291	0.908242278303214	0.52649625179847
0.989928274965306	0.891936340647635	0.921010155253132	0.950666004155179	0.930009325689786	0.98761695769272	0.849306451189011	0.977964621216967	0.957929424805523	0.9694032771314	0.959002646010207	0.992149016518817	0.974788073156817	0.736889751879819	0.98705184848283	0.83308658510716	0.967624284245128	0.476630106896233	0.924936063298485	0.960959878223176	0.975112427881607	0.714700343120585	0.997478166657024	0.923471391872867	0.972418793739499	0.926325803075883	0.990076941770288	0.888753290036861	0.997382737704554	0.888713585095951	0.629876159528712	0.925364445402146	0.698357717535873	0.258756522311663
0.73305168191432	0.999284135303836	0.999115619892151	0.775178758242331	0.593493030859746	0.985842249690864	0.9593150120376	0.908329547035936	0.998758864557864	0.901283181193795	0.982240907462152	0.779527743707126	0.871496532767304	0.858366946535863	0.989801329161612	0.934074485616561	0.999899940452639	0.999894895364965	0.998490197127142	0.977419651205902	0.822924847656256	0.995300464293821	0.959060843189716	0.932087052857428	0.850264688852094	0.986473246993984	0.990211012420762	0.955849999855837	0.894553473821773	0.989150741887684	0.875102965285611	0.971985900290528	0.986906674328538	0.933022000219634
0.258314126595437	0.162721510394174	0.0368592077187477	0.440287041545548	0.968463445611941	0.208459964572902	0.156301162910292	0.47288339618384	0.155229297015281	0.106083565644995	0.101221757458735	0.348738846810802	0.538033875724105	0.312632283583269	0.564900171935055	0.348625011122307	0.0192524011075907	0.0230285194196653	0.0418076232415297	0.520770256369049	0.340889437592741	0.219682313887029	0.0409379530567475	0.215875166780761	0.359152795380932	0.0313223526835281	0.0376497994065827	0.28873276391963	0.289496288773147	0.109147535340626	0.0631437166856722	0.931712879960107	0.566735753130526	0.284443022923554
0.178225738992986	0.289247937349528	0.512374662312687	0.835384224290003	0.917261530424508	0.112097752377913	0.460716122218904	0.527685196698251	0.064286445403768	0.481487076856538	0.905120122971562	0.775673035013274	0.847714416079474	0.605584022980612	0.230526970747072	0.663339774332252	0.487332248129791	0.674519093768659	0.12397337896325	0.633584324198117	0.515438842589942	0.140574628836695	0.557586846264942	0.685967801411516	0.965504034382731	0.444355067488644	0.61411372120442	0.664043739994893	0.699363049108402	0.743748517367584	0.795594353941908	0.397497721894133	0.807040352538931	0.193377680006656
0.370919071198082	0.853131218958071	0.304972700824078	0.279942014711466	0.506817898776207	0.294489204038855	0.377546163920662	0.295724999141723	0.947732038039655	0.0626869069489394	0.0167135686326608	0.705812459655864	0.0215122347255718	0.0988797139922206	0.266634323626924	0.317694652578878	0.588913920267384	0.730819522950918	0.924471089990742	0.158303188155053	0.810617609705974	0.914660691095977	0.079460267048975	0.10283863942992	0.165389198651355	0.279021779782274	0.684370894584316	0.519023502633909	0.965438984160809	0.624495528754948	0.613877453800989	0.424059958688736	0.733538012649986	0.556238620064575
0.149589812819411	0.464187639780612	0.414591630961928	0.416809784604204	0.897193180796282	0.254748667133216	0.547705105461026	0.457949213989339	0.975419284096941	0.406009389022665	0.806643898250186	0.713102967567194	0.898908579520593	0.344054982195562	0.941478859568686	0.397136491780245	0.483745765098336	0.258914566554929	0.12843208758627	0.715851789921186	0.256078618089248	0.249676847405792	0.413603163531083	0.253246449272258	0.305448640006136	0.689829928814821	0.423235480085768	0.331065203003292	0.652142300125364	0.369320452906635	0.0804212719054377	0.472102738609087	0.394933374665834	0.335084785965946
0.621571304577407	0.177547577028197	0.735809746058774	0.907917832269085	0.30073247917896	0.448035688720589	0.377629309454275	0.538681283093881	0.619503117214656	0.6011047817092	0.195191668788182	0.740864378890065	0.270426455831153	0.370438958597502	0.509393585217607	0.239611039579096	0.543509260564102	0.499696816470519	0.573761650928153	0.671440238188892	0.665351216137386	0.210304584660464	0.540977700228276	0.141311705591865	0.0603177193996488	0.193712741704641	0.367291605715261	0.213016491236911	0.654240641743028	0.629635861206121	0.0081962699382338	0.301710335062533	0.579877267014313	0.384535335132069
0.395027538529031	0.0754128481220611	0.573098101331708	0.175280472273849	0.757833756122528	0.311014966528683	0.661721744188552	0.748332195506793	0.45406321465631	0.107277223434301	0.657463043604543	0.476572760253529	0.149770287318579	0.207362004772062	0.48310972967213	0.24307882897553	0.290111978542135	0.458212088629398	0.501280470726823	0.0082405885674583	0.327878329954018	0.302157339805031	0.404920103774582	0.248671139081945	0.705467254650267	0.376034532183488	0.521991723671749	0.3248002293745	0.371520361907262	0.250331412876334	0.834155455106233	0.634010609834456	0.802953654067044	0.629909389515926
0.444229359042451	0.620386943834286	0.0996223277644655	0.201160648673286	0.334423025648577	0.509716492381659	0.196027531058178	0.19496823263005	0.367500704763281	0.41800717849519	0.688565158774518	0.382973357157214	0.486024059856267	0.188215596478944	0.100921270939754	0.606336030441764	0.892748157015442	0.340409523965838	0.148315188230796	0.764589022584369	0.195366797818179	0.734618882671385	0.494991331756144	0.344751658883464	0.253637527987374	0.213001192892024	0.354667973987129	0.210617477897781	0.759959240767261	0.471684122771034	0.288425941220539	0.753697160382741	0.312725550554766	0.81048360843066
0.788327563578061	0.437869062507214	0.753754537790098	0.586304722690471	0.11319848747447	0.676422006142828	0.767412110969019	0.406108374852502	0.210968662953724	0.446244698487174	0.486029572573564	0.833112796818372	0.267290846801674	0.0740726468561219	0.456339563635614	0.370277973372253	0.760275579023243	0.692149924626497	0.888221399625361	0.185429584969601	0.488763338618853	0.686462316749135	0.827536767782747	0.977073188728917	0.333265523086299	0.095121461730632	0.215936925171502	0.805198751276616	0.80087974733065	0.615320858596808	0.686870120454613	0.069384711110389	0.875259428588011	0.838877881146409
0.362334273236133	0.189097829358324	0.868325183072659	0.596547591076523	0.884130129662868	0.700479034589543	0.911319985218078	0.263890540558765	0.562821073546023	0.712495223133274	0.946177606658404	0.533180338847014	0.166080705722037	0.741834750109948	0.867058891603437	0.577100120934408	0.661396593716543	0.486977618191142	0.506302374560565	0.868012751071278	0.765908319787595	0.246270438224612	0.69462573669705	0.877457622324016	0.140524924892209	0.820880690178677	0.876827165404549	0.927800698297065	0.657821659444618	0.912814945762829	0.745093233064465	0.790544179299642	0.81211699962851	0.105340157195546
0.0378896059431094	0.102955056581879	0.173328484672893	0.197384223302001	0.628953379877239	0.197499403344326	0.0816579402928473	0.162116166700159	0.338971377491329	0.366386509664291	0.0290818644256217	0.365711835485778	0.122812759575465	0.123229227736347	0.0221013888407328	0.581839834244494	0.138468985943158	0.0390810944735493	0.0355188778202026	0.42002706862923	0.686667137059235	0.0718374395333181	0.585228935219779	0.581075232225532	0.135153543679852	0.199867119882823	0.315162798981007	0.587570201363899	0.146782692335553	0.17729079042846	0.0467541927782903	0.248885565145949	0.259066502954281	0.253856349049236
0.0202605093950607	0.823348632794994	0.29917726216987	0.213824000396574	0.646592393896287	0.247460173156043	0.402240581128905	0.334688171557	0.704133131680104	0.661951697158781	0.159432421364339	0.0582900815655568	0.366222535262155	0.501398247272603	0.61464007872013	0.278583486974223	0.121375149074567	0.72143238956908	0.291677951273416	0.485830906317716	0.795203472479787	0.291491428135222	0.199225442974764	0.459124307382784	0.309684570255157	0.480828321822055	0.190728938849289	0.822941833496134	0.394754585640413	0.723760362253024	0.575506649050636	0.440971999309233	0.818085863309859	0.719621632386872
0.898004824403791	0.646384690597904	0.0633062031085487	0.665395037896763	0.614991763572672	0.691254590693904	0.789561826586048	0.820026114694314	0.931149265307332	0.806813141109468	0.285449593034784	0.828817526129272	0.499498210628925	0.728338282659535	0.974236615353107	0.691295532287876	0.689257860123798	0.452326261348437	0.443663426203435	0.817186142246945	0.938748209275257	0.66112436289892	0.749950128501278	0.739234386708212	0.777117057222731	0.17373876747224	0.163195148671856	0.537031956962647	0.985443526373141	0.86402129167298	0.497700761770051	0.492277312933662	0.971858697449638	0.99245412683598
0.164890540834301	0.156790258912334	0.320511942260721	0.154902893931731	0.765861503620223	0.281760226437955	0.224172232362581	0.21563440491136	0.159115958425468	0.104203189129773	0.264605021897885	0.0434937410246405	0.615697746715466	0.361455067751095	0.539243638688239	0.287387096187215	0.283541489417895	0.668138095876733	0.578223505875023	0.0192084741403127	0.574673404806853	0.0830868287915377	0.47358567517112	0.0943770998599336	0.678412171560028	0.543163340895107	0.435459583717412	0.0441041507490048	0.65311591792417	0.776228506805666	0.622249886729683	0.596522395856136	0.761147312757855	0.801692352547793
0.727964697876645	0.73368183384784	0.648724511571171	0.922800968281056	0.886918051163875	0.985484750455015	0.808038297467799	0.945876483760301	0.958729752116131	0.984463857880982	0.827751228055847	0.994271097343147	0.954537401580234	0.905847069235968	0.948478737496835	0.713415598565031	0.82243642927063	0.625706733898194	0.854027157300168	0.928994226881677	0.447858288018045	0.873842068082907	0.742980771670919	0.966971017064536	0.928513666259193	0.919968661265834	0.925088212190806	0.837762346571676	0.487025136769196	0.833588036533746	0.945063058275487	0.235523654160536	0.756146419014728	0.405968279711649
0.501546797783353	0.0701009935008571	0.269259979941353	0.421467665924941	0.639904264147887	0.743297211503217	0.826434653661071	0.665781480123069	0.600828534707937	0.803043883162166	0.821463877368485	0.386421450212993	0.363817788672561	0.317381478949597	0.292576835046225	0.598380471744152	0.762781117729666	0.737592634830383	0.557155917336666	0.828671450070318	0.822789573185741	0.249236868340909	0.351931167066475	0.915209843188217	0.870303501693146	0.516482331042084	0.268411648276697	0.903001703145693	0.908775362055454	0.793649274412883	0.646590358298935	0.568039462389063	0.798758983075645	0.943110338426378
0.150757803072288	0.709087488849394	0.450158665694325	0.57749924888222	0.901850349771656	0.649810064633606	0.91518192739715	0.974228638300539	0.708410024454297	0.979546584761937	0.972295782407659	0.23575764908865	0.794078178179798	0.545876096051377	0.986688467584636	0.967033146658679	0.330252500262986	0.960928213548912	0.157836780662004	0.267685651602621	0.436197571871869	0.673487166432287	0.477961571201295	0.928312338200251	0.535644983881885	0.0763258382238974	0.522756871227057	0.813650672367395	0.853311959212248	0.460923084490554	0.634781734815158	0.902261989715175	0.740782810460997	0.738222330542307
0.56166054528485	0.667287524551607	0.670832011598731	0.933024561085298	0.10438871742056	0.815107056208238	0.861535037416978	0.453217610586837	0.273970461327524	0.980066441553625	0.740418429575821	0.884615110465225	0.816449784783939	0.906737773451081	0.407858977580848	0.905760249135155	0.783804554151517	0.807217978683591	0.615539866149976	0.678932531090207	0.959668964561088	0.380671122756838	0.928043049121121	0.973064455642476	0.684651147355985	0.439152847519524	0.670619070174124	0.948880303678335	0.987717753190982	0.659764472909537	0.180900364374923	0.198383742168646	0.812402778418039	0.347978287346292
0.348709701233648	0.42685435931468	0.0430455314694182	0.640932816006048	0.173008674415799	0.358917704529947	0.262239928472372	0.0396868819027993	0.172289221426804	0.526553904749666	0.204053788528168	0.706058408177587	0.146317996490641	0.267944054364895	0.961137599148463	0.188636588191527	0.437301120765733	0.239408621103848	0.186439825275266	0.697158259939359	0.712718012228702	0.0081557378086014	0.138566733537124	0.0238315868134622	0.131218119177035	0.074104290335607	0.201514428598238	0.389564480617522	0.431725063606907	0.394432440168441	0.127934428637946	0.329411588330267	0.799651530383206	0.620373006338416
0.237344977834667	0.191913467421445	0.559322037410046	0.171571487460354	0.721486293533457	0.0998395744020807	0.877264921229516	0.692180181654578	0.805700831171417	0.228120512575897	0.0993278992312533	0.230747845421718	0.62980941553936	0.324698515986675	0.140260999817026	0.5258433874493	0.440619528716619	0.39130498166452	0.177298084114619	0.470721344059198	0.530174547061494	0.823929516415362	0.553164126365991	0.389935347674915	0.324838517684802	0.303078989477548	0.375762554666558	0.456526345007358	0.243311383908169	0.817044219103345	0.680888667455157	0.651818852127504	0.329862757870731	0.499117431732448
0.0797996722186997	0.204596492582301	0.233168179224085	0.35773232318975	0.525745751956014	0.228460377085097	0.355773213991714	0.206612571172212	0.0548990497633926	0.504562146514494	0.163807679245897	0.521432039062447	0.367310416816223	0.12687277470297	0.327700354371254	0.245789689139624	0.411209941897964	0.0331582735376118	0.113442871607091	0.544485979190887	0.370530938158487	0.152003119513785	0.26125343157063	0.21803066905311	0.492102707540532	0.0677707400459792	0.0373071598018063	0.190418793955664	0.259878242815901	0.314735201355444	0.462560323186546	0.366641917335059	0.383843804497194	0.2177110355353
0.248782722850771	0.301580809758194	0.440072066913925	0.522192578381339	0.989037060469436	0.0703545869253716	0.510313631029359	0.232436858584786	0.48460904246744	0.793735292440259	0.0819897720147118	0.837723355477661	0.0252837584486452	0.309344828113569	0.0534585200519798	0.112119048308437	0.123871415939888	0.482640622031857	0.22929714447622	0.455610779497515	0.383495281358973	0.781196218866211	0.24281267653421	0.474780802254887	0.185611941492372	0.0512608560094504	0.231217561797566	0.751389043113061	0.266961148498076	0.338865886259279	0.0713391796265028	0.569397089038095	0.163396094246247	0.240112363733596
0.0065175119569035	0.702695742802493	0.115224161213474	7.12655123198282e-05	0.0163289114629884	0.0218248749992298	0.0582902767711335	0.012321761842523	0.256131075760705	0.0489935383657897	0.0009401250335465	0.0093070942070018	0.0333700123802318	0.0802931686165048	0.268380225828723	0.0407903012879902	0.125081875315992	0.0484296842482209	0.156420089422375	0.0035332725361579	0.0980757615754706	0.505055513306676	0.0166239313167464	0.0653143332234233	0.029314452921015	0.072770041457423	0.0345272428274208	0.138160467536345	0.0112622632843754	0.097820753225958	0.472520313028104	0.0861226368313511	0.0002578086449327	0.0707207126929697
0.33252049817304	0.301275146211761	0.824240177156718	0.634942568641508	0.9608452679423	0.227352486516179	0.588897905156917	0.547362319752242	0.364354864515521	0.554213776500078	0.824930392725924	0.712538710381487	0.51061487051194	0.906244492678285	0.427386986210174	0.543830543105451	0.903901629708049	0.745759882067613	0.974858306790524	0.627009436591215	0.733196001122313	0.302446167148409	0.708660743276388	0.50409357548176	0.179399222923927	0.855828519410886	0.821581135622815	0.406096043469813	0.55279424420585	0.590368661060525	0.871536385263577	0.88418972319701	0.55515883114727	0.860714346785705
0.831560464290509	0.0252895009146883	0.420808338543911	0.0691414764349823	0.0020920278838558	0.263252010421748	0.154047638473243	0.166899690421451	0.968205450707423	0.0850111861972729	0.35604996156267	0.209789924545804	0.721473429891644	0.465369380423634	0.434388537470072	0.288749167950351	0.13090878962267	0.0447912529764535	0.325724942234085	0.862388338792698	0.396305697746076	0.465058074870428	0.521070041481411	0.448658678704384	0.0996606759940437	0.234970469799466	0.298839104139634	0.1684840540585	0.78212558009069	0.333176250690081	0.148121895111772	0.578048877163175	0.465521686005241	0.0287302273606526
0.376132712503939	0.114356976722661	0.0465879242245301	0.353461749467663	0.513247174629954	0.0796307147243689	0.490992576320895	0.166839803400348	0.369309773444227	0.464544565078206	0.105569507601484	0.391144171303775	0.47206319546595	0.172477058191015	0.436833652937578	0.0296096222468598	0.0648262562178947	0.0349587881587972	0.0135450095246284	0.678819272781839	0.102917950355066	0.524891980073175	0.0480472301220725	0.221254480048353	0.182244086757475	0.190430769530133	0.0153205993243437	0.158744918602612	0.126829301781789	0.36666754102283	0.180897031470407	0.769092259068179	0.0375920695291983	0.0061652742089615
0.632723656379052	0.740443945201718	0.41281370024146	0.961004289251511	0.846734731090989	0.688765587541972	0.587071170066222	0.768734268869667	0.996264081316262	0.61028483802943	0.803661980093736	0.738189045560882	0.942344490826281	0.788746220764622	0.815337824516689	0.723843117214154	0.904811911095679	0.391948387782005	0.829541217155468	0.834326395121438	0.717482521468692	0.901808457226465	0.863068531208169	0.501800292356497	0.999616236177727	0.564867136864646	0.611130818514844	0.550079421394732	0.778768354278265	0.545768974257877	0.624811404073087	0.64099186588433	0.432767994324149	0.556654016804353
0.959206252077653	0.990236380783451	0.190981174523353	0.584662706236971	0.742907022208436	0.778145225501556	0.831413236282684	0.574385033881396	0.969778212331869	0.900102097331415	0.983617806732635	0.785985089824865	0.349294188213233	0.668313165821603	0.877661238716565	0.796417942123744	0.773506694223015	0.523696814812522	0.199219936254497	0.584762353684938	0.816344015926534	0.95322982733822	0.716288455400035	0.986869403199684	0.628163051409273	0.502001166767307	0.781409178648393	0.91561485801096	0.972222090203088	0.971310399348318	0.859945278877313	0.852071369078074	0.939282949865683	0.461157118833922
0.158911218989578	0.191789786164672	0.280640338899919	0.286650183781925	0.249664138014633	0.672286412618708	0.453053642862844	0.434083106476816	0.168939202368519	0.742077506148401	0.373021798119538	0.0509474907167585	0.408379698365937	0.308245930319468	0.0407547104279166	0.504559974956024	0.0395820703947215	0.210917306959581	0.187600218336355	0.659776504000247	0.879860898674787	0.142098267224009	0.225621705011948	0.336921546292482	0.73752865418095	0.1456691720503	0.0462933997469504	0.497825826913484	0.819222850686332	0.207919143069112	0.212317081835695	0.530303468280522	0.671210867548054	0.0244653459441498
0.906817556546882	0.967577081122897	0.481707570646034	0.752744109610415	0.67214669700398	0.991115577378608	0.925163302818029	0.975068644475664	0.931259939368365	0.995561240319598	0.894458967334303	0.510523984449758	0.990726150223284	0.798629824973537	0.999908054475418	0.996504442454415	0.748700215917856	0.396468114058945	0.130119092678777	0.617304309954777	0.746128549064363	0.865074412515723	0.660948411220365	0.982102396007455	0.567755760141265	0.654056930764224	0.770639144398454	0.855721348397163	0.993137141950124	0.798684435829177	0.733349253454702	0.992911459427573	0.7412642708203	0.940354723918538
0.547385032838435	0.0333216780613858	0.552519308163003	0.244084269222874	0.11156829379661	0.131489817727507	0.540924771522242	0.162070148258068	0.121872956714814	0.516538417187229	0.0395155780794945	0.129362323582771	0.070707552198655	0.333475996172875	0.0842799546690044	0.926898977208641	0.208401968395894	0.0728555589269932	0.365222112770651	0.296333543249819	0.566226971129763	0.0055284369816989	0.265987004149218	0.887731644815085	0.09991179759007	0.167482947755293	0.429514864959051	0.84964742373875	0.145374872521351	0.944169115369679	0.682089620824007	0.0386359503474085	0.371085395679863	0.0144471405582483
0.0017409340022451	0.256495335303387	0.511565566465455	0.0801635888800985	0.23634378019313	0.0011515144017554	0.108667696585573	0.0394702196147469	0.810243049806408	0.0438219611703959	0.105564048925978	3.91266351179473e-05	0.551890315180728	0.0005123590407129	0.112083540907688	0.191776509766398	0.124827797195004	0.190084795980866	0.0137369444630527	0.0011997456389796	0.0474965189612353	0.0773452682308112	0.320785554192376	0.0209149726310645	0.400208974669813	0.0901501097265713	0.0405794913576489	0.116959500146404	0.121516145458542	0.164900774946854	0.194840747198466	0.234301594517261	0.0357924020219925	0.188103821918597
0.690886498459159	0.71378064970428	0.772326461588054	0.777669413460962	0.576879247795042	0.590187107994759	0.703691306575342	0.638508641226449	0.277601050856357	0.637056746642874	0.543483162125331	0.272847172415717	0.848468495655685	0.61603609734559	0.764603712525979	0.968496193495462	0.331740574883342	0.309517852430237	0.560864204790192	0.640176377796733	0.252936882788682	0.891506079836494	0.673546545939456	0.931035341312523	0.0658218312138773	0.155601385667099	0.608989750833594	0.752403420116139	0.550314548594134	0.430406261555624	0.222564763166752	0.848772547016948	0.238968607268788	0.170270115385348
0.471772157705652	0.125306775896865	0.10116042992251	0.657938349780887	0.334428487422022	0.0750627988970024	0.326590696580148	0.0400229298576572	0.421033540536956	0.554660876575292	0.115290034219257	0.908848332660624	0.355439691128025	0.106178748991322	0.984301514703611	0.195394316163601	0.555860086562574	0.274668896501108	0.814177353376396	0.96022597802127	0.430196608801587	0.014997101588126	0.237720410030134	0.0408380681386337	0.476519045679526	0.138488292218088	0.0643015913745415	0.20692118680079	0.164064949571116	0.300400622092653	0.219138536736997	0.116834827667697	0.608467513187189	0.559631700166489
0.860591945902461	0.692440283448884	0.244874396543842	0.13361619979301	0.432456925831382	0.707030189343337	0.053894613092808	0.344997993255231	0.008726168571	0.28370796844212	0.529386721432159	0.310997485063235	0.464721470782645	0.165586890155729	0.744513941529972	0.120485540074161	0.763020528452243	0.202938812708325	0.216786971623052	0.0373572843625438	0.246095855989417	0.61330964898271	0.529090184323332	0.114102439523401	0.611787492023337	0.12895378071334	0.0999479722118888	0.12960374645488	0.516926429647351	0.29966056699711	0.315068746569027	0.617828654263673	0.409429245214133	0.409913796845668
0.0236859270431546	0.968334921081975	0.247768999239073	0.948300971717123	0.970557686427128	0.667783860802877	0.290676939010472	0.552715703367145	0.866603796980765	0.765658995548317	0.487674936218009	0.461298952664488	0.825699974059412	0.193113986298815	0.82587021753025	0.898931110383915	0.265938697511014	0.406976533146845	0.634358153608249	0.878878306932865	0.123860403985252	0.394956142767926	0.352349411307487	0.79307644675787	0.626460738346504	0.462386487981323	0.744521303104596	0.580145336350271	0.282012348879631	0.592914125337068	0.342787593214087	0.672275020113542	0.0676651237506482	0.778657981919966
0.95728332167107	0.480580042245814	0.0616162279941217	0.800398771429278	0.606389320144174	0.738009740978122	0.675492542480414	0.0309617455999991	0.895315277176511	0.548183343923793	0.308819793843081	0.936854351291069	0.446588541705585	0.563813365482051	0.452229412224664	0.128215825965627	0.335946343559682	0.327025984660434	0.289795126190153	0.899928199093642	0.933598876124532	0.977466027027917	0.0203041346685537	0.557205785920584	0.629551550798893	0.235784224636075	0.307134106233064	0.519968493699191	0.830604074228284	0.71218886159227	0.0791414126153197	0.74848267764626	0.541834588063031	0.802967576754131
0.908480775759295	0.649025374707387	0.0534614197249313	0.538576054232017	0.308370821517164	0.219686006997056	0.842702952764481	0.235636408670727	0.608743641890729	0.810835475383175	0.269544051573995	0.257023031885179	0.165718759970693	0.684754019165754	0.978880600785081	0.719079304247531	0.48745234716245	0.28789190391066	0.123301552539781	0.228599359880165	0.194544382460566	0.978489305652173	0.210610296930768	0.863041738356647	0.052277461060482	0.197946936464909	0.576366805366169	0.72407203012857	0.574099443100868	0.566743765866565	0.403869012617382	0.572627949783137	0.580202485917975	0.264801235241879
0.828995344284347	0.999673166928224	0.494921330559786	0.278216476352089	0.383936380656263	0.850783978539696	0.642196999955789	0.694799542524008	0.965444017989024	0.514861870505068	0.950601282163099	0.113369921432176	0.763886087706512	0.880723783300367	0.98877368464551	0.524346397207509	0.986871171560512	0.672037755788095	0.819053067940247	0.285523608077244	0.708111634804717	0.989248194629283	0.869017637461981	0.501894423409902	0.905312687679539	0.662868821058634	0.663123922939603	0.420216293288576	0.865289536050263	0.75695665081241	0.982690264507351	0.127096791559791	0.140322944544198	0.970696309311279
0.133605433696912	0.643486637397237	0.500915057453426	0.884161641424956	0.757656665843633	0.77811584372583	0.440974215028681	0.658772132582399	0.161948763084664	0.72328719144383	0.841619596989417	0.229567751974483	0.399911274212488	0.871238062436685	0.433593030971619	0.163210396505797	0.799245125270534	0.457666793584086	0.0060971433470949	0.122101281462902	0.104746262539427	0.518028265137954	0.287755684060181	0.340059845996241	0.884212948177872	0.593607791090366	0.542475096649941	0.160929883890549	0.270309757064718	0.41311234497695	0.910465944299028	0.905316903397367	0.308134128471444	0.828401921521189
0.712780908355093	0.640632472947001	0.231653466001098	0.264305563492635	0.33693618437946	0.848265761521478	0.277797614584311	0.373586177592906	0.459825665939281	0.13244080415383	0.446696157927392	0.282725530245058	0.372942720994682	0.160366963081737	0.502898807456696	0.619956841852914	0.630850857251889	0.87678969175098	0.270573714295148	0.329516698087275	0.530212065450839	0.0860673505652621	0.62890458413439	0.374893991776955	0.835631553049442	0.486397467767538	0.453330051284495	0.197645967795035	0.310655190299888	0.246413112224917	0.0232913386331394	0.921824425553567	0.149329574902532	0.428935060056498
0.113381187480136	0.697081599572685	0.205356629943632	0.463384268195929	0.529432006724632	0.677247297990488	0.488067719630956	0.473873936633672	0.605216121953115	0.751895529519686	0.480513173519939	0.399868226834165	0.448425743699593	0.338571042198062	0.929076611813287	0.462989718380929	0.285621624874488	0.643610598614478	0.292975117788372	0.114864772978115	0.0748193660440304	0.626979732112949	0.140994571702134	0.667353545751214	0.210419685010037	0.209735056315834	0.141152630547742	0.290687855779366	0.147516082542743	0.326815991960216	0.164399304512948	0.0187188994497434	0.488945670512825	0.296552088565707
0.888725264032781	0.80212389485162	0.0081870236478635	0.934398641602821	0.170255570489831	0.310613570931877	0.41543085649826	0.420534386416951	0.812196605086621	0.808739939887972	0.436895003977285	0.964647238243315	0.0174548509279434	0.153708983623098	0.565315892195319	0.462045256189716	0.125113979195095	0.729426696215998	0.0350282167738248	0.985921706365015	0.559358862619258	0.458970953619166	0.15534572691526	0.61580337806345	0.226467107945517	0.0078761277170761	0.0622145646993309	0.282415317337771	0.0975487195002911	0.587877869635516	0.181173435476874	0.143298542166877	0.77406568364942	0.467645333489228
0.541823983638387	0.685231880157882	0.0530512128501006	0.560453491535332	0.695172814035381	0.43105506595795	0.10929275623751	0.578476757207783	0.511172597610102	0.588969331480878	0.233379666856682	0.21087650152595	0.250610427702068	0.208631723982531	0.719041436774895	0.12302386001394	0.28939208978604	0.0775597020034198	0.458083566934645	0.181820381844319	0.134724277672217	0.269094224630279	0.310974376227273	0.225958785435503	0.217855498308731	0.144526468955568	0.116194601664684	0.0661895662146364	0.561395364452445	0.192857854609004	0.243361996126954	0.524566893864829	0.0360394741331772	0.198730613418513
0.585042430846462	0.733579900341146	0.709626369123954	0.805538636758375	0.701000911570818	0.90805208310786	0.607199336630657	0.920302691531928	0.919072103119922	0.923894097392707	0.96826504012666	0.996198590897321	0.877452871977951	0.752436389750377	0.0666360014515934	0.856303995909477	0.706421273227604	0.952074820522555	0.816209443608267	0.723195620680639	0.595865356602022	0.961487791563858	0.811586101629755	0.951428193687145	0.608379454202812	0.554811693840665	0.444662049866982	0.92274292507137	0.782072825892274	0.526508891837799	0.890611915995486	0.55074443002292	0.701024619550355	0.768598836427959
0.0509887169496244	0.284551549316314	0.0578978047562954	0.1039600963443	0.025074188563724	0.0568791215242856	0.143127415972463	0.373254013787385	0.161443546195955	0.165382350274821	0.128012360719736	0.0941456320551399	0.15612897802496	0.268734549362578	0.102478784190867	0.0150370794595481	0.0315372829702678	0.126073988741809	0.139796680926323	0.549681699355873	0.0521115057689089	0.208239445429489	0.0546766692514845	0.114286548608233	0.118633691386686	0.0175917367354829	0.0080166328989231	0.0957703940932816	0.0127849097402992	0.0238673121068763	0.0211973543720495	0.0557940638205765	0.241889665316027	0.207435379098339
0.74813406778864	0.507849158047492	0.427486722833541	0.774216652858723	0.147680153299343	0.949970753422716	0.889601097326407	0.830041079427434	0.146614505707973	0.803854251922146	0.718136681206008	0.968218616545606	0.880051792155335	0.706992964701444	0.612330931153807	0.448405567285085	0.584471891987575	0.757486253932252	0.741044138684305	0.193767304683399	0.879600226803026	0.33880657858426	0.827838409944481	0.869517604910109	0.52137717484708	0.599309584144853	0.255589042832273	0.7862135611984	0.966964313431812	0.599948613259313	0.515884165224341	0.654786484859378	0.4060367739344	0.718796349437557
0.990247178628524	0.786448140507264	0.511039717843688	0.670128263240956	0.862514217389484	0.74170526673895	0.96316744764005	0.966368431934435	0.279255310456473	0.895037087660061	0.989528808278692	0.773871698746602	0.948374547568258	0.750244265487362	0.357586828881927	0.593433735537512	0.92442829457882	0.999306384850601	0.777784318541577	0.610917814856182	0.614738400034694	0.727112042791223	0.800537495071915	0.896669967367713	0.997705322124846	0.239104811338754	0.331159231059482	0.751126002436786	0.999904031069434	0.912729665124092	0.961111979955499	0.27673654966791	0.999703462649374	0.991959477760938
0.408702363581694	0.687843023320021	0.832395803229098	0.757243776057653	0.260847718758511	0.198190008071426	0.482724557091922	0.148472657933769	0.146289857741035	0.236436174910781	0.990047458700848	0.207794015590164	0.719546761265994	0.120874442708196	0.656404976397082	0.0726847461619931	0.934363562103516	0.958618604029647	0.931633366225572	0.181508299708858	0.594837150844232	0.0812108848625193	0.935363237146774	0.294839615245802	0.79998783431599	0.934430487203622	0.967940278020012	0.129671579288603	0.821625597842338	0.512053740342156	0.81953981334216	0.560436274840556	0.0527907237535375	0.935706564411818
0.141798474276056	0.0083482503709108	0.0921434030314099	0.05658188322624	0.0870521826482287	0.170262907314925	0.0411367868803534	0.518983356652527	0.595292668086332	0.244297898561254	0.128306453074761	0.096116660080315	0.224365403614056	0.221941554249281	0.473681596250737	0.065523953624259	0.0561240221162933	0.0307810047870664	0.0062303206855604	0.0504745836735811	0.0944340286247709	0.0664880848985493	0.0204390394538719	0.042236250599998	0.0948053485586722	0.017950603757722	0.0162776551806139	0.0431836829050436	0.153616187493628	0.119684620655147	0.0912040596176749	0.0292523055325446	0.176527421227753	0.267556583301753
0.978834893534972	0.287741594939018	0.867000481222812	0.508892947964946	0.458450099446711	0.982887441826832	0.998641898772698	0.819928032404736	0.988183661443743	0.97698426778187	0.871526581403127	0.937319970687557	0.46023203439757	0.940520343536101	0.730088117013407	0.962485692949523	0.726524279432932	0.956855149977582	0.946924215007672	0.741728182683998	0.932302523578059	0.984194298083766	0.856980523474331	0.974807879239437	0.915378515163841	0.953637792955023	0.919461394898723	0.9967796005408	0.998319177149126	0.997033888953281	0.81781388771513	0.958821405336403	0.984694142350987	0.29333795005911
0.372457987491961	0.625680843458876	0.917647215793097	0.383369002394697	0.66661178945941	0.269163407331115	0.597781933044463	0.639064273544727	0.776306921854469	0.509510676619718	0.746551586724716	0.0155535966484571	0.558412186138921	0.605308570007375	0.882382618219284	0.864897115183057	0.561251364743287	0.946986655231733	0.889984279044452	0.0624754564896866	0.258966711345391	0.961968415900182	0.755220713451971	0.448865640417952	0.908184586146225	0.696215089361348	0.959817730280045	0.597682300171294	0.361258215323127	0.664188040780704	0.734583603840548	0.175985596533934	0.29366994462879	0.774216619852154
0.939985441223325	0.463857263747723	0.774731963771295	0.724550984350248	0.926847776035721	0.969168220020516	0.953719927423529	0.969230658282776	0.692062305963313	0.987780226150701	0.824049315238763	0.434202617320713	0.99537970602038	0.981717372311492	0.0688286504608107	0.623654316361931	0.926445662127226	0.688941925466863	0.985244405314854	0.693051201819749	0.992166766166571	0.790857006233285	0.335678977020374	0.953119575481562	0.809802678788509	0.994684803520864	0.963916139260463	0.974431715399911	0.987627413539671	0.948344062110498	0.945535645992878	0.587974647354948	0.763294664052733	0.657165045956834
0.0603724499401465	0.981799568145785	0.164022272144082	0.165894415807449	0.314717561950155	0.43337415044945	0.480452730948311	0.784507110290619	0.384138529800949	0.279192425739795	0.883305556947618	0.149714599465003	0.938028563392045	0.0593440907506195	0.161556408886327	0.232845022199858	0.0599228829010049	0.15771564498048	0.0179324843624081	0.309143453767063	0.0339090501148295	0.652376846551495	0.0691245892245203	0.439911064527531	0.491577494745667	0.496677919152274	0.625605495155629	0.132131405477886	0.0579324004128163	0.0187733339197796	0.745647234398273	0.0702577740700552	0.55678114820732	0.782495777633076
0.208944683456145	0.23447451443796	0.608139808176283	0.68219959923843	0.295113055659918	0.508545935697475	0.47347877813132	0.232651804167345	0.255064001557551	0.802430524394216	0.269190751550452	0.489049962901117	0.552582998324537	0.417954949416391	0.483619288978266	0.252129823294646	0.175548795679549	0.308137738806179	0.14880339211078	0.779124339120538	0.494743361638873	0.336346486974603	0.417928567151346	0.53594450774277	0.0853525800483612	0.234761933743627	0.0956832674608515	0.711641919268298	0.239522149292316	0.762431388389333	0.447635008734626	0.1924844751368	0.800837313488184	0.374870006462684
0.047280076324648	0.816056019909362	0.454843267376392	0.0056399609473425	0.496465355342945	0.15356592016441	7.11152806569994e-05	0.0041674644718196	0.821824861941357	0.0002005639557063	0.174714366971742	0.025943167202377	0.203454599048928	0.0026224044321292	0.361298818078273	0.0647288031804175	0.234960117131246	0.0050552439434144	0.0221901265616666	0.0101493324801879	0.553867510106295	0.379635529574417	0.0029604210489402	0.0177951073081553	0.412059108034796	0.0167956251611438	0.110684966136634	0.0017521803021622	0.0777386844062148	0.0003377458769301	0.18320888215379	0.663642650328766	0.0871405859391739	0.0630992819272512
0.633749864090803	0.294342150887104	0.621480009015728	0.480900684871989	0.0307611145643416	0.0653386259074856	0.430011611071038	0.176699796716585	0.241159915852158	0.562783683000134	0.765775377464428	0.133960875910368	0.109328205248316	0.147274635522165	0.477237886831844	0.475479911863728	0.395606108397194	0.535456538493263	0.715109569617663	0.343029722404707	0.307154647206763	0.549765778144184	0.739089468088666	0.399409193615301	0.0895018515673445	0.807692937259358	0.795429735238239	0.704019084146572	0.293091347311397	0.82576343513302	0.610471565434652	0.0908398229680949	0.213765380834909	0.123653431860438
0.0949712454584976	0.551359746630588	0.305591008125904	0.0843902293254958	0.350933281762393	0.120209318343595	0.487030902231067	0.18989650423778	0.149816159242031	0.208145631986637	0.0057021341584154	0.013738746208237	0.247479507183748	0.25288173379519	0.708857560698831	0.381391414334068	0.923669552506552	0.0804943201172939	0.465181568224522	0.273757501818583	0.277523862541343	0.274070143329326	0.68801046522081	0.112612262127799	0.918475878355069	0.224536458780048	0.334701830137037	0.0163661324008779	0.776532262623961	0.868039016727728	0.755800793443118	0.222755318889366	0.212504538337351	0.659170099412832
0.90359544866659	0.366265852359848	0.254836929040429	0.770348903022154	0.0382759204467813	0.865213242850095	0.819619293129764	0.532216366013981	0.538619937318358	0.754942113455514	0.705205771017737	0.761795284313853	0.78942366731782	0.311440179438513	0.191495293718276	0.227386934251452	0.916362706145785	0.923744627734807	0.970543252228281	0.902138358780819	0.995610937205996	0.0611657044507721	0.100653133910309	0.657380675088885	0.834983433375599	0.909697309162443	0.565611671471121	0.61066347820692	0.984444618405933	0.779114381396487	0.700573805693052	0.0199773053812889	0.644517240140741	0.700842579884766
0.139900097833317	0.250230360615165	0.321526547763692	0.289652240402243	0.439495643672034	0.100118033995905	0.294376143213999	0.300986122192749	0.0253169862633659	0.436662142563437	0.727883415566284	0.393455124969724	0.080105539851048	0.190641826770501	0.610400829824587	0.443595993038259	0.776011792322081	0.0800491864060627	0.406163822853567	0.538160091658647	0.444953433993335	0.0603563363056467	0.654888798885347	0.150163575569036	0.0407404604275973	0.574494875667118	0.355858509482603	0.195366926863837	0.519783592565791	0.342582603391195	0.223798646729909	0.135546276360095	0.272961161888225	0.345486915863134
0.0677494286299174	0.879591300264269	0.923254673198695	0.26843912737895	0.198623311366878	0.327031217114872	0.345752333787867	0.800981537415531	0.517376673040414	0.415567166260005	0.613050789731711	0.107411220498743	0.0502808525208609	0.29949693502663	0.248575970970153	0.656874628261566	0.91640020097502	0.398108156937379	0.625114634377342	0.160269289864144	0.147043180150251	0.913137691731998	0.436394465596411	0.417635203527615	0.488818712523816	0.438328558203607	0.839552349156999	0.342685124213518	0.66811569181366	0.652188960427876	0.401499224656096	0.365526153105971	0.8155459094619	0.209052015860729
0.0015484251472657	0.995732813013569	0.20593147057564	0.398370200949021	0.3148994949019	0.361405816436356	0.442394317289972	0.186467860678341	0.926740361972075	0.100664800772202	0.109925097965222	0.244847661155416	0.443962585826973	0.158114302040747	0.543103003513642	0.566442231939792	0.301556265895485	0.224426839111331	0.126488352741241	0.27088216726313	0.416528485773602	0.904990265203438	0.338961548683004	0.510564095471933	0.724445305181865	0.231511248588023	0.169305866161888	0.631513922851071	0.0567388307193716	0.393414864929876	0.164687273715987	0.072230418967488	0.539847248180847	0.63055445018992
0.717144677308935	0.509274243774544	0.353383111210104	0.680517715063494	0.101289623782844	0.812105837758183	0.7306393499647	0.860278748516775	0.84866497039261	0.911656660200659	0.900458801714146	0.931278873825809	0.772429960150464	0.56283221148712	0.910165312993319	0.55129831748834	0.813605587546509	0.356014210998996	0.649340426457826	0.62180481962659	0.896101768934432	0.238570576429877	0.545265816504381	0.707544312046732	0.216876723062741	0.704108887730495	0.216913337675706	0.590509867747351	0.958878434357071	0.845243128929699	0.863652794133005	0.770604105898669	0.372734984429293	0.19047767552617
0.384058301437286	0.71043779994433	0.621814990467063	0.692321132624786	0.916375007410906	0.736133473785312	0.948175348936388	0.773329382299359	0.420035868622597	0.805500802042305	0.905499210299833	0.231204742618915	0.984006510235138	0.570216434194787	0.991303590169635	0.960054225973135	0.695810203260748	0.872531705565174	0.920458631420988	0.75805692491147	0.931530306089546	0.471292349103792	0.810227562692155	0.605196359673731	0.812229709191378	0.722654695966658	0.427661763256808	0.814245528460244	0.839886722482492	0.732747020800531	0.326009066391445	0.939772766604702	0.531778499191573	0.675230325953966
0.281455280400709	0.11148457936808	0.433457747603866	0.233727057734467	0.857789149450135	0.510189067590922	0.464073183469336	0.628654600281674	0.267709732701731	0.64801724687389	0.751228770351173	0.458343146175396	0.815569030851852	0.153987957274719	0.855605824962504	0.676190082076537	0.519631917974942	0.830755218392822	0.880811694941679	0.447483358610981	0.595844634950986	0.645844900622067	0.382331378713842	0.500344710199089	0.568883030977223	0.659995253684442	0.888113324775649	0.325894197749248	0.305679635452855	0.321137221361015	0.854063934692868	0.331054120320328	0.460271413761389	0.38963386198041
0.5907553787848	0.988687309287934	0.642442076117182	0.829722350387448	0.225610562039923	0.660703399144613	0.706339262163979	0.63813299496434	0.203041584185728	0.719137638809719	0.621791648597546	0.570968204598729	0.899085802239619	0.206119759711555	0.254697315735796	0.366339490746969	0.221393199721142	0.462524815394919	0.561821433547472	0.208848641064414	0.872678574237559	0.821942596942873	0.426261904043625	0.229458205375622	0.905109698376618	0.89327280270159	0.614623113090566	0.739525249671967	0.435067050754804	0.381452273687131	0.987868171333976	0.520550269242623	0.267080058755893	0.741006962811858
0.104819711734887	0.513221765994985	0.115195909451441	0.462010685551598	0.210603632255063	0.345745380785024	0.152414253101442	0.302750883600775	0.702600011912905	0.212471746090983	0.212289415035489	0.462660622393681	0.77191513784128	0.127184885673283	0.935329581976782	0.329559586726441	0.357858937509939	0.0302225375462714	0.0461946863414189	0.523925673034167	0.164213117999731	0.434498878837277	0.121286434741184	0.287320982201076	0.614733587494581	0.084067742599317	0.120962613345147	0.0905422769271268	0.0367047505910358	0.370708153288155	0.342517172989342	0.15384809691143	0.167982333093677	0.567273846603474
0.653295411924495	0.919304999332092	0.955652642218437	0.8287024064618	0.902757323908346	0.437734045288282	0.825340825828554	0.466738982704492	0.942404398659354	0.894283206914476	0.331135390641677	0.905653589664374	0.350122410769869	0.410714974661741	0.796293516484062	0.865778672189016	0.216288290078952	0.603566886828745	0.500813256146791	0.703281582079049	0.586561661100802	0.757389330189862	0.710248386037413	0.535519945003584	0.559116779284219	0.740213769169287	0.799552273182454	0.701247589788379	0.731076682842607	0.828606853927402	0.49764186403625	0.671354828498858	0.849002796375038	0.378684698056735
0.0333661704385146	0.496292712274346	0.222670744297884	0.257759942317691	0.84817713526098	0.312598476489023	0.0830583950313723	0.159791263481927	0.617695568803932	0.416216930691122	0.568001848110508	0.411466657620489	0.0486749360112129	0.0578557684366163	0.714030175388123	0.104421255458956	0.138874361863641	0.274297668280488	0.333011762616751	0.663784154908476	0.329903697222577	0.485686192882729	0.30126728285945	0.0848295255751914	0.267113497636046	0.084237099700278	0.0994924728957054	0.07697880192414	0.463970576476302	0.0164529759455105	0.0444829597444619	0.169928523244011	0.484942291965314	0.596781150457938
0.334465007286388	0.682561876983273	0.401486532207646	0.257787588721561	0.520342227577435	0.482645530791537	0.220847111729407	0.13915021489091	0.428737751482599	0.39446176725993	0.266046558763091	0.420306032790307	0.919090586706645	0.0162336675317754	0.596567798497708	0.190281859634629	0.0429520328728393	0.391880898851185	0.33632934115742	0.524068853779188	0.182286308091323	0.593870973216719	0.13306784566193	0.203903960610949	0.46703094101709	0.382912421531597	0.351230984996798	0.415760717140367	0.146891892916901	0.0600971245279578	0.13763241567704	0.161985862772989	0.0282466872215417	0.174316997077819
0.304786003459291	0.923897868952548	0.965799591204732	0.953213736863887	0.217391029575318	0.338570353320876	0.482242431791343	0.6726121514801	0.912907919154486	0.766738497393413	0.949278445752683	0.603074260907668	0.364712263948454	0.0928868061006783	0.777785472327941	0.630158018686023	0.635399365740513	0.120246453139709	0.674881910520401	0.961344873426139	0.643108729280067	0.883217062994049	0.884196957789329	0.406115828715244	0.290932748348271	0.8561736304606	0.898189231570528	0.790091629324574	0.258034951478284	0.496431449818463	0.841959084747624	0.479524421022007	0.464835581622161	0.190155001261745
0.88520297789039	0.832729212560311	0.124526902154099	0.168437345130891	0.74065059725117	0.038411101879797	0.15385282332349	0.686653303842192	0.412845499742706	0.491606991223635	0.0254995060237064	0.232843379382119	0.485088906469501	0.180522748421019	0.412029779103534	0.09268119332727	0.0269261381361113	0.184070324086543	0.0408804718619681	0.468575010341218	0.230891009908473	0.586848681786931	0.176224834418364	0.297275732210346	0.417727031451518	0.0843356621606799	0.146041094130607	0.188961044003108	0.262939503265759	0.455377866932127	0.300648559959562	0.824288380691735	0.0185226465748332	0.484716354747494
0.809217565072512	0.710543791369428	0.592071073773846	0.960383590724775	0.663222599861804	0.426409296566294	0.570302188990099	0.941722426611996	0.93792619584418	0.96353448663871	0.872791211088161	0.711283500131408	0.24633214658131	0.80257762473033	0.162217440929208	0.967573632493016	0.306602639414102	0.610176778306092	0.152399293186883	0.834163208338423	0.406844919709088	0.418356575683198	0.727371669325444	0.493395086955638	0.652509041257631	0.265411799836814	0.439321413480438	0.756679570720163	0.35783878170687	0.42705886531961	0.34271308871671	0.799672383589297	0.643891286384917	0.810617890618638
0.203726525223102	0.147203654845632	0.0289338146619316	0.208860306171525	0.329678805621849	0.112640497559863	0.125197445982897	0.246532671029071	0.644689088789059	0.282996178337131	0.128875407203387	0.0984396412865993	0.0953714771378395	0.0485137409770544	0.299047325298513	0.361366461345724	0.103913029779583	0.0409920317487606	0.309549341879485	0.839628294949936	0.700238434325423	0.0761663589039204	0.134447754370378	0.132679915866293	0.679186487277511	0.0680065143005948	0.0436742546383085	0.413988350323701	0.229311572697823	0.173998115823949	0.121931153238079	0.220607646770953	0.198619310330027	0.198119964826444
0.382707714190674	0.0744728041311877	0.0345790909422096	0.0675439231956554	0.013708641221012	0.260347494712887	0.332354288162091	0.2002815943042	0.625461824712689	0.804261157230489	0.059307319924918	0.0754475918496876	0.504630636751036	0.102687750786085	0.0807805688854398	0.0874870650910987	0.0753106049361973	0.166221403485532	0.0368217614335381	0.29714087360372	0.0413443260569847	0.268184322932856	0.0178862090666226	0.234151990888381	0.0181253002786304	0.0893034928679945	0.0253478251158181	0.0784319073964257	0.114912141441485	0.248685356107587	0.728915659530236	0.186490959316005	0.718849739150782	0.0622433507217411
0.703266419366337	0.672766580105091	0.587990999448115	0.352147040313791	0.688563627470857	0.657003376584769	0.647581640967103	0.357460092330447	0.983475825300766	0.426819544572392	0.532463920863679	0.786043382240905	0.712052445215802	0.346949167470299	0.362885197702509	0.986013156903036	0.765268901321004	0.296147346114025	0.725584392177856	0.683561687180334	0.660617986668379	0.968348290970152	0.758192249478833	0.976095305940893	0.11218232189818	0.759104911318681	0.807444096638052	0.984816612889313	0.876454712051168	0.864716492148261	0.95874942381179	0.814518132636122	0.514099342084466	0.836765645758873
0.765432655502111	0.21079648843875	0.71015976612322	0.423363972195995	0.112687025538571	0.48481959685488	0.696942770771449	0.346183849385565	0.439750022600457	0.475189020744811	0.512755023857563	0.283688213469473	0.833393336800842	0.286520314110107	0.785551382766401	0.263223757965234	0.696990818150817	0.654171964476936	0.883825813408188	0.446409700173761	0.853114694390436	0.687121982912126	0.492846412512662	0.582358830081759	0.915475473488032	0.791977358181403	0.931060939409365	0.410079669657862	0.756542350655638	0.924678425035669	0.883576392883246	0.104512891155451	0.6371050363825	0.59532336006807
0.471582285346415	0.280500802121515	0.259272030330923	0.014272172295627	0.0653167118153163	0.235927104486649	0.207435443352521	0.301792487667349	0.196131576456749	0.264787605767533	0.218943169348772	0.0123651571218422	0.864437349629477	0.590235694804129	0.164444096925725	0.0935390454616385	0.554366268585946	0.0399059150888112	0.153226103193278	0.0896695325523616	0.226110953310081	0.14303107819493	0.179339074432686	0.415350087860617	0.309030909126135	0.316459717386371	0.353997474715477	0.457072785402489	0.894279217708561	0.398157450149697	0.246657404862113	0.805053322262064	0.3409065227382	0.51846087583135
0.997165438123248	0.33685979380896	0.946046467982533	0.944506753444929	0.774099185996977	0.850496858363826	0.909603486102843	0.756976330187566	0.245644643400517	0.91812605471772	0.80832319854297	0.992905711870272	0.623956934723415	0.942263250446092	0.956284962760356	0.951710138712371	0.900628772888541	0.994143711715065	0.788552665884695	0.974964613762892	0.852885598022685	0.815967077327482	0.905959582933427	0.943965537902636	0.238764329824105	0.557846922846011	0.917908612240056	0.926239694102416	0.472581401991414	0.774666283424381	0.874796347375259	0.757838352457928	0.957359592534388	0.39685566124443
0.936834390381204	0.998841901256464	0.374988682445541	0.201115883441989	0.486490613263266	0.599723331225813	0.81032618916689	0.721375893433202	0.577605384091483	0.837396850789032	0.349714754063115	0.354133574887303	0.398184449467139	0.801147978730094	0.358951746123128	0.296178662197047	0.693970608922675	0.543531378320731	0.701689091086397	0.72436296755301	0.772441939594676	0.957809063068899	0.281672164421359	0.405643975699624	0.765120969765033	0.395741682326571	0.458699468015518	0.304315483950614	0.988944669187352	0.892281608205549	0.0678842530294998	0.705363410705741	0.823004046746527	0.038657611153062
0.246973378551601	0.650202984878002	0.180006911556504	0.514928737882116	0.636715433799436	0.207015024161331	0.121349710785982	0.0933265255556198	0.126126640085036	0.549897474644213	0.426435034474047	0.237420098140926	0.0076997510532721	0.0244740175401908	0.14020266577449	0.379207004771201	0.35182682182626	0.0083520471184086	0.0193270563513622	0.801111388318891	0.126296305076319	0.660274076739522	0.310035888262591	0.0645056343106464	0.290554918503251	0.0747829067667323	0.126091525414074	0.100387188691849	0.119176210741841	0.0401641045777136	0.0523836202700703	0.374378524442299	0.303618706948589	0.0385103932760206
0.232218516138984	0.998807475440929	0.895623365577919	0.444518393602424	0.948895429696327	0.568303996460803	0.0448706284901375	0.187099788731115	0.844411769038593	0.158716137982205	0.631807733700651	0.807650417206095	0.597232920402003	0.0085891198045642	0.876901528366176	0.081774469398619	0.248627999017031	0.0558250616595122	0.420557742172108	0.752822715215318	0.444114448553798	0.558535017695821	0.469280067754466	0.407028143849676	0.583040302212337	0.24464275173684	0.340188632505256	0.752349284103576	0.366028562138989	0.272491463584864	0.417721112660888	0.4178160364741	0.6958515074413	0.306914275104691
0.267903023231756	0.533066313351145	0.0846383350548594	0.372539920734993	0.932083356870244	0.436026663156696	0.264987085815806	0.692023666228899	0.0012830365088479	0.571683845032877	0.814881303489014	0.50045813581205	0.773594746312141	0.459971625778093	0.230387176176059	0.0829522550121012	0.456180093715933	0.42008019018925	0.224333893937593	0.58511816918719	0.310351467056915	0.043297346992499	0.0984492147871398	0.0744325445340881	0.598025414258581	0.204288402379214	0.0524661746502838	0.516482901941955	0.351696418180996	0.227091882323004	0.147192925963955	0.813531189549026	0.497676014822263	0.494185850060519
0.503394025942824	0.864117389549976	0.295787813115525	0.539271094252909	0.262809734492426	0.753803013878071	0.350239271111431	0.655841634044205	0.343902316165215	0.480059448511943	0.0786936557609742	0.635405223747101	0.151312013546683	0.659579933932884	0.439503137212919	0.526216359693159	0.14300006720932	0.689130627627256	0.0643741629062052	0.653587207403804	0.546876043585457	0.590787806921727	0.241011042134375	0.357657193700894	0.660249649318145	0.0137341760866156	0.0132855532111635	0.552711296494651	0.392600223335441	0.373101674997293	0.0086263556439748	0.236360219994991	0.247739751268754	0.253083034491445
0.866465985369646	0.587026112275084	0.496164965278161	0.466214613781329	0.08639504195216	0.153261554779488	0.519378791402947	0.420045310961442	0.367070669271769	0.512802669919727	0.675270783144762	0.435618828180084	0.30222050480226	0.618568673622273	0.577326669574676	0.287198792461646	0.667162645175458	0.166341268838567	0.736845705625816	0.190960053857964	0.0943535137140449	0.603621698741144	0.552684510572353	0.454897559276018	0.237047831874544	0.371029077491707	0.760754503880784	0.669123090709859	0.826734205452775	0.493007521335799	0.102861923285501	0.893695955614371	0.0347042170441037	0.586187901238341
0.532697850260088	0.438385190455318	0.038127317132731	0.690255411816087	0.743102756234685	0.441255422302118	0.184476869930782	0.228706941663937	0.447525225743574	0.856840748240556	0.86248546606733	0.505646675657474	0.811263724638527	0.360018114265918	0.241920523881716	0.131419078353953	0.829998760792209	0.42884431940849	0.408118255899401	0.66412941204573	0.798527236929163	0.662472964987213	0.207714170037804	0.383727391598686	0.381554898785073	0.445802847214053	0.358157529803048	0.573934567029853	0.28736042669039	0.129427383419035	0.771798416625678	0.693770443428812	0.448088484387777	0.879352385237327
0.229460795985597	0.957956638184387	0.551871396788817	0.399213621530361	0.560788421684035	0.245559896211957	0.93942422675772	0.379873595656315	0.975354282823448	0.945411497773561	0.714031970794573	0.202349754834923	0.163438684718465	0.336610773998157	0.51289530336879	0.702977030071939	0.323494284432134	0.531342633107205	0.688394151397207	0.961788149093958	0.369267714230728	0.745660565153904	0.642084018263688	0.451006315562218	0.417696758038126	0.467080548912923	0.514263330087369	0.832534392374964	0.273723831817195	0.80431662147047	0.254983748241927	0.0898630373917833	0.569756462938634	0.357164805850081
0.736175279616656	0.85947510024331	0.294778731552189	0.817279605057726	0.87592172906919	0.956450322297039	0.57063024188097	0.710852566977504	0.501024916046744	0.863106405450647	0.608506521897367	0.771593745705966	0.0238128667253837	0.774580391230081	0.623173914350606	0.715524813386781	0.316229784328081	0.346660874028141	0.381018962694371	0.241374533642592	0.49597757955985	0.846125900792071	0.489058440870023	0.676598011794289	0.168479489515733	0.181051197277266	0.197379308748263	0.49987473394361	0.330848539028121	0.545788345813324	0.479548452766565	0.654313955829003	0.379932948647383	0.408451400523074
0.443764760990174	0.234759811498688	0.758330606804887	0.390597918103602	0.460901836173351	0.869255048710116	0.156950351881784	0.51900037244089	0.0590798282536062	0.115038777687156	0.529960923635529	0.499553686853463	0.49192162990976	0.534153823440397	0.371184202965975	0.279507526710553	0.833632193934707	0.599855960563816	0.454986668127201	0.192738898249051	0.058699047924197	0.695568855104672	0.914255655923332	0.350130380118262	0.471499677953552	0.475443348786196	0.508547592197455	0.0903446514510815	0.73469869282808	0.201524876123859	0.906316021661945	0.621296015352581	0.838505160454361	0.292862934753264
0.441010205835171	0.724213589350799	0.958331129870844	0.958833097929938	0.78386528192898	0.273624146553585	0.790822998297067	0.860701540678854	0.397569519690548	0.810418585960386	0.335491618778717	0.627044174157968	0.0447120966359907	0.195344754304827	0.31025008101098	0.890721934108897	0.650509265569017	0.453458089891159	0.63502875944501	0.598465652176467	0.892065157063291	0.265859011698964	0.744636641609647	0.893764607764918	0.214156354417371	0.776860789653954	0.84414810719916	0.956498355263555	0.838438026664331	0.95976305163932	0.989240403174702	0.393839504747148	0.718709878544528	0.60852387664428
0.956911546033429	0.92802421709854	0.858685211440123	0.866421564151274	0.56335599947852	0.962277201388361	0.988223909653773	0.830029648159619	0.740780653914014	0.937301843369548	0.631348267522956	0.908090214418441	0.790251728016389	0.958019729461194	0.566254486729966	0.43947745278461	0.937464206328691	0.930029833444951	0.987750930457826	0.912063475274315	0.334963547798758	0.774139564568547	0.617814194297016	0.932628547946668	0.938993694568656	0.612844717074386	0.814436029119566	0.975823207465542	0.989647226664555	0.930116263205313	0.479815363465655	0.86143027578254	0.897961275258625	0.484497208219092
0.408991780309138	0.295971870434392	0.257586951155399	0.149095090365846	0.554448744646902	0.432527217497704	0.166661249203027	0.145526759989139	0.186742412764278	0.217668580350874	0.692777643278814	0.0255070869499843	0.621188900070295	0.127808628158437	0.334360490443603	0.334380265398302	0.720736218039393	0.680813694772395	0.42883402263155	0.0819189877442505	0.114531473992009	0.0935279616144642	0.245917860325643	0.260806835004819	0.739714523565451	0.371134685959749	0.201439732647168	0.213900664529627	0.0841826330534931	0.224882409226013	0.912216467992061	0.0982535735800234	0.0679602383158476	0.0627518807708155
0.979252320617812	0.339184001744417	0.922356631697422	0.802963597070928	0.991933049227554	0.989014831723618	0.895038087050347	0.991282729984119	0.988158010749081	0.932194216092329	0.936685794232513	0.97272473055205	0.596915699845255	0.986250643045378	0.795492496163313	0.999109710660214	0.99934126372501	0.841294352681259	0.872264255232171	0.95147063137259	0.996220886048969	0.879902141153379	0.988608808027244	0.975990234468519	0.403178340896793	0.989107506717914	0.944394347261162	0.984822273572476	0.996958930804825	0.941804065446157	0.710746162522434	0.994499170304554	0.959145693546623	0.7622403770378
0.399523951092874	0.500445586090802	0.652769982211978	0.532548763202918	0.445287631988049	0.207536393163335	0.143235757219762	0.28581114937506	0.96659103238847	0.680128462167254	0.437088665477128	0.832226936770501	0.0090283133305199	0.561063229455609	0.473129040404983	0.485157980514923	0.183833032449869	0.178769315858661	0.220685767015921	0.853385304074789	0.7325445674253	0.689804871100751	0.495596996657072	0.577015570113439	0.0306525053226246	0.60061348928755	0.509848003763697	0.51945732166505	0.606183506608585	0.0705143420006189	0.145407069164484	0.602639537329152	0.648518637716875	0.384891894033201
0.48944873941208	0.960803012542881	0.682977163673407	0.808471648432468	0.789682950483067	0.598578161137356	0.812415234204413	0.539374825648384	0.747798307376952	0.631439523277444	0.705380577380307	0.701300076304508	0.624222076912229	0.666929621344841	0.800517475723056	0.433652082371506	0.699771316116839	0.801343261723316	0.938681682007413	0.665806291890815	0.792695407858492	0.957301815093773	0.829665995429349	0.655545784004587	0.793046463669917	0.5265302734869	0.273971379037527	0.902577393478582	0.714682531549491	0.684630834606464	0.405653973337482	0.827932061748068	0.452102706516147	0.400062720571671
0.50607828824669	0.517503106070572	0.196184709146309	0.619507289219478	0.98665270539562	0.647153074446163	0.231111176132023	0.325062665905057	0.793089251537987	0.830961853046697	0.900365606859683	0.697636918840661	0.145907661713551	0.201908745321518	0.564741141058126	0.16304419447633	0.358902188692185	0.878980527965639	0.227644770463452	0.81985585955639	0.428385504216206	0.897761849075023	0.324622764258546	0.0784868083511639	0.259431119358547	0.351058982524399	0.36391822424839	0.117761366040338	0.791824205548903	0.364940964422254	0.48673014257643	0.874291121957984	0.579354869635082	0.245271868905448
0.8962455023548	0.971034439894762	0.7305822472948	0.547295002629197	0.342926925661367	0.603006190028371	0.213467685075398	0.626212058438465	0.74326828341943	0.891270838989123	0.923558812106427	0.991062395267927	0.73096796634207	0.898705581989314	0.860868143707336	0.827628682017278	0.865058004948868	0.749049565708146	0.49290455460392	0.94771957566201	0.669752102645278	0.895801455841529	0.868332335816555	0.480379387193002	0.848812639315133	0.850442426852423	0.848380365999712	0.533815844265798	0.879059638979128	0.430064904996586	0.442952060226477	0.635736326840386	0.638821502294351	0.303836468384706
0.433936673584313	0.197468140618957	0.172594179718687	0.174789530279476	0.217101623331498	0.492267017690253	0.131085666630756	0.131455489249698	0.508615231268751	0.268590164426157	0.093294768853057	0.108055771304083	0.277477817858416	0.0913457146260637	0.246447845392484	0.278844632038511	0.294647499782012	0.880362790926859	0.154816893593494	0.731426904350476	0.59176729560115	0.0590235244260108	0.389977162977853	0.41905282222269	0.641901739856529	0.124780068606355	0.267896665733608	0.339024491615011	0.66576877978778	0.466692502398	0.544676246645744	0.263943427299381	0.910800067485085	0.457444193977228
0.056539982393763	0.208470483092596	0.131463805152354	0.321059591957237	0.191730641012795	0.0733391823139494	0.0525486927325903	0.10002426013029	0.495698232468233	0.264722735776938	0.492735184400895	0.431470248373054	0.636024953531581	0.0104752633276817	0.61629462593951	0.216428700553395	0.357810576799193	0.0307340734812476	0.160435166104658	0.450417156415568	0.132596794952233	0.233032020289455	0.208626762263045	0.228652878494428	0.219741555304401	0.247584361449434	0.0825036950178837	0.0905578599801389	0.113526265277061	0.0582240833622356	0.820363870330022	0.274669828783435	0.0056476737219469	0.0291514514073718
0.893202945171903	0.357172369647861	0.997474796321152	0.555445466910255	0.943010172897397	0.882177679403686	0.991069686465066	0.888893660577621	0.246935025529578	0.631618258497592	0.570434258308514	0.158831963066041	0.479316080334554	0.954500444507155	0.903200563973897	0.980577263183948	0.983377579123277	0.798521889453722	0.971002793642273	0.555534994792696	0.775216075838017	0.126529697677254	0.855420022142535	0.886803365401183	0.869131472278234	0.963654154496508	0.986402957680817	0.717973557569222	0.992892386710438	0.997293664279404	0.895319624060807	0.402282706010313	0.507270870006353	0.503758648917828
0.646976924269739	0.785274647271131	0.753135170509017	0.884552943879766	0.724748808083751	0.595117178201273	0.64670935804737	0.35036593613216	0.845743033788493	0.799205008978136	0.54289170159526	0.368925767334978	0.846421682708642	0.435021467978479	0.880213565118315	0.438495554412488	0.773771444637512	0.509001563313043	0.892716025493073	0.988028277054675	0.476848685587763	0.963908448872903	0.772531944307365	0.71950318479983	0.120121643520576	0.723385264981513	0.781085965295226	0.746495729566182	0.456415407331473	0.281552961623142	0.550725300972965	0.556849005885061	0.406494950107368	0.130706321815111
0.148224512741477	0.673729456605182	0.256419928463218	0.551941555749955	0.0078134955168806	0.77918370588037	0.651177557805222	0.889552375367636	0.866217146060837	0.726501017290559	0.513470357574078	0.941446436954768	0.594916491186207	0.246630635799572	0.207267675465168	0.0660061935505689	0.538821617594603	0.965390994016737	0.829703095092963	0.687214012462183	0.977141221452638	0.407644249764992	0.0305246664106931	0.60689160722011	0.278877753724653	0.802984667419299	0.502009932566824	0.487192633765416	0.709254482434421	0.804644048389382	0.615277768210926	0.45695793741933	0.436995498382431	0.517855848298006
0.402192618134646	0.458557618630123	0.211234006972062	0.53434859845298	0.0841461430667716	0.675621889879003	0.685608234410926	0.827666817165713	0.535664998191383	0.761187347934019	0.541180894416975	0.744015974397506	0.76681838558126	0.562094956485852	0.355882871437403	0.829356221771142	0.414695101657079	0.0979941131659149	0.153855937058303	0.978154351958938	0.622178255355917	0.737549286094471	0.706036544795646	0.528911039974735	0.368826407519574	0.735177259252099	0.423274126683713	0.914309921863447	0.37978397286065	0.870169119693472	0.786772547502814	0.309938971187354	0.530819587745839	0.992163706166359
0.882889952267755	0.377109941918763	0.367716459868536	0.651060756920527	0.31783719366802	0.773275837275421	0.623312580248412	0.758760815131327	0.331128605873051	0.735755861343618	0.891865983425538	0.804204531103597	0.820228304922875	0.561913070564403	0.454468927310808	0.770484925473586	0.445788068718725	0.238582056078216	0.047866874530641	0.953939173671847	0.91013109008903	0.585394941232663	0.662006149016452	0.519178589199421	0.211369813545417	0.555173424410665	0.399835095420782	0.506816195826913	0.838868959919416	0.794359460326562	0.919432237456475	0.867677522115937	0.596177712742085	0.833635535029993
0.249199746971242	0.688253855522565	0.250426012752767	0.0898606911677593	0.747861897497833	0.236449238931594	0.0352342721656624	0.0288792649974589	0.0967819688544875	0.0945984790569239	0.0463107206610823	0.190524801082744	0.791654731232662	0.0135960360076507	0.0167160782256733	0.0886122641113476	0.223741126693102	0.0449391387956421	0.0465168323867083	0.0965311422319188	0.200959670096297	0.116755856288362	0.602161277325301	0.225002088015387	0.724237266045186	0.0656226099320492	0.446973931546488	0.111571025610561	0.12128373398072	0.157930508101236	0.274550556030077	0.638190677045988	0.0524952799114108	0.142213039794186
0.0111607676818626	0.76060925317318	0.185446825879679	0.142938590785159	0.892457548211528	0.586820721073461	0.123106158640487	0.707601841735939	0.920672097185698	0.243653139185315	0.247269198933281	0.477842404068424	0.534690833669619	0.143094842934442	0.38915668245974	0.421124236778826	0.210920518151752	0.273732105557191	0.164267982568559	0.515080377700389	0.211246617213202	0.598035206702834	0.537839514450821	0.400788059712955	0.71296949402036	0.090221935250101	0.21693733742685	0.106215389802844	0.360598946183327	0.149339389635295	0.160399424769737	0.527064077317712	0.662254438238004	0.679578029221868
0.957887412630403	0.663378424762106	0.931960491607002	0.774972865146915	0.966600489345685	0.933116629766611	0.775289403050685	0.734353726597699	0.931575733098466	0.989094315300922	0.924795853620715	0.798899646095981	0.644706793341576	0.945047133350664	0.928979937486076	0.960996063872221	0.912013211654828	0.799358598525795	0.933960742425316	0.555494519292215	0.691713828852723	0.832071627137445	0.74845728584519	0.988036417332409	0.37520578269015	0.858479187849807	0.756888449735586	0.934289544202404	0.982611906780183	0.91856201387656	0.921883592041665	0.933003960722581	0.912236128378847	0.422251619105712
0.453597946147632	0.318828218551973	0.5759568723589	0.8010169609521	0.26092036986164	0.365042087273156	0.792456519125245	0.872448713491452	0.441422547588943	0.881618327585281	0.167921760203554	0.946759735392483	0.567855901759881	0.682829729321585	0.89504918375828	0.749203252135133	0.234004134054088	0.590249425795452	0.677037110371863	0.931552233188998	0.707465811223125	0.922266843548167	0.591655552744529	0.966950421380221	0.421071484912985	0.524462271793408	0.806757153497156	0.846216802011888	0.788966851442838	0.705871548335967	0.465622385328797	0.374442575556594	0.228620392878091	0.173547180948974
0.310871107484973	0.0580061311315629	0.758393247431421	0.710196819502155	0.953490857757472	0.463187239631933	0.205108433218437	0.31288662762272	0.863978531369113	0.611010637109823	0.654423467554415	0.515274319752378	0.156599143275032	0.267166813900651	0.174559068265155	0.617790489329404	0.670213866472555	0.0799518099380465	0.332646345521374	0.833102613135247	0.69265945581413	0.287863879038457	0.310423369252599	0.269694198747976	0.299055174995298	0.370397251725624	0.860670095471992	0.495583069783101	0.615884896343681	0.463356883662344	0.695656125998263	0.539905195277669	0.555553923362786	0.133830758742914
0.9131707113862	0.57830827026914	0.45213026431278	0.209958563474653	0.94652751589262	0.267665070859783	0.164673665201289	0.71218759313713	0.168221481910214	0.0659195323763599	0.335984604653276	0.30914331529637	0.40326244646328	0.14434843147269	0.620350228435877	0.250405963972012	0.134278245674384	0.104447965792406	0.0518317515491469	0.0348280878308862	0.565552069188677	0.599461511045191	0.414798063103551	0.508625744222593	0.599105203867329	0.491732229653465	0.383464366754775	0.666229357855503	0.0475817599479463	0.322520460978222	0.133750753778267	0.449973771540035	0.402823172055557	0.171822858633628
0.20224423812663	0.991064452464795	0.37513127641352	0.294028653065459	0.98903730682253	0.0486214109639022	0.34769640615714	0.0882764877172127	0.712730008503463	0.268775850295783	0.593437150606475	0.0741783453869029	0.704815069086924	0.490045367949145	0.558476065914312	0.638227750399803	0.378373650460572	0.28724405068744	0.808963534389297	0.759306265684458	0.200828602841939	0.998470059007278	0.446288455717619	0.154086066108446	0.837229985998486	0.140086355898595	0.686750995917446	0.474269030959227	0.467806125788379	0.71502584899835	0.415111632189633	0.800696758931459	0.253692626245098	0.760488790901575
0.52167704139712	0.903890064731957	0.699530894598467	0.909647233961282	0.505660826263011	0.540645253768804	0.102750597021088	0.843670123761787	0.240352693398503	0.665119896588865	0.958950101920183	0.330741850870174	0.911626971357616	0.26536614446622	0.9145858607002	0.039451623795986	0.70802149066267	0.366574213459829	0.574032402909287	0.623898743352572	0.139342774371266	0.270282174637099	0.339744068314885	0.326178582486704	0.28595413548955	0.26535209197633	0.0901045126585168	0.130162453102842	0.485839251367514	0.150511636289304	0.247474988160487	0.607716913938184	0.400225617415913	0.54229662661056
0.360402401995397	0.512357471508911	0.0720552663142431	0.125049521445863	0.628886673296354	0.402264955938504	0.0965394715713836	0.402623844011922	0.753648394800675	0.178964202350131	0.3373795346188	0.326993447293844	0.75147334129871	0.0475796249082362	0.0612193996129911	0.702551286927487	0.64271379462707	0.14809327983639	0.138674785685122	0.292585058548636	0.379433970086683	0.345891200723484	0.426855877020609	0.42963065380153	0.663533940368685	0.117209043874349	0.0767161966663518	0.0884256055329508	0.660413140561385	0.428627005229146	0.547187717193393	0.123760378907639	0.428226078478863	0.787300779030161
0.60059949239615	0.641682305722464	0.300985997243547	0.575196618516155	0.499458602678623	0.728238258592118	0.602195471760076	0.791135100403288	0.724358843013036	0.652829816565653	0.849884601836128	0.436449701656124	0.990161254077296	0.637432933728742	0.968061667891792	0.188891152908944	0.374897664663336	0.608892009191668	0.735340485864606	0.913359563609534	0.297293786781961	0.448668599181299	0.348426345436775	0.542243560660562	0.964943729792199	0.737131512781909	0.626337699979925	0.54760039522821	0.924786082575809	0.869017683450152	0.915882275686621	0.722499384566988	0.202088167065509	0.852666432726393
0.389119611416054	0.163629018601206	0.428915378644164	0.655778844849987	0.529706353659729	0.690165413727562	0.437512615411955	0.649030452902834	0.921034807378885	0.628070252333767	0.851896265121731	0.682816872159225	0.45080104236238	0.530742163051068	0.564544610776125	0.785726411491859	0.0836803480882506	0.22524531479086	0.185569059389336	0.599281225862131	0.369409991322019	0.310405425154912	0.698954391956395	0.714060369978965	0.596725283186893	0.279035510734133	0.716289629085096	0.693388759756058	0.663900298807543	0.648407461805792	0.521823740371906	0.97274409202723	0.259476369614758	0.619216341367986
0.617095566577625	0.314730344583395	0.689027884788673	0.745899366032622	0.743401263359131	0.78101569097837	0.563667542991852	0.657277482024109	0.431847276865171	0.760226474445635	0.98561760750824	0.810681507241163	0.774085144943445	0.857184693380953	0.628715007373072	0.854887675370865	0.942379152246518	0.589130560669318	0.598561102909058	0.937355957183932	0.412044286604861	0.829853143231821	0.613556486396195	0.661495718267161	0.330441654995782	0.27079635684029	0.851413391871613	0.870313354649818	0.965606564641879	0.889677300862967	0.569693274672136	0.981464010208984	0.933393876134127	0.624084338986013
0.0471814297806604	0.222373611402421	0.0010304796246191	0.0819665287217125	0.0851398491850831	0.124430675028904	0.0137964167570791	0.210626957209928	0.230484694036273	0.0222303269326376	0.185270868995869	0.269190601452705	0.0318513003081936	0.022718283896913	0.655646604501972	0.0117053273821868	0.0075348356083578	0.0072780088756936	0.0395530458259493	0.0275575652093401	0.0231913780988756	0.270199449981202	0.0157084031851992	0.0140818079106722	0.0419170010805589	0.0140451399952237	0.0267996154819182	0.0062067880967274	0.114205786689793	0.0213921202198287	0.0159570522745468	0.0353596094320341	0.0388262445237186	0.0289122100298475
0.188023180887448	0.298642813658121	0.832105872544638	0.962886492518963	0.605095673836521	0.963201522044552	0.836127560080918	0.884867584433617	0.941722680372516	0.907968201118757	0.912437837351201	0.852674456732275	0.772608845235562	0.798777792374722	0.478474500825589	0.691127036491809	0.65218231514154	0.5798482783283	0.647914033838952	0.937986934553997	0.702476952661932	0.953943073933354	0.528799173723957	0.985350659107696	0.698354101354198	0.490551129978248	0.777895865143248	0.987952187211325	0.895449466732888	0.881088726082242	0.377796890583021	0.700530735899159	0.73992897205321	0.943391648404348
0.32288347110824	0.812551050598226	0.50080495187484	0.777698971847677	0.40569746937527	0.590043842109561	0.478814381206883	0.811461724834248	0.229232618190059	0.692798615923651	0.497094438628813	0.746336727102695	0.337388548365149	0.192099207200453	0.803516993833336	0.338803798654102	0.711552884290606	0.115117999030336	0.582003561663382	0.629826510084272	0.278525839619123	0.846918409312154	0.59122449792017	0.65241533279627	0.295527839508659	0.780837952850121	0.346228048878916	0.568978274115021	0.818093696876334	0.685237873816965	0.39177470715608	0.703060407595754	0.583703216048573	0.662525401331539
0.766681896105326	0.70572715305902	0.143500739368088	0.93954575070634	0.634764264820858	0.435325884675454	0.475090050902864	0.392986436641918	0.997879864015902	0.369753214413604	0.462358582768199	0.74903863562809	0.262559495330322	0.306266148321804	0.750095362722048	0.415613940227656	0.321621721139004	0.533486352967996	0.383862310607333	0.867337748161603	0.525720408536774	0.727102352275738	0.333101149019916	0.879481912584048	0.723908503558528	0.10107445120077	0.207809815542031	0.621616680027074	0.416138014613999	0.184963964436928	0.766009899637199	0.695561470344281	0.758831383273167	0.439220447144898
0.171327679786537	0.966317061260291	0.717319065103499	0.0384075915377851	0.870734396134304	0.124355240877895	0.0288220500734608	0.0985567401440788	0.672853078456954	0.0113745334502275	0.408859067377974	0.0424141969865129	0.917639420132932	0.147120920049348	0.0182396373115415	0.761014518293591	0.669036991480684	0.735271984913065	0.486827714380843	0.0013916076154786	0.656331082809916	0.459662783053853	0.464737497885807	0.100446964293452	0.0324616978257085	0.585517777487771	0.592400518922994	0.184062935031011	0.31520096834545	0.115955505984408	0.333056625846628	0.342690932486139	0.304448591224088	0.479609588015187
0.150917784488183	0.59456141011637	0.835407361132647	0.99950279047806	0.831163790777756	0.721058470084045	0.91504500525907	0.914771552635435	0.673635846424781	0.956981981682219	0.909459032041752	0.977321583997955	0.317202293299372	0.441948660504633	0.951746695048857	0.968545003740655	0.754779931986917	0.760964870020493	0.705874161086667	0.984023138676258	0.619485266158885	0.484981231622079	0.905578539120821	0.702609302358653	0.59400191330485	0.946202384116401	0.710107831283939	0.68649137207414	0.276906397932973	0.780596660307425	0.810975768048669	0.986198470307494	0.0066811795691965	0.485991608239958
0.908238367282379	0.693952322686035	0.923774879358645	0.911379027645958	0.665528747730003	0.442678683710759	0.828122990761249	0.795291271617121	0.35556781039457	0.9535948797756	0.624908650899735	0.512972898268063	0.734328418254391	0.684600323920714	0.853195938142259	0.855645154728317	0.953346668762098	0.033984410718463	0.330323364629054	0.82465173871368	0.839240983075157	0.354118901278304	0.601361134447463	0.800792759299977	0.98431982269567	0.666608496784399	0.798222700670033	0.911941013983398	0.908440373072293	0.894066700756642	0.477172556527468	0.921710825063061	0.260477778550134	0.935022538130606
0.23478687263158	0.0182726592005385	0.146109096406669	0.07833116956696	0.49266581913842	0.65230484931253	0.0486071762062391	0.647277065353057	0.0433504441614338	0.365180714446654	0.947728505921129	0.484860876202552	0.270448042032903	0.168681417875907	0.528811750527384	0.237562554754133	0.844094387905401	0.742869774938755	0.410196617444209	0.0251395176422501	0.185525400941308	0.215123374049778	0.338792018073633	0.542175677056088	0.460193057268408	0.435651911282232	0.0505487075714921	0.110602888552609	0.600847963998313	0.155154123260072	0.64012689187105	0.473411299194804	0.353151632833201	0.111487705017113
0.792079904008078	0.931835205441507	0.360141241386299	0.656453771876948	0.778135212864712	0.824937852345191	0.783717227608855	0.379032929311989	0.453244436750382	0.614627511855173	0.895986849823143	0.396515712933197	0.180135970217391	0.74315262888888	0.439115900594984	0.244260607162695	0.69491622063989	0.256230684900914	0.771037519040184	0.979461850142681	0.288501051567895	0.36411579850494	0.46197757876527	0.468233766611312	0.750672701004875	0.887339711066256	0.549334084700062	0.57201696167578	0.304876672358986	0.262035812614497	0.44510463072403	0.477894185540478	0.574181474323918	0.754547292846589
0.478047832964423	0.366309648979822	0.788555508785226	0.139975007274459	0.939464627204377	0.263460968092123	0.198634936133587	0.05264266361797	0.921979278074072	0.291843451782095	0.739007682789875	0.586526393724141	0.556675877040387	0.375528110833893	0.0912702567738282	0.60961999443654	0.684013380061696	0.509905225744549	0.268987848880202	0.249514230332201	0.353940725310447	0.336415358507769	0.167320559440274	0.147967317473355	0.651100368514214	0.439537262185658	0.588583769608785	0.155724510966222	0.458372613884649	0.351106218901151	0.933118136146173	0.223355943158487	0.0611980047755291	0.504715639622427
0.463346997513134	0.69895388648465	0.861885939004656	0.93768806847455	0.791297537463625	0.922510822009283	0.805889787708922	0.430696739903902	0.78837474523948	0.916853333919499	0.780370545104382	0.473347914663035	0.9410193683219	0.624165802587616	0.866543480802417	0.713565587869326	0.85582826383206	0.582522885395381	0.569976706826016	0.830674352039797	0.632452363504779	0.161443381705566	0.744929751092328	0.690114448011256	0.660769849685037	0.893511594676143	0.564908634459268	0.835814476336189	0.75128124550331	0.985095932677575	0.164176652556324	0.820580465994757	0.967180704629938	0.738904622138393
0.54178575056089	0.746209259027745	0.825198365217031	0.972221592096762	0.418250210587469	0.512278475155706	0.669771451827434	0.930422543261701	0.874614728381986	0.894358191809886	0.769202254164041	0.459402427828175	0.967748189535019	0.611354340208778	0.950048966407102	0.717021039358085	0.32555787478165	0.704526497145139	0.690973802633001	0.61785692486967	0.933270051317883	0.483000445650801	0.606962523633286	0.752612346244216	0.799263048087101	0.978849716534688	0.74063676023982	0.437648245400463	0.994622518580296	0.823792406670364	0.877811159168236	0.507284860840613	0.835166663233141	0.3232137759891
0.0862569809266085	0.937726627585227	0.0658142204922747	0.435620624527301	0.0700329790144809	0.150521237192178	0.264907874486244	0.170952727237136	0.620984778474474	0.16408455247619	0.0590820034339375	0.117766811965713	0.427056523051119	0.0337603888944479	0.362555195042464	0.225742721591423	0.0703458789136835	0.176777228020645	0.154536933003778	0.336508369103308	0.0453683741031488	0.0559641771534583	0.0811263177331315	0.327589035696622	0.947592099826306	0.034138538351919	0.0664349387485178	0.0276312677216008	0.0813252264406532	0.0509443255510938	0.0731868620084292	0.468467901629685	0.241461362420951	0.0404908939915181
