# Supplementary material for: Heterogeneous, temporally consistent, and plastic brain development after preterm birth
Source: Nat Commun. 2025 Sep 12;16:8269. doi: 10.1038/s41467-025-63967-1 (PMC12432136; doi:10.1038/s41467-025-63967-1)
Supplement: Supplementary file 6 — Source Data [file 41467_2025_63967_MOESM6_ESM.zip › source_data/supplementary_figures/source_FigS7b_lower.csv]

1.0	0.0215105320753208	-0.0682171988012525	0.0323281595918145	0.0945608782435129	0.2095704145478368	0.1697215790090387	0.2707085621577191	0.110826002214153	0.2375249500998004	0.0870443222835121	0.160092109011821	0.0402120249422422	0.2202150705833789	-0.0007485029940119	0.2375249500998004	0.0767081361814746	0.132999497063615	0.0901615477564473	0.1682969263943537	0.1134333412055865	0.0402120249422422	0.2143351605317975	0.2590487200838527	0.1588635945947063	0.0687345958603583	0.0337625727626322	0.1697215790090387	0.2615133449851183	0.1697215790090387	0.170448520601026	0.0479204627205238	0.2480089778075579	-0.0075511032165673
0.0215105320753208	1.0	-0.0830256368516433	-0.0882958999001301	0.0215105320753208	0.0822947608704067	0.1382379462430021	-0.0037160738237366	0.1211656441717791	-0.0231472029940952	0.058592673433665	-0.0104385684879866	-0.0730685103996293	-0.0983520872015624	0.0661682671447369	-0.0231472029940952	0.0999795608266696	-0.0218584661381549	-0.0218584661381549	0.091514986561581	-0.0718921198738946	0.1902538572669593	-0.025583263908616	0.03592809619121	0.0783827660178875	-0.0037160738237366	-0.0781942169357064	-0.0037160738237366	0.0182854476348026	0.0909199395540892	-0.0184625677497161	0.0783827660178875	-0.1078715266863536	0.0783827660178875
-0.0682171988012525	-0.0830256368516433	1.0	0.0724121849262417	-0.0141529458093884	-0.0041144713146128	0.0584845562677652	0.0011996832054926	-0.0830256368516433	-0.0141529458093884	-0.0720470845864868	-0.0602476156782594	0.0342154108267871	0.0584845562677652	0.0399113071824755	0.0939755601743396	0.2408519622393926	0.1496157051267864	0.2468150237635762	0.0472307665111994	0.1612013345581447	-0.0189158368798498	0.2767712002489828	-0.0041144713146128	0.0250412038320508	0.2303391754545833	0.3422704134674265	0.0584845562677652	-0.0447829321467932	0.1157694293300379	0.0318338769925748	0.0250412038320508	0.1008997711835637	0.0879737029362838
0.0323281595918145	-0.0882958999001301	0.0724121849262417	1.0	0.0323281595918145	0.099261396771725	0.0509417800412008	0.1627794810511933	0.0106162225686373	0.3489783381577933	0.0266109882621486	0.2088505689301036	0.1303395343452178	-0.0049770704637954	0.1378782191138075	0.1378782191138075	0.0005982406486583	0.043466651637277	-0.098855584866493	0.1319373328399714	0.0889267131279803	0.0266109882621486	0.203271723519978	0.0444668106925357	0.1418399210004909	0.106860630546197	0.0721097673086788	0.2186983315561896	0.043466651637277	-0.0049770704637954	-0.0373558311652854	0.0189763159615169	-0.0154775817546493	-0.04245548655797
0.0945608782435129	0.0215105320753208	-0.0141529458093884	0.0323281595918145	1.0	0.0611354979397892	-0.0827458788626622	-0.032252387288322	-0.0231472029940952	-0.0484031936127744	-0.0066202723990276	-0.0378211131322425	-0.0066202723990276	-0.032252387288322	-0.1437125748502994	0.0945608782435129	0.1798859813269794	0.0044856491421118	0.0901615477564473	-0.0854771231423954	0.170448520601026	-0.0534525697402975	0.2143351605317975	-0.0378211131322425	0.0479204627205238	0.0687345958603583	0.0798243684602234	-0.032252387288322	0.1758374463707828	0.0182411042860181	0.0564181618101469	0.0479204627205238	0.0538708025565597	-0.0075511032165673
0.2095704145478368	0.0822947608704067	-0.0041144713146128	0.099261396771725	0.0611354979397892	1.0	0.135318793977347	0.2925960129408761	0.1286614255496034	0.3085270256198686	0.1517286237783119	0.229424421732114	0.2976019483168569	0.135318793977347	0.0116571924037733	0.160092109011821	0.251550217574389	0.1080494223938307	0.1525266630774981	0.1016234712199972	0.1868889412720401	0.1031041822654636	0.2327895725101046	0.2807961269499731	0.1176009498431875	0.1877445336318567	0.2393726641894048	0.2401702732863664	0.2859583851285004	0.135318793977347	-0.1090960320526668	0.2903838838435631	0.2192440278820011	0.0024123271762705
0.1697215790090387	0.1382379462430021	0.0584845562677652	0.0509417800412008	-0.0827458788626622	0.135318793977347	1.0	0.3579831932773109	0.2801919663097408	0.3716955453063995	0.0620925855769048	0.0304673146683276	0.0124704774380394	0.4649859943977591	0.1192280874346985	0.1192280874346985	0.1531110803703214	0.2538027400334133	0.344582371768211	0.1560321116132274	0.0145493874053015	0.0124704774380394	0.2427972761927244	0.2401702732863664	0.1252452362616462	0.411484593837535	0.2509277738127647	0.5184873949579832	0.2538027400334133	0.411484593837535	0.074960974240358	0.1840212562271853	0.178509305964375	0.0076931963305679
0.2707085621577191	-0.0037160738237366	0.0011996832054926	0.1627794810511933	-0.032252387288322	0.2925960129408761	0.3579831932773109	1.0	0.1382379462430021	0.4726825284550799	0.1613368018546357	0.135318793977347	0.1613368018546357	0.2509803921568627	0.3212020537320593	0.2202150705833789	0.0984489937334403	0.2084129241660145	0.1176332924312168	0.1560321116132274	0.195784147910471	0.0620925855769048	0.3015732961582635	0.3450217525953859	0.1840212562271853	0.1974789915966386	0.2021220662789174	0.2509803921568627	0.2538027400334133	0.0904761904761904	0.0145493874053015	0.066469216296107	0.1270835481375339	0.0076931963305679
0.110826002214153	0.1211656441717791	-0.0830256368516433	0.0106162225686373	-0.0231472029940952	0.1286614255496034	0.2801919663097408	0.1382379462430021	1.0	0.1554837372835691	0.058592673433665	0.03592809619121	0.0147056121559002	0.0436019328651762	0.0661682671447369	0.0661682671447369	0.1483241079605782	-0.0218584661381549	-0.0218584661381549	0.1707864715196853	-0.0184625677497161	0.1902538572669593	0.0783827660178875	0.1750280902288001	0.1303657809811394	0.1382379462430021	0.0513008301861426	0.2328739596208279	0.1387171889536756	0.185555952931915	0.0349669843744623	0.0783827660178875	0.0740574940385341	-0.025583263908616
0.2375249500998004	-0.0231472029940952	-0.0141529458093884	0.3489783381577933	-0.0484031936127744	0.3085270256198686	0.3716955453063995	0.4726825284550799	0.1554837372835691	1.0	0.0402120249422422	0.2590487200838527	0.1807089169660519	0.1192280874346985	0.2375249500998004	0.3804890219560878	0.128297058754227	0.1758374463707828	0.0901615477564473	0.2105926013171452	0.2274636999964656	-0.0534525697402975	0.2143351605317975	0.4569619422279162	0.2143351605317975	0.1697215790090387	0.1719479598554057	0.2707085621577191	0.3043512942922861	0.1192280874346985	-0.0576121969807321	0.1588635945947063	0.1509398901820588	-0.0075511032165673
0.0870443222835121	0.058592673433665	-0.0720470845864868	0.0266109882621486	-0.0066202723990276	0.1517286237783119	0.0620925855769048	0.1613368018546357	0.058592673433665	0.0402120249422422	1.0	0.0544797407526153	0.1715662650602409	-0.0867737388396913	0.133876619624782	0.0870443222835121	0.1207742349956884	0.2501675497616556	0.0396741488608793	-0.0494001488497014	-0.0052804318396397	0.1255421686746988	0.1512699754498569	0.005855299239767	0.0967557012783047	0.0124704774380394	0.0722848268238335	0.0620925855769048	0.1238715092211898	0.0124704774380394	0.106782066090492	0.2057842496214092	0.094894488539639	0.1512699754498569
0.160092109011821	-0.0104385684879866	-0.0602476156782594	0.2088505689301036	-0.0378211131322425	0.229424421732114	0.0304673146683276	0.135318793977347	0.03592809619121	0.2590487200838527	0.0544797407526153	1.0	0.1031041822654636	0.0304673146683276	0.0611354979397892	0.0611354979397892	-0.0162652314596594	0.0635721817101633	-0.0253822996571714	0.3211945459147875	0.0684949519421573	0.005855299239767	0.1176009498431875	0.1266810112963959	0.060006638509729	0.0304673146683276	0.0480748446907591	0.0828930543228373	0.0635721817101633	-0.021958424986182	-0.1090960320526668	0.060006638509729	0.1184603712623568	-0.1127762954906465
0.0402120249422422	-0.0730685103996293	0.0342154108267871	0.1303395343452178	-0.0066202723990276	0.2976019483168569	0.0124704774380394	0.1613368018546357	0.0147056121559002	0.1807089169660519	0.1715662650602409	0.1031041822654636	1.0	0.0124704774380394	0.133876619624782	0.0870443222835121	0.0193769651751324	-0.0024245313192759	0.0396741488608793	-0.0078343848396002	0.0507508171254261	-0.1506024096385542	0.0967557012783047	0.1031041822654636	0.2602985237929615	0.1117146937157703	0.0722848268238335	0.0620925855769048	0.1238715092211898	0.1613368018546357	0.106782066090492	0.1512699754498569	-0.0004994446765244	0.0967557012783047
0.2202150705833789	-0.0983520872015624	0.0584845562677652	-0.0049770704637954	-0.032252387288322	0.135318793977347	0.4649859943977591	0.2509803921568627	0.0436019328651762	0.1192280874346985	-0.0867737388396913	0.0304673146683276	0.0124704774380394	1.0	-0.032252387288322	0.0687345958603583	0.1531110803703214	0.1630231082986157	0.2538027400334133	0.0664016354684862	0.195784147910471	-0.0867737388396913	0.1252452362616462	0.135318793977347	-0.0510828236349711	0.3044817927170868	0.2021220662789174	0.3579831932773109	0.072243476563818	0.2509803921568627	0.0145493874053015	0.0076931963305679	0.178509305964375	0.1252452362616462
-0.0007485029940119	0.0661682671447369	0.0399113071824755	0.1378782191138075	-0.1437125748502994	0.0116571924037733	0.1192280874346985	0.3212020537320593	0.0661682671447369	0.2375249500998004	0.133876619624782	0.0611354979397892	0.133876619624782	-0.032252387288322	1.0	0.0945608782435129	0.0767081361814746	0.0901615477564473	-0.0383523001650559	0.1682969263943537	-0.0576121969807321	0.133876619624782	-0.0075511032165673	0.0116571924037733	0.103392028657615	-0.032252387288322	-0.0122992229349588	-0.032252387288322	0.0044856491421118	-0.0827458788626622	-0.0005970175852925	0.0479204627205238	0.1024053463693092	0.0479204627205238
0.2375249500998004	-0.0231472029940952	0.0939755601743396	0.1378782191138075	0.0945608782435129	0.160092109011821	0.1192280874346985	0.2202150705833789	0.0661682671447369	0.3804890219560878	0.0870443222835121	0.0611354979397892	0.0870443222835121	0.0687345958603583	0.0945608782435129	1.0	0.2314749038997317	0.132999497063615	0.0473235984492795	0.0837055765487706	0.1134333412055865	0.0402120249422422	0.2698067264688887	0.2590487200838527	0.0479204627205238	0.2202150705833789	0.1719479598554057	0.2202150705833789	0.2615133449851183	0.1697215790090387	0.1134333412055865	0.2698067264688887	0.2480089778075579	0.0479204627205238
0.0767081361814746	0.0999795608266696	0.2408519622393926	0.0005982406486583	0.1798859813269794	0.251550217574389	0.1531110803703214	0.0984489937334403	0.1483241079605782	0.128297058754227	0.1207742349956884	-0.0162652314596594	0.0193769651751324	0.1531110803703214	0.0767081361814746	0.2314749038997317	1.0	0.1277120431622842	0.2204610935196845	0.0755133868847659	0.143479845850954	-0.0313216697351455	0.2534095069704316	0.0372978583471502	0.1933583707032449	0.3170973402809647	0.3628884127511552	0.0984489937334403	0.2204610935196845	0.2624352536440836	0.143479845850954	0.0732560981688716	0.1887089524496348	0.1933583707032449
0.132999497063615	-0.0218584661381549	0.1496157051267864	0.043466651637277	0.0044856491421118	0.1080494223938307	0.2538027400334133	0.2084129241660145	-0.0218584661381549	0.1758374463707828	0.2501675497616556	0.0635721817101633	-0.0024245313192759	0.1630231082986157	0.0901615477564473	0.132999497063615	0.1277120431622842	1.0	0.2683467741935484	-0.0073652473160083	0.020661929304415	-0.0445232114994312	0.3610623937070255	0.0635721817101633	0.111738759585399	0.2538027400334133	0.3221434645624255	0.1176332924312168	-0.0012096774193548	0.1176332924312168	0.0719142474491328	0.1616034864097243	0.1861650758525192	0.2613329400583749
0.0901615477564473	-0.0218584661381549	0.2468150237635762	-0.098855584866493	0.0901615477564473	0.1525266630774981	0.344582371768211	0.1176332924312168	-0.0218584661381549	0.0901615477564473	0.0396741488608793	-0.0253822996571714	0.0396741488608793	0.2538027400334133	-0.0383523001650559	0.0473235984492795	0.2204610935196845	0.2683467741935484	1.0	0.0686759547033214	0.1744188837385685	-0.1287205718597417	0.3111976668827002	0.1525266630774981	0.0120093059367484	0.2991925559008122	0.3635495222551733	0.2084129241660145	0.1143145161290322	0.2538027400334133	-0.0305903888403027	0.1616034864097243	0.1425362053153031	0.0120093059367484
0.1682969263943537	0.091514986561581	0.0472307665111994	0.1319373328399714	-0.0854771231423954	0.1016234712199972	0.1560321116132274	0.1560321116132274	0.1707864715196853	0.2105926013171452	-0.0494001488497014	0.3211945459147875	-0.0078343848396002	0.0664016354684862	0.1682969263943537	0.0837055765487706	0.0755133868847659	-0.0073652473160083	0.0686759547033214	1.0	0.0667648647853893	0.0752971431806022	0.2044092530176738	0.1016234712199972	0.1551757507145519	0.1112168735408568	0.0672090026404049	0.1560321116132274	-0.0073652473160083	0.1112168735408568	-0.085045720619484	0.056708746108308	0.1355446441724058	-0.0417582584979358
0.1134333412055865	-0.0718921198738946	0.1612013345581447	0.0889267131279803	0.170448520601026	0.1868889412720401	0.0145493874053015	0.195784147910471	-0.0184625677497161	0.2274636999964656	-0.0052804318396397	0.0684949519421573	0.0507508171254261	0.195784147910471	-0.0576121969807321	0.1134333412055865	0.143479845850954	0.020661929304415	0.1744188837385685	0.0667648647853893	1.0	-0.0613116808047056	0.3700594570317403	0.1868889412720401	0.1045895742408956	0.195784147910471	0.2106275607891079	0.195784147910471	0.1744188837385685	0.0145493874053015	-0.0232142857142857	0.1709570449386068	0.0623241388591226	0.1045895742408956
0.0402120249422422	0.1902538572669593	-0.0189158368798498	0.0266109882621486	-0.0534525697402975	0.1031041822654636	0.0124704774380394	0.0620925855769048	0.1902538572669593	-0.0534525697402975	0.1255421686746988	0.005855299239767	-0.1506024096385542	-0.0867737388396913	0.133876619624782	0.0402120249422422	-0.0313216697351455	-0.0445232114994312	-0.1287205718597417	0.0752971431806022	-0.0613116808047056	1.0	0.0422414271067525	0.2003530652911602	-0.0667871212363519	0.0124704774380394	-0.0182489562801153	0.1613368018546357	-0.0445232114994312	0.0620925855769048	0.0507508171254261	0.0967557012783047	-0.0481964112846061	0.0422414271067525
0.2143351605317975	-0.025583263908616	0.2767712002489828	0.203271723519978	0.2143351605317975	0.2327895725101046	0.2427972761927244	0.3015732961582635	0.0783827660178875	0.2143351605317975	0.1512699754498569	0.1176009498431875	0.0967557012783047	0.1252452362616462	-0.0075511032165673	0.2698067264688887	0.2534095069704316	0.3610623937070255	0.3111976668827002	0.2044092530176738	0.3700594570317403	0.0422414271067525	1.0	0.175195261176646	0.1605814739688979	0.3603493161238026	0.4120959293850799	0.3603493161238026	0.111738759585399	0.1840212562271853	-0.0281453671545267	0.3542934415145368	0.2233208683787001	0.0960108181203515
0.2590487200838527	0.03592809619121	-0.0041144713146128	0.0444668106925357	-0.0378211131322425	0.2807961269499731	0.2401702732863664	0.3450217525953859	0.1750280902288001	0.4569619422279162	0.005855299239767	0.1266810112963959	0.1031041822654636	0.135318793977347	0.0116571924037733	0.2590487200838527	0.0372978583471502	0.0635721817101633	0.1525266630774981	0.1016234712199972	0.1868889412720401	0.2003530652911602	0.175195261176646	1.0	0.0024123271762705	0.2401702732863664	0.0958992995654205	0.4498732319044053	0.2414811444448329	0.1877445336318567	0.0092979572772159	0.2327895725101046	0.1184603712623568	-0.055181984157188
0.1588635945947063	0.0783827660178875	0.0250412038320508	0.1418399210004909	0.0479204627205238	0.1176009498431875	0.1252452362616462	0.1840212562271853	0.1303657809811394	0.2143351605317975	0.0967557012783047	0.060006638509729	0.2602985237929615	-0.0510828236349711	0.103392028657615	0.0479204627205238	0.1933583707032449	0.111738759585399	0.0120093059367484	0.1551757507145519	0.1045895742408956	-0.0667871212363519	0.1605814739688979	0.0024123271762705	1.0	-0.0510828236349711	0.0903916139386891	0.0076931963305679	0.111738759585399	0.066469216296107	0.0382221035431844	0.0314401622718052	0.0538336397946005	0.0960108181203515
0.0687345958603583	-0.0037160738237366	0.2303391754545833	0.106860630546197	0.0687345958603583	0.1877445336318567	0.411484593837535	0.1974789915966386	0.1382379462430021	0.1697215790090387	0.0124704774380394	0.0304673146683276	0.1117146937157703	0.3044817927170868	-0.032252387288322	0.2202150705833789	0.3170973402809647	0.2538027400334133	0.2991925559008122	0.1112168735408568	0.195784147910471	0.0124704774380394	0.3603493161238026	0.2401702732863664	-0.0510828236349711	1.0	0.5437620190158486	0.411484593837535	0.2538027400334133	0.411484593837535	0.1353725610754145	0.2427972761927244	0.178509305964375	0.066469216296107
0.0337625727626322	-0.0781942169357064	0.3422704134674265	0.0721097673086788	0.0798243684602234	0.2393726641894048	0.2509277738127647	0.2021220662789174	0.0513008301861426	0.1719479598554057	0.0722848268238335	0.0480748446907591	0.0722848268238335	0.2021220662789174	-0.0122992229349588	0.1719479598554057	0.3628884127511552	0.3221434645624255	0.3635495222551733	0.0672090026404049	0.2106275607891079	-0.0182489562801153	0.4120959293850799	0.0958992995654205	0.0903916139386891	0.5437620190158486	1.0	0.1533163587450701	0.1565192337914342	0.2509277738127647	0.1004087550063144	0.0903916139386891	0.1815086110358362	0.0903916139386891
0.1697215790090387	-0.0037160738237366	0.0584845562677652	0.2186983315561896	-0.032252387288322	0.2401702732863664	0.5184873949579832	0.2509803921568627	0.2328739596208279	0.2707085621577191	0.0620925855769048	0.0828930543228373	0.0620925855769048	0.3579831932773109	-0.032252387288322	0.2202150705833789	0.0984489937334403	0.1176332924312168	0.2084129241660145	0.1560321116132274	0.195784147910471	0.1613368018546357	0.3603493161238026	0.4498732319044053	0.0076931963305679	0.411484593837535	0.1533163587450701	1.0	0.1176332924312168	0.3579831932773109	0.1353725610754145	0.3015732961582635	0.1270835481375339	0.0076931963305679
0.2615133449851183	0.0182854476348026	-0.0447829321467932	0.043466651637277	0.1758374463707828	0.2859583851285004	0.2538027400334133	0.2538027400334133	0.1387171889536756	0.3043512942922861	0.1238715092211898	0.0635721817101633	0.1238715092211898	0.072243476563818	0.0044856491421118	0.2615133449851183	0.2204610935196845	-0.0012096774193548	0.1143145161290322	-0.0073652473160083	0.1744188837385685	-0.0445232114994312	0.111738759585399	0.2414811444448329	0.111738759585399	0.2538027400334133	0.1565192337914342	0.1176332924312168	1.0	0.2538027400334133	0.020661929304415	0.1616034864097243	0.2297939463897354	0.0618740327610737
0.1697215790090387	0.0909199395540892	0.1157694293300379	-0.0049770704637954	0.0182411042860181	0.135318793977347	0.411484593837535	0.0904761904761904	0.185555952931915	0.1192280874346985	0.0124704774380394	-0.021958424986182	0.1613368018546357	0.2509803921568627	-0.0827458788626622	0.1697215790090387	0.2624352536440836	0.1176332924312168	0.2538027400334133	0.1112168735408568	0.0145493874053015	0.0620925855769048	0.1840212562271853	0.1877445336318567	0.066469216296107	0.411484593837535	0.2509277738127647	0.3579831932773109	0.2538027400334133	1.0	0.195784147910471	0.1840212562271853	0.2299350637912161	0.0076931963305679
0.170448520601026	-0.0184625677497161	0.0318338769925748	-0.0373558311652854	0.0564181618101469	-0.1090960320526668	0.074960974240358	0.0145493874053015	0.0349669843744623	-0.0576121969807321	0.106782066090492	-0.1090960320526668	0.106782066090492	0.0145493874053015	-0.0005970175852925	0.1134333412055865	0.143479845850954	0.0719142474491328	-0.0305903888403027	-0.085045720619484	-0.0232142857142857	0.0507508171254261	-0.0281453671545267	0.0092979572772159	0.0382221035431844	0.1353725610754145	0.1004087550063144	0.1353725610754145	0.020661929304415	0.195784147910471	1.0	-0.0281453671545267	0.0623241388591226	0.1709570449386068
0.0479204627205238	0.0783827660178875	0.0250412038320508	0.0189763159615169	0.0479204627205238	0.2903838838435631	0.1840212562271853	0.066469216296107	0.0783827660178875	0.1588635945947063	0.2057842496214092	0.060006638509729	0.1512699754498569	0.0076931963305679	0.0479204627205238	0.2698067264688887	0.0732560981688716	0.1616034864097243	0.1616034864097243	0.056708746108308	0.1709570449386068	0.0967557012783047	0.3542934415145368	0.2327895725101046	0.0314401622718052	0.2427972761927244	0.0903916139386891	0.3015732961582635	0.1616034864097243	0.1840212562271853	-0.0281453671545267	1.0	0.2233208683787001	0.0960108181203515
0.2480089778075579	-0.1078715266863536	0.1008997711835637	-0.0154775817546493	0.0538708025565597	0.2192440278820011	0.178509305964375	0.1270835481375339	0.0740574940385341	0.1509398901820588	0.094894488539639	0.1184603712623568	-0.0004994446765244	0.178509305964375	0.1024053463693092	0.2480089778075579	0.1887089524496348	0.1861650758525192	0.1425362053153031	0.1355446441724058	0.0623241388591226	-0.0481964112846061	0.2233208683787001	0.1184603712623568	0.0538336397946005	0.178509305964375	0.1815086110358362	0.1270835481375339	0.2297939463897354	0.2299350637912161	0.0623241388591226	0.2233208683787001	1.0	0.2233208683787001
-0.0075511032165673	0.0783827660178875	0.0879737029362838	-0.04245548655797	-0.0075511032165673	0.0024123271762705	0.0076931963305679	0.0076931963305679	-0.025583263908616	-0.0075511032165673	0.1512699754498569	-0.1127762954906465	0.0967557012783047	0.1252452362616462	0.0479204627205238	0.0479204627205238	0.1933583707032449	0.2613329400583749	0.0120093059367484	-0.0417582584979358	0.1045895742408956	0.0422414271067525	0.0960108181203515	-0.055181984157188	0.0960108181203515	0.066469216296107	0.0903916139386891	0.0076931963305679	0.0618740327610737	0.0076931963305679	0.1709570449386068	0.0960108181203515	0.2233208683787001	1.0
