# Supplementary material for: Heterogeneous, temporally consistent, and plastic brain development after preterm birth
Source: Nat Commun. 2025 Sep 12;16:8269. doi: 10.1038/s41467-025-63967-1 (PMC12432136; doi:10.1038/s41467-025-63967-1)
Supplement: Supplementary file 6 — Source Data [file 41467_2025_63967_MOESM6_ESM.zip › source_data/supplementary_figures/source_FigS1b_bls26_ct.csv]

rois	PT_sub_with_infranormal_dev_%	PT_sub_with_supranormal_dev_%	FT_sub_with_infranormal_dev_%	FT_sub_with_supranormal_dev_%
centile_CT_bankssts	16.049382716049383	4.938271604938271	3.738317757009345	2.803738317757009
centile_CT_caudalanteriorcingulate	4.938271604938271	6.172839506172839	4.672897196261682	1.8691588785046729
centile_CT_caudalmiddlefrontal	4.938271604938271	2.469135802469136	7.476635514018691	4.672897196261682
centile_CT_cuneus	8.641975308641975	4.938271604938271	5.607476635514018	4.672897196261682
centile_CT_entorhinal	11.11111111111111	7.4074074074074066	3.738317757009345	7.476635514018691
centile_CT_fusiform	11.11111111111111	1.2345679012345678	5.607476635514018	3.738317757009345
centile_CT_inferiorparietal	18.51851851851852	2.469135802469136	5.607476635514018	5.607476635514018
centile_CT_inferiortemporal	7.4074074074074066	6.172839506172839	3.738317757009345	7.476635514018691
centile_CT_isthmuscingulate	2.469135802469136	6.172839506172839	2.803738317757009	3.738317757009345
centile_CT_lateraloccipital	3.7037037037037033	1.2345679012345678	4.672897196261682	5.607476635514018
centile_CT_lateralorbitofrontal	7.4074074074074066	4.938271604938271	5.607476635514018	4.672897196261682
centile_CT_lingual	9.876543209876544	7.4074074074074066	6.5420560747663545	4.672897196261682
centile_CT_medialorbitofrontal	2.469135802469136	14.814814814814811	3.738317757009345	6.5420560747663545
centile_CT_middletemporal	20.98765432098765	2.469135802469136	2.803738317757009	5.607476635514018
centile_CT_parahippocampal	8.641975308641975	7.4074074074074066	4.672897196261682	2.803738317757009
centile_CT_paracentral	2.469135802469136	9.876543209876544	4.672897196261682	6.5420560747663545
centile_CT_parsopercularis	11.11111111111111	4.938271604938271	3.738317757009345	4.672897196261682
centile_CT_parsorbitalis	29.629629629629623	0.0	4.672897196261682	4.672897196261682
centile_CT_parstriangularis	11.11111111111111	2.469135802469136	4.672897196261682	4.672897196261682
centile_CT_pericalcarine	2.469135802469136	7.4074074074074066	6.5420560747663545	4.672897196261682
centile_CT_postcentral	12.34567901234568	4.938271604938271	2.803738317757009	5.607476635514018
centile_CT_posteriorcingulate	3.7037037037037033	12.34567901234568	3.738317757009345	7.476635514018691
centile_CT_precentral	13.580246913580249	1.2345679012345678	5.607476635514018	3.738317757009345
centile_CT_precuneus	9.876543209876544	6.172839506172839	5.607476635514018	8.411214953271028
centile_CT_rostralanteriorcingulate	4.938271604938271	4.938271604938271	5.607476635514018	4.672897196261682
centile_CT_rostralmiddlefrontal	13.580246913580249	0.0	3.738317757009345	4.672897196261682
centile_CT_superiorfrontal	2.469135802469136	7.4074074074074066	4.672897196261682	5.607476635514018
centile_CT_superiorparietal	12.34567901234568	6.172839506172839	2.803738317757009	8.411214953271028
centile_CT_superiortemporal	12.34567901234568	6.172839506172839	6.5420560747663545	6.5420560747663545
centile_CT_supramarginal	16.049382716049383	6.172839506172839	4.672897196261682	5.607476635514018
centile_CT_frontalpole	4.938271604938271	7.4074074074074066	4.672897196261682	5.607476635514018
centile_CT_temporalpole	8.641975308641975	1.2345679012345678	4.672897196261682	2.803738317757009
centile_CT_transversetemporal	4.938271604938271	6.172839506172839	4.672897196261682	6.5420560747663545
centile_CT_insula	8.641975308641975	1.2345679012345678	4.672897196261682	3.738317757009345
