# Supplementary material for: Heterogeneous, temporally consistent, and plastic brain development after preterm birth
Source: Nat Commun. 2025 Sep 12;16:8269. doi: 10.1038/s41467-025-63967-1 (PMC12432136; doi:10.1038/s41467-025-63967-1)
Supplement: Supplementary file 6 — Source Data [file 41467_2025_63967_MOESM6_ESM.zip › source_data/supplementary_figures/source_FigS11b_early.csv]

rois	infranormal_pt	supranormal_pt	infranormal_ft	supranormal_ft
centile_CT_bankssts	42.85714285714285	0.0	3.738317757009345	2.803738317757009
centile_CT_caudalanteriorcingulate	14.285714285714285	7.142857142857142	4.672897196261682	1.8691588785046729
centile_CT_caudalmiddlefrontal	7.142857142857142	0.0	7.476635514018691	4.672897196261682
centile_CT_cuneus	28.57142857142857	7.142857142857142	5.607476635514018	4.672897196261682
centile_CT_entorhinal	14.285714285714285	0.0	3.738317757009345	7.476635514018691
centile_CT_fusiform	14.285714285714285	0.0	5.607476635514018	3.738317757009345
centile_CT_inferiorparietal	42.85714285714285	0.0	5.607476635514018	5.607476635514018
centile_CT_inferiortemporal	7.142857142857142	0.0	3.738317757009345	7.476635514018691
centile_CT_isthmuscingulate	0.0	28.57142857142857	2.803738317757009	3.738317757009345
centile_CT_lateraloccipital	7.142857142857142	7.142857142857142	4.672897196261682	5.607476635514018
centile_CT_lateralorbitofrontal	7.142857142857142	0.0	5.607476635514018	4.672897196261682
centile_CT_lingual	14.285714285714285	14.285714285714285	6.5420560747663545	4.672897196261682
centile_CT_medialorbitofrontal	0.0	28.57142857142857	3.738317757009345	6.5420560747663545
centile_CT_middletemporal	57.14285714285714	0.0	2.803738317757009	5.607476635514018
centile_CT_parahippocampal	21.428571428571427	7.142857142857142	4.672897196261682	2.803738317757009
centile_CT_paracentral	7.142857142857142	14.285714285714285	4.672897196261682	6.5420560747663545
centile_CT_parsopercularis	7.142857142857142	0.0	3.738317757009345	4.672897196261682
centile_CT_parsorbitalis	50.0	0.0	4.672897196261682	4.672897196261682
centile_CT_parstriangularis	21.428571428571427	0.0	4.672897196261682	4.672897196261682
centile_CT_pericalcarine	0.0	7.142857142857142	6.5420560747663545	4.672897196261682
centile_CT_postcentral	14.285714285714285	0.0	2.803738317757009	5.607476635514018
centile_CT_posteriorcingulate	21.428571428571427	14.285714285714285	3.738317757009345	7.476635514018691
centile_CT_precentral	21.428571428571427	0.0	5.607476635514018	3.738317757009345
centile_CT_precuneus	14.285714285714285	0.0	5.607476635514018	8.411214953271028
centile_CT_rostralanteriorcingulate	0.0	7.142857142857142	5.607476635514018	4.672897196261682
centile_CT_rostralmiddlefrontal	14.285714285714285	0.0	3.738317757009345	4.672897196261682
centile_CT_superiorfrontal	0.0	7.142857142857142	4.672897196261682	5.607476635514018
centile_CT_superiorparietal	35.714285714285715	0.0	2.803738317757009	8.411214953271028
centile_CT_superiortemporal	28.57142857142857	0.0	6.5420560747663545	6.5420560747663545
centile_CT_supramarginal	28.57142857142857	0.0	4.672897196261682	5.607476635514018
centile_CT_frontalpole	0.0	0.0	4.672897196261682	5.607476635514018
centile_CT_temporalpole	14.285714285714285	0.0	4.672897196261682	2.803738317757009
centile_CT_transversetemporal	14.285714285714285	0.0	4.672897196261682	6.5420560747663545
centile_CT_insula	14.285714285714285	0.0	4.672897196261682	3.738317757009345
