# Supplementary material for: Heterogeneous, temporally consistent, and plastic brain development after preterm birth
Source: Nat Commun. 2025 Sep 12;16:8269. doi: 10.1038/s41467-025-63967-1 (PMC12432136; doi:10.1038/s41467-025-63967-1)
Supplement: Supplementary file 6 — Source Data [file 41467_2025_63967_MOESM6_ESM.zip › source_data/supplementary_figures/source_FigS18c_sa.csv]

ROI	PC1_loadings	order
centile_SA_superiorfrontal	0.2190922300168156	1
centile_SA_medialorbitofrontal	0.2111192498786692	2
centile_SA_postcentral	0.2061005868843911	3
centile_SA_posteriorcingulate	0.2035230300944215	4
centile_SA_lateralorbitofrontal	0.2033044713759612	5
centile_SA_middletemporal	0.2029914349487702	6
centile_SA_rostralmiddlefrontal	0.1988408455935412	7
centile_SA_isthmuscingulate	0.1962522724992076	8
centile_SA_insula	0.192422190746676	9
centile_SA_superiortemporal	0.1910066894106979	10
centile_SA_supramarginal	0.190215073008016	11
centile_SA_precentral	0.1891212316737814	12
centile_SA_rostralanteriorcingulate	0.186788987709746	13
centile_SA_fusiform	0.1860492053738356	14
centile_SA_precuneus	0.1857054453961912	15
centile_SA_parsorbitalis	0.1846056266976577	16
centile_SA_parstriangularis	0.1708390829463575	17
centile_SA_inferiortemporal	0.1700786700843659	18
centile_SA_superiorparietal	0.169431093436838	19
centile_SA_caudalanteriorcingulate	0.1650506457848604	20
centile_SA_transversetemporal	0.1622104784268846	21
centile_SA_bankssts	0.1615659006656528	22
centile_SA_inferiorparietal	0.1606865758821012	23
centile_SA_paracentral	0.1575583834740963	24
centile_SA_parsopercularis	0.1499385014351132	25
centile_SA_lateraloccipital	0.1491286048361319	26
centile_SA_parahippocampal	0.1456341199374265	27
centile_SA_cuneus	0.1393283139293416	28
centile_SA_caudalmiddlefrontal	0.1358674730440064	29
centile_SA_frontalpole	0.1347347327081177	30
centile_SA_lingual	0.1323745661138918	31
centile_SA_temporalpole	0.1286224872417139	32
centile_SA_pericalcarine	0.0791450968994227	33
centile_SA_entorhinal	0.0	34
