# Supplementary material for: Heterogeneous, temporally consistent, and plastic brain development after preterm birth
Source: Nat Commun. 2025 Sep 12;16:8269. doi: 10.1038/s41467-025-63967-1 (PMC12432136; doi:10.1038/s41467-025-63967-1)
Supplement: Supplementary file 6 — Source Data [file 41467_2025_63967_MOESM6_ESM.zip › source_data/supplementary_figures/source_FigS9a_bls26.csv]

dx	adjusted_WMV	adjusted_GMV	adjusted_sGMV
CN	8634.201743020385	-12951.418885999825	-1773.4943464050011
CN	-4964.261014927353	18938.747480428312	4481.151003314888
CN	10804.427561315242	263.6284515406005	5266.071627786761
CN	-57160.056419731234	6389.445858235471	83.64568369630433
CN	-14576.79595464986	-18432.853720880463	2640.006682832289
CN	100974.49161965032	131749.87561103527	12426.14744615071
CN	70028.81948067929	37121.861426495016	5884.574562370173
CN	63750.52442697517	55995.21864315728	8270.477953084017
CN	5803.614685402543	-16058.868309581536	2460.902397537553
CN	-18638.785152132277	-4407.699566147174	2249.609138741908
CN	3874.468613893725	22186.03318555397	1291.9682690492118
CN	-91594.0338862855	-109574.75063537712	-11400.60104221775
CN	-10776.04029458348	-5128.836520800949	2274.684169033855
CN	-17565.98019462655	-25134.98539604992	-1524.5452085473516
CN	59147.25555895677	75268.02045511466	8235.80490723878
CN	-78521.93221733201	-61127.87032413331	-1518.0526144960022
CN	27788.68962975312	15915.59887413308	4949.615388447746
CN	-76129.95573476475	-22233.70979530597	201.51677091519375
CN	-23165.5269454777	-21244.84790259623	-626.2439420702067
CN	88323.18635672593	84469.20466376212	9932.34532208062
CN	14356.100517334477	13470.426506072285	5863.918108824699
CN	19721.425139252387	31892.446139721436	1330.1102337810953
CN	2258.880561404163	66452.46404869994	939.53684585078
CN	-90911.45253638702	-57974.05560219847	-3409.0761841426865
CN	22614.603032537158	43756.566792767146	7658.705007125813
CN	1053.2335270965125	6770.288628102746	7009.907217093212
CN	132878.25440989906	79354.23623851652	8338.181345595593
CN	-18776.13844258926	-10069.50614374294	-2612.61765805439
CN	-15428.394440552453	-25491.03599372576	151.45066068083543
CN	-24344.993475351017	-47555.18263897218	651.0967731566707
CN	99629.02052087674	80350.19704589085	9545.341127569634
CN	-9150.41834281152	41366.83820698515	2322.5043988284237
CN	24614.57564668421	3090.118050622172	2858.049061204387
CN	-11619.153685715806	-25159.633449676214	-3571.5501717224106
CN	93815.62348090224	47191.25095134124	7038.119582184307
CN	35189.76015155832	47081.14983422402	6122.255654090914
CN	41219.8260564903	42789.252285302384	5924.956502689412
CN	-23942.814280751398	-69811.65920476115	-5652.915478457275
CN	74050.0551647151	79721.93859384314	7109.63061775457
CN	46124.699826300144	-28594.95392870903	-1148.3578257357804
CN	139063.20413008798	98873.5180785302	4353.351370348137
CN	-68669.23766501842	-8060.005284902407	-3999.51754111558
CN	1458.7908707419992	-32353.973639080068	-206.3831946726932
CN	4808.29825081391	2769.8199442758923	2635.4669436892877
CN	-69460.1279007371	-17352.284047180554	223.4134867749235
CN	18619.35602167272	31670.63904307247	1567.6830027487886
CN	-26509.850430085266	33538.294856111985	-2674.505069986415
CN	-38862.59793415625	-47739.49727816682	742.1819096815452
CN	1499.5730381738394	35462.0947314885	9674.34863275342
CN	-17244.573989718454	5885.070629719179	8024.924608906724
CN	31678.617649215917	-37939.9008415069	4478.056804568791
CN	86525.80751734995	-58923.03965833003	7133.043204325455
CN	77170.44817154098	80363.02765971364	10056.784265966053
CN	34626.799359904544	28443.704801956308	-3503.4897715600964
CN	-117917.96454915148	-73915.4427933353	-7907.377583316476
CN	79756.00072548224	65486.0700057575	4674.894107831526
CN	95709.83919057628	52979.57058346621	4957.957210303946
CN	36088.84183036961	33204.774047695566	5854.837029154798
CN	-35236.89366678632	31172.377657573204	753.8192453548254
CN	5058.61021393718	24977.554038545	1870.49111361627
CN	67197.12641739589	32701.857145130634	4302.261621962745
CN	-35912.57002055575	-31908.80829733878	-1860.2555904824549
CN	33560.817544043355	59533.9945501968	3779.0720629164935
CN	89900.71413569135	86107.9656544847	4991.532181152899
CN	42643.93244912219	105969.27984381597	4711.922476440326
CN	-14625.898686447064	-7484.390898848418	1571.5118338413668
CN	-37271.86500574701	-33700.85876136122	-817.4920423021831
CN	-3984.6022450844175	22833.488658616203	898.9366476345749
CN	-25643.609389864258	-2619.9954660093645	1772.70257193016
CN	18084.851363460824	20913.31682878686	3114.4242355018214
CN	8393.338780252612	-6710.106902516098	885.4103598836882
CN	46586.165326826216	73675.17021183472	9474.036451040549
CN	90177.67370686465	53544.68021451426	6285.889091095116
CN	35810.29666395491	42520.883512847126	4592.620325320779
CN	8210.268980881083	-10034.64601111703	3783.881302155489
CN	35397.82479814952	14712.448218217702	-1618.349276058274
CN	12764.660714737896	34969.027512081666	2239.414605069527
CN	265.4127947060042	225.88529028650373	2350.119853528551
CN	-47214.12315318099	-5690.206607732689	3498.110117541313
CN	5841.060746864299	52926.24835527083	1427.8332587381883
CN	48465.35932091478	15274.38514433091	5467.89901081998
CN	-38230.98488931812	-6820.060037918505	2226.61030384338
CN	69868.07839726779	49059.38694900321	2904.487281225993
CN	53219.09070609702	15171.705056692008	7167.845211822605
CN	92856.42420696204	80927.02740761102	9185.048528083847
CN	129485.69648091774	99031.94424548828	9350.535216428034
CN	-63416.311035081744	-57808.299953864655	2729.6425421227614
CN	10847.745120013598	26165.21530865156	-307.95496365825966
CN	112398.75576740754	19338.08096477273	6896.031160861952
CN	12571.59741942701	6315.382207054994	2911.310289745903
CN	-55366.8611658609	-1525.1331898453643	-1843.8162393010932
CN	41594.31483023515	16051.886695658672	1088.511380298347
CN	31913.30915874877	14576.350444040028	2647.1415033582016
CN	13684.414995342842	58074.36292539025	3361.000827898897
CN	-70047.5113678085	-45037.03357299371	-4286.677909285274
CN	23367.06370995188	42600.0558041865	6483.023023358626
CN	-45285.67406032025	9654.47278374352	924.48744071064
CN	109742.97465506603	19683.2477038739	8246.946241510275
CN	5306.349199268967	62887.85242092563	5951.241492080393
CN	15453.82257031958	36034.61700174096	3200.732378579596
CN	-19994.6972564265	39218.37638021912	2863.608045089793
CN	-18053.409514343075	-19742.210971163004	592.6903753125662
CN	69458.45132089534	39492.23232451431	8001.374300202027
CN	-46212.0981150684	-36567.8079915382	-2203.713528990367
CN	16873.747143783607	-3023.1624163389206	6944.039958703557
CN	159614.74504855467	88395.4621163049	3409.582223901584
CN	-5755.253831982613	-71029.43711174664	-1303.1441260870995
preterm	-25610.50617020013	-35426.28061245463	1121.5836888092963
preterm	-20633.189282624226	-29448.19543927256	-3991.670873102732
preterm	-93524.05320440551	-61359.64158669964	-10884.512710382687
preterm	29343.525088726197	29205.586829077103	2716.917622656947
preterm	-38137.36602628685	15983.649778954452	-2879.9503722777954
preterm	-22280.63314298354	-7113.668382183067	-2835.074632790558
preterm	-76897.71798560687	-59782.35267976008	-10304.680673006917
preterm	-76744.24075878726	-71890.82247150165	-7455.218677932629
preterm	31780.94383948337	894.1809375970624	392.0479456056418
preterm	9178.83854382258	-16264.15609788557	-3068.9949969163063
preterm	-66691.65493325592	609.6108387978747	-1350.5275728579145
preterm	68042.45764180023	85927.05221603741	12282.849200279372
preterm	-73874.56660799298	-44382.048861218966	-9134.10091893249
preterm	-87033.70907265902	-45297.57409804221	-9221.418425793388
preterm	106163.5769559915	26233.369444092736	1547.9232692542282
preterm	-41847.92378004256	-69752.7136846683	-2122.864080468469
preterm	31117.18993317953	4202.1176938000135	-691.7579513200835
preterm	53178.75533939857	46889.32800435508	3142.9527731682538
preterm	-55661.01341308752	-80593.93491633574	-2178.7050604460965
preterm	-49681.083580275474	-19821.096342049423	-504.2889000038704
preterm	-18183.64023175125	55465.75315709389	-262.28023402310646
preterm	-64227.51170320489	-39860.37830898469	-7484.940308847916
preterm	-12724.406420847983	18558.92614393868	-4523.837273360601
preterm	1676.5155258008162	13796.572296489265	-7583.01032803626
preterm	62650.65298756707	23002.423302217736	2657.381548845704
preterm	-74405.29759005073	-61820.84225567721	-5978.4455484193895
preterm	43861.28291737736	42787.61146547901	136.88938186849555
preterm	-21243.443608398084	20624.932427517488	-2714.12422452544
preterm	16492.270471143245	40541.544313711696	5774.656680168126
preterm	-46206.73899943661	-35343.22553719091	-8635.96135900313
preterm	-69468.22813875374	-64616.47288013715	-2985.493521274744
preterm	-51626.87583371851	-65049.42227772589	-7721.123977603675
preterm	8802.093603343586	-25935.647462045425	3670.548876124871
preterm	-67977.00528148317	-40899.4238020744	-6353.705264844029
preterm	-13905.477455482467	-47392.648392169154	-4740.413649029128
preterm	-20513.89350156172	-38078.42933623167	-718.3411201691342
preterm	96671.64158213168	33885.41174199991	3303.13969024906
preterm	-43528.91243273858	-69870.15298534592	-7685.995894306608
preterm	47656.46370040515	108178.23390632204	7544.9531265345795
preterm	-49190.457298269495	-20449.6752250985	-8488.705565608972
preterm	-30732.861593402107	-39762.0298931828	-6646.448975251085
preterm	-56852.43190110615	-131775.3025021511	-9665.695407888146
preterm	-14825.317794339557	-10112.175896950996	-1062.7236191874254
preterm	-21708.904423960485	-44011.58155970066	-4108.273701652506
preterm	50556.654073068814	-24854.47576131276	-1320.5089957795644
preterm	2140.913946709072	43224.599322631606	3709.303321371968
preterm	-15206.58290428092	36404.36025873921	1573.783819778968
preterm	-9273.065212150046	-18966.894133605645	-3395.6838640346978
preterm	-29794.91705818911	-76788.45623131806	-7680.187089642968
preterm	-50251.59481458634	-58678.81944932358	-5524.483613075572
preterm	-24567.94137631927	-45455.4888122502	-2820.753781556734
preterm	48084.57654599025	-13334.198859722235	-2201.0261793579048
preterm	44934.06734253204	129.52408343111165	-1614.4092259548634
preterm	12354.774263666885	-22899.649650630192	564.4778551011332
preterm	-25227.39077460958	-44403.6005690872	-7782.354699489653
preterm	-123.06163389701396	29410.26008130843	4494.071742577275
preterm	-95580.49927632885	-59590.929718435626	-10904.32620291919
preterm	-50949.9214762518	-49514.54368044087	-7447.885342736248
preterm	10349.785441839194	-29703.56441674067	504.2091752959968
preterm	922.6694644559756	838.6080636000261	-2951.030613879928
preterm	14677.626460568688	-11819.6557275838	-3388.2083332424663
preterm	-21513.57431868621	-31320.21579517878	-8144.791808106667
preterm	4160.261196707026	23355.53450201324	-7874.316091159919
preterm	-49508.78034486371	-19953.67280532245	59.95569506261381
preterm	-15487.92867581488	-57726.12462210492	-3136.037447917741
preterm	-81494.91520757508	-52075.565728524	-12820.801702647055
preterm	35897.728166701854	58793.85871240916	3194.0082274633605
preterm	39024.63802433928	19945.51837983448	2986.1055481695366
preterm	-35269.39918932959	-55645.54454931256	-1753.5055329694878
preterm	-29614.01657545421	-20018.60423024441	-5912.96246193166
preterm	-37696.573880162265	-76197.32234725577	-8664.637638514076
preterm	-47021.04258035071	-75567.5752897968	-9472.616199101984
preterm	-35550.76488398778	-65638.76383347588	-9435.707706296358
preterm	1614.3569181766943	47871.80505612341	6531.963882370001
preterm	-944.0479888856644	4382.020558476099	1926.5501872028617
preterm	51626.013491612335	86303.88690627331	330.36721450551704
preterm	-82782.28473237064	-109909.79608161928	-7069.3011008685935
preterm	15162.680131212634	33858.16444340255	-7838.040871858626
preterm	45339.32955770177	13838.046093068318	-6978.469442616988
preterm	-26085.01560908009	-22325.984166672104	-1703.3028683793164
preterm	-38593.82882763381	-46350.74886251683	-4974.614980938561
preterm	-19820.696312357148	1263.5282486106737	-2681.5410639976253
preterm	-105155.75365697546	-72648.10270009236	-11451.093609149684
preterm	4099.8188154657255	14632.293915879214	-930.739594045568
preterm	-71780.60415603156	-69496.91722499917	-10430.590264559867
preterm	-21940.563388979004	-14635.958175594802	-3151.719760906446
preterm	-34996.150790696964	-36291.84758485295	-109.88364887325588
preterm	-37274.09782017092	10120.806280424003	417.20751588290295
preterm	-62937.644654045405	3531.1996805192903	-5015.266059544105
preterm	-44386.97635499574	-57328.95438117336	-4440.263099543037
preterm	48641.64261411247	112751.20548914104	10296.6418236022
preterm	25416.042928853945	-35094.9472239234	-3928.710651993846
preterm	2520.750587692717	-14751.989257551611	2013.9847950349283
preterm	-98617.11001886363	-62660.65603533923	-13283.242943690791
preterm	-54845.957574326254	-63439.076766476384	-4103.707382006636
preterm	13998.665924443922	-34302.430521572125	-13551.340727164512
