# Supplementary material for: Heterogeneous, temporally consistent, and plastic brain development after preterm birth
Source: Nat Commun. 2025 Sep 12;16:8269. doi: 10.1038/s41467-025-63967-1 (PMC12432136; doi:10.1038/s41467-025-63967-1)
Supplement: Supplementary file 6 — Source Data [file 41467_2025_63967_MOESM6_ESM.zip › source_data/supplementary_figures/source_FigS10c.csv]

amount_infranormal	dnti	BW
0	45.0	1650
0	48.0	1590
0	22.0	1380
0	20.0	1500
0	21.0	1330
0	50.0	1220
0	13.0	1400
0	70.0	1610
0	43.0	1670
0	20.0	1270
0	23.0	1430
0	10.0	1490
0	37.0	1210
0	100.0	1170
0	57.0	990
0	30.0	2000
0	26.0	1100
0	44.0	1110
0	49.0	1370
0	54.0	1330
0	72.0	1430
0	14.0	1135
0	44.0	1435
0	92.0	885
0	8.0	1750
0	53.0	1540
1	44.0	1100
1	48.0	1470
1	43.0	1030
1	104.0	1270
1	62.0	1300
1	62.0	1540
1	62.0	1590
1	58.0	1390
1	58.0	980
1	68.0	1210
1	108.0	1140
1	23.0	1290
1	111.0	1085
1	80.0	1760
1	54.0	1450
1	79.0	900
1	38.0	1480
1	27.0	1550
1	21.0	1630
2	37.0	1720
2	54.0	1300
2	66.0	990
2	41.0	1420
2	41.0	1850
2	19.0	1450
2	42.0	1495
2	114.0	1200
2	149.0	800
2	19.0	1465
2	27.0	880
2	41.0	1080
3	84.0	930
3	45.0	2000
3	30.0	1630
3	30.0	1470
3	91.0	630
3	54.0	1360
3	79.0	1400
3	32.0	1580
4	58.0	980
4	35.0	1430
4	40.0	1115
4	78.0	970
4		1100
4	50.0	1060
4	27.0	1320
4	15.0	1730
4	48.0	1470
5	37.0	1380
5	18.0	1380
5	77.0	930
5	62.0	1970
6	48.0	2070
6	137.0	730
6	87.0	1930
6	66.0	1450
7	91.0	880
7	72.0	880
8	68.0	870
9	30.0	1500
10	11.0	1960
10	68.0	1040
11	107.0	750
11	69.0	1060
12	23.0	1500
14	57.0	1550
15	90.0	850
16	126.0	1000
17	97.0	1020
18	29.0	1460
