# Supplementary material for: Heterogeneous, temporally consistent, and plastic brain development after preterm birth
Source: Nat Commun. 2025 Sep 12;16:8269. doi: 10.1038/s41467-025-63967-1 (PMC12432136; doi:10.1038/s41467-025-63967-1)
Supplement: Supplementary file 6 — Source Data [file 41467_2025_63967_MOESM6_ESM.zip › source_data/supplementary_figures/source_FigS8e_lower.csv]

1.0	-0.0023916533444472	-0.0245071540697935	0.2199227434166266		-0.0361994656093333	0.2463402944780668	0.1686331307452923	0.045312426625644	0.0933847991951619	0.1990970608513336	-0.0970918025503198	-0.0245071540697935	0.4432437664141893	-0.1219256480251446	-0.0636865045710745	0.0357706640974862	-0.0668897726378555	-0.2299542691981259	0.0814487976210001	0.0803003753287462	0.0814487976210001	-0.157545990448673	0.3167453240816671	-0.0970918025503198	0.0803003753287462	-0.0023916533444472	0.0814487976210001	-0.0636865045710745	0.0814487976210001	0.1347893473838647	-0.0361994656093333	0.2278355808671066	0.1575146258891437
-0.0023916533444472	1.0	0.3090350231003688	0.3550358012483631		0.1441499940312894	0.1746031746031746	0.0339148719815199	0.1174283875071397	-0.0788810637746615	-0.1681749930365043	-0.1424424623223839	0.0975900072948533	0.0934757578687965	0.0716341672104989	-0.1286408308313266	-0.1424424623223839	0.1174283875071397	-0.1424424623223839	-0.0120124995026074	0.06248268926093	0.3003124875651863	-0.0975900072948533	-0.0120124995026074	0.0339148719815199	-0.1286408308313266	0.0095238095238095	-0.0120124995026074	0.06248268926093	0.1441499940312894	0.0975900072948533	-0.0120124995026074	-0.1924500897298752	-0.0315051771360618
-0.0245071540697935	0.3090350231003688	1.0	-0.0404226041727221		-0.1230914909793327	0.0975900072948533	-0.1042572070285373	0.0586967270883749	-0.0577350269189625	0.0769321818620829	-0.1042572070285373	-0.0833333333333333	-0.1408590424547527	0.0271863623913518	-0.0941554471443386	-0.1042572070285373	0.0586967270883749	-0.1042572070285373	-0.1230914909793327	-0.0941554471443386	0.0769321818620829	-0.0714285714285714	-0.1230914909793327	-0.1042572070285373	-0.0941554471443386	-0.1138550085106622	-0.1230914909793327	-0.0941554471443386	-0.1230914909793327	-0.0833333333333333	-0.1230914909793327	-0.1408590424547527	-0.1320676359488435
0.2199227434166266	0.3550358012483631	-0.0404226041727221	1.0		0.3283947887145926	0.3550358012483631	-0.0505721737424173	-0.0640622132638473	-0.0280056016805601	-0.0597081434026532	-0.0505721737424173	-0.0404226041727221	0.2869720215917757	-0.0725302753455585	-0.0456721004474551	-0.0505721737424173	-0.0640622132638473	-0.0505721737424173	-0.0597081434026532	0.4293177442060787	-0.0597081434026532	-0.0346479464337618	0.3283947887145926	-0.0505721737424173	-0.0456721004474551	-0.0552277913053009	0.3283947887145926	-0.0456721004474551	0.3283947887145926	-0.0404226041727221	-0.0597081434026532	-0.0683266718075656	-0.0640622132638473
-0.0361994656093333	0.1441499940312894	-0.1230914909793327	0.3283947887145926		1.0	0.1441499940312894	0.1796644508187709	0.2275896310668242	0.1918806447200494	0.1136363636363636	0.0128331750584836	0.2769558547034986	0.0624187783932359	0.0401569185726714	0.0417230437421606	0.3464957265790581	0.2275896310668242	0.3464957265790581	-0.034090909090909	0.4033227561742196	-0.034090909090909	0.3516899742266649	0.1136363636363636	-0.1539981007018036	0.0417230437421606	0.1441499940312894	0.2613636363636363	0.2225228999581901	0.2613636363636363	0.0769321818620829	0.4090909090909091	-0.0728219081254419	0.2275896310668242
0.2463402944780668	0.1746031746031746	0.0975900072948533	0.3550358012483631		0.1441499940312894	1.0	0.0339148719815199	-0.0315051771360618	-0.0788810637746615	0.1441499940312894	-0.1424424623223839	0.0975900072948533	0.2364386816681324	0.0716341672104989	0.06248268926093	0.0339148719815199	-0.0315051771360618	0.0339148719815199	0.1441499940312894	0.2536062093531868	0.1441499940312894	-0.0975900072948533	0.3003124875651863	-0.1424424623223839	-0.1286408308313266	-0.1555555555555555	0.3003124875651863	-0.1286408308313266	0.1441499940312894	0.0975900072948533	-0.1681749930365043	-0.1924500897298752	-0.1804387417792635
0.1686331307452923	0.0339148719815199	-0.1042572070285373	-0.0505721737424173		0.1796644508187709	0.0339148719815199	1.0	-0.0061195568279502	0.2407717061715384	0.1796644508187709	0.0579710144927536	-0.1042572070285373	-0.0234969125616747	-0.0396812389706321	0.086384178722968	0.0579710144927536	0.1529889206987565	-0.1304347826086956	0.0128331750584836	0.2905649647954381	0.0128331750584836	-0.0893633203101749	0.3464957265790581	-0.1304347826086956	0.086384178722968	0.0339148719815199	0.0128331750584836	-0.1177966073495019	0.1796644508187709	-0.1042572070285373	0.1796644508187709	-0.1762268442125603	0.1529889206987565
0.045312426625644	0.1174283875071397	0.0586967270883749	-0.0640622132638473		0.2275896310668242	-0.0315051771360618	-0.0061195568279502	1.0	0.4371625682868	-0.0541880073968629	0.1529889206987565	0.2494610901255934	-0.0942547984110194	0.1364366672208267	-0.1492186477927092	-0.0061195568279502	0.4625322997416021	-0.0061195568279502	0.0867008118349806	0.0232117896566436	0.2275896310668242	0.1048155840863837	0.0867008118349806	0.3120973982254634	0.1956422271059965	0.4152955167935429	0.0867008118349806	0.3680726645553495	-0.0541880073968629	0.0586967270883749	0.2275896310668242	0.034725452046165	0.0594315245478036
0.0933847991951619	-0.0788810637746615	-0.0577350269189625	-0.0280056016805601		0.1918806447200494	-0.0788810637746615	0.2407717061715384	0.4371625682868	1.0	0.1918806447200494	0.2407717061715384	-0.0577350269189625	-0.0975900072948533	-0.1035939540565624	-0.0652328073053442	-0.0722315118514615	0.1728317130436186	-0.0722315118514615	0.1918806447200494	0.2739777906824457	0.1918806447200494	-0.0494871659305393	0.469041575982343	0.2407717061715384	0.2739777906824457	-0.0788810637746615	-0.0852802865422441	0.2739777906824457	-0.0852802865422441	-0.0577350269189625	0.1918806447200494	-0.0975900072948533	-0.0914991421995628
0.1990970608513336	-0.1681749930365043	0.0769321818620829	-0.0597081434026532		0.1136363636363636	0.1441499940312894	0.1796644508187709	-0.0541880073968629	0.1918806447200494	1.0	0.1796644508187709	0.2769558547034986	0.1976594649119137	0.0401569185726714	0.0417230437421606	0.0128331750584836	0.0867008118349806	-0.1539981007018036	0.1136363636363636	0.4033227561742196	-0.034090909090909	-0.1055069922679994	0.2613636363636363	0.1796644508187709	0.4033227561742196	0.1441499940312894	0.1136363636363636	0.2225228999581901	-0.034090909090909	0.0769321818620829	0.2613636363636363	0.0624187783932359	0.0867008118349806
-0.0970918025503198	-0.1424424623223839	-0.1042572070285373	-0.0505721737424173		0.0128331750584836	-0.1424424623223839	0.0579710144927536	0.1529889206987565	0.2407717061715384	0.1796644508187709	1.0	-0.1042572070285373	-0.0234969125616747	-0.0396812389706321	0.086384178722968	0.0579710144927536	0.3120973982254634	0.0579710144927536	0.1796644508187709	0.2905649647954381	0.0128331750584836	-0.0893633203101749	0.0128331750584836	0.2463768115942029	0.494745750867908	0.0339148719815199	0.0128331750584836	0.086384178722968	-0.1539981007018036	-0.1042572070285373	0.1796644508187709	-0.0234969125616747	0.1529889206987565
-0.0245071540697935	0.0975900072948533	-0.0833333333333333	-0.0404226041727221		0.2769558547034986	0.0975900072948533	-0.1042572070285373	0.2494610901255934	-0.0577350269189625	0.2769558547034986	-0.1042572070285373	1.0	0.2253744679276044	0.2038977179351388	-0.0941554471443386	-0.1042572070285373	0.2494610901255934	-0.1042572070285373	0.0769321818620829	-0.0941554471443386	-0.1230914909793327	-0.0714285714285714	-0.1230914909793327	0.1216334081999602	-0.0941554471443386	0.3090350231003688	0.0769321818620829	0.3954528780062224	-0.1230914909793327	0.1875	0.0769321818620829	0.2253744679276044	0.0586967270883749
0.4432437664141893	0.0934757578687965	-0.1408590424547527	0.2869720215917757		0.0624187783932359	0.2364386816681324	-0.0234969125616747	-0.0942547984110194	-0.0975900072948533	0.1976594649119137	-0.0234969125616747	0.2253744679276044	1.0	0.1056926812899547	0.0063660701407923	-0.0234969125616747	-0.0942547984110194	-0.0234969125616747	0.3329001514305916	0.1718838938013921	-0.0728219081254419	-0.1207363221040738	0.1976594649119137	0.1292330190892109	-0.1591517535198075	-0.0494871659305393	0.0624187783932359	0.1718838938013921	0.0624187783932359	0.0422577127364258	-0.0728219081254419	0.2571428571428571	0.2926859529605339
-0.1219256480251446	0.0716341672104989	0.0271863623913518	-0.0725302753455585		0.0401569185726714	0.0716341672104989	-0.0396812389706321	0.1364366672208267	-0.1035939540565624	0.0401569185726714	-0.0396812389706321	0.2038977179351388	0.1056926812899547	1.0	0.150512953502523	0.1077062200631444	0.0119681287035812	0.1077062200631444	0.301176889295036	0.150512953502523	-0.220863052149693	0.0737915550622407	0.1706669039338537	0.255093679096921	-0.1689431110742605	0.2095962670233116	0.1706669039338537	0.150512953502523	0.0401569185726714	-0.1495249931524351	0.0401569185726714	0.1056926812899547	0.1364366672208267
-0.0636865045710745	-0.1286408308313266	-0.0941554471443386	-0.0456721004474551		0.0417230437421606	0.06248268926093	0.086384178722968	-0.1492186477927092	-0.0652328073053442	0.0417230437421606	0.086384178722968	-0.0941554471443386	0.0063660701407923	0.150512953502523	1.0	0.2905649647954381	0.0232117896566436	0.2905649647954381	0.0417230437421606	0.3361702127659574	0.0417230437421606	0.4788477026197795	0.0417230437421606	-0.1177966073495019	0.1148936170212766	-0.1286408308313266	0.0417230437421606	0.1148936170212766	0.2225228999581901	-0.0941554471443386	0.0417230437421606	0.0063660701407923	-0.1492186477927092
0.0357706640974862	-0.1424424623223839	-0.1042572070285373	-0.0505721737424173		0.3464957265790581	0.0339148719815199	0.0579710144927536	-0.0061195568279502	-0.0722315118514615	0.0128331750584836	0.0579710144927536	-0.1042572070285373	-0.0234969125616747	0.1077062200631444	0.2905649647954381	1.0	-0.0061195568279502	0.4347826086956521	0.1796644508187709	0.2905649647954381	0.0128331750584836	0.4269580859263912	0.0128331750584836	-0.1304347826086956	-0.1177966073495019	-0.1424424623223839	0.1796644508187709	0.086384178722968	0.3464957265790581	-0.1042572070285373	0.1796644508187709	0.1292330190892109	0.1529889206987565
-0.0668897726378555	0.1174283875071397	0.0586967270883749	-0.0640622132638473		0.2275896310668242	-0.0315051771360618	0.1529889206987565	0.4625322997416021	0.1728317130436186	0.0867008118349806	0.3120973982254634	0.2494610901255934	-0.0942547984110194	0.0119681287035812	0.0232117896566436	-0.0061195568279502	1.0	0.1529889206987565	0.0867008118349806	0.1956422271059965	0.2275896310668242	0.1048155840863837	0.0867008118349806	0.1529889206987565	0.3680726645553495	0.2663619521503413	-0.1950768266287065	0.1956422271059965	0.0867008118349806	-0.1320676359488435	0.5093672695305115	0.034725452046165	0.3281653746770026
-0.2299542691981259	-0.1424424623223839	-0.1042572070285373	-0.0505721737424173		0.3464957265790581	0.0339148719815199	-0.1304347826086956	-0.0061195568279502	-0.0722315118514615	-0.1539981007018036	0.0579710144927536	-0.1042572070285373	-0.0234969125616747	0.1077062200631444	0.2905649647954381	0.4347826086956521	0.1529889206987565	1.0	0.0128331750584836	0.086384178722968	0.0128331750584836	0.4269580859263912	0.0128331750584836	0.0579710144927536	0.086384178722968	-0.1424424623223839	0.0128331750584836	0.086384178722968	0.1796644508187709	-0.1042572070285373	0.1796644508187709	-0.0234969125616747	0.1529889206987565
0.0814487976210001	-0.0120124995026074	-0.1230914909793327	-0.0597081434026532		-0.034090909090909	0.1441499940312894	0.0128331750584836	0.0867008118349806	0.1918806447200494	0.1136363636363636	0.1796644508187709	0.0769321818620829	0.3329001514305916	0.301176889295036	0.0417230437421606	0.1796644508187709	0.0867008118349806	0.0128331750584836	1.0	0.2225228999581901	0.1136363636363636	-0.1055069922679994	0.2613636363636363	0.0128331750584836	0.0417230437421606	0.1441499940312894	0.1136363636363636	0.2225228999581901	-0.034090909090909	0.0769321818620829	0.1136363636363636	-0.0728219081254419	0.0867008118349806
0.0803003753287462	0.06248268926093	-0.0941554471443386	0.4293177442060787		0.4033227561742196	0.2536062093531868	0.2905649647954381	0.0232117896566436	0.2739777906824457	0.4033227561742196	0.2905649647954381	-0.0941554471443386	0.1718838938013921	0.150512953502523	0.3361702127659574	0.2905649647954381	0.1956422271059965	0.086384178722968	0.2225228999581901	1.0	0.0417230437421606	0.1990715168194589	0.4033227561742196	0.086384178722968	0.3361702127659574	0.06248268926093	0.2225228999581901	0.3361702127659574	0.4033227561742196	-0.0941554471443386	0.4033227561742196	0.0063660701407923	0.0232117896566436
0.0814487976210001	0.3003124875651863	0.0769321818620829	-0.0597081434026532		-0.034090909090909	0.1441499940312894	0.0128331750584836	0.2275896310668242	0.1918806447200494	-0.034090909090909	0.0128331750584836	-0.1230914909793327	-0.0728219081254419	-0.220863052149693	0.0417230437421606	0.0128331750584836	0.2275896310668242	0.0128331750584836	0.1136363636363636	0.0417230437421606	1.0	0.3516899742266649	-0.034090909090909	0.1796644508187709	0.0417230437421606	-0.1681749930365043	-0.1818181818181818	0.0417230437421606	-0.034090909090909	0.0769321818620829	0.1136363636363636	-0.0728219081254419	-0.0541880073968629
-0.157545990448673	-0.0975900072948533	-0.0714285714285714	-0.0346479464337618		0.3516899742266649	-0.0975900072948533	-0.0893633203101749	0.1048155840863837	-0.0494871659305393	-0.1055069922679994	-0.0893633203101749	-0.0714285714285714	-0.1207363221040738	0.0737915550622407	0.4788477026197795	0.4269580859263912	0.1048155840863837	0.4269580859263912	-0.1055069922679994	0.1990715168194589	0.3516899742266649	1.0	-0.1055069922679994	-0.0893633203101749	-0.0807046689808617	-0.0975900072948533	-0.1055069922679994	0.1990715168194589	0.1230914909793327	-0.0714285714285714	0.3516899742266649	0.0885399695429874	0.1048155840863837
0.3167453240816671	-0.0120124995026074	-0.1230914909793327	0.3283947887145926		0.1136363636363636	0.3003124875651863	0.3464957265790581	0.0867008118349806	0.469041575982343	0.2613636363636363	0.0128331750584836	-0.1230914909793327	0.1976594649119137	0.1706669039338537	0.0417230437421606	0.0128331750584836	0.0867008118349806	0.0128331750584836	0.2613636363636363	0.4033227561742196	-0.034090909090909	-0.1055069922679994	1.0	0.1796644508187709	0.0417230437421606	-0.1681749930365043	0.1136363636363636	0.0417230437421606	0.2613636363636363	-0.1230914909793327	0.1136363636363636	-0.0728219081254419	0.0867008118349806
-0.0970918025503198	0.0339148719815199	-0.1042572070285373	-0.0505721737424173		-0.1539981007018036	-0.1424424623223839	-0.1304347826086956	0.3120973982254634	0.2407717061715384	0.1796644508187709	0.2463768115942029	0.1216334081999602	0.1292330190892109	0.255093679096921	-0.1177966073495019	-0.1304347826086956	0.1529889206987565	0.0579710144927536	0.0128331750584836	0.086384178722968	0.1796644508187709	-0.0893633203101749	0.1796644508187709	1.0	0.086384178722968	0.0339148719815199	0.0128331750584836	0.086384178722968	0.0128331750584836	-0.1042572070285373	0.0128331750584836	0.1292330190892109	0.1529889206987565
0.0803003753287462	-0.1286408308313266	-0.0941554471443386	-0.0456721004474551		0.0417230437421606	-0.1286408308313266	0.086384178722968	0.1956422271059965	0.2739777906824457	0.4033227561742196	0.494745750867908	-0.0941554471443386	-0.1591517535198075	-0.1689431110742605	0.1148936170212766	-0.1177966073495019	0.3680726645553495	0.086384178722968	0.0417230437421606	0.3361702127659574	0.0417230437421606	-0.0807046689808617	0.0417230437421606	0.086384178722968	1.0	0.4447297294454435	0.0417230437421606	0.1148936170212766	-0.1390768124738688	0.1506487154309418	0.4033227561742196	-0.1591517535198075	0.0232117896566436
-0.0023916533444472	0.0095238095238095	-0.1138550085106622	-0.0552277913053009		0.1441499940312894	-0.1555555555555555	0.0339148719815199	0.4152955167935429	-0.0788810637746615	0.1441499940312894	0.0339148719815199	0.3090350231003688	-0.0494871659305393	0.2095962670233116	-0.1286408308313266	-0.1424424623223839	0.2663619521503413	-0.1424424623223839	0.1441499940312894	0.06248268926093	-0.1681749930365043	-0.0975900072948533	-0.1681749930365043	0.0339148719815199	0.4447297294454435	1.0	0.1441499940312894	0.2536062093531868	-0.0120124995026074	0.0975900072948533	0.3003124875651863	0.0934757578687965	0.2663619521503413
0.0814487976210001	-0.0120124995026074	-0.1230914909793327	0.3283947887145926		0.2613636363636363	0.3003124875651863	0.0128331750584836	0.0867008118349806	-0.0852802865422441	0.1136363636363636	0.0128331750584836	0.0769321818620829	0.0624187783932359	0.1706669039338537	0.0417230437421606	0.1796644508187709	-0.1950768266287065	0.0128331750584836	0.1136363636363636	0.2225228999581901	-0.1818181818181818	-0.1055069922679994	0.1136363636363636	0.0128331750584836	0.0417230437421606	0.1441499940312894	1.0	-0.1390768124738688	0.2613636363636363	0.2769558547034986	-0.1818181818181818	-0.0728219081254419	-0.0541880073968629
-0.0636865045710745	0.06248268926093	-0.0941554471443386	-0.0456721004474551		0.2225228999581901	-0.1286408308313266	-0.1177966073495019	0.3680726645553495	0.2739777906824457	0.2225228999581901	0.086384178722968	0.3954528780062224	0.1718838938013921	0.150512953502523	0.1148936170212766	0.086384178722968	0.1956422271059965	0.086384178722968	0.2225228999581901	0.3361702127659574	0.0417230437421606	0.1990715168194589	0.0417230437421606	0.086384178722968	0.1148936170212766	0.2536062093531868	-0.1390768124738688	1.0	0.2225228999581901	-0.0941554471443386	0.4033227561742196	0.337401717461992	0.0232117896566436
0.0814487976210001	0.1441499940312894	-0.1230914909793327	0.3283947887145926		0.2613636363636363	0.1441499940312894	0.1796644508187709	-0.0541880073968629	-0.0852802865422441	-0.034090909090909	-0.1539981007018036	-0.1230914909793327	0.0624187783932359	0.0401569185726714	0.2225228999581901	0.3464957265790581	0.0867008118349806	0.1796644508187709	-0.034090909090909	0.4033227561742196	-0.034090909090909	0.1230914909793327	0.2613636363636363	0.0128331750584836	-0.1390768124738688	-0.0120124995026074	0.2613636363636363	0.2225228999581901	1.0	-0.1230914909793327	0.1136363636363636	0.1976594649119137	-0.0541880073968629
0.1347893473838647	0.0975900072948533	-0.0833333333333333	-0.0404226041727221		0.0769321818620829	0.0975900072948533	-0.1042572070285373	0.0586967270883749	-0.0577350269189625	0.0769321818620829	-0.1042572070285373	0.1875	0.0422577127364258	-0.1495249931524351	-0.0941554471443386	-0.1042572070285373	-0.1320676359488435	-0.1042572070285373	0.0769321818620829	-0.0941554471443386	0.0769321818620829	-0.0714285714285714	-0.1230914909793327	-0.1042572070285373	0.1506487154309418	0.0975900072948533	0.2769558547034986	-0.0941554471443386	-0.1230914909793327	1.0	-0.1230914909793327	0.0422577127364258	-0.1320676359488435
-0.0361994656093333	-0.0120124995026074	-0.1230914909793327	-0.0597081434026532		0.4090909090909091	-0.1681749930365043	0.1796644508187709	0.2275896310668242	0.1918806447200494	0.2613636363636363	0.1796644508187709	0.0769321818620829	-0.0728219081254419	0.0401569185726714	0.0417230437421606	0.1796644508187709	0.5093672695305115	0.1796644508187709	0.1136363636363636	0.4033227561742196	0.1136363636363636	0.3516899742266649	0.1136363636363636	0.0128331750584836	0.4033227561742196	0.3003124875651863	-0.1818181818181818	0.4033227561742196	0.1136363636363636	-0.1230914909793327	1.0	-0.0728219081254419	0.3684784502986679
0.2278355808671066	-0.1924500897298752	-0.1408590424547527	-0.0683266718075656		-0.0728219081254419	-0.1924500897298752	-0.1762268442125603	0.034725452046165	-0.0975900072948533	0.0624187783932359	-0.0234969125616747	0.2253744679276044	0.2571428571428571	0.1056926812899547	0.0063660701407923	0.1292330190892109	0.034725452046165	-0.0234969125616747	-0.0728219081254419	0.0063660701407923	-0.0728219081254419	0.0885399695429874	-0.0728219081254419	0.1292330190892109	-0.1591517535198075	0.0934757578687965	-0.0728219081254419	0.337401717461992	0.1976594649119137	0.0422577127364258	-0.0728219081254419	1.0	0.1637057025033495
0.1575146258891437	-0.0315051771360618	-0.1320676359488435	-0.0640622132638473		0.2275896310668242	-0.1804387417792635	0.1529889206987565	0.0594315245478036	-0.0914991421995628	0.0867008118349806	0.1529889206987565	0.0586967270883749	0.2926859529605339	0.1364366672208267	-0.1492186477927092	0.1529889206987565	0.3281653746770026	0.1529889206987565	0.0867008118349806	0.0232117896566436	-0.0541880073968629	0.1048155840863837	0.0867008118349806	0.1529889206987565	0.0232117896566436	0.2663619521503413	-0.0541880073968629	0.0232117896566436	-0.0541880073968629	-0.1320676359488435	0.3684784502986679	0.1637057025033495	1.0
