# Supplementary material for: Heterogeneous, temporally consistent, and plastic brain development after preterm birth
Source: Nat Commun. 2025 Sep 12;16:8269. doi: 10.1038/s41467-025-63967-1 (PMC12432136; doi:10.1038/s41467-025-63967-1)
Supplement: Supplementary file 6 — Source Data [file 41467_2025_63967_MOESM6_ESM.zip › source_data/supplementary_figures/source_FigS5d_upper.csv]

0.255763696241654	0.0970333358168003	0.67892767958072	0.141379636485607	0.228126882312869	0.717894927764156	0.285930575195191	0.765592245657847	0.303950739058836	0.325105268334451	0.369048591937788	0.318894937148585	0.714596954377884	0.312631608634787	0.059368351425042	0.319383946611971	0.854072278545556	0.701001594419619	0.660916445664901	0.670649385747362	0.704173510511809	0.155152394255604	0.279750799090119	0.784478937877331	0.308914065074173	0.74925839723097	0.69321792859484	0.687394788250375	0.9323344357081	0.508578479482582	0.99049089754454	0.802870643574233	0.548456922393469	0.40221418425607
0.0585176515258583	0.648784071336404	0.303906650316304	0.295257691070949	0.0293923993789688	0.351376896117114	0.0593592451924007	0.0034586352247121	0.863868133258342	0.419826079681603	0.386915329785891	0.281440848322828	0.883502521562584	0.105864607253627	0.596521852743565	0.980766109316017	0.251442602253622	0.0027129497442168	0.325086903905651	0.987873447497816	0.0811715496032045	0.669317079359484	0.381723322580525	0.364145279791014	0.32906030293823	0.62635825650371	0.920840054283594	0.0825746539811137	0.126135539882382	0.568626328580285	0.459441301022874	0.0028504169630262	0.421104547223848	0.273533712768098
0.980359713081975	0.273222400531475	0.748078189531886	0.671517028945973	0.213941149780811	0.813276687811457	0.738001548889412	0.967765568100812	0.50452879412138	0.834829028035033	0.560602380134605	0.907177014062845	0.836223774976037	0.31656747690196	0.329147730660043	0.804582225384497	0.797475018206487	0.696289405380699	0.817913211817913	0.581627601419497	0.768320768548122	0.343199303466448	0.922447224102398	0.269285203233372	0.0422398810037678	0.676665610105479	0.402841580879245	0.894007380011157	0.936103903069312	0.770034359444418	0.345161870684976	0.631697686543447	0.900511678746111	0.240826082073166
0.332661497405911	0.820859084476704	0.768243819652067	0.91173422618764	0.703143423590468	0.756246901705163	0.193639229313029	0.279053027668634	0.85412103300774	0.527346917526597	0.878277272910423	0.917034514701953	0.939418310871485	0.325234471537657	0.138172809541706	0.539887186401513	0.687333563614935	0.872357050342942	0.184548521503286	0.264145378819172	0.772772597894127	0.862264999788542	0.363768694293879	0.782181830772169	0.800027412449781	0.411200045779438	0.96518696013696	0.611727297225273	0.584771569810877	0.164454721096181	0.619176229868817	0.0079768119105946	0.621076470634322	0.74346217610022
0.0084729175984812	0.928000145662466	0.562525996800052	0.328338803188894	0.10810827002115	0.161852810823109	0.0533046830811945	0.141414309174146	0.0955721317604702	0.253622425051703	0.0765625084208484	0.101654491424843	0.452871422706317	0.0518743637369242	0.944963036135514	0.434847213860386	0.0230517923190482	0.176007770101054	0.2301925063207	0.337763337423463	0.297837871264254	0.612112818308997	0.774259779548764	0.155838162949161	0.976270199212523	0.0417384915871256	0.488747427559248	0.05839079780012	0.437844087415054	0.311456332120165	0.290390376433288	0.76468124786047	0.229223936012199	0.620894045350625
0.596098694553945	0.414163325363924	0.384956527868355	0.210587102967546	0.58045029790229	0.621646471096458	0.286481061724659	0.181702583232576	0.795414174645805	0.444941299660824	0.434298512980265	0.100828558413156	0.526655714124423	0.322341200836421	0.858202875645588	0.337081006439001	0.345843048643486	0.0897284251417994	0.750388195750137	0.765923225607584	0.44123230771311	0.970903845779165	0.491932157370397	0.446612244008851	0.6945033663615	0.178448119826925	0.477837041486883	0.42764528534132	0.334171961966222	0.158102400896299	0.0381217642778853	0.147499422803703	0.520968760272246	0.380334679957537
0.031372966785763	0.778226426077107	0.478204567092069	0.188276085148939	0.0114236149747749	0.222104326640383	0.0367816879051554	0.121154480064231	0.21710484117034	0.139094778940411	0.0040773791430552	0.401560242710667	0.0360174246779265	0.214637684753025	0.67117722111181	0.353553808335365	0.0494989832682572	0.0605057092480277	0.279117065163314	0.380319431170607	0.0474437617142007	0.470401864024621	0.212844573648114	0.0663005302630539	0.572432051422776	0.0284228725390415	0.0810066541813367	0.0450490878942578	0.0250657526815548	0.101358558216676	0.0550641899173539	0.285861104737248	0.146007650444963	0.0728388327212335
0.0162983728542156	0.450113782199935	0.271403073854223	0.303891665729384	0.125457197098555	0.19082509059088	0.0245933137369615	0.0745665109067848	0.984942881223648	0.874067826367684	0.271900747138402	0.0180943576368013	0.952436153706876	0.108761506833535	0.980484019180367	0.699119434424829	0.104874033215179	0.0840847311497473	0.189278922355548	0.218929140203449	0.661833116702532	0.997019452143138	0.533977192985875	0.658151032864233	0.985350748824213	0.137290608658492	0.559443718061404	0.301061420841275	0.196845129285071	0.0580922712880998	0.775020647552705	0.0490858211240374	0.89860635067376	0.281385447858015
0.778073865128337	0.934880333971864	0.113108981424822	0.331021947800959	0.980802385319727	0.145403049823152	0.656018847849777	0.0737206332587893	0.916176804642773	0.454777599820703	0.0717554190941824	0.0598365014471907	0.316689552866085	0.11107272270017	0.882848701468306	0.133345395622842	0.0630368677768561	0.0460286281592959	0.143411813256333	0.145431307572937	0.318503738630965	0.685954245684621	0.0970936730872227	0.717604336586863	0.462243728772711	0.0329122171992403	0.0904062440151094	0.567069584389236	0.153331621532921	0.144080361488176	0.0664102467474324	0.0304782437965658	0.408045946533566	0.468290516098006
0.750740649014154	0.988666267266027	0.990720653143265	0.813153548968021	0.63834696419608	0.987618891962906	0.954386261933294	0.984022373499474	0.976861068580116	0.993093373912671	0.980951486664898	0.606983103922072	0.982434418954094	0.758810387201479	0.142872557624195	0.45890283110987	0.999322556889683	0.857547461733057	0.983133292357167	0.241206007199546	0.853130388970736	0.972925173831339	0.184029334080847	0.95044399204208	0.995875498439267	0.9829127833199	0.997350832841678	0.886963682220011	0.998593547314776	0.989278786818932	0.731734890114476	0.741916177939976	0.951313958430719	0.769634898915357
0.158325849501061	0.009735782188236	0.0636537613301434	0.0871603661901066	0.250314881283163	0.187239268994714	0.117628913803212	0.316340186695717	0.662973806427532	0.162539381788418	0.0686604549763233	0.0169516121487208	0.670192145265647	0.0328106364884226	0.0843485448373668	0.845846048968805	0.0555557609330568	0.0034042086172002	0.0337211528762102	0.433887907282976	0.342016774083249	0.0168137945254094	0.0998385953584285	0.26475845201788	0.482265630895427	0.157088659851884	0.141285549131307	0.178100261037552	0.490322726738319	0.0624996823618276	0.705940187456464	0.638932455865244	0.0381211182619436	0.22280144218031
0.84974164035586	0.948764219769921	0.611760633219733	0.0701205415367726	0.541429568612297	0.021511238355172	0.49924156736731	0.241385889436351	0.801218197414346	0.513120484685151	0.3588416047758	0.133417150959858	0.726804345254021	0.0978354097156678	0.199364300731286	0.806595951420591	0.248084109136552	0.0331060089231445	0.603730756413742	0.205009053122228	0.840790662367784	0.923670790648315	0.335296654667698	0.723779757775646	0.690630021158026	0.304935077613656	0.70633373645795	0.544938536573554	0.800164263848412	0.355285985965204	0.908979048150739	0.151746572577513	0.70990318221604	0.644765954291613
0.621406019220913	0.717690525179002	0.451537880391278	0.833310226897605	0.728841410856805	0.626111888980753	0.711093142334321	0.562183572676789	0.212083774082507	0.666927314105122	0.857689220498714	0.606008528133872	0.421316023684124	0.104664513902499	0.0877773728900524	0.787763260252487	0.752894414099542	0.553405911838132	0.245955786075334	0.301762229063302	0.732527924254191	0.149385485303019	0.478298543908845	0.603244214606887	0.755343450382656	0.572803826788752	0.483235026418884	0.714875882639765	0.688083665102758	0.355285985965204	0.415203424844589	0.600456100683512	0.732034570148084	0.656293592682679
0.459665045538903	0.944425960640044	0.895330513068025	0.866201766577289	0.443020157933565	0.815396058481945	0.726977505554823	0.449730382413005	0.695823553272615	0.454154736837965	0.888889991481191	0.893203691507914	0.9999151948756	0.2394561240506	0.985572338511829	0.989127068821691	0.885414884993171	0.492958963134454	0.588196179223427	0.482138894219439	0.876675217112046	0.456276570558773	0.496048651504915	0.5042341824121	0.307728366156888	0.703049690633979	0.926997132032822	0.490336401013075	0.856053973992993	0.830680708350335	0.967989578679338	0.773364267242967	0.920409896761482	0.985514044336724
0.0655990365099707	0.369874695422289	0.330875649077207	0.518395741442385	0.406775133556044	0.135520804999793	0.183297840985136	0.904361668174299	0.917306773370096	0.579415185362152	0.029162405859402	0.0236147879724492	0.391147909316135	0.0493622490014608	0.311927357291614	0.300648139236012	0.256137266168375	0.449556458293595	0.250529412082126	0.428868664236889	0.141222280312807	0.428943679394594	0.005481349838677	0.743585198535356	0.45365432361983	0.261829586766774	0.320982888154955	0.430162437890662	0.58485346024466	0.190910919190855	0.123802844390487	0.497900842580211	0.485356737815708	0.243499775489777
0.243618149886755	0.655233516476051	0.556654931671146	0.670578742574524	0.0690714121872038	0.698762830778679	0.368427935191563	0.322098747869995	0.667880958715939	0.404113633633291	0.964123967304683	0.93268614570032	0.90171227292657	0.261245669222495	0.390575291551065	0.635904882383728	0.789165458925443	0.896018660645844	0.421953813636498	0.8614187726012	0.313594756872713	0.372216012598483	0.814406371571779	0.630008887456564	0.59625372322155	0.861630608536563	0.815127809904322	0.445962660097114	0.359882011179056	0.0749124396847525	0.823241119913247	0.925231107678179	0.608521731544652	0.245240659392365
0.189015172133339	0.460730156283754	0.363899387465993	0.646461468259261	0.443435604245625	0.387777166116638	0.263350383750762	0.554762649185817	0.855566380171323	0.503002542768489	0.522559678359483	0.528928481783841	0.869265037224676	0.0558654066046819	0.65051879400009	0.86950960552836	0.697106328737216	0.439785956248802	0.287086453342787	0.752274586532819	0.800658310522283	0.92816947683051	0.757496538530076	0.801991378063108	0.788960602752803	0.115294536942244	0.842870977654307	0.764045259306744	0.434491703014424	0.655191908004567	0.418336067892349	0.101337070622382	0.713486499231962	0.196369801124385
0.425169341517963	0.217366114291717	0.53916741879294	0.481360004049227	0.886194272075403	0.154274588977777	0.197631861496322	0.783019321982332	0.655854612634936	0.443998325547505	0.955885821984669	0.222842860313454	0.715258551769078	0.121127388895509	0.49091189507222	0.726642689134818	0.66460349380799	0.4532176363475	0.692893775013492	0.212363703435478	0.421179568137301	0.909663626221328	0.405073661804429	0.593770813401491	0.320871695536183	0.415282270437155	0.880133689678816	0.488221221930082	0.68741251137793	0.694611193341222	0.371107182737412	0.846195139800573	0.366378675161533	0.636973474102658
0.347216991346948	0.682922708394495	0.277863389368076	0.337885205337947	0.861170080014542	0.0421492140973797	0.0421501428993881	0.12220243922248	0.26962999906593	0.283417515758176	0.984557073300859	0.0428707667632407	0.260495205713554	0.0688235070163559	0.268266454417864	0.0728331116548585	0.25689208649241	0.062032638769227	0.171842822727214	0.401243704650765	0.03790450689265	0.145892855626576	0.314120924125642	0.0667153657497527	0.64763314515024	0.104550118873875	0.405474014006654	0.0279617354478783	0.332324027352796	0.333220243142007	0.171186372623313	0.466802640684308	0.158663615066869	0.0467737973553535
0.925565820281573	0.319352771390885	0.444737362380797	0.460679079609421	0.941691708537584	0.352858871329872	0.264713316477593	0.332456893204948	0.915309391304108	0.471143286566035	0.382299022518946	0.0182018698532068	0.639389809015362	0.45161814215499	0.47249743103907	0.698606151998948	0.325950735867454	0.205172738518386	0.476555989252686	0.0176305672458994	0.277743778225944	0.99642576725208	0.034500744813747	0.687243481931614	0.503647982430506	0.201752462268609	0.46345122731464	0.688980756194293	0.540407151177462	0.541048664706125	0.271593901217552	0.954841270642176	0.532897175615385	0.318633611505455
0.0339721564658809	0.040723754938938	0.0897110671395189	0.0028929813975727	0.120249125022548	0.0717163979273017	0.0081226961768188	0.166596108695959	0.838377933315446	0.0500390838121321	0.027510406667059	0.307060602656482	0.326526057739241	0.0343294982285674	0.0413016199803968	0.44153626377429	0.0064443994247519	0.0002738340242373	0.001775581144234	0.102150323458145	0.059319137145976	0.0970361584992166	0.0292455725397922	0.173486857705307	0.283683237352813	0.0043134499959662	0.0860594982932497	0.0007285869667656	0.0235525044612183	0.129992861943749	0.198809311859901	0.277952571884824	0.0452906052363843	0.286981766958572
0.0661860856298875	0.482068801510393	0.0532458856865269	0.908129725580729	0.368723663533106	0.203426746167236	0.002080637124612	0.469886333941537	0.16763633383897	0.179769567891437	0.755312898483849	0.116810354727693	0.961626874691706	0.0480178725010489	0.0464673163131853	0.347695321976403	0.28477098733693	0.315510168978459	0.0963754962601599	0.879398457425093	0.241879351097873	0.81282458559197	0.125339695810673	0.141815754061313	0.690474467095229	0.355816603364799	0.592423225483204	0.013454363111863	0.117204402721421	0.0072874960926741	0.765065273715685	0.636251865583766	0.11706940817603	0.243808921197044
0.626638712449091	0.17283928502027	0.50236417684372	0.592583062084344	0.354145603713839	0.19855074952545	0.642352111951648	0.660315856117147	0.538737701409303	0.588077676093334	0.151552200754133	0.10002097509272	0.0591453658052955	0.77582702505728	0.673096345344462	0.50253043144868	0.245173103863482	0.571807341392177	0.515988149875651	0.783955329497397	0.164937490308222	0.295880330991674	0.27730606203974	0.855514578717041	0.226638615869529	0.385906767993004	0.535400633204292	0.191466565040001	0.94942582547876	0.788777867307998	0.486702446917124	0.0750378009965366	0.845256057814583	0.0353121718417601
0.613899528691659	0.427051189963368	0.653238386609716	0.911450279089977	0.266739459964558	0.543710095676083	0.356972206244532	0.235438003465509	0.94840220036923	0.267889249143794	0.283649243521084	0.816662954509833	0.692601462636611	0.438073780045281	0.22250387293358	0.927927022533199	0.934179717940201	0.170776665684871	0.513890492108483	0.830687917450909	0.958421135414799	0.316588118229818	0.660563715405783	0.509063824645535	0.628121539342687	0.637337830180991	0.886289101732688	0.350948197954594	0.242043739444327	0.495571754893515	0.978739776937057	0.402766104387414	0.868616768053459	0.465936539295186
0.0128738989912141	0.811610767578069	0.407853629513414	0.607010638296022	0.436893970189095	0.157077544984513	0.0514479900794879	0.041619435808481	0.646087087497735	0.885461168706638	0.355636904357669	0.426428128564263	0.771957980362438	0.003139098032846	0.832397634661439	0.509705542914169	0.142693368992867	0.0202120814937848	0.287050807941268	0.70472479746077	0.0791852301914923	0.630164811727876	0.623618856736411	0.252777481992938	0.944525012738986	0.494419352332496	0.639096535576178	0.0173627235685912	0.0200085237032648	0.165404298660955	0.576134109582291	0.429492964839919	0.310491404886693	0.382726725753529
0.247762882810963	0.896326702177117	0.421507482282148	0.245426401386782	0.337164462904192	0.350327534507195	0.389452211907179	0.41896369462653	0.749910171417361	0.507568511136681	0.912457370794525	0.249773397897045	0.477558756759018	0.0968746929880107	0.481284219867279	0.525169691883655	0.344375401161504	0.51538171370013	0.39861942876988	0.38775440395596	0.253125296951714	0.950465982278311	0.473382984517348	0.542068019085187	0.975111505130924	0.521346680254406	0.30149199374603	0.127174651285328	0.245211042308504	0.424733254875651	0.907508084850171	0.110903366676253	0.779190121393223	0.760222897908505
0.136812504054868	0.663249810477561	0.894415384941095	0.327953602275823	0.068137468023978	0.18164543853215	0.527763315774502	0.812620857475734	0.444439671784987	0.748226694225507	0.901499139067515	0.292719408495556	0.792597411562611	0.429770280497929	0.257015489388466	0.996027314825087	0.390973886409885	0.851469023252268	0.253214296657966	0.820056251728637	0.326664321823491	0.525570410035812	0.736808852370115	0.344404831491215	0.845701997772779	0.568158817666997	0.931388344647755	0.522884951508443	0.794796641490459	0.171087299779243	0.988105726645331	0.231162885929137	0.685365925477353	0.198960904927588
0.981918453070279	0.929552506858858	0.541280049725621	0.802975013603543	0.834903903637877	0.748624801627451	0.961459655107263	0.98376539566343	0.691858362821756	0.900366789341903	0.290500007874303	0.634468567436367	0.961373624219593	0.92981534990613	0.600639082705112	0.627311770519856	0.817731647095919	0.435406947992018	0.987239034977141	0.64364966503273	0.729106176946275	0.749539260928283	0.728028852807987	0.938452935056578	0.262270026343113	0.522498367612892	0.831949807561341	0.967442077100347	0.946123705576167	0.986053453862013	0.610658386394714	0.516083666562344	0.699473105142253	0.858375643862193
0.0055705075176337	0.818882581780955	0.0692271461208956	0.899709561786366	0.822560756999003	0.200457159056048	0.049035890368173	0.0446568574742472	0.743661276173157	0.461700980525635	0.782626249739203	0.600152296673782	0.426765707178488	0.0490864683751644	0.0123419743212659	0.103876990858084	0.0009956807556339	0.0084302984232056	0.0046746403570203	0.967473462919974	0.0329635697299325	0.519077494595096	0.0329497717400524	0.0925304856646453	0.809193318320546	0.0238777464610252	0.0747358767494155	0.0798471834538821	0.0478685205713057	0.0186227588841214	0.312517284275104	0.139073280669968	0.0454228337418347	0.07950244477499
0.0402334120621022	0.41194387936136	0.138283580762931	0.335337605887776	0.259282443203432	0.0081576156147483	0.0152384277735663	0.0443151648705799	0.57156583867273	0.167382046536526	0.973942129642767	0.103121163230024	0.990192033632899	0.0286492359103245	0.484004209622492	0.0250112265647985	0.321108470102649	0.211990494236186	0.242034731997155	0.106825368599284	0.0218177856316674	0.225641139863879	0.0595256687796524	0.0230671861836975	0.765627654577507	0.166524749120523	0.111120203353229	0.0299512453432238	0.0015408617309875	0.0004099547670268	0.3891866472822	0.672781977013292	0.569190363325368	0.147960407608109
0.52053091201621	0.503314398495816	0.728816391523036	0.345353886957409	0.569300372097469	0.545374497357029	0.45373829937919	0.430926949648875	0.457361915628466	0.861333038494484	0.612347800562386	0.955507642705717	0.413075786261195	0.0281253942505136	0.709830494612619	0.836240871023196	0.722087885467535	0.525945787429556	0.296414061383043	0.731840203156462	0.32784520867783	0.517531722134414	0.639283317309454	0.624069336388464	0.242533837963808	0.441227655947586	0.469581001833421	0.312941393801036	0.402235940535142	0.459723271120389	0.428891350192205	0.197346237168834	0.70500984613698	0.060338018826967
0.749997523274763	0.216999342736866	0.810171986182043	0.179605212076309	0.283208184641673	0.517288712219228	0.621131143914875	0.321029384546645	0.62923865506122	0.929941315843571	0.418588221426434	0.882592068903027	0.522580300053188	0.366902891711242	0.566714604998669	0.965481013383618	0.329959692675705	0.346957240122366	0.589630643024113	0.680002162010124	0.181855719527715	0.699703697820385	0.562217767644493	0.858571477591665	0.546952215526338	0.391100524931051	0.816623816480047	0.616394262444413	0.702620706311411	0.536865485449028	0.708587627760658	0.882099818823927	0.695870233506416	0.166335624218966
0.454314473004092	0.0748144214613529	0.353304830221934	0.59124300031996	0.328191656806052	0.844941967818903	0.508188823261189	0.99215017982338	0.236585227145959	0.896140219128671	0.26346365473713	0.823793565025043	0.631825287463416	0.739763169217288	0.969075313924448	0.474694856604326	0.440928631246768	0.0783002404375206	0.638910989853355	0.716916097285904	0.267459844841762	0.763353014488872	0.544810866286385	0.140795933336415	0.567468838569184	0.423049481596686	0.692276057691941	0.373945851809017	0.512368411577612	0.280560534677109	0.987231557675199	0.731938568194137	0.344518546973892	0.629346201077174
0.0819498403185263	0.164617099524262	0.186747940292066	0.739093890702497	0.7876979896768	0.0268416279505262	0.232338231007365	0.170475684433279	0.148763638701907	0.415034143912052	0.097310788510459	0.0108787788137808	0.179934721758035	0.237981895758179	0.790441813919915	0.462058214457847	0.0498886947977456	0.431861835101264	0.0465448738930125	0.386783810914612	0.0748926439120531	0.224211589695702	0.635869488068879	0.368559546336742	0.0919978695157975	0.0106599832011461	0.158902934624964	0.258182238758133	0.400369742689177	0.215206672307546	0.276807469872481	0.540948272697399	0.14609962002062	0.181929281562331
0.626499195670614	0.476694814437185	0.465545054093939	0.197372048501322	0.0293028906805462	0.106292409936693	0.357992464075382	0.284017709011434	0.532063033884485	0.41397854886317	0.132930759490228	0.26943481918953	0.94453390256399	0.37770999402633	0.564692256212924	0.395348170112904	0.826389777351029	0.0998507271343686	0.877248874411396	0.94193729396103	0.146725315981109	0.994187455181568	0.146038868533788	0.402495428782663	0.773967037568397	0.491314287580899	0.562063804065797	0.0680880608110324	0.907554206914133	0.410414866633287	0.204798493023091	0.0027067409188891	0.502328247644596	0.18446673016856
0.314591283387921	0.365414282347676	0.15862026700745	0.627562544623137	0.824604880810002	0.403224714347262	0.145998326948074	0.372367668948544	0.742431981200909	0.446239440059617	0.0973362686200004	0.579506062171795	0.151800948384224	0.167332920512307	0.652018779480218	0.205978809320283	0.183649768453057	0.0127195463662697	0.043028807790977	0.703690277034911	0.314099453783568	0.564135351689743	0.058079447774119	0.702785945708307	0.100569192687209	0.124586352053137	0.246615940945844	0.704211866475859	0.212884373700194	0.237021625419737	0.484429346767834	0.0630604638650255	0.14125599612069	0.165938279780901
0.019098998970998	0.106290690081636	0.221278930439184	0.0386103505360627	0.03067201838775	0.0177758274752007	0.0248865721832493	0.172510521925579	0.341214208004917	0.134527942115122	0.406657534879818	0.129186575976851	0.208697791821605	0.0084908833956285	0.0921506203574583	0.489234352152786	0.0983956435480768	0.130419726191206	0.139758944316887	0.170643407162541	0.188448397038515	0.0324012068313885	0.0741612873771698	0.0289646086959788	0.11056185825444	0.161545997097295	0.218807702296188	0.086866793896735	0.0423056915590155	0.0119759195680078	0.23979418282192	0.295110669516117	0.507835043645676	0.1901385650847
0.497459968281621	0.995352657734543	0.735998890673913	0.741121447298807	0.0981532353774409	0.576500859215222	0.725142368762255	0.457691890928963	0.793597844622506	0.904358399221106	0.377615551776766	0.886887138203197	0.801597591319532	0.264260823506148	0.933969622204477	0.665438392905491	0.174427645893594	0.170825322500519	0.42332906000614	0.357987279247302	0.904494359904716	0.975485118357581	0.549724019103066	0.840297405824352	0.427956601940615	0.561398105136869	0.734330491258427	0.960092490226704	0.440128405136423	0.598298621309493	0.933406267006578	0.370542187441806	0.437527924798673	0.346066838259971
0.24638239486249	0.0705170535694598	0.538701340564558	0.0909232210561732	0.228384832856985	0.624156032130554	0.116615032348958	0.282219567718158	0.0924859506043472	0.40927241881554	0.177684120094519	0.0896081458515668	0.453178499290034	0.0454837603794624	0.106218079272004	0.621854777232857	0.080751521881644	0.583350177816052	0.721440223896716	0.204362853244975	0.0633988705302145	0.0763920633813258	0.070964212020912	0.143780890402901	0.0175282687992472	0.435051658302232	0.320110105433146	0.0746803534917938	0.361101835547329	0.24330175524653	0.890289310740011	0.540790630460204	0.37023291991084	0.169041023310578
0.755029724694015	0.992780779044864	0.221226837041233	0.789942669927093	0.0986420363497064	0.716414357653127	0.33169983227862	0.337463684837721	0.754766579980695	0.409631669345302	0.536930507603856	0.973998355578868	0.987709107670199	0.117539995115814	0.288117332747488	0.488595398271666	0.6154593099343	0.0443076426686794	0.412521328998272	0.986673176896715	0.496170875655872	0.955149758080457	0.118440846650403	0.477853672226183	0.877147648009798	0.34720413432341	0.824895199221346	0.411775487861264	0.819303147786285	0.504331884999276	0.924642909217476	0.141363097946362	0.210571753284072	0.265446374538937
0.483055691174215	0.443771181004796	0.433390213705934	0.963503440128085	0.0782161836493312	0.728320172030383	0.493267405872103	0.619510034556215	0.105863429519637	0.978516301948801	0.909165541448019	0.0708319268764864	0.982651709176766	0.120400903571194	0.86768487797811	0.995841947266421	0.548827251602317	0.0818984142082653	0.0910854116800269	0.841117302798084	0.814440585451885	0.0123011003041057	0.730264289731035	0.708251898072704	0.601163350393804	0.436116710683296	0.684139850677001	0.871700146317741	0.741668030556208	0.402999518523974	0.52582905113968	0.883864170258102	0.902898223029272	0.328544429486524
0.310322564182009	0.398114286838779	0.0773380116900271	0.0639798460164229	0.0798800557992634	0.597261971407153	0.0524605048572992	0.028846886501152	0.593138124982076	0.0716214899685641	0.575233327107796	0.16708231351815	0.211500949283861	0.112225034423037	0.709078237142053	0.647486789580496	0.357040324809758	0.0300640630383345	0.158875817814322	0.150900426889705	0.879796144630578	0.406071604536269	0.045901699312739	0.0163854592262978	0.546012468920261	0.223862319224849	0.783980868543847	0.13734455698742	0.289024908293917	0.245767658459532	0.159068318238627	0.360268427128572	0.559227665290459	0.298429713129144
0.0113384637733725	0.347553715619515	0.419482792657578	0.63636935034267	0.292455872806011	0.444999612558841	0.0519827720199871	0.101391948767331	0.858564342497532	0.11404708392537	0.100204017059097	0.365580527886223	0.627046603491113	0.0310743376558952	0.1739926455746	0.229361288555425	0.145180272246055	0.0249191070005377	0.200767714726392	0.722262164482805	0.0222052617151485	0.827208711353101	0.129939896933673	0.346234945173803	0.523370062765064	0.228405106365731	0.673566963961377	0.124046599608835	0.406154288843043	0.270249569458293	0.787788172066866	0.48943399668663	0.470221310484615	0.150752297609656
0.258843226962235	0.0514880466994299	0.384736026467537	0.892232100947452	0.925103764726727	0.512608965183809	0.334457361968143	0.518797524088928	0.475594433094169	0.73950039223033	0.530472817221375	0.7178384479452	0.990080049770453	0.202284030262875	0.455024749989763	0.512322509294713	0.460848761248896	0.0926915089548896	0.588140223984868	0.995376929975266	0.306651690786674	0.46197112862423	0.528904721021055	0.335981339763172	0.0355268979446875	0.859250169247871	0.737257586867262	0.446584747043298	0.622072428756512	0.358859295956972	0.972855696581324	0.825577599224624	0.58228876918121	0.439788963070129
0.926257647668275	0.547094440775085	0.804859370029804	0.688358461437915	0.455417330376651	0.793664032416132	0.492223291105739	0.485227816387144	0.566336865364536	0.0573406038396988	0.964047433735816	0.713280978717261	0.980575808124	0.255969814855591	0.283624566394332	0.972526318589629	0.652062709465394	0.647652010125249	0.974554780815569	0.518987848958408	0.751330500354508	0.157460444070248	0.651370627701639	0.932396937285899	0.856652395913655	0.506855944074814	0.847422979274675	0.76279049725525	0.651266066358912	0.891274920347891	0.546299147313153	0.210751223681515	0.874227421918186	0.831295274615455
0.232505004602731	0.736719771030913	0.0119093148056947	0.0359135642144101	0.114886975304972	0.0040030887490417	2.99231870644565e-05	0.0003198650672481	0.597097713866296	0.0078527873760826	0.247222097033456	0.031410281299381	0.584583433858687	9.27134551509358e-05	0.444187648944974	0.0768307693571641	0.485731406412129	0.303983737678389	0.121153805225605	0.0463207848284154	0.0018535541449721	0.275904460034658	0.0358897490757994	0.0436189982521818	0.896656359318023	0.0822678090306357	0.236105571616739	0.0139822801532455	0.037069249167102	3.05239122807152e-05	0.469152674606261	0.223364352575881	0.0118128897407844	0.0682778694877741
0.287784209675926	0.98469725700003	0.354270659726457	0.81907212143798	0.731794936585969	0.0582394169012174	0.0490824402905283	0.327714527678029	0.346727813445373	0.132378210975927	0.86999641204105	0.0976132313303614	0.911019990837695	0.0631625734538677	0.983477564497591	0.370326039906695	0.051679986973197	0.918235295451038	0.468064770286369	0.37818618551028	0.451784755886597	0.965984845008699	0.451816963947544	0.300420901705714	0.748295718079467	0.155734020775572	0.302249070850271	0.4376790451409	0.398882219767759	0.0444461054106949	0.18276807115823	0.260582299678967	0.66753862175798	0.0434397716251174
0.654482409511265	0.807141041248147	0.913023773902609	0.834799829994589	0.152264548920325	0.140109638374608	0.0210087648338236	0.291993044742656	0.642332550744051	0.374400699972989	0.86433691898763	0.124562149977991	0.71700031159359	0.0942640863365302	0.0524227966345999	0.586663270243998	0.311731252989708	0.815601495170685	0.885455554303024	0.190206342389981	0.451486521618567	0.912789985414354	0.84576539699432	0.187448244677996	0.310277960484408	0.823943106390062	0.893891682766318	0.394897010639563	0.6983561242705	0.566956286694342	0.184550340847364	0.219252774206539	0.537781071790077	0.602043589150073
0.0109517298853673	0.905996726931175	0.0839876431138284	0.811000415642309	0.569198824643556	0.390343496850829	0.436123608023231	0.48490079302718	0.992626825051245	0.58807424555166	0.386374862160983	0.27250223529849	0.735792044072954	0.0180722408302577	0.695370588714553	0.896273847529255	0.281783734731279	0.296038475944965	0.084704694295391	0.534621660836629	0.640563625493382	0.700428042110302	0.582793381985877	0.576056420005953	0.758741651604961	0.723638187962953	0.551851395373382	0.714956818906645	0.0456240700402636	0.23249574471062	0.550323317711227	0.190006860401762	0.482865943832451	0.167858942907468
0.612395716437883	0.827968348500229	0.516452828324217	0.960065043393999	0.483736991630627	0.182280320385039	0.594074601501078	0.907959866429631	0.269648006510065	0.742307714742563	0.423848209274826	0.1058528839698	0.237216003849586	0.566343874597129	0.789882215227653	0.785499100306598	0.542518219413148	0.0233604892623812	0.762310221417946	0.924873410086493	0.528707106233512	0.371382989995856	0.590664720508088	0.836605001387673	0.394439097101528	0.178013391845132	0.763658659244371	0.690169843419011	0.949194856861525	0.470486996439852	0.0049526016069313	0.459969486987406	0.30851830677876	0.586330700864581
0.958450101165731	0.662790284616792	0.857599937825754	0.501830782791939	0.965630604478276	0.88071805274067	0.80497695001455	0.498104539912464	0.947288483730802	0.789074627117209	0.0757236335487433	0.777663479105748	0.758320572485061	0.362163238762089	0.972925805501736	0.82246106968004	0.610078500372035	0.0636422755586809	0.628209002399694	0.968438611411787	0.825514035172819	0.928254154614226	0.83860625934236	0.883765441781894	0.489359004669495	0.118829209099699	0.595425764045503	0.587896044965907	0.313192418212515	0.951785896264797	0.0514224462610879	0.725643138227006	0.636415420063945	0.595590514749201
0.0128275690954771	0.225590094238106	0.19306391882786	0.233148378742895	0.0305532126902695	0.0303983842654726	0.0965746689398822	0.191842183606316	0.678462901936013	0.206180092900445	0.14390858652691	0.0019388031994313	0.592709648348937	0.0026127342742081	0.207548301034043	0.329990641210741	0.146304792307844	0.0501222482098486	0.0541682765185089	0.0194466970259834	0.0419579300917816	0.192062021822215	0.0438101229109847	0.0952925011473087	0.563452167169959	0.0363256519601897	0.139709709994694	0.0898686994963654	0.0414615715131088	0.0195321526778512	0.533994737564144	0.55007864755455	0.358669067888461	0.0509575528460621
0.0330137198556238	0.257038380272084	0.000523961651723	0.0050374268702877	0.436246238553033	0.163675509744958	0.0010765953360672	0.0681788989609589	0.675974069188241	0.01405011098463	0.343733269879915	0.162094165176269	0.0538395248618676	0.015282746213163	0.0089217309951815	0.0177540494898578	0.159278790939575	0.0093141588654051	0.0078631637916582	0.076505214691007	0.0009741243899113	0.849619402025245	0.0004439805282898	0.0299554034636666	0.0865750602746481	0.0062334500384457	0.13253162869221	8.26471706531419e-06	0.213372063923256	0.0003296935326263	0.229752647183876	0.167610876047501	0.0598326805054924	0.0102707934774123
0.0008115740165733	0.698216666631899	0.0282551456481708	0.215810093946455	0.0080124415934006	0.0277014068277947	0.0009893789409437	0.0011408230327615	0.642975277439677	0.144475134794729	0.0155965853913472	0.705820622487367	0.88174273704225	4.25423191047966e-05	0.172982453481896	0.0903472252184145	9.12968100037699e-05	0.0002219318241548	0.0337020140050789	0.837416838707161	0.190789439063938	0.591814196193789	0.0618394879749442	0.0361997075413058	0.607123665020268	0.0036959877901498	0.0097070870751178	0.0007172919811876	0.0029516839535506	0.000414699993439	0.077857011602875	0.0038366107094263	0.053492186449571	0.170329825607529
0.789620307025781	0.931969532544529	0.906822205028588	0.390078780405598	0.825767433805838	0.648865253676178	0.671437175641243	0.899767759838915	0.407435008221309	0.57982175717336	0.950397005940332	0.483447926688272	0.978639411117068	0.368413237354103	0.0916371913602132	0.998275029354762	0.920633443185396	0.311788667267887	0.550244371784242	0.634127906280967	0.760954216603379	0.314210896838446	0.567400452397358	0.958327413650211	0.967285633296874	0.714252689567942	0.898295046184548	0.752850028838088	0.601160880567391	0.376131645332922	0.746070203931279	0.716245104693163	0.235558166008929	0.630274401381579
0.142813551091122	0.419068827657128	0.001569991700145	0.0576913782073011	0.884269432702653	0.258526896920633	0.0605778241649415	0.513378991708083	0.82332745955257	0.179627607117296	0.582144012604874	0.459312287421311	0.435961455229497	0.119674704454538	0.281770634466636	0.137519387630357	0.139763134663324	0.0488758526269339	0.237459912907695	0.193315299869834	0.994302856704018	0.525433037112878	0.0012025445554067	0.0901197780923548	0.0540076444954872	0.434962801003824	0.0433961077677745	0.107769250094331	0.448272269872944	0.0351588188253272	0.215322785574931	0.484192081951477	0.752374230937612	0.316133007621336
0.0966824153257005	0.276813850355103	0.4121644549474	0.67172876852724	0.535055551383289	0.758190783589844	0.0653420264972978	0.411216534726008	0.0455090703667271	0.760927356851869	0.727622648189603	0.825928257717799	0.802758605179159	0.191865101650466	0.870663294280645	0.681408562570943	0.335067371643675	0.155178427196939	0.0885395124774386	0.860636170915909	0.165789303290437	0.445611287075837	0.616205682510573	0.360508521109391	0.526963511447449	0.318494730070184	0.305425637420226	0.264320910014278	0.0899356918591392	0.267077718478387	0.54990560171971	0.251637296639707	0.407154360013337	0.222507087997016
0.906777124415252	0.12230457244136	0.73219464858473	0.0861769867466575	0.966130595753959	0.502204215944648	0.832286232715868	0.7390970619499	0.978384878908896	0.416110175975669	0.749159188500256	0.508436618059637	0.914879720594595	0.290995734661729	0.939857646198654	0.853104040715309	0.980568725165953	0.179369040874276	0.940531352263876	0.183694853737767	0.408540504081443	0.529637895133801	0.444524027159926	0.595739514956124	0.606448589796342	0.447707082253561	0.674863558175147	0.62761453809259	0.987373002223944	0.662036961633248	0.888854794840888	0.530318026559284	0.605570755851105	0.214879073443861
0.80312917860086	0.77789386021422	0.67533129066821	0.0065318926937695	0.122741049819143	0.465171086210093	0.0136110557523791	0.0944290103726747	0.0291987513877563	0.422951626944685	0.162282500184378	0.258055457435673	0.483589084066746	0.362691551271626	0.0384100512698863	0.693981044246548	0.552811771156523	0.0270556637164564	0.144120915990756	0.53480001209855	0.0432396161348757	0.618196276175066	0.343564520629339	0.0132484583745164	0.437924124198683	0.12676634065185	0.62098316966123	0.0098694885339996	0.192567059933532	0.0431706851755341	0.181551505893957	0.803089573116851	0.171399190717813	0.308647230912473
0.329388023501647	0.0844816460758803	0.32501150214678	0.289228088778674	0.101733855163782	0.237921324445231	0.284691554622484	0.624565440271349	0.697519911930959	0.115597757670635	0.0655524935910569	0.430458339047434	0.353853714735861	0.333766911769209	0.611207819326053	0.414879972635304	0.0277451210394121	0.0731269711641218	0.183807278833132	0.256549075317773	0.1818322957847	0.218298496508975	0.155652116895739	0.38484497088225	0.43057411566571	0.192226372854563	0.704936945187659	0.434858895255221	0.336723505582091	0.281985227672014	0.34050206148146	0.65017981826324	0.053338558397532	0.118879695378723
0.349609964632866	0.648010057443037	0.350624912367384	0.359749161919109	0.0466872611472995	0.351708991935568	0.20676809417065	0.462014795395841	0.483401728998139	0.658411617784062	0.708487359615731	0.33099995607909	0.362535979629568	0.246746462527526	0.746622622342744	0.130635070036082	0.455501599985989	0.0267411845923936	0.557836257844312	0.381060050214653	0.556437039355234	0.047861812374349	0.209641427285802	0.40118647515528	0.580694185365013	0.111439873675356	0.306261193365416	0.226394834512869	0.818563004639409	0.426214200901726	0.0242157252792629	0.0692295860409292	0.78120707693761	0.397322730867273
0.153033458249792	0.759402869081561	0.210442137136591	0.0756823573768638	0.739196962211389	0.434221767601778	0.0012911258080212	0.202360223079164	0.764346260550746	0.121621345353687	0.763800728704831	0.307424170471464	0.434913247740301	0.157473463478588	0.278257481900905	0.56788923508648	0.0294624628076943	0.0707402141215722	0.0312396019022449	0.69622425449719	0.409701357642971	0.24329441231176	0.538943733082513	0.0284543858261965	0.963153826334445	0.0345194316237468	0.195596572997478	0.0006540073630191	0.123295302263076	0.0727099779055735	0.0701796499435299	0.596770435876755	0.631972256785911	0.544543942464753
0.155938070442428	0.183976577079139	0.899619057425255	0.713923740140149	0.859888224536033	0.644646805131456	0.111819846040651	0.945858160379892	0.889627101450507	0.44985382435408	0.590329153263268	0.591391231679237	0.703011915831001	0.174326654685899	0.0060081520459181	0.97258494980758	0.83835581123906	0.459400119709477	0.414406267783165	0.831516135874019	0.426894850532786	0.2772064399415	0.302912757612874	0.665922855123809	0.391533301900159	0.5144855894723	0.884879103503046	0.639553319597446	0.299345248922576	0.395258582743729	0.434006780654087	0.598825797721388	0.628852241875656	0.602604043862765
0.111402508741786	0.191805944753854	0.235731834061784	0.639635749829532	0.202304915801058	0.150641374055668	0.490768224965245	0.236458727831656	0.48922199542374	0.209726041744765	0.265526058150257	0.442286715207043	0.0939853459908717	0.0601355178211686	0.708021992096553	0.358830882038684	0.561545169167036	0.108770762266347	0.0894618072072666	0.902502591788163	0.0532072157886929	0.465156159104245	0.574658440726663	0.102455987943905	0.160544258738679	0.0159003656956382	0.141699853632303	0.0805098729294668	0.0579844993479821	0.015684214090383	0.396610157047264	0.185640480181121	0.0901557175517493	0.380548125510852
0.967013116102866	0.550987256444794	0.971416665917716	0.162893359615354	0.0112733067289262	0.442117908918602	0.584650081532902	0.446239134812753	0.568640584020973	0.571906522041194	0.85566780931237	0.552655454732073	0.944485014517954	0.0521848548536287	0.0513449246826851	0.549356515719376	0.960906558825444	0.574957686368825	0.587334440243005	0.591803720254565	0.71643598439209	0.149263087144023	0.24027000322346	0.589859926257373	0.940039800484137	0.718172169530022	0.970409896813266	0.819988711295094	0.882170265611179	0.938355816688854	0.640388304060131	0.0084182337008908	0.813562311127356	0.207716354809914
0.449486855107513	0.113909417825152	0.350038898926	0.429901218475782	0.948958839401673	0.553796580249345	0.234886363263028	0.791952005274495	0.988266665581018	0.480837094743874	0.78315525369331	0.991904505370299	0.517313675256072	0.0188767689442805	0.523144502037645	0.970558107216086	0.596698627800151	0.122940014384301	0.443367604086969	0.639454118870952	0.435092541051588	0.561362084825598	0.45032240844244	0.792531628027028	0.176338028855678	0.54135055536947	0.51064989162848	0.220592380788635	0.481925213984383	0.0562819143088751	0.554961727220513	0.643938870414031	0.78501735867408	0.267442849022122
0.45303886419437	0.819479238513229	0.769162349896682	0.0516361493331317	0.188989908781221	0.692833214762999	0.919307780016054	0.924412473571916	0.59477693267065	0.612072333105446	0.456101409180145	0.176000240250504	0.803179533556563	0.590003990243569	0.118882034363543	0.918012942796339	0.973245719794357	0.334263075478889	0.83706457840994	0.257350821370876	0.812274143004837	0.957614606380694	0.71008820743451	0.787381501099125	0.910720111991305	0.730429709470337	0.98555684258408	0.95614104176965	0.956990141050686	0.964973762228903	0.44290478653796	0.615492500918697	0.986086999676609	0.617938364720994
0.795536155086603	0.702266022883045	0.60369817525817	0.619519989545487	0.729623107230452	0.102938923330361	0.251953481915765	0.493703283656446	0.93540581458712	0.596720734530062	0.171775485265411	0.473439766330529	0.881471876567435	0.102407138584755	0.283644773227018	0.539531764693589	0.770374559409714	0.494265289160049	0.9396113481882	0.393139303133587	0.40701719246408	0.631361184167105	0.503597951383924	0.657334310900637	0.521354168525309	0.629386037800206	0.930503748505621	0.43773284760837	0.73647366003166	0.205154641364287	0.178639017675194	0.624257917472253	0.632330531095873	0.257734272452105
0.503530612830495	0.618544946962407	0.416046668271414	0.0096806167814954	0.0299035163673679	0.140322076891319	0.0679827827204815	0.244368067565301	0.383633472174466	0.0374379996305016	0.177133276934618	0.633507104486176	0.533034686063799	0.340430557198592	0.0232937970229895	0.0538752740718715	0.27056943148414	0.2349487352649	0.308967383070631	0.45186736170994	0.208943678492664	0.395520266424274	0.0631225622018334	0.147809701586492	0.310956239554502	0.110839048329628	0.0776174460239756	0.0186442260894755	0.209007656332332	0.0706177134041576	0.18097583873448	0.252434371858086	0.072187301006372	0.034586451673113
0.116884385956497	0.367243431872929	0.282252273776229	0.402843027603124	0.994470947665132	0.0728609741466691	0.377806023739912	0.135328240078887	0.486229281212028	0.157856774544811	0.244544778309383	0.505399543709091	0.0123064392396316	0.693884526184596	0.0857803640660839	0.570261325751568	0.43294103258023	0.498468822633718	0.447119413377489	0.431758985092001	0.109472083214756	0.515100594807039	0.41852741632351	0.424481125582015	0.644440798920048	0.142600815465913	0.538740986390539	0.217580551065192	0.0473074575917698	0.309034362491662	0.195949402503603	0.206771371209292	0.184877703854689	0.13355222989658
0.874300025348692	0.644367410662296	0.653658785352666	0.660575013290564	0.893379193917365	0.462225144091656	0.660084353433118	0.775710195233175	0.450593680939116	0.850008390958133	0.648573041387596	0.213982543966425	0.710233227431267	0.933839729434752	0.484639448332815	0.817906851166146	0.978992051926244	0.755563176306109	0.814562198683915	0.622884358727288	0.986482043844523	0.853322787340201	0.784060941641293	0.9720206983737	0.766342153434547	0.897103175581208	0.922071147781593	0.92355355481942	0.870257557013643	0.812852046749838	0.70990993489934	0.760544920985903	0.892635981437778	0.677712831329438
0.551356139336441	0.457058605215134	0.558758081916176	0.0288852983227637	0.207367403176781	0.280464128927295	0.279230821893061	0.417555924991855	0.916395167687715	0.438270979376695	0.454004758616518	0.338528471143653	0.653997003340948	0.22459723577351	0.21718090916678	0.525810034673396	0.188158930143065	0.0183341350561661	0.0764837500924874	0.485786157082425	0.363479354992326	0.305374943144187	0.655716192158292	0.247517285561635	0.62498598852047	0.0852134549733404	0.344922574991854	0.0868303291644809	0.480425107887457	0.218092745327289	0.265560581739999	0.162922157390904	0.436887958124991	0.788960815908826
0.824191987450992	0.999244580692923	0.819350303875829	0.387383323286508	0.725591604854557	0.992475878890724	0.790259296703894	0.950383857960938	0.210649639191957	0.667233496712743	0.782379856118466	0.968801238837056	0.626290148301403	0.545799002973629	0.999274517864915	0.515063128118969	0.62352298311101	0.338869198160468	0.796881262839746	0.797913511784009	0.869737089066118	0.915088332294131	0.709657679384254	0.564927347723671	0.503382798197012	0.659663578013017	0.74285921808687	0.976729033139326	0.983570912144393	0.986088375203726	0.652398128056446	0.68800223344474	0.958167017072701	0.529539174768307
0.297553642031776	0.78625884134531	0.142258307681648	0.582966545103228	0.776335305245242	0.17801423518833	0.190919390519379	0.123801853259509	0.932505632276934	0.391353032041354	0.21026798162496	0.530527052279035	0.114828208945831	0.0158324468075093	0.536822631241303	0.369950398784536	0.178271615298266	0.0495473158862207	0.0733374417719951	0.659261991564181	0.26578222738102	0.660723537021288	0.121384274901294	0.370033859751947	0.0730555981475953	0.129516553662861	0.150490535367102	0.353381063333871	0.25820713357109	0.0244204026028218	0.0486347340667482	0.400718645092661	0.953315934934776	0.186777092164462
0.0061527154746748	0.237256031455329	0.230916980958322	0.191102317837477	0.211736384021292	0.281137044011913	0.124422981811968	0.357435968670043	0.643318177803883	0.841115834393803	0.382883682957696	0.468427481911383	0.884511499151345	0.0922294008660402	0.758667529352775	0.893379192593417	0.218075500527694	0.0187721137769228	0.153979658424182	0.182496041831094	0.150300680513752	0.712733351987293	0.222921809229218	0.407667613586739	0.309729062139692	0.183818899004136	0.672312245586169	0.398463523892215	0.427675054445459	0.0383258915679137	0.92848744995484	0.664622500209954	0.447850113089752	0.31199402262793
0.277671916781252	0.61684574881996	0.404566614076196	0.963824721257239	0.386457203998278	0.564877629417418	0.0225745502105037	0.164031499728459	0.412121490637675	0.400987619751049	0.833278992392064	0.993520038057629	0.904763245316826	0.113084990597736	0.697680402042648	0.815936078169389	0.487630435036358	0.216506815356525	0.111061515373025	0.937367836432558	0.306508189602372	0.107686244343467	0.73635715396561	0.470556473845393	0.523172476306568	0.455306189761421	0.509721751118084	0.0622828871608729	0.227261438384118	0.282254438615194	0.598016040993486	0.652603159589695	0.493583334103426	0.64997936893739
0.0003129958470381	0.178445832688197	0.313440716371964	0.13729485227684	0.410011305574336	0.128084320798179	0.0060451274239747	0.504537618421116	0.972720217654355	0.360607812200455	0.302088378278316	0.216066194640612	0.506290924584315	0.0076136702047603	0.623021697559618	0.717906322968085	0.0892939354201428	0.235581927143353	0.0852553972498998	0.0885336434430628	0.0481140554028899	0.93552970417647	0.0660099483751178	0.0897115496297304	0.0952986351321087	0.233138715355864	0.215926187229675	0.0373415445695419	0.0159119689758768	0.0484578327168979	0.313079404218878	0.205379197861878	0.496662275284621	0.166701246969693
0.0169916879266158	0.629039969808132	0.711382762385254	0.913698661834402	0.278596199917742	0.344049797831196	0.0475628185056907	0.0929835674152567	0.827970226035837	0.0791099639285381	0.542907065106966	0.831036681573909	0.954589299355012	0.234454139955261	0.363272114169226	0.572164257935022	0.631751969382688	0.234653114516604	0.243980539526023	0.715769108914332	0.77945928048718	0.404637376457613	0.495931306793273	0.0587803699769141	0.584769264964787	0.316329524423715	0.471313919919077	0.0410119546349986	0.720344925603291	0.200732059316818	0.822142182097877	0.511899112139852	0.795711687479951	0.755527447130555
0.745761817442223	0.328587992537757	0.576177020820353	0.169396274890046	0.0268064712702094	0.0200131842735791	0.594886820322512	0.400013153525332	0.969274081063147	0.815800160202859	0.129749209832625	0.188778193114868	0.698295667879294	0.295565692106472	0.398145535045025	0.395787165721676	0.820429603084926	0.0318560608229837	0.505735532161742	0.179549316574342	0.573184389852781	0.931620867318575	0.0372422691180547	0.715553379690014	0.465180481725755	0.687562154914035	0.526306924436586	0.70409599392867	0.91344222800521	0.438067122563834	0.379606221002705	0.774235986375332	0.471979378370069	0.0088738990507984
0.142398929113826	0.831739761432893	0.236856654356725	0.25992823628649	0.0655671957869709	0.153458359471241	0.164125070866175	0.0894193786582711	0.96354286035603	0.301604106634516	0.0008391924361791	0.260650966830855	0.571965746515983	0.0206063573421568	0.58311875433833	0.0566263032757536	0.0057308263263088	0.0046525385809387	0.001382847310003	0.902827215340746	0.182491857648163	0.822259705056098	0.116186796080534	0.226888051647174	0.802143207075063	0.144167448547855	0.16179565354124	0.216379808029045	0.0441939175722582	0.0263259533407343	0.0761323780149946	0.127621303703257	0.179143440964265	0.0329156682373195
0.477660149528961	0.729124590403714	0.709046606732124	0.603467189260154	0.362020500465434	0.788531211761977	0.633913491218618	0.456412834553983	0.477571525914605	0.35285463340348	0.762213959910191	0.764541079961732	0.63467380592692	0.160401900557784	0.99497835426607	0.499698936526684	0.225606408488243	0.447747479943129	0.431846544562823	0.280203555971341	0.023702562202961	0.431945924913048	0.340054624293113	0.447924169041432	0.944924609797526	0.586915704500804	0.671217130054647	0.266804239198659	0.500177661986072	0.208324109674438	0.163580336990146	0.890984472143097	0.455271190564763	0.880435569241287
0.679333625310748	0.646615216206416	0.653884709433419	0.375254052279459	0.224065409028219	0.425778012062646	0.324444180767286	0.751348672221037	0.705813965596649	0.561001977653988	0.554945125604983	0.429773180207838	0.946867514899994	0.505170329191878	0.0137692338706502	0.283433878190425	0.232360736887491	0.147040764386132	0.611033652567534	0.815735785581424	0.721558909586012	0.958865256000713	0.372867038760954	0.316973912659139	0.0434192075086088	0.697006271205785	0.47100803965434	0.582306878287129	0.896312126893906	0.845707107699131	0.653731759293476	0.264587599978149	0.932184787982772	0.496652743344491
0.0537467793349988	0.664641134156129	0.439551391045454	0.798325987628283	0.133967047975523	0.376413730601957	0.0492907625954671	0.0875780275893022	0.895735182505569	0.345989816012293	0.472257566053837	0.310867787556245	0.909247643131693	0.0584947674843056	0.53181253729238	0.842931556273039	0.50472831101319	0.0355213178069755	0.0561569470904462	0.741183291817051	0.573231084018938	0.151320429547216	0.546670738165316	0.0561085968186671	0.908768751748115	0.240820640753692	0.334075194087146	0.184044759856101	0.18922931975014	0.0873625809160596	0.155899356927415	0.682576641271028	0.421667944260008	0.169657621992162
0.638470363014998	0.353708186808411	0.813446807019684	0.942501872772726	0.998021984620549	0.780161406645852	0.504684351211995	0.968754511413708	0.449248015505781	0.804807481102336	0.873920688342228	0.519906356038985	0.995399845891176	0.967964041859775	0.249175688222708	0.957160217147723	0.251020367480291	0.454855511640689	0.402090429137919	0.741237879678814	0.977602918365003	0.782129302487428	0.867158746541197	0.755820126764894	0.941019128828473	0.673060789254151	0.691431632337422	0.808695594005897	0.982248474423727	0.956858410238693	0.888506451167838	0.819446214788445	0.45314665426186	0.769727426337268
0.118947015068785	0.582320015975748	0.360585754018664	0.123676790757312	0.220590341553855	0.361911574318172	0.213216934004662	0.549740172339813	0.569048469463497	0.35044171557274	0.339070113635277	0.20860007508908	0.11133445063783	0.322721413353571	0.170540377221481	0.20861554504198	0.304641919572257	0.0421492356807891	0.288782485587383	0.196669181361544	0.232925640421607	0.832563465573412	0.0518422080870655	0.249413028508412	0.1851269263324	0.1123983265887	0.126136505760705	0.38300592723234	0.413521152927441	0.1377396484617	0.290160212292615	0.755560700037494	0.0886791221565717	0.389485781842515
0.0586911869805087	0.655180328842584	0.169708049785348	0.0313724214626504	0.30548699038392	0.0198828681931935	0.169103979944646	0.160014467098072	0.460995929912653	0.407010411083395	0.0013217855605507	0.19921834052894	0.169850270476248	0.0149578007769021	0.104866533652455	0.0178369343911472	0.0258222618265621	0.0470270012930436	0.0475580032408036	0.0792514420629489	0.0484594520164148	0.678642646990377	0.037865463524384	0.0231374144770061	0.195418405145741	0.0395711085647488	0.0515373371876526	0.0767966469607268	0.109481416881756	0.117139930864517	0.0722792659191502	0.215016484529791	0.15664080029483	0.360394910173279
0.228628063878825	0.973360211342988	0.155063331473941	0.611805402630096	0.898058831974178	0.0974470726948112	0.0786854109406275	0.447198162407751	0.394423548631069	0.282811051127427	0.187118859206183	0.526671000505148	0.517882339551462	0.0143919707500188	0.475006316001119	0.285523818490266	0.37255957362742	0.183729487656144	0.271882634556172	0.444926320432981	0.305159989448536	0.520860737485753	0.189634824546519	0.459003077797698	0.622868018193631	0.272504123321923	0.256259105175598	0.31376424999551	0.355342444910119	0.165970159877224	0.596152708896281	0.92115845412489	0.134859761257228	0.78930577319584
0.0967324148104741	0.0031198897813518	0.533732186590415	0.614040104378471	0.231420190782729	0.210623435747401	0.291158796386946	0.317908898219486	0.150494371867181	0.542242609261138	0.749142524955689	0.0491851574995528	0.341750863938514	0.560159658591949	0.396804895654496	0.811248637706002	0.315346900359429	0.340993757642652	0.536676236538962	0.705334598287501	0.0134911701770749	0.129295402921292	0.509819023597504	0.753295356769412	0.0742253109139948	0.152753206654471	0.277361468253234	0.554939019185032	0.0331245246036881	0.388684067516718	0.163164592261806	0.088425702943912	0.0600351455566776	0.104621381967027
0.0378448649537575	0.488993860605849	0.0847069496413756	0.480069626589284	0.271131632905809	0.046846562941715	0.291016384734266	0.551681828481652	0.204242905075273	0.0537353167362501	0.502307984630968	0.0740552546600215	0.868499591089696	0.0924810677482192	0.756259457551722	0.214337038475755	0.183920202755136	0.23816354040851	0.145256308065662	0.422903054745461	0.0324281023699842	0.783464631640626	0.338605365172851	0.375790234657293	0.817968706316939	0.180354549430266	0.413458217742543	0.12115498210584	0.331119868618196	0.20845370966558	0.490189595811424	0.593742711666514	0.666709609260014	0.320437596125204
0.49040486037719	0.442477127546295	0.418898391222386	0.541000095427758	0.0232527119084836	0.435706320145289	0.178608715338495	0.283911925058008	0.691959703798723	0.311695176300882	0.791792780305005	0.361938168480893	0.554923989946467	0.268345824638786	0.109670322789458	0.654756932131415	0.452149242647931	0.114027946548855	0.267773931899086	0.647341742219225	0.0772480728483794	0.985400228847353	0.201546470374022	0.227735924032082	0.219332851266433	0.0882810909189481	0.459305332624201	0.161527456788743	0.318729128831265	0.550494745009937	0.86798524079937	0.369625641268805	0.714790142946795	0.244582518729143
0.931688658482795	0.269538602618865	0.903170077952215	0.988690309201819	0.0733285806234236	0.58068530622803	0.959193229460893	0.73701604563566	0.848078852187372	0.94500786860326	0.84542260054987	0.990939262314592	0.966204612692832	0.989403588038719	0.817870051920224	0.888147823928638	0.826904293860291	0.61803254855505	0.762333785829317	0.653816280606439	0.694771876667082	0.642106450199604	0.55226302362016	0.997054871658317	0.928256416973986	0.811973034203106	0.995114430329929	0.951246569344444	0.993607766686146	0.871289972796972	0.936828317856952	0.847996780890662	0.995185257115069	0.88586628387373
0.448804835095377	0.659034259994823	0.374333958433464	0.878277757081011	0.257922353822981	0.709655744222238	0.828925017076992	0.488384506889249	0.478714736020741	0.993396189947103	0.726962668484819	0.790596233894665	0.697212465016323	0.428781284437702	0.671770513634363	0.820622291521041	0.659279831578669	0.0843853604010597	0.699772515203045	0.209814439337774	0.703198971267291	0.904430138306184	0.753482379797438	0.469716017430233	0.204236421446195	0.270806800164897	0.72372847508255	0.819490532824195	0.434751714667783	0.695077412920425	0.640280331038206	0.942682137928692	0.616934735224716	0.657934410988365
0.387074476443096	0.458660265145443	0.929025257628256	0.473834444878992	0.474877648217717	0.6725616889177	0.798807023518896	0.925831595099916	0.937648182854688	0.726043170682145	0.290399492243917	0.680003799406214	0.967170089309618	0.499200254595284	0.655126190291798	0.914552876102325	0.816476606538141	0.892526406168683	0.41718217735317	0.402310502060957	0.831380920970573	0.692254956763969	0.954908548881321	0.960521893775613	0.128474141059278	0.741228816683228	0.962779465307084	0.849633482790115	0.127147258450683	0.4537100740308	0.828005823643377	0.770764456329478	0.212016675304017	0.541711904660317
0.88664234857076	0.312177986236607	0.3360142571542	0.739755669960696	0.999828915737752	0.465012722811779	0.428163911987106	0.0743074507495988	0.686809522700811	0.656525928589529	0.812124633163792	0.749689235548242	0.114522813512144	0.0323695233014116	0.795185975922997	0.491999180099052	0.12203516322955	0.554981462870686	0.19780698030732	0.942235093861468	0.546401898471657	0.72160942404162	0.484041789001295	0.506610974176683	0.421270578357797	0.0464275138313949	0.193130965058765	0.506519929628202	0.0786362529064855	0.100123940239492	0.273637931214209	0.368750763737097	0.0645461552580173	0.548965589796353
0.81576967270516	0.0450639420634162	0.975390820683719	0.997245293146189	0.75357798424382	0.772380060196608	0.763068463170513	0.373485107375518	0.953430422777495	0.966272324757942	0.796536747313361	0.963950019404329	0.983662119551733	0.453223174137358	0.794810307489284	0.930182622486499	0.9055243754764	0.471858096933737	0.725488136980218	0.994424030962128	0.559528191605063	0.860634623564875	0.706599622944311	0.999598618107353	0.773259318736573	0.798929585893586	0.959048574047507	0.767159538386603	0.853151742820054	0.24441734215546	0.471602631746486	0.614632053195881	0.968553590799955	0.838606269775552
0.139074891179485	0.923995861580276	0.0527726639331571	0.163288503972092	0.795820690878428	0.301144813277729	0.0200747053097359	0.26762587307504	0.190637229197471	0.679996264345936	0.199902756133572	0.300558337996967	0.368816921245197	0.298935806537943	0.693665776322807	0.126391781171568	0.150018833529468	0.0591937431086741	0.0584517225337535	0.205903117942047	0.107478101138501	0.782811179538172	0.0478481329195646	0.0092170742592056	0.363132634312221	0.416473250234035	0.127499678504162	0.0886884162724969	0.189829240283735	0.0374984104151816	0.255396000553105	0.142610269217466	0.536470510106455	0.203458255671879
