# Supplementary material for: Heterogeneous, temporally consistent, and plastic brain development after preterm birth
Source: Nat Commun. 2025 Sep 12;16:8269. doi: 10.1038/s41467-025-63967-1 (PMC12432136; doi:10.1038/s41467-025-63967-1)
Supplement: Supplementary file 6 — Source Data [file 41467_2025_63967_MOESM6_ESM.zip › source_data/supplementary_figures/source_FigS1b_dhcp_sa.csv]

rois	PT_sub_with_infranormal_dev_%	PT_sub_with_supranormal_dev_%	FT_sub_with_infranormal_dev_%	FT_sub_with_supranormal_dev_%
centile_SA_bankssts	0.0	0.0	0.0	0.0
centile_SA_caudalanteriorcingulate	0.0	0.0	0.0	0.0
centile_SA_caudalmiddlefrontal	2.985074626865672	2.985074626865672	1.02880658436214	3.08641975308642
centile_SA_cuneus	1.4925373134328357	0.0	0.411522633744856	0.205761316872428
centile_SA_entorhinal	0.0	0.0	0.0	0.0
centile_SA_fusiform	4.477611940298507	1.4925373134328357	2.674897119341564	3.292181069958848
centile_SA_inferiorparietal	0.0	0.0	0.0	0.0
centile_SA_inferiortemporal	2.985074626865672	1.4925373134328357	1.646090534979424	2.880658436213992
centile_SA_isthmuscingulate	11.940298507462686	2.985074626865672	4.938271604938271	5.349794238683128
centile_SA_lateraloccipital	4.477611940298507	2.985074626865672	4.320987654320987	3.909465020576132
centile_SA_lateralorbitofrontal	4.477611940298507	0.0	2.674897119341564	5.761316872427984
centile_SA_lingual	1.4925373134328357	0.0	0.0	0.205761316872428
centile_SA_medialorbitofrontal	10.44776119402985	2.985074626865672	3.909465020576132	4.320987654320987
centile_SA_middletemporal	4.477611940298507	0.0	2.05761316872428	2.880658436213992
centile_SA_parahippocampal	5.970149253731343	4.477611940298507	2.880658436213992	1.2345679012345678
centile_SA_paracentral	2.985074626865672	7.462686567164178	1.851851851851852	4.11522633744856
centile_SA_parsopercularis	0.0	0.0	0.0	0.0
centile_SA_parsorbitalis	5.970149253731343	1.4925373134328357	1.851851851851852	3.08641975308642
centile_SA_parstriangularis	0.0	0.0	0.0	0.0
centile_SA_pericalcarine	1.4925373134328357	0.0	0.411522633744856	1.02880658436214
centile_SA_postcentral	4.477611940298507	7.462686567164178	2.880658436213992	4.732510288065844
centile_SA_posteriorcingulate	5.970149253731343	2.985074626865672	3.909465020576132	4.732510288065844
centile_SA_precentral	4.477611940298507	2.985074626865672	2.674897119341564	2.469135802469136
centile_SA_precuneus	2.985074626865672	1.4925373134328357	2.263374485596708	3.7037037037037033
centile_SA_rostralanteriorcingulate	17.91044776119403	1.4925373134328357	4.320987654320987	3.909465020576132
centile_SA_rostralmiddlefrontal	2.985074626865672	5.970149253731343	3.08641975308642	3.08641975308642
centile_SA_superiorfrontal	2.985074626865672	0.0	1.2345679012345678	2.263374485596708
centile_SA_superiorparietal	0.0	0.0	0.0	0.0
centile_SA_superiortemporal	4.477611940298507	0.0	1.646090534979424	2.674897119341564
centile_SA_supramarginal	1.4925373134328357	1.4925373134328357	2.05761316872428	3.7037037037037033
centile_SA_frontalpole	5.970149253731343	2.985074626865672	4.320987654320987	4.320987654320987
centile_SA_temporalpole	1.4925373134328357	2.985074626865672	0.205761316872428	3.08641975308642
centile_SA_transversetemporal	0.0	0.0	0.0	0.0
centile_SA_insula	8.955223880597014	2.985074626865672	3.909465020576132	3.497942386831276
