# Supplementary material for: Heterogeneous, temporally consistent, and plastic brain development after preterm birth
Source: Nat Commun. 2025 Sep 12;16:8269. doi: 10.1038/s41467-025-63967-1 (PMC12432136; doi:10.1038/s41467-025-63967-1)
Supplement: Supplementary file 6 — Source Data [file 41467_2025_63967_MOESM6_ESM.zip › source_data/supplementary_figures/source_FigS6a_upper.csv]

0.632109178774495	0.484437751334161	0.166353115736476	0.441822122029924		0.229007900030702	0.720970433877359	0.325754559787992	0.296697683084861	0.432454722589697	0.319948256097668	0.464417103536869	0.0679137042660024	0.321645302643339	0.226271968912417	0.688254950110869	0.554185921021141	0.505751227380779	0.490075008383631	0.336042605455367	0.678198820763717	0.769440376976309	0.309634912388749	0.44066557233842	0.13538191386718	0.151815093229586	0.169742029349275	0.626766137435586	0.278178064512555	0.572266471419196	0.209221584922167	0.187090422418987	0.539898339525182	0.386406401014519
0.625558958039162	0.575520882217848	0.560644552308615	0.481145147347588		0.339755637712317	0.686091216532485	0.239577525840865	0.230611955261412	0.325071790508525	0.201005930135559	0.452003679968156	0.26565342557217	0.402341525879393	0.352710789627471	0.417406019857938	0.526162332817599	0.59913998568058	0.521102570465577	0.496705944914165	0.599055007760027	0.489933871597134	0.628648357416974	0.170903797785508	0.605916130763588	0.460463785982058	0.508808681632711	0.499249624893939	0.219678938237563	0.172352038117576	0.360043618262822	0.378536569999883	0.413821461909985	0.242904757306757
0.63538781834681	0.526079186623351	0.553546298112586	0.475450295813047		0.270070797004373	0.652731763003389	0.235749956977605	0.122720351111597	0.278092485623331	0.193535807886228	0.428699135815322	0.215379683958288	0.25108998239288	0.525845518132081	0.34257615902136	0.530101722940793	0.408679539268711	0.525086735619399	0.494782021737629	0.520437068784862	0.313857926743584	0.485175327323013	0.192997337503443	0.407635664662712	0.483319450229625	0.483998283315259	0.503181942626017	0.247216074882002	0.245239711729875	0.807003631365561	0.346981520902073	0.356328384438389	0.206579509840048
0.340477400554886	0.525355445627322	0.0860980863129739	0.338343137744839		0.120571625352811	0.498841344982853	0.153582518122743	0.133496768172676	0.0688627335832539	0.0951481418617777	0.362651781683071	0.0612958013672038	0.080444006480485	0.0194575205308468	0.309007680626425	0.403064994271617	0.16422993238848	0.403321241391659	0.494660126296478	0.02876910505251	0.312925771615591	0.0471911775585843	0.076754242108483	0.0944709077810228	0.165430254064635	0.216616677162509	0.282514600581761	0.0639934178568651	0.0224560820729338	0.236472675989637	0.206066155763628	0.282406382126256	0.0448096459354481
0.477790147754093	0.384216339735826	0.358508918721767	0.221690136983753		0.634457944533701	0.636742917309718	0.312375208506916	0.0251212989779522	0.301816899369785	0.0926454035438574	0.279794077267935	0.0454269716494841	0.267085808141808	0.201489275181438	0.304010631926584	0.442373864678216	0.210269157200406	0.498302310889625	0.292210595509367	0.380722893091931	0.0317711724032835	0.16230429490783	0.24161615488297	0.0141831967975445	0.419741290338474	0.31001879796781	0.4449293958902	0.182806351775079	0.335769266593161	0.184867208727925	0.234670083126875	0.44048414116989	0.0677213329568918
0.336417915579596	0.370711496195121	0.456735917562931	0.486610924378546		0.311440634962114	0.588026928683228	0.200213025101872	0.255908966485997	0.236089993650416	0.204601334953776	0.435764936420865	0.0201399630568969	0.152927619633896	0.387730004570611	0.314730985556007	0.48518609322188	0.386716116028435	0.528503522001807	0.509265800439055	0.115265113069305	0.0589865732622835	0.133849516855271	0.189146659287398	0.0256724237896954	0.546877646070788	0.485430760961712	0.336338828836875	0.158044003543449	0.135430445876198	0.168118757773447	0.262586381338179	0.441520799660128	0.185482657002858
0.525583158053672	0.294057270081071	0.162659912771789	0.209390666086202		0.400997567326658	0.594010587321015	0.26967354763388	0.0099538534811136	0.0869005340777783	0.0506575476674734	0.248487691691421	0.0431029688111683	0.224365229133774	0.122542838161265	0.218202653591018	0.459928908009177	0.221073811020413	0.408337685066984	0.289730797933853	0.0912715243756345	0.0550860135546476	0.124195842660868	0.255032639493153	0.0284198804143284	0.307869888250615	0.391122163173165	0.4535334304235	0.19630617680441	0.301643092119702	0.062026524175887	0.198420631901281	0.404574580022314	0.16940659754395
0.439554590463343	0.545597207524478	0.205260329542793	0.215483961543169		0.187972866486495	0.546409557179286	0.218606214424782	0.191180065478561	0.0773721890109402	0.144590707732739	0.298078098528648	0.113497829529766	0.144056549117656	0.199779798701466	0.181018032199189	0.482665135689155	0.13269227173641	0.426541125401995	0.15829728768692	0.151783084788315	0.362138134681669	0.155445037999879	0.28703746052149	0.237756509380802	0.0554883220334425	0.09717723439064	0.384092117278493	0.238166535214078	0.300038232254629	0.171540185221606	0.664254773763393	0.455853762583905	0.325378196500433
0.686549133276799	0.58493444324413	0.665331163189251	0.658381973114263		0.964670216959371	0.736560024626914	0.942061898136627	0.545507895604636	0.752761777242198	0.716394751470422	0.79462736688734	0.75139620204953	0.810057550370616	0.786460674965371	0.426727101423902	0.601386990653038	0.279065326907438	0.553436766616782	0.653615726357294	0.899888249194192	0.485190780195292	0.809920616731708	0.824829884067954	0.888597585662188	0.662733228328328	0.808206853144042	0.790614439680497	0.827234025263732	0.967219372859326	0.961828792945964	0.856932632905105	0.557094645083742	0.807033456508369
0.529904399672637	0.617143685203213	0.114856805581387	0.698294238843518		0.737456781777172	0.587086453011274	0.460152153823213	0.373148566082723	0.687126934220905	0.474209486883019	0.648564909071734	0.236745791151298	0.371661085854426	0.532924048341105	0.843729213356988	0.466624666870872	0.415437977170206	0.458981647803837	0.83979711635061	0.535848321614476	0.662753430617415	0.276744051046671	0.203180799068529	0.495808297533833	0.192429563975942	0.513671207330201	0.457011179838791	0.594174269044502	0.535703621726039	0.660673841463679	0.777862517176981	0.493159702005751	0.330325660783875
0.572742305459164	0.741121840671595	0.639938837516047	0.70692237963457		0.9298068300306	0.720665787059503	0.853190523808698	0.696925126212734	0.805740678513418	0.856511205754618	0.854006880932731	0.746711028907562	0.790224122664171	0.925380815853412	0.857539028790264	0.72464547619469	0.796001146384225	0.675169183388368	0.910293552831305	0.781325847265041	0.802116189863613	0.42773266871757	0.42262424029433	0.883255435359265	0.750965184706729	0.698860485474784	0.592872363320513	0.735283186138677	0.86675130952136	0.789716767755699	0.798231355777957	0.576904255467553	0.903456336496729
0.449301339532854	0.340587195600147	0.017520577969443	0.127377577360072		0.014011450972607	0.453311366480798	0.0107861819109399	0.0067894456596327	0.0004337225041464	0.00283212927336	0.100527691749467	7.48429674707955e-05	0.0137020992416808	0.0782699215064985	0.0660114047401584	0.334348428498887	0.0217648151641776	0.297223839999039	0.105442244763336	0.0154040826344135	0.0228177093084215	0.0002458951293173	0.0506610512816493	0.0004835014272346	0.0090106088132311	0.0129058351367355	0.207640303751752	0.0279932806969956	0.0458474602999591	0.0037628574153358	0.0108294983623993	0.273349325225713	0.0051506668952569
0.416414741110005	0.615752151694976	0.364908253406934	0.5617302467485		0.137878679841823	0.667059115468012	0.31051642076225	0.522931836638862	0.28105067437186	0.426811423354785	0.54651126155553	0.404606532537143	0.320433840073101	0.414093348843298	0.512999950103629	0.562234508233896	0.249856092276201	0.558559255346679	0.71857414206846	0.639663369282273	0.775274376803184	0.42992675496448	0.675221950590003	0.376882298526407	0.298832039142929	0.263544495931865	0.568781593406177	0.478077690691388	0.587944112162623	0.129274420802321	0.3459830306351	0.601162346581174	0.619616771231327
0.643787122608683	0.624283756110045	0.940278078681272	0.521101564942158		0.497755920885514	0.761735149593695	0.660108016650386	0.700692307732025	0.668628347866783	0.917295698865531	0.683738035892725	0.571461729572295	0.728925522719274	0.343613289307795	0.867081077895528	0.647456975287741	0.794367808066416	0.660449218094227	0.54279812690077	0.677247021906371	0.785637143372989	0.80429556196125	0.777363468312415	0.674551873883844	0.426800878539307	0.687913642712419	0.640949630160554	0.366876228914855	0.668484373912932	0.333592520739905	0.813146497976941	0.352883592624217	0.643923989068297
0.55817422820966	0.708289999576568	0.842769697034598	0.340332470353318		0.329006141327938	0.642569408910063	0.805861247977005	0.757560737334835	0.471466875734691	0.593284584196661	0.485028388529856	0.539271315705919	0.633901168739446	0.47613891784174	0.160948004554036	0.494512106834194	0.0096273552566389	0.377494601888345	0.441238777850402	0.202630585641798	0.557931210257233	0.267693727477213	0.378238795377387	0.7346327775887	0.108739885727078	0.204606398522185	0.364738708338117	0.0580351329484772	0.288350481392975	0.959678710158216	0.789920903447935	0.220528349631121	0.126199569164757
0.644245384044598	0.511632340779543	0.216222213465511	0.517861901566483		0.292230529171506	0.70823809070393	0.462316955530213	0.527802358926825	0.501901670621167	0.305164479370614	0.496413107340762	0.299892320310444	0.40216283296162	0.518754663972212	0.502786808071116	0.464277664747571	0.358046413620881	0.462195886897355	0.591573847116385	0.34390345840956	0.358592774112189	0.260422277963053	0.119380628675602	0.242005162358796	0.33640824438805	0.390731974058455	0.456608742287475	0.648233504211787	0.40647131263102	0.896083291121037	0.891064659165932	0.483940587693008	0.491203600863645
0.451509432045043	0.430906525486098	0.277052246624646	0.207517850399742		0.26008435962615	0.589933129829401	0.244628084930201	0.139723221139929	0.251678686065903	0.0416350261787469	0.462618099354955	0.0099851130249653	0.159763473641698	0.072795609046924	0.276435201347989	0.453386181992849	0.276694296247531	0.365752006055671	0.417230900613071	0.327477061636518	0.0829412746285127	0.0839798799515797	0.286875894547338	0.0203392940331831	0.342810873187137	0.21512582572185	0.437094706706845	0.228255167298629	0.290968374072732	0.0600011052370714	0.172426922936032	0.470249734264549	0.0743483116338664
0.577242375075173	0.591639619493909	0.478727431691562	0.611977658109444		0.793764690955033	0.621619212965436	0.323762055022308	0.439650986072042	0.77063704665379	0.497577367742187	0.710024061417176	0.219225006703815	0.452200979160656	0.529941523284515	0.123690369684863	0.663725804166051	0.460849356942212	0.554482648337131	0.536555942123426	0.353428097114245	0.6059426216382	0.529363532158658	0.277562529321817	0.273914487061038	0.37220421033306	0.487478762429999	0.512719331411793	0.692219903598162	0.259641551650362	0.971075359725503	0.816028382317355	0.591985744452297	0.716511612256525
0.444896116392849	0.550773275441523	0.178696547284173	0.620178581106522		0.48353478430397	0.574961556816586	0.322204469018349	0.181777761388903	0.310115565329128	0.355715992628176	0.598750291190465	0.268144119968344	0.28567328134612	0.391202416071246	0.370389597440781	0.505647101505977	0.178256862565342	0.342513252341175	0.78050055504213	0.174263086410104	0.392859608712586	0.126458959967698	0.192762701569228	0.351179794899617	0.178411599757571	0.556872906746956	0.505407963659379	0.262710494552429	0.191439383401296	0.463043277078498	0.71910286585317	0.44667737567525	0.167943160989835
0.375018960684284	0.432209471829435	0.352487664962583	0.429586593492172		0.201128780378969	0.570100176336397	0.297960603024211	0.0655975405006604	0.392759013912163	0.125729426977499	0.372380726208981	0.0378402335715199	0.18771894682867	0.331226731542489	0.200366323898332	0.527136863007399	0.705589289579807	0.506300846311572	0.334366792384602	0.188503813181975	0.20577759997054	0.335070566382425	0.107121854155705	0.0174439834229794	0.393703873028325	0.410244499831775	0.345095088586493	0.19934142110011	0.181938787509694	0.171505225479677	0.207436046492581	0.515575170895135	0.392969408897534
0.626047119750591	0.452098797528841	0.580894847657163	0.573295511438128		0.522342504524958	0.685467300736236	0.487664044006864	0.778180354821143	0.590542189134681	0.152910108181942	0.530992589703286	0.207208166202116	0.428183453183694	0.302703220095473	0.573660881018484	0.483884684832257	0.314302420106598	0.514711724019198	0.689608368267138	0.657297307822885	0.231663974422392	0.563247725821091	0.345363219847375	0.272586242587327	0.671511522068198	0.569610506718371	0.567065782978003	0.530798146495348	0.317864102775602	0.375242127424916	0.274285434367523	0.506691104375031	0.0513323556860118
0.56143873398642	0.519347680758874	0.604716898046754	0.600495010186122		0.575021375797774	0.687325438670202	0.572381650448772	0.93849436743797	0.631055340294882	0.57328042548129	0.568355127596777	0.651918827108062	0.409853135249993	0.733931076727811	0.788642171974217	0.581960126721343	0.803493269428187	0.585359536647678	0.786603228557024	0.884779763641349	0.375390725411042	0.70466849392561	0.803893627489371	0.433484022198942	0.669901317445728	0.797870115708097	0.718034194565083	0.388921019100912	0.581183416635485	0.365017472702416	0.620453256323749	0.487790947999661	0.678787850398368
0.589266613372922	0.582588390959013	0.72047225773273	0.72574202742356		0.508828128930474	0.703486700265832	0.522325870684424	0.681584418292963	0.668179510111629	0.789719484662366	0.590685957984038	0.69482860269701	0.547986721137414	0.707726378139333	0.554116668699479	0.661583138528037	0.365919937275454	0.593506048817209	0.821156806685196	0.77306688300034	0.727658268603468	0.730404013146261	0.386340489607907	0.655491153175208	0.514048038353456	0.429174243164847	0.496385168185804	0.509696023399012	0.678783836516793	0.168404584572002	0.903957880819221	0.567353553890692	0.771709437382232
0.607404933865935	0.547387059819348	0.293813385478434	0.546241127846303		0.317160971559764	0.676212621161873	0.308795939345795	0.418671237983744	0.395750765542385	0.307588139991879	0.454312242306182	0.316115977272101	0.322555375497006	0.519976726958507	0.476360323465554	0.52685270971055	0.481472706756655	0.506727536747298	0.530800434126567	0.33844189407592	0.523790588624627	0.326258247855484	0.557271722824768	0.20546863802796	0.353595216016397	0.367139729110166	0.622898905728283	0.537758231744679	0.35146229688701	0.198550897292557	0.477637716456111	0.519549358034462	0.452499835640727
0.675789309518915	0.65641876208651	0.841641220917507	0.884210843020284		0.787130575252981	0.785524429791174	0.844669400709233	0.829619114690773	0.980040315429019	0.925268196367643	0.662645871330304	0.904114333154366	0.747405298326283	0.865175450904757	0.943046743885384	0.703603277321622	0.920004545774288	0.733813928967678	0.817959105930605	0.917022524152557	0.859488731997499	0.932180452425917	0.949955340576733	0.868128847582736	0.955581351670088	0.918608953616776	0.776082759773866	0.85426165257382	0.708203111886714	0.715942810941602	0.907068130282452	0.664016525577648	0.945126989389717
0.572198138130413	0.567170588186225	0.834551888440569	0.901724770744336		0.471752179142566	0.638474978223636	0.416363016136468	0.790911433371467	0.911790370988686	0.563861942150107	0.81317005744069	0.396171697469751	0.34349829960006	0.541136376405207	0.572439305663713	0.616438722429467	0.39579730704754	0.680350387168204	0.879462696029167	0.558098379096262	0.444378244765724	0.859512610303587	0.55818338871457	0.438939720828108	0.902998657032992	0.821276790016428	0.717722563062115	0.641854005645692	0.471216068795782	0.304261445188282	0.749550821489399	0.493120671310486	0.601168315788477
0.637290780758203	0.403006104562463	0.15721708279363	0.271069412981099		0.272354920491126	0.602420632817336	0.208065318153438	0.292962749821522	0.118237423452009	0.0755629235510675	0.273800156296332	0.0917603019163062	0.288405724385016	0.0575105339163865	0.136408253395296	0.531755280305573	0.608779958581385	0.423134210054948	0.252266548455628	0.0625416390099428	0.0361827010667426	0.0815365966840274	0.0488661031621409	0.0028401598774861	0.380603637580146	0.347968494922193	0.401990195550015	0.299108805731636	0.198541174197081	0.368825994995562	0.0523778119421285	0.531264182789617	0.257627932029729
0.58085331403416	0.463026776339261	0.160249656706385	0.308914391449913		0.470824965243115	0.617832489158779	0.393031123430286	0.0350139459431949	0.215828069171182	0.161528501513949	0.31162768494294	0.0500793192756188	0.195369014645209	0.225145448785865	0.369387455672642	0.520878354941387	0.158443558141554	0.422665905749188	0.323406480073385	0.238880202318858	0.15221243433097	0.189168359849481	0.207941202185451	0.0459959622717892	0.421061341801029	0.304166514160686	0.404668743671473	0.266667274127686	0.229412922127382	0.154239065346341	0.19320347427198	0.395965336986819	0.0342160603509746
0.615321931819061	0.661362193113961	0.749096660343686	0.627934281965724		0.936976951294954	0.720970079334448	0.80503239057112	0.680368982274866	0.74843521919097	0.878067201273313	0.651702657807539	0.773847325741364	0.679288059358207	0.857274000942241	0.992106588527863	0.63354720591892	0.620389853009171	0.637482368687884	0.521360810076935	0.794404910565828	0.846710837808094	0.811099605421488	0.947079468359499	0.679638862995855	0.906919458389506	0.929329808191393	0.815937251662263	0.827111449704908	0.632458092438997	0.339953636252644	0.897334101289761	0.56717165379551	0.900974809243094
0.555464749257704	0.571282427320636	0.646982584374373	0.747532201691137		0.88660465732635	0.645747125430923	0.526961250913779	0.347614289712698	0.787581763668102	0.53051176761078	0.654786793233687	0.607187426675134	0.368453230542654	0.457953613353112	0.584173715265035	0.574357351346709	0.68398372787898	0.597839206522086	0.8381510953882	0.567170585345856	0.352098108483529	0.811953038694573	0.226015586990576	0.497936591162433	0.597749060901529	0.7858041656469	0.587136362995846	0.738795285139532	0.179873702212383	0.863103340394497	0.836703369101904	0.572559202199648	0.832150492122979
0.487201982118455	0.575230509440441	0.464048745041059	0.744074893122436		0.5401645868917	0.606520643718155	0.620603100258338	0.368262819117876	0.400276793787689	0.299430222810176	0.530941001634723	0.45572773648697	0.421925691780075	0.275750136493415	0.515596109994608	0.542540990734677	0.489598449574998	0.599802198713079	0.651065025107898	0.374174164752773	0.205459858383002	0.307447256795261	0.234600725673327	0.472651058103615	0.631534092732448	0.574941909202715	0.545859338922267	0.736142754141087	0.401574924361229	0.482956828268496	0.747620087644453	0.600226725055333	0.477372939639745
0.469562804511135	0.559497581624635	0.349161465263874	0.483719604362131		0.343442894223829	0.658689004807157	0.792752000910446	0.303904835567466	0.203840477493904	0.695168597957361	0.4024070019997	0.576308815992653	0.474781023281313	0.272057034717239	0.689632700841796	0.626184908036648	0.0515493708663652	0.535387537449446	0.310276388671323	0.550365544811171	0.560605941753078	0.597723268946629	0.571647050027235	0.298849694763505	0.344689424697518	0.549508875683551	0.400190259396572	0.264621180689937	0.418731100546432	0.123127032995624	0.682197900811976	0.521319683617418	0.470366550669194
0.744210842170998	0.651997045820573	0.907686886952762	0.521695765318285		0.977932020178578	0.839111726808667	0.985127451987461	0.450547855695301	0.899630043893805	0.923227316914771	0.645638086841843	0.965174285475433	0.941961787809341	0.973268886798284	0.820509408793696	0.636667800032666	0.581671595393889	0.625995299458461	0.432224109076121	0.845119693742344	0.678250224896843	0.926994568707036	0.831476064163701	0.930563483204409	0.7927767505332	0.829497091177957	0.706262040176478	0.931109775214806	0.902742556415367	0.563766621254367	0.887933782211571	0.613628771980669	0.917498133735492
0.414572135832301	0.383486813527311	0.0572678248304818	0.186880409110391		0.174717579548563	0.509194903459281	0.0708164417233179	0.0003418894423416	0.036579788376643	0.0076753094927128	0.203307212955706	0.0012008247469078	0.0204047684809705	0.0482943408954431	0.03410243018172	0.391573077701058	0.0309654428839609	0.273142094999737	0.240122254695748	0.0115841794564488	0.0077415086247598	0.0015019190311539	0.0744082256529593	0.0155815070729138	0.0815879676685225	0.0436894467992279	0.304192877868403	0.011547469319534	0.0641995334748604	0.0774390408374981	0.114143756961591	0.237731424755458	0.0015003550921597
0.490617055660945	0.43093361217873	0.641170344935762	0.236672442373105		0.358880651994681	0.538767315072028	0.171449053279249	0.153104326728238	0.0409316818550235	0.0429999984172062	0.228667982759383	0.106742594304652	0.095466018244346	0.402387084188491	0.225338211669753	0.548635098861878	0.283816255672738	0.423605272117976	0.206259274202103	0.200854299873923	0.170218771303305	0.192115168786322	0.29319625032842	0.132710535045426	0.234827130067132	0.497737067997103	0.431845655696446	0.188637001029684	0.145316056772295	0.248034700026819	0.0636774902343296	0.4648370530199	0.142646521895319
0.595477762275175	0.563804803272128	0.670453458254977	0.599771724261454		0.45751519117359	0.626268344652112	0.324352023123428	0.243558384363163	0.505469266848293	0.276519007068338	0.541624220556092	0.530645968241375	0.286047741142324	0.102849626173263	0.299776162840373	0.54977910804822	0.277193776701308	0.511772266171448	0.700006267857734	0.218538829481708	0.277516035768801	0.423467397784895	0.1940056466935	0.373276331312371	0.322379665364045	0.519245652516041	0.514883790964895	0.339551861260138	0.254934793036389	0.363885956464232	0.565914548925374	0.413489193866752	0.28481372324565
0.677390809396658	0.5068395178828	0.45663571528051	0.631065138155639		0.712145718130744	0.777805041021963	0.552585685800394	0.553383227602504	0.745652663572208	0.417358153079961	0.680530571425821	0.564046648324225	0.556818617906131	0.833667700974141	0.511147125970523	0.60404446727332	0.325428071846985	0.55156804412657	0.632136018816248	0.726501459387511	0.596988291401517	0.310221926089304	0.829437801802766	0.46202189365834	0.504554552293155	0.492720336401579	0.787442651388929	0.627930125493347	0.670970307150238	0.299727910942472	0.553344217812676	0.541210013299637	0.387883036755145
0.498136162116128	0.528888382175966	0.463466427130153	0.591596743557895		0.292230471325532	0.588132722981592	0.29999547912626	0.624539000210052	0.472926290731915	0.251464004100443	0.650899433891224	0.355438488463751	0.172351814589824	0.478934566025652	0.417757630553521	0.633946553207887	0.59826761400613	0.546419598249513	0.686333181154278	0.380297917266121	0.480033805403112	0.576963941364415	0.31073844237682	0.279890020799737	0.270567032400427	0.47539647489812	0.540169653920123	0.112038433569548	0.107641736747386	0.770048556516097	0.214560249972311	0.41967949060569	0.479351445907913
0.378235398472346	0.355690562884427	0.0781660441757607	0.135559659324027		0.0365687090534828	0.474615075545671	0.0435887843359913	0.0018967913862909	0.0205276229306175	0.0153277711393448	0.222736631152588	0.0015809007511957	0.0385217813825715	0.0001402744246575	0.0728064532280594	0.369975225783624	0.0346831295549342	0.389328000495722	0.242876961849811	0.0152192828076941	0.0050430482300231	0.0069070968139716	0.0827813238441617	0.0306891214102489	0.109141164387284	0.0733377834043639	0.218755680319555	0.0270306743899494	0.0451066412363622	0.0369905266730803	0.129923082062138	0.380402700492113	0.0172120329855066
0.62211724783197	0.542130570034445	0.535274940010643	0.616863433852808		0.582367004236397	0.669201476434953	0.712877017420554	0.168890148312287	0.466676540110878	0.379780578540264	0.689237555259478	0.67173674039773	0.579441314054868	0.539186518340668	0.73546802981572	0.559409785202859	0.144833090223534	0.559791717748118	0.777535062444555	0.63290793675565	0.503494539795671	0.624660709401982	0.414195397802952	0.655321833624545	0.482513417848469	0.719254648867602	0.402902333563284	0.670667617330037	0.401778919259538	0.917305389543338	0.940247085467875	0.597266926311891	0.316771575637042
0.628185939864158	0.581141486946675	0.739900253274242	0.757233571736514		0.842045630648432	0.746997251695437	0.883010796076748	0.167297717150232	0.876625271246331	0.729887729232522	0.837707318091753	0.692323679013184	0.869043054549334	0.820301550850237	0.744154276717499	0.618656549151983	0.453829446019291	0.502575010610273	0.829665317735343	0.796387599223415	0.662008309685444	0.869645596547715	0.506985485573515	0.632219546369835	0.79391165153642	0.86404706341487	0.625214754781328	0.82492758310692	0.718602707993336	0.552152994573155	0.84189592328817	0.575273452478043	0.660701190868485
0.50853034673081	0.60353329456651	0.508851301681381	0.719007239513206		0.634858682052302	0.732544271811794	0.541092180456534	0.591581380696281	0.674575366524286	0.706749428090542	0.56367873879945	0.662915182961372	0.68338313325211	0.428057935478663	0.581441557688556	0.671090549937535	0.838350103312355	0.642998685180635	0.451597805920982	0.690243695806194	0.676685541215907	0.639319710211066	0.72473109054869	0.618329172586201	0.639143964635352	0.613027158385723	0.693474375319058	0.567854964927362	0.576314217368275	0.817921530801202	0.540615165024271	0.451482756788098	0.740474754065204
0.555405434784342	0.607154107633972	0.509027457136002	0.706463913038598		0.562293795534695	0.712918707738873	0.633478736188087	0.690213370674696	0.671753047414924	0.678146922805947	0.790486641985176	0.724087218547785	0.612155440997918	0.761654152106211	0.4896492018819	0.622711975158032	0.602201274507294	0.512079214591002	0.66654093040744	0.860363262886259	0.706096046494036	0.308629524931535	0.730814992818323	0.473409279697812	0.463432183056052	0.500122739632902	0.788214476457281	0.234523102428133	0.572444164883905	0.680905590046591	0.88079932405849	0.446498210538933	0.609154098201801
0.699602033912636	0.460370608399645	0.310821530150814	0.612542052560425		0.765790750390137	0.731880904573246	0.842293785773828	0.510411498816411	0.803907467986654	0.34791754827695	0.628981393672044	0.466927352737612	0.721728877843745	0.377040697601987	0.436977649428563	0.518348076551709	0.269036224074915	0.539886394721307	0.555618444643842	0.546275269886362	0.54333188048507	0.423669270726647	0.18624937367205	0.327244936073033	0.49946854893238	0.47486152320541	0.534372760095463	0.760323028696596	0.692339590983233	0.434706264427426	0.849181515189348	0.570812681494417	0.299132824067261
0.531011466591834	0.430527512575395	0.283340564204516	0.525185240703485		0.664216438195198	0.673364803374285	0.593093995313858	0.0749425744563186	0.672698397791648	0.177540929331513	0.514204496315195	0.292135038880558	0.471731721065886	0.664292153195168	0.54283620876427	0.532490355391747	0.202426674404753	0.437390904517973	0.526393771194323	0.551732424806498	0.0468944070165713	0.599758042997953	0.187350884732382	0.0130885037885518	0.319894339542041	0.459558508365041	0.476860777816996	0.322247713692987	0.527746517106002	0.78741648178643	0.661835482570213	0.425668351423321	0.0913760522600421
0.606074505703284	0.424469880246125	0.313321033622841	0.608932853854136		0.657856897742837	0.655135472091072	0.609321588221065	0.454411287673035	0.524313828157203	0.0581404621486091	0.615568027555906	0.158631943195481	0.514055511029866	0.175740351613829	0.452170655462444	0.59107816202769	0.618547795107027	0.61246890295112	0.778783864180375	0.716488311417156	0.198440754971853	0.346693357314678	0.614643352069396	0.0048314518049708	0.491576359062465	0.573082138060725	0.611013079054385	0.574979120485006	0.517556349144033	0.440331569762183	0.298271949845201	0.517956733023135	0.408442955752413
0.541742225760235	0.417985436295983	0.482076634667476	0.440784862875847		0.441984554196841	0.60255305938738	0.339329646957741	0.0322541813577819	0.3093984325985	0.0707976167017823	0.477621831323251	0.0964653331458349	0.21028278271418	0.364477408325251	0.17223570334336	0.531489659590798	0.311781063408343	0.50133297380576	0.43468215889434	0.108835527454403	0.0707260899325199	0.150788687596181	0.273615438859718	0.165089428028806	0.437947349296211	0.383285021962066	0.417420022873363	0.281392493202055	0.164676628309449	0.431699353242607	0.122099546222344	0.418877205295496	0.1692764555703
0.565298247284826	0.487500408766729	0.253786306844871	0.535343557168917		0.239204563805323	0.642547217777563	0.433974709903982	0.159804884814839	0.303801699596639	0.0949644067319617	0.425273037084428	0.0831677867777486	0.408757947785488	0.258055332599611	0.583277027221894	0.422798326353147	0.115700042449318	0.386044366619061	0.534197001431242	0.346797029333835	0.23125203286166	0.597528032398477	0.164957104793056	0.131305797436203	0.546760296934647	0.490724477735454	0.602856454675313	0.470140900135218	0.256996603155579	0.403770212338612	0.363212980974572	0.480126972445063	0.031217746953251
0.482160786538968	0.491970045003319	0.514766607298188	0.618218216617512		0.318386069478372	0.570686202764962	0.392289618596792	0.527554297129981	0.316239519171785	0.463172756207652	0.366639195558481	0.27591259837974	0.266145304863145	0.440352356404942	0.192250785288347	0.603644248661837	0.200663299347776	0.594670770756903	0.501819347097974	0.259957526375472	0.343589278883011	0.478930465233633	0.652739668804587	0.358600559979058	0.664373796848029	0.484441692387444	0.625878257297718	0.271644352428335	0.383195272859858	0.917352997499538	0.687544096285773	0.388027861368079	0.443892809641389
0.351684047405208	0.458805146286	0.0301225701984262	0.284609546994725		0.0104041164668187	0.472097782253622	0.0357189932898553	0.0277418987147244	0.0228204687442565	0.0577889303405294	0.291231645824259	0.027784727820484	0.0391307113950328	0.158746429641528	0.0336438776282518	0.369816358912223	0.0060350000803487	0.30009647479934	0.412062007312635	0.0046814385350281	0.0561836210310377	0.0155079659886167	0.0005696267363731	0.128852824663942	0.0326733196008552	0.0138358142141316	0.183813476717993	0.0165341061324267	0.0043469548975772	0.499547250355403	0.101725294081673	0.2943575403242	0.0028108581780949
0.601856665616372	0.534811632189483	0.784538494583351	0.605689013530677		0.39497114322625	0.66072810615901	0.352670224824776	0.340673308773508	0.551468842512328	0.297324982873649	0.717188543093342	0.483932763085504	0.397337452442724	0.61124611444032	0.235528895186943	0.560715922763917	0.213614800533106	0.501167245207071	0.717307436889213	0.292077413861337	0.376877809370697	0.22878189177421	0.399999828820508	0.267617301478401	0.651174085487007	0.371891542176506	0.540599688034248	0.524557227489011	0.34316995344095	0.0554551730588575	0.6033201135655	0.520345896481545	0.611262442807741
0.591772097424486	0.529650649162964	0.322682349784104	0.473724907418835		0.334727701579076	0.608533269197487	0.488858146856484	0.153277619834136	0.315278728053039	0.175005004811183	0.49883813037526	0.194849531204565	0.311017507818982	0.701346660251187	0.250841390989195	0.508644086309225	0.0892734477778986	0.441511953785371	0.538817003227073	0.661843139645124	0.445995415115215	0.553164434178739	0.49023420882401	0.448328186168156	0.240648993565157	0.355458244945478	0.543099011752602	0.412004927275487	0.377036350563841	0.599151235105224	0.300352064028053	0.4704810424904	0.396807388851645
0.436145807701461	0.579108121345268	0.593123314538871	0.802574906939641		0.367217615038822	0.591475691554968	0.415315119454039	0.723774584856002	0.328629711792171	0.503343213380363	0.695104682353456	0.531453554143845	0.167131563925922	0.467917777888986	0.418142728457418	0.642498087610341	0.433030232231076	0.542695351784475	0.822475761221185	0.640668977669854	0.411790502427001	0.646059155415061	0.417459142503697	0.613856893299822	0.281872911502887	0.483957022511529	0.668035959093555	0.626609768491761	0.332609258198529	0.698257993938142	0.462532727550924	0.573827677462115	0.713974476258792
0.367969235283352	0.602024493767589	0.617612425175858	0.661965678818561		0.335346093600523	0.5334964499321	0.533955404758864	0.515993527804859	0.386988957368203	0.326678216069541	0.669657811195022	0.299131653241105	0.106950814609662	0.275642783571934	0.504438433426315	0.565415426189873	0.197834761003976	0.484782996276164	0.779342765317078	0.48751740952718	0.429091096690893	0.626882850156081	0.418725505472517	0.539738593083855	0.343428140796523	0.356593141232265	0.550352389267781	0.272542027524824	0.113733018629642	0.693553389119825	0.444924349154835	0.413149208674009	0.436652674059954
0.664184924361589	0.622779992861601	0.665414585081265	0.689624599014162		0.448338475341907	0.755050393154075	0.730437646674185	0.343040096100445	0.639755027423424	0.721657903380812	0.631313993045285	0.519898107763869	0.639177170392379	0.62992669773266	0.678807267009882	0.627343633355779	0.750562752385459	0.622370089900138	0.691181641177215	0.678016825884979	0.883281886732934	0.749291180779956	0.790831088177791	0.425789727996608	0.443595145144707	0.75169939758031	0.648851922335025	0.489904508376846	0.591209708407877	0.697845897291977	0.935747411077567	0.469599798856314	0.601959904932757
0.51566852625378	0.631913322019878	0.420243823141554	0.504446492923366		0.291682970544241	0.667165913363992	0.422405955987806	0.61627715878444	0.412784184134758	0.166798656765169	0.501453287544226	0.429217147428815	0.394217121217184	0.640841998386748	0.765460279268382	0.563281312090878	0.0624031356921034	0.547592203100551	0.60965162821976	0.603556527038436	0.664787724677065	0.471054382495504	0.218332587874987	0.32018255373413	0.286734576415616	0.49463118796492	0.625854131905908	0.411860927291835	0.425825884717009	0.778380106421624	0.852286785975679	0.447659352246424	0.384919160819932
0.68348972112595	0.645479726231348	0.58994239405847	0.694109260560354		0.129469745427047	0.708669919675791	0.541899579551061	0.461642529692175	0.35915932363917	0.15451581446022	0.489031685500587	0.470347643545293	0.409177935677102	0.4551767031103	0.692500097993643	0.57795423771043	0.179297859440116	0.536064199152451	0.552701786315773	0.523028351758216	0.654628888472128	0.572743682789194	0.177088057089606	0.756842895158576	0.172203620370673	0.216930858547272	0.581000353055956	0.513231086168737	0.386154853279765	0.4269984745444	0.525999106769867	0.484407982359255	0.31346593228192
0.541022552543365	0.594132241304978	0.356304222038157	0.583494578733254		0.0678016099270702	0.641377049334212	0.344425448529612	0.510078625148976	0.350519867028885	0.141358015361499	0.499156082860101	0.259466158648829	0.221955022469272	0.472640274376139	0.782139986052936	0.576670208236041	0.0475213787771857	0.490919766497736	0.523838914998088	0.482567752528072	0.606808458545858	0.646115808257739	0.0378024103607131	0.348758150063155	0.164960914194719	0.455184135027974	0.480956829812844	0.517009350982647	0.381293145987147	0.647581286653333	0.568179867766452	0.537516759849522	0.214421192034501
0.273633660485771	0.391244561431974	0.0097815893362397	0.13317391644632		0.0049160987643003	0.478662297505553	0.0183526885449243	0.0043969421666667	0.0086735924190702	0.008654148685186	0.191632210563348	0.0025936856267527	0.0231334963987216	0.0131763226649778	0.0108926689429213	0.334642856443059	0.0018983046454801	0.24313046745727	0.124410443778367	0.0374575662650836	0.132844725200469	0.0005221366080752	0.0203455077651007	0.0051473179331703	0.0044253267468139	0.0009522016675153	0.255252904051578	0.0106746419906296	0.0610004580207345	0.0699092052178169	0.0265614346824832	0.262358226880943	0.0006506752135984
0.644419500491423	0.68003078180068	0.867354069194547	0.485292245495555		0.600427786329086	0.770373619308988	0.866605923028587	0.178756957457761	0.641084191102603	0.935913259765771	0.535894045021256	0.814439897716582	0.849545720935135	0.631663796049213	0.937697324999742	0.667782517356174	0.137503383072625	0.486187721935713	0.611569660983885	0.916653435352499	0.785390516436688	0.809141350625005	0.956871808399189	0.860606107349194	0.655938122309492	0.739716398311843	0.641573465082145	0.825518017262252	0.82529112514647	0.219629340346655	0.770603096831077	0.533456848173801	0.704435790868675
0.410239562687834	0.463738153581087	0.454574498399418	0.361518714794032		0.465708943669843	0.576270498892293	0.322658049584487	0.459599133349749	0.131838139990337	0.385570719015064	0.433588728493908	0.37786388948919	0.218058845605453	0.715646370548515	0.386571777009549	0.566959770527989	0.680422010240717	0.532324986627262	0.454004609323482	0.122048441886179	0.286438533420764	0.103267112689633	0.464287334709071	0.146865895288316	0.623548985353953	0.508002824619409	0.426851920008018	0.287825623975148	0.255953358331231	0.720821318904302	0.701861614742477	0.390016723084115	0.295979263385033
0.58959929782435	0.692872902204007	0.840349241421861	0.591894372515917		0.47206474206591	0.603483668366514	0.5961079955014	0.546151866636153	0.150756460969704	0.546552476960253	0.555912643943875	0.283256083628934	0.393383879890463	0.75074795717099	0.500011145852799	0.625815736871278	0.356664038294829	0.497511109014353	0.684362801694089	0.402105191776636	0.518948581382932	0.817449703591075	0.3530878416001	0.657294556147403	0.344858147532478	0.484093398797132	0.619456746603596	0.829876994764516	0.279069910868364	0.477094010632022	0.584796661529553	0.588914697838892	0.730102220518206
0.510481009741817	0.371953892637013	0.19245815008927	0.41369748168499		0.300938203034418	0.579321648670523	0.314769812192225	0.0387679893306312	0.241886608388336	0.131006846795435	0.414678942849113	0.135704666356051	0.241009338557735	0.373215452052455	0.18943532719259	0.496488933661073	0.320034171852324	0.468107969352845	0.574784411482134	0.160050709136247	0.158826624896614	0.0663852764154565	0.195412708639317	0.0126606844548075	0.285878495294048	0.255126791271036	0.446028973046265	0.144216920761051	0.13577221776107	0.0675504723795085	0.377931826382688	0.420585495592535	0.108781579726061
0.763177972855194	0.610067646381956	0.543658511871448	0.661750813726683		0.411859527069537	0.775937784664402	0.709853094786293	0.870174582409323	0.851084532225268	0.409087823307511	0.738100505139436	0.43098772072565	0.65057628568862	0.957188556437992	0.879318780957116	0.621341785703886	0.187243735685403	0.518704113393256	0.876015453530519	0.825037227554363	0.763473917325889	0.7084483661805	0.901021373815934	0.539357905339222	0.491764711649637	0.436553266780891	0.771234706359165	0.451591505115705	0.637221463567551	0.565976723876231	0.723263630861092	0.466187181125581	0.438563678312885
0.456077293493315	0.430193186980825	0.116756036393686	0.525717815884676		0.411334986021254	0.605665545949681	0.290936848897825	0.255483350187361	0.378475214491595	0.101995476460871	0.47234020645546	0.171727865131704	0.134526127302785	0.0463428147445501	0.728522225609662	0.48390713955062	0.134672676494997	0.414145725704287	0.576774359141813	0.621616269797539	0.305376565137255	0.233182130698882	0.327733466293384	0.0315171186860337	0.0730048417728972	0.105710025130599	0.516148686147341	0.369730601696829	0.365072114530412	0.423258427727683	0.23422358887918	0.529943179220576	0.106884551759015
0.526431739239604	0.547349024744314	0.9056562263717	0.773188767269245		0.874600549715493	0.788074035329896	0.882397002415601	0.870206874174035	0.899417344236538	0.761612102665424	0.698046997936714	0.612855254142792	0.763516702538194	0.469359193441622	0.693192413744667	0.670464669831289	0.5881974921682	0.596417381624204	0.831959809762723	0.976504982998345	0.705454235829917	0.867231221315337	0.813408958346846	0.617282532653958	0.965156626395166	0.827328323103032	0.78950234855274	0.727338264619781	0.847982872970207	0.637878782772624	0.762611615565524	0.604461267497218	0.700074492376154
0.680580801939069	0.75067466425697	0.907148217343452	0.717688858305617		0.837171206043366	0.822427245072567	0.856419388367175	0.994465270821834	0.88256873584868	0.830740775385307	0.876591231866952	0.89360528447419	0.769392363294092	0.99447246040903	0.981911362146323	0.744281343416139	0.874289776537299	0.636323925983122	0.867694984615748	0.959512498098681	0.904962333661081	0.90764490889591	0.850672056420273	0.960100870857946	0.972360141079294	0.921261157910815	0.721287460273627	0.854259508156803	0.944100069129256	0.349425687886372	0.809793486460297	0.613674361135124	0.931693297993499
0.586114269269535	0.519273071027979	0.251591938634608	0.502268397602078		0.250723896934754	0.64008377240072	0.285030564869795	0.14090509189456	0.250237526351991	0.160829901631537	0.450025795964926	0.134339098471285	0.331295024218186	0.391549208913586	0.437470524460701	0.524481067509152	0.0771560535837038	0.401257873603294	0.541125289749962	0.238482427791726	0.417678186151634	0.153642027365762	0.636338980513239	0.147443972060554	0.161335502082922	0.196680076690095	0.544582334315544	0.166006752714235	0.28097439799316	0.897516411137453	0.340342693684777	0.40816981761513	0.192842201392536
0.510012651717377	0.424346138732197	0.159466764385684	0.36153817090414		0.355092500042822	0.644046591318449	0.372430528415769	0.0113377913150225	0.366133697328522	0.102856710097012	0.531762381090374	0.0674138065181326	0.28424530256846	0.330865103465803	0.284455927285267	0.487525939225814	0.303754386750579	0.357757350937585	0.571925659904961	0.434647625548247	0.104966350777896	0.148089739292087	0.610148433237454	0.106572314250633	0.258664253662359	0.198899688856618	0.56151083755805	0.343604696929029	0.518786528994818	0.65473790144965	0.397371582456589	0.509229860303467	0.133717977372217
0.306659344571621	0.258387337610123	0.0035348624867459	0.262662194212946		0.0566984332968656	0.502234080856558	0.0537361762290742	0.0084935434804217	0.0492202926601618	0.003138134236792	0.215866131263289	0.0003006184347553	0.0310836607410452	0.0059386142841912	0.006121865012739	0.332820570313544	0.019928254681733	0.281873751792713	0.427199452805178	0.0385876790760365	0.0009459824689197	8.94122747417343e-05	0.017333507931838	0.0007982255751203	0.029633447260492	0.0045209743642867	0.259495295839751	0.0393714306215507	0.126611687707401	0.0089504354332719	0.0122365013942677	0.381019684208344	0.0020522965950035
0.708247807087355	0.730866361497855	0.913120040682805	0.600325472473993		0.715903291503127	0.745800593756334	0.83803319369112	0.755134661006281	0.311772906283204	0.549442641005525	0.508511174325251	0.883948734295127	0.776240118162604	0.735263901158541	0.955688087465061	0.707522280229234	0.946995562095509	0.629743840704433	0.591088660165255	0.955887085672675	0.924172435066623	0.854666085727772	0.861845591927883	0.762592767485819	0.769464233689009	0.897639576365218	0.710309183372543	0.817968844271449	0.982829195042104	0.674103059160057	0.953989286649262	0.588311147894773	0.955903382250977
0.384301925593623	0.529861713672292	0.18529859165814	0.459431970060787		0.112719801547185	0.554267140920146	0.22204711716893	0.241587756014646	0.17573256325335	0.0790368410454454	0.380492063125398	0.106392096005269	0.0995829494960868	0.458079965392083	0.255631896092602	0.579255983984402	0.203826988223269	0.596814409398678	0.42120896403169	0.16173572945653	0.0835033477697947	0.208944376925033	0.179234580078514	0.176824155558063	0.206293011567333	0.242839497563038	0.457638576072581	0.148176219446151	0.194125518083116	0.803064600528229	0.610229549782456	0.50066667029949	0.110944389263498
0.556324562418196	0.494919529274659	0.487857786951829	0.578285139474043		0.16456189443907	0.581900183341078	0.32750707657291	0.212449357307956	0.398870911140615	0.341107413288662	0.54466121031114	0.22941992642246	0.196071626591401	0.384503760772908	0.204788431693031	0.513773290897583	0.210720962522346	0.471077739834701	0.667391202694036	0.310365194518398	0.203037845916	0.377508500067341	0.190401612786869	0.399611891713581	0.560620884318255	0.409830990624139	0.492941497620941	0.322752180244732	0.11630798474502	0.529474466513017	0.617804695210435	0.243879149696519	0.0298438572809554
0.658596194179601	0.556919274826673	0.399038953590282	0.671411459489543		0.56571996636251	0.686640403632753	0.586789864379702	0.825708281516878	0.623290161220729	0.259127493529688	0.611067998090787	0.421043927064104	0.605404277747305	0.683544016603754	0.332616955524664	0.574867854318673	0.570661964112591	0.519993182898309	0.621137566863176	0.811511519573978	0.478511927052821	0.680523628139846	0.722926242469086	0.118588772272737	0.608866821610372	0.6212634108656	0.660426014135556	0.537508430923062	0.537136097446448	0.908480450483987	0.743890149641818	0.535535448360358	0.674562811268671
0.550643947120811	0.604094139646969	0.159623101143076	0.472914260009212		0.212220450834522	0.65912021291925	0.346802027477942	0.474671864185914	0.055717373089515	0.31139577456495	0.41505435761945	0.323162782458301	0.177597566907118	0.299668842209561	0.420394715166777	0.461302049473914	0.194816946433421	0.374004723591131	0.511355602467961	0.306874788370301	0.764821114697118	0.373848941730472	0.0489158855129634	0.324681606070792	0.115198425272797	0.299700292072785	0.412116627761849	0.325849919337026	0.289439855377333	0.16786782579277	0.122203241988094	0.491144268678816	0.135072365547468
0.477793895648577	0.535036760513207	0.450145312966925	0.648142166491839		0.225209895313931	0.547056922040824	0.222174334063787	0.342331526029705	0.241095677855631	0.171142787908655	0.499440369413749	0.213057363753463	0.20397620963233	0.145261147483262	0.231396739474512	0.589945005632246	0.508965389980766	0.52757227723065	0.728057564209555	0.317932369420431	0.204555160630447	0.398841059238112	0.351942494889159	0.217514833937075	0.388666779017608	0.336252526126379	0.47823090932331	0.236704076884352	0.311148638074779	0.65686912652123	0.351390701209166	0.514375025806532	0.251780221097003
0.515124325363177	0.588411596908944	0.478273179512538	0.621171082819663		0.662928030742372	0.689838837385103	0.619205234776543	0.658188134281978	0.686605216790825	0.687451470643957	0.724718889550543	0.590141175337578	0.584286464941808	0.846479539347911	0.693142396477753	0.64235265110975	0.679118982743281	0.578181390388287	0.759087493789655	0.79755033129564	0.693032932421242	0.708791719787618	0.544298543960401	0.553444346210927	0.526627076916994	0.447943664251718	0.657288365459713	0.661703719126929	0.698584592530724	0.731005583858279	0.814350223894608	0.514596237020244	0.901088837969115
0.623978934388744	0.64269534011662	0.851140887917309	0.717978822361042		0.788166197537779	0.738594316445276	0.795107435287	0.543412760753377	0.650645257434036	0.722789078761002	0.776931653496597	0.699982278186473	0.739299530226281	0.725599061558943	0.685065327615745	0.725259574528782	0.720645888203173	0.647349642393361	0.896121350811969	0.881747413455147	0.651677759599571	0.918671292908793	0.811364460974293	0.799836878157043	0.466465023443417	0.694958709900203	0.696100375047621	0.829907443315903	0.565038584233317	0.232392487343368	0.833485709767552	0.468140742357583	0.970294780594651
0.706330207980993	0.588277999737256	0.298324596213867	0.571789596566765		0.624677986276338	0.692939640178419	0.593576502255665	0.342804962245203	0.616456810138084	0.673494619989797	0.604897120424015	0.55972458896167	0.690065332455594	0.72956566109285	0.736200691840397	0.587772054620282	0.636739221440077	0.580700098933433	0.627794364676575	0.587887107199371	0.715053639064637	0.324995271729982	0.292816473540283	0.400435943119806	0.452325649794581	0.612906213462461	0.57616266512125	0.496145403623374	0.5967204089446	0.451224925398895	0.685277962778667	0.452164758324325	0.397850520454974
0.614770833534779	0.576365009901132	0.116087680401212	0.633282085911292		0.452710262211791	0.736919430423453	0.869562858594938	0.331859941300577	0.759198173436456	0.342616017569928	0.573974265956855	0.639791621464281	0.622091643910208	0.468917527425859	0.346594940228648	0.487499825888874	0.251082320539387	0.526465055963386	0.711986502156631	0.740973255643396	0.658702031814309	0.315221616814765	0.745115220275858	0.499169465137769	0.327637127311819	0.217954049388561	0.555556483938404	0.352290303808937	0.673255914425414	0.672460366446312	0.581385838978929	0.54254647563423	0.220573331094423
0.613354087034371	0.516569107194336	0.542791831020761	0.781809436884367		0.886343492111627	0.71718610629034	0.729650391700789	0.475061031007804	0.878906656990806	0.62147783273183	0.833944133009343	0.671168901827431	0.693447631334835	0.621811178580864	0.399248759026925	0.561267642990042	0.291758845153931	0.546392906887305	0.850268470436835	0.613145417544431	0.521638708371466	0.468680931968762	0.524015783224261	0.446562923495453	0.476900541686673	0.543900357991144	0.664685666550387	0.65713958133718	0.692691517560301	0.289057831491275	0.773470612109824	0.567369361992282	0.652354505767035
0.449426155157587	0.473069052444208	0.400569989251449	0.532098746434655		0.0762468916205932	0.532668804202231	0.149795660334326	0.520030894278137	0.226489490286715	0.130224549668095	0.385820248297935	0.0762928807469298	0.128998115309923	0.33909774100354	0.563094948542064	0.495318004129174	0.184143056375442	0.458256278240038	0.670544740052042	0.35395557336706	0.173547290196274	0.246412880423085	0.514949730891558	0.048162164374852	0.294161234086559	0.292256969864279	0.480243351970721	0.175379457928366	0.202943464974595	0.151393355705794	0.0671968528460338	0.430020553341693	0.111920008396298
0.540619617690561	0.459447171691258	0.206200413209261	0.626261381284887		0.15741130404728	0.623413200029956	0.106767621607688	0.187660737719477	0.348633213455739	0.218709931004412	0.632312048113703	0.206061054958186	0.160049054805264	0.47710665974034	0.293314988892798	0.543498771919169	0.387866543947569	0.453609437375087	0.797749538146349	0.478531165757753	0.0787597831189707	0.434925339722479	0.26724852835331	0.0842336029471643	0.205259114572885	0.503044879173423	0.518317902885026	0.150289477402775	0.0902218084148724	0.0795133976179436	0.567565368832458	0.382767136097462	0.262129294181288
0.592686678453111	0.486082626161372	0.26707091414709	0.432758849336296		0.175945587306318	0.657493039412635	0.183238798175251	0.023106034195031	0.328481096141971	0.14134497906543	0.559191888263329	0.0403726439237953	0.198468695245566	0.66316315808274	0.388503439836194	0.465043609215029	0.10209826647469	0.357290455851436	0.73955738773695	0.293011223689358	0.174001373805229	0.522540269714408	0.177950650604258	0.111087370132836	0.211041567497964	0.404792953214802	0.501599091085102	0.0849992480103272	0.0592378773125886	0.201949603797102	0.530171586379654	0.31052952038404	0.0662445885941649
0.640491913000225	0.578843303581749	0.685275092637803	0.247349010663772		0.354441432203155	0.747061401170502	0.524352446604405	0.519483840160472	0.440818646454713	0.668384740037974	0.412376517067072	0.634647908121856	0.555105262016822	0.605299210159673	0.422162657580654	0.56100789245378	0.691223641511949	0.571834728066266	0.392991818542299	0.41269311963242	0.653304734161454	0.662694975416995	0.822275909564475	0.683715094771413	0.477834640297138	0.425855939880484	0.535824436340942	0.42927577711692	0.457171398235102	0.011920412659177	0.254210089276819	0.431998649624541	0.629075782228136
0.551542937067319	0.547143356167244	0.171675673241463	0.577390479791019		0.345002085500356	0.655984161415391	0.638710767277578	0.615946136091123	0.422755120835499	0.172097763086748	0.474026985053921	0.171014359425501	0.485345285056855	0.76810208126447	0.40196881856913	0.569049604451733	0.210994637768371	0.557890308580353	0.806002718528752	0.343669113865434	0.401022127877402	0.294744510186482	0.53594091544256	0.189216426086414	0.128804591242521	0.253281276873257	0.508458181378895	0.570947084124975	0.479096926085406	0.0111869166930318	0.62020301801602	0.605189293696774	0.607126831936418
0.649983484566619	0.551112312129473	0.711327054404422	0.674513042993113		0.59840316484071	0.698565096542761	0.58805089155584	0.480524545411866	0.515165234849398	0.608235012492452	0.67266586336861	0.286714878475868	0.491994644291104	0.651386919137786	0.782296837176619	0.555724946342819	0.176976357274942	0.529300811939682	0.535930407607968	0.820266685642124	0.691659092978835	0.625814426832128	0.558938488399386	0.209619614308754	0.55522688501868	0.617095471719815	0.694280680799667	0.3809630691862	0.673491369025677	0.210026036971456	0.59998741506882	0.455517886929088	0.295417038155621
0.559567653174911	0.561569067400201	0.555484393278024	0.411951098331883		0.320138775484132	0.694969941520984	0.574163866400698	0.336726050747612	0.42130160640777	0.188934510647001	0.680146931555677	0.26344064683053	0.578217197099247	0.367735611331483	0.487002446430058	0.560703046912967	0.330659364772382	0.556962346885265	0.710177046511479	0.529185069010746	0.705959382653974	0.427436457819604	0.48132312180718	0.118380356506507	0.496835528242372	0.294669059814391	0.636763653091702	0.423005473247264	0.485182396436947	0.408058255400121	0.639838883704466	0.487427813740863	0.238664610766392
0.66333004075748	0.607883987653796	0.634857695937893	0.849353234915124		0.643075673808817	0.749050062607811	0.818732426383503	0.884508546883483	0.936577456558877	0.780146560521709	0.787688388829144	0.844186858983212	0.611114779938275	0.789995805960282	0.673800848224858	0.600852658996407	0.659942526111217	0.535990165682678	0.867755324384886	0.52003648554562	0.652978592894963	0.843534915367484	0.705368907823693	0.830073724946742	0.832228665303244	0.778419916706451	0.661283770607502	0.484174063890161	0.273155620982443	0.993391863486199	0.957202240434243	0.48713631187558	0.321524788782036
0.550325886355648	0.494607228710612	0.635601177820514	0.649984893967319		0.852918019932993	0.697743790425266	0.657076282528265	0.499693164715503	0.64237929968836	0.64184431194035	0.71482584360055	0.799085491025564	0.545856021458274	0.607464042150841	0.529019372200499	0.581237305066354	0.308639806090608	0.516093196638464	0.776863960015634	0.773131861918835	0.675503578721202	0.700062365405649	0.768699087394905	0.448935358290215	0.763335816579163	0.681277553606918	0.705194328543907	0.648923124681884	0.578152200756332	0.288385197737905	0.899288430289376	0.542489395407289	0.619824140631924
0.604840206370934	0.469028494576032	0.288570784174212	0.514376899579619		0.0774632475730154	0.623580961664097	0.350384271437516	0.177523529216177	0.310016355476665	0.1929343187489	0.490967754730494	0.209923254063871	0.325515506922023	0.0203745891323124	0.168124194974356	0.530640205361923	0.472541222108001	0.539880896854919	0.422852599530577	0.144053326964371	0.306571500319652	0.113643099105056	0.474708933729278	0.0321341142600273	0.398372462638616	0.275082897417194	0.516395104920181	0.357733558648063	0.214197561126762	0.47368448504408	0.170553900528223	0.465264031860669	0.088265063974649
0.606470891740198	0.530695911743687	0.421718725252406	0.797416244561288		0.749020208161771	0.725605720886056	0.70985370992997	0.368695915854521	0.709909474467631	0.68169307366694	0.733482487645137	0.704729693607989	0.41128267257483	0.677805282108873	0.752188850433989	0.601949283429665	0.839641381360476	0.546234030158071	0.791125282749404	0.805686943023755	0.579303676619978	0.667516144709166	0.6463744341283	0.228889207703893	0.643002474889577	0.774730601363968	0.773910971515193	0.681164814086208	0.673313545021444	0.96514752920786	0.679444686476556	0.563344603881074	0.833852640028192
0.438243081920997	0.346956099755235	0.0050354597640658	0.355520793392779		0.0271501692322881	0.512170938960957	0.0176768399696335	0.101645492986573	0.0927960187491303	0.0091080757610746	0.198573493724024	0.0037110261502728	0.0308930799038027	0.231657183260875	0.019388440481603	0.334374099868719	0.0171393891514992	0.298094685380036	0.439264701660493	0.0089591701649108	0.0440370138215094	0.000691968287232	0.0598910518806084	0.0015604564153347	0.0203284960972666	0.0046831391468456	0.255665811057146	0.0125733209708899	0.0323281987344182	0.160326840943298	0.119084718891651	0.313253491022691	0.0005645186849216
0.51337350336802	0.538024692755047	0.479282194372686	0.596202603098302		0.305154453385569	0.637127539664792	0.495321490985924	0.442140457681853	0.754498473068225	0.533626500731879	0.792261120086783	0.486286548780465	0.544309011829296	0.778130782875154	0.580630104296031	0.530852842233997	0.222479902564896	0.436487074215202	0.688185114961595	0.347058549749055	0.49663430606434	0.601139116747759	0.826251938839685	0.390351936128708	0.389924403719899	0.411888129086376	0.625075076476325	0.437851793240254	0.16618326684606	0.599472704181954	0.793384888364076	0.552737362626797	0.481996330675046
0.736704420825703	0.563487562472643	0.349180767310969	0.750383267100117		0.583441828772734	0.74415548114203	0.495516966081125	0.85589216523549	0.742755418214025	0.235769131082858	0.654633610162544	0.405256045510013	0.459806105263862	0.66330345421481	0.519412611524875	0.533387721723499	0.274700236155267	0.435475821448281	0.84078001841604	0.734044266790561	0.759885588988927	0.428900810562941	0.724783804938516	0.532122804569114	0.32657497812755	0.53968502812278	0.722883491272137	0.269443331666808	0.470530342819918	0.45159717507529	0.673402728699695	0.356811307484746	0.211691230695013
0.615053184433519	0.551148178255738	0.359234967801229	0.573136092682715		0.742783282252439	0.689661205225447	0.552543876823474	0.492380254627833	0.533877659872884	0.530682693272845	0.631177398756325	0.317899431268503	0.416856851107045	0.565552261922295	0.702760916555517	0.593323059098382	0.409724466752308	0.483906301012641	0.730800721736315	0.861648535658148	0.54045319925831	0.69159671039202	0.611132662332483	0.221630465906481	0.366919114248355	0.544249253814572	0.625577292953013	0.571480438701485	0.618027625248605	0.149929084482665	0.709551472038876	0.575282924615683	0.628293407568545
0.705316379072024	0.569689372525103	0.701508609227743	0.70109596324468		0.399375084090892	0.821619122954393	0.658893010123838	0.372215321782905	0.894816502730761	0.50853882977899	0.707438219982159	0.496030838989813	0.821675575702508	0.440324611209727	0.249833427639643	0.62667798806398	0.499734891350283	0.58326341705581	0.60499357168975	0.715145072063972	0.697922468637131	0.817420841470252	0.383703639982102	0.487021012750509	0.797666496583032	0.791327691132711	0.722446086735894	0.681727847816492	0.521386926113128	0.86303726059777	0.561751853133666	0.51335030694972	0.524685933826329
0.625754986031169	0.578235997075088	0.563442866859591	0.534914400648548		0.489905827218561	0.695484759146383	0.717393024072946	0.499414987122172	0.452772379618374	0.517609512330735	0.572067949763041	0.452599280249604	0.541381902101246	0.519419441687957	0.585039402495006	0.568360454261016	0.436620730737194	0.567067774264809	0.445965519837073	0.658344309412128	0.37315199139877	0.563406072246019	0.818640314101301	0.432585051100918	0.582641239753046	0.538018718022917	0.695197661008204	0.303507033349253	0.535046809397734	0.598850572795935	0.699781952483683	0.439718743288117	0.652196683752613
0.466594964212654	0.537784376883808	0.41311047615408	0.286150333691548		0.518612647606752	0.596480513740775	0.324149964264813	0.157151809225632	0.348869406694862	0.143537039456886	0.421389527455362	0.45780345185451	0.13234710089184	0.511494871255398	0.385761795622318	0.556237691494632	0.0745108330218939	0.525124425012068	0.41838111351438	0.431297139897994	0.375325784679565	0.383569329453023	0.26600596397685	0.267272580662663	0.187769650150607	0.261835490496621	0.455858866589236	0.162324077187319	0.260654824501493	0.170794085150808	0.599227061012395	0.434030551555904	0.178338737259469
0.557229660531522	0.55356028440162	0.507538629428987	0.328342928727751		0.467755493218436	0.608548350801888	0.415653559225995	0.191469477193899	0.383391637003859	0.252129400383083	0.434544983037893	0.466815159767065	0.281551668558197	0.260010481572675	0.553863534826726	0.500113423771494	0.200462348704878	0.47761966205725	0.370264248703922	0.467892918765293	0.452892750529795	0.568812495741673	0.193116065470136	0.410658057664864	0.372574208946319	0.403768728983829	0.516602037374086	0.343873454412666	0.395687998328256	0.471197407939186	0.647783190703086	0.436675515765581	0.19950124092681
0.620885749486279	0.699990126405819	0.95288793745774	0.672030971686167		0.703989324308173	0.813861020510205	0.821483134549515	0.829258695773571	0.805230710839771	0.562296051073684	0.766039357314461	0.761886362372099	0.870160578357614	0.875545364797169	0.972440293300087	0.731390762337995	0.595074415496117	0.619019049042854	0.574717396759471	0.97501656905072	0.992566000238039	0.959694604096797	0.98053359284062	0.923166860166917	0.464457522311394	0.883165664289964	0.892473543605005	0.780913590323846	0.911963572861647	0.845577730693425	0.883544703187313	0.552940142236674	0.904210775211806
0.570497103643962	0.463981236966942	0.118176295161481	0.572053917135435		0.346239718964445	0.576510000149725	0.291548919224992	0.289737446707981	0.275428049688333	0.121201456047183	0.499960957484137	0.085499211179207	0.252014020843546	0.593053968251252	0.140575225211275	0.489670831843835	0.240293640744682	0.447752979448599	0.702165895301864	0.220057085210221	0.124691057403822	0.149060243737934	0.375159972721364	0.0428813447457845	0.249727382302019	0.261497093322097	0.465727246824382	0.200309395199649	0.133100902688425	0.543809439897155	0.34816521228395	0.410952636893349	0.199912373491118
0.658389732669103	0.605430435758889	0.742486795651107	0.771547473755838		0.738827092280582	0.717577668174098	0.681739881655095	0.425558782016953	0.76487397891909	0.80815657416768	0.647556166962914	0.740220215798941	0.628999753121704	0.734321763745507	0.576299344029214	0.647440055177069	0.395199145815082	0.59508174794978	0.686365302965158	0.949916951111469	0.82111955916066	0.883821329451104	0.73239485072612	0.765531706947511	0.550905545167282	0.879183163408217	0.629935255432636	0.543821694126503	0.877001049410384	0.681041522548683	0.585247638377604	0.503305965776523	0.881444175171074
0.479688390184771	0.655021782387164	0.88249387256606	0.600314715885417		0.756166318545983	0.720365653596176	0.838647000461498	0.926833811512423	0.712735440293183	0.927536077813631	0.833643887741322	0.784487186554313	0.638229989580544	0.933407303361554	0.701360758303412	0.626721522063686	0.363124373399935	0.560645693250284	0.752902565998779	0.749545239571028	0.958739602970847	0.802890795432642	0.790805473772355	0.751251892932099	0.933665841329773	0.84637697131244	0.726821994396032	0.694831855585071	0.783072961800458	0.355760181262067	0.944651015658347	0.396028943678025	0.829124442514891
0.435891735051792	0.400569632153853	0.0862240341855142	0.405138004705386		0.270294758020744	0.61810874599318	0.256286787747052	0.0589467351343289	0.276291830453117	0.155354695624033	0.256442163501618	0.0998359422496362	0.114297827840511	0.19176424366227	0.186582699599148	0.490140593983922	0.0933053620415386	0.405648803461677	0.404923421999343	0.19013205977597	0.297577540305033	0.0705999808179317	0.212346459747407	0.0330608002845094	0.267044328603704	0.144157089386865	0.397778047461434	0.187718379865554	0.277487273321408	0.504404700937286	0.246485850897111	0.441193153617663	0.109958004155342
0.435836432076938	0.555439082325879	0.495174141808699	0.77797040582852		0.282044951132949	0.522226927469644	0.401900596330374	0.314942348472598	0.382875408516406	0.294240636076894	0.613962217586051	0.415181193892588	0.34502197987288	0.576438580657259	0.718658918709043	0.532877871370257	0.281040223710032	0.517964425582478	0.764163807806452	0.307142434663622	0.464477092486495	0.405530372875846	0.317824951984586	0.431772306455901	0.414173994898758	0.540788440281584	0.531070425843403	0.342586142221996	0.157301894971575	0.511424463568869	0.696007511572305	0.535948390383791	0.37405419064275
0.464687331970274	0.463210723533462	0.539919011228132	0.32210963805926		0.340623026442176	0.541229215803053	0.520975856154406	0.0117418375128921	0.0916770640892085	0.162396079579783	0.338038429572224	0.0807697665434111	0.240557484523864	0.164466896630395	0.443306178124153	0.539032711156456	0.219936372293417	0.442629421818741	0.370680616305637	0.106917186756284	0.0501870442471572	0.694266137119605	0.246870897988411	0.167074744123896	0.317522025924191	0.621063260790541	0.324642841715385	0.240898712985937	0.0660238006685928	0.305276375411644	0.18149554323213	0.508610368950078	0.122917383839052
0.454750377006421	0.512780956896927	0.657369964420065	0.760773975044447		0.780385437469944	0.658573857554581	0.707539248544136	0.185428057148194	0.630534392292722	0.4548713738213	0.521048042102742	0.440846227284071	0.437975248755461	0.780213995911714	0.729428745902359	0.563674090510348	0.550516691487903	0.584759756143615	0.729672097820234	0.651045078649748	0.415460197952785	0.80992549814063	0.547267893183287	0.372489634954829	0.633767163009173	0.775345605511652	0.523801339075291	0.564732804760169	0.457571933577614	0.364377007712022	0.631850896388783	0.614979112004014	0.723470151328981
0.592030413402082	0.538754160318991	0.157885402925404	0.658957238290915		0.207857127623517	0.640443975105237	0.750493479978698	0.729225388227777	0.414654481550977	0.192094097058766	0.55480636272576	0.422263351319666	0.287396231588001	0.337288037988319	0.702878692230117	0.525317429605022	0.39181011545192	0.489751978281766	0.795137629965708	0.139784563428618	0.698443823416356	0.164911453609268	0.60911575596657	0.155134289094628	0.455242594249809	0.355966375068159	0.565104580967383	0.677001089108283	0.395649671158564	0.489929127105261	0.387836050171202	0.579316479046935	0.284432206001191
0.818483826948763	0.692836641762867	0.720479061610313	0.743169713083965		0.953994711295806	0.770914275538904	0.952805362912714	0.42647505325742	0.724749972988982	0.912582657812899	0.767415145955414	0.890048699092831	0.960191507941143	0.965149207740484	0.91426274300298	0.685969387454077	0.784171283836933	0.629549744647013	0.800991554652925	0.827204208077276	0.680389662868849	0.92400047441231	0.876051850273941	0.966917224196952	0.864533672432474	0.879758728700342	0.698137622495894	0.935447367250967	0.784344028144975	0.595505525699096	0.739213300883764	0.633402183121934	0.814895133590574
0.680332941922792	0.47899196590472	0.302548080600523	0.176825096865808		0.229488416523838	0.657868806537101	0.64601779154297	0.0432415082711496	0.111590201013565	0.151754889360636	0.178165589815375	0.0953122180268918	0.615764843913219	0.449010353587201	0.350842056151913	0.511338854075837	0.0967539874240188	0.492517907223202	0.25243874735794	0.375952471738224	0.363391329802224	0.363260533633514	0.302465621978277	0.185360666369472	0.312217397819546	0.370097587378031	0.434694694606642	0.601562952997408	0.494296433667467	0.72300276128988	0.344720352400008	0.506543978129615	0.157350002221128
0.487054179240386	0.610701550953398	0.871820591588671	0.70379454272865		0.654856891939377	0.603466285555335	0.718015121309947	0.823813430552816	0.43591551912557	0.87408300620323	0.578078227061697	0.860603735572408	0.632291110203423	0.641317799151064	0.801762987017477	0.685761218432772	0.572943730204374	0.647597065458846	0.56647416451747	0.967682590167728	0.932148952642908	0.842626575633667	0.857942442317824	0.845451371045142	0.413387114290681	0.683576458559194	0.773351032455257	0.810914360265406	0.949769565910725	0.388031444823477	0.978860138215853	0.71458510635815	0.965038758935221
0.549782728315587	0.614854540296008	0.875386037093216	0.38034095648969		0.315840879220616	0.654290559989721	0.353737749083268	0.494729666482835	0.468018689706234	0.704849045774764	0.510410412831907	0.819740422699366	0.7054987019273	0.411856308249982	0.836494434681089	0.687078725507245	0.449132374171124	0.662448462951428	0.574221531481323	0.836106480272579	0.741890602474764	0.692416653657481	0.725427708303618	0.48730015160221	0.556199300455022	0.866484569481227	0.666804037415448	0.777244189902417	0.910533157430127	0.309165716716301	0.98676415204206	0.639163632455164	0.901551893914146
0.361907007240008	0.55166189396479	0.613455782672799	0.449564202135091		0.357890097937648	0.653894271645963	0.716191447912681	0.210670920686166	0.639120287858562	0.342493941958568	0.322597822325584	0.265780540335235	0.285031501171339	0.855825183846029	0.558179692171938	0.435796433241716	0.0143355923312226	0.379276479899546	0.800888689597027	0.629015725117908	0.419540105647402	0.687448617476481	0.574852379459435	0.331238368687328	0.680794427938837	0.444207539040678	0.520790829982017	0.324806770939537	0.457365966775359	0.58117729194903	0.3273209618978	0.452813526111603	0.0056689176322229
0.383574877342349	0.516013864823394	0.021595127623812	0.0252368345271419		0.0001258477840997	0.372499958394018	0.000173149479139	0.0004660987417937	2.60785303469931e-05	0.0337543567730451	0.0519868409722942	0.0063491639701475	0.0004831015144855	0.0091941455640358	0.0350801595613868	0.412840833543188	0.0111884810488628	0.348889727538978	0.0156576120432603	0.0151912224160396	0.0607843195299986	0.0048617493488156	0.0098450336320419	0.0731582549160881	0.0039403938000661	0.0022117999386144	0.159325061248286	0.0053680137209751	0.0414553628582559	0.0035865439425653	0.416065657627318	0.226857060875594	0.0102919037199191
0.711330648351338	0.631604736333699	0.570143221662435	0.70035522938438		0.720672349320094	0.704186295500127	0.894878286609331	0.615104122473316	0.518560777638183	0.723048161769386	0.615443887624628	0.706659027943291	0.893454641111139	0.6033941499804	0.619952483664992	0.743644390564645	0.975243997797203	0.753558845029074	0.587995757639556	0.848179912695013	0.895330097690477	0.692296650879165	0.904415637291713	0.701109155369537	0.413426519463135	0.761936316048982	0.816843873619235	0.880665720985496	0.919739955656728	0.868718323297504	0.914657211962687	0.616261276838437	0.964500476126258
0.547088080772557	0.586731585299093	0.099863281879841	0.689465096703561		0.139291755002213	0.599386913993033	0.42987911950074	0.156975815488481	0.537569287844893	0.232352407597616	0.593815935437832	0.196921312183057	0.333687242868698	0.725745718862704	0.0342506348185176	0.543461522297855	0.476837803577407	0.478590681549586	0.86221941208256	0.149781475435198	0.40367675218103	0.0815687399851103	0.231501785907225	0.32274852475274	0.218763153669714	0.0509392402506672	0.466354975455429	0.384279069923634	0.173203054947696	0.301372439474533	0.329007564487964	0.494171379073815	0.467751506260651
0.547306515976596	0.53138146727147	0.0934372225238306	0.49622393449692		0.0767724886216019	0.609150282437765	0.136179843102941	0.0673609011163313	0.112446769365804	0.302696992172123	0.356497128093198	0.0830871816936584	0.154357004347407	0.410639966980181	0.496887031183927	0.511377677087	0.142109079861411	0.478533746645674	0.389166078449933	0.231490728512266	0.682299251605419	0.277260076937662	0.454180917467918	0.205575200947093	0.0818708444294841	0.205725067819643	0.387214312862907	0.211787719549931	0.223480174683837	0.329181504865805	0.253432677882383	0.407733117168	0.267811349704319
0.740739467759926	0.620944327775067	0.688081889651165	0.723053402687153		0.941868015673832	0.792092445578453	0.916360727710681	0.772400194742557	0.855178144397729	0.93610558390489	0.667717260335709	0.969345522933317	0.823170323260546	0.722747376047144	0.841542043515029	0.669874960328432	0.772558954705089	0.65590154474781	0.703761411445375	0.892956678823898	0.900313169097942	0.866426842439491	0.926896101456393	0.889063406120799	0.626789000753093	0.864235578030771	0.694459709076573	0.840401245023498	0.845890891831857	0.774624040374471	0.963119658375835	0.556537427281017	0.907833661844242
0.635851713082487	0.666411126098504	0.865044782752643	0.843514908042523		0.735272289194888	0.723673711167341	0.345201526297844	0.5703359379819	0.878877311435338	0.647341620080083	0.79929087544037	0.727048284397485	0.601316813712917	0.947299641472923	0.939577456111916	0.599149526619395	0.338837418433182	0.560419170220497	0.911149277704966	0.91875278000737	0.689515723092947	0.789853636152503	0.313791485287415	0.534486275018991	0.624064589752039	0.835448474993262	0.625896493304062	0.759156448061797	0.634712394356402	0.837244192520463	0.40434711644829	0.550820480841669	0.517969121603691
0.494351219245817	0.655955252551821	0.887810702181807	0.701296137083823		0.871191608085492	0.66310438727396	0.642156120640611	0.616516688133044	0.637777094048015	0.750481717443271	0.81240070620312	0.887176260041832	0.668930641116243	0.913101687413203	0.665704591491172	0.578306587372167	0.782948328065118	0.56859409997182	0.841144822944962	0.740269541047273	0.365239053015945	0.907722823871557	0.285716642347384	0.819151704434244	0.46887800998024	0.730573115305953	0.614512367441344	0.867480597830384	0.843113087069875	0.886491691946675	0.874143626820562	0.583517215142027	0.746216816289395
0.609489097998204	0.646804770997116	0.984048261225251	0.758347748533262		0.948825326234668	0.77965666227688	0.712881705055456	0.98963483025573	0.960120511394389	0.801653126528936	0.902265703190998	0.9552377955034	0.759504439930456	0.920181196598411	0.888415235514496	0.672624627492497	0.540688388492701	0.604835073034321	0.913192845119019	0.891760675780254	0.834586513048264	0.96173933030484	0.520717185551353	0.945458298037026	0.936064570873042	0.909325833705513	0.661277048386794	0.842720561018827	0.866283692027323	0.925632232494086	0.848778627191452	0.622077877610074	0.821297317723534
0.551953823048421	0.660746156267779	0.928579663172069	0.770179901938325		0.903516686241796	0.749015429844408	0.794918350447894	0.783920792520783	0.884142431082231	0.863856550203165	0.652828368741325	0.749305416805317	0.577054795871657	0.732078288212045	0.966276820158716	0.664178592406613	0.729401263162699	0.611516148965862	0.74262316091913	0.83883674619064	0.908451441180971	0.863760494539605	0.936696969811598	0.715250178330674	0.970507187493569	0.831699062058746	0.737890498416609	0.710394260838338	0.710572161302757	0.956338236174024	0.546345490752128	0.509825176360053	0.711278806341055
0.619829062527689	0.528780573775306	0.348494900833098	0.501639532803169		0.305439064193399	0.700889163103999	0.60873175307244	0.455767646889776	0.265609657949533	0.339581778793816	0.502895549148385	0.273006155191929	0.490431118755207	0.573901830306898	0.249359044299066	0.53586057599623	0.313461853817909	0.499355314710771	0.606276632667603	0.53622268997561	0.562751689595055	0.730372956720927	0.38599319334812	0.192155496307118	0.472570079548735	0.42171082942122	0.57272954592379	0.670886323693683	0.449903465445498	0.0828006052961457	0.634637122549559	0.598723380568191	0.451221640932458
0.221282750434353	0.32040375603439	0.0293771630343389	0.166920201915954		0.0205736339646003	0.458494487381774	0.0521319281207229	0.0026941910918178	0.0083719278483931	0.0032753288125717	0.133395217989663	0.0014999544966761	0.0341241870585231	0.0009006377176091	0.0187012551834697	0.338242527783367	0.0231606732429672	0.296164577679701	0.247896390998224	0.0157686444925275	0.0249791576818654	0.0025023042580401	0.0328727728791117	0.0032608643563668	0.0538788271684142	0.0163292825170055	0.244047456913739	0.0378805662199559	0.046500938352356	0.060556277012951	0.067359871982939	0.344154867161698	0.0445107661585811
0.533444791034808	0.415105433007636	0.073963565106125	0.395686685094894		0.103833325474862	0.600284432979035	0.134162131395091	0.0220809969590725	0.134542779807082	0.0717289081470107	0.233362571964712	0.0554503762457278	0.134581299794754	0.306446392233856	0.171699896579562	0.453497755769096	0.239118910212272	0.410091349721865	0.340640839660203	0.0709717045865677	0.18643995541587	0.0847494491782779	0.095191345377818	0.040801027097817	0.153241521829813	0.0924727383609278	0.33516929809667	0.0872835509522325	0.0835391435067727	0.0920823740485238	0.0373923378904766	0.37468668000608	0.0896732206505293
0.617258816511087	0.552904981038155	0.428337976184403	0.369400799819477		0.485396621848678	0.622283022942183	0.524267272668638	0.460886240711811	0.279175373796436	0.431712721589357	0.473347738763791	0.449694921619596	0.457060316325809	0.472596176397653	0.37855801175989	0.541618023214666	0.218222347878602	0.481713203345737	0.473608562591817	0.335603285681318	0.402907570024988	0.373519491764703	0.131033851149574	0.25353849104926	0.44454512778919	0.443200064370605	0.50878308754266	0.575944611404798	0.384088183479839	0.566853067075841	0.752213103673778	0.537300534975812	0.306986337497457
0.578127442879426	0.499605884719799	0.20384084912646	0.618414223816251		0.336447261768466	0.599606848326478	0.473202738809781	0.527556550425288	0.354532402176879	0.357523135651832	0.53751664249694	0.0743064425730825	0.336769116181082	0.682797445382321	0.420149589620895	0.507998323086174	0.288761158286567	0.492051294444225	0.799287345706954	0.209038522643754	0.318014446146749	0.127767919963344	0.226785060135897	0.1554787934934	0.436412566968352	0.457607573087198	0.479829848489854	0.245177189233811	0.155976753297399	0.858378936549103	0.306614442848295	0.434421589403096	0.164515592554677
0.39607033224516	0.497707303273997	0.101009276814935	0.537371573503437		0.323402819846214	0.585293327419381	0.451507216515639	0.260315263471449	0.306761640229325	0.338337942887127	0.540477059858341	0.229341977043086	0.264001263174364	0.0949037379533021	0.271295146242395	0.470094717053635	0.281386370054315	0.414539117729579	0.799929613118206	0.304195982015295	0.305115727062086	0.069389468705528	0.513539533840853	0.0910850355753855	0.297826989377314	0.327138578720632	0.549004606854097	0.308150016129484	0.314858003006305	0.283465747261909	0.566924728556826	0.512414879518082	0.142687392414725
0.507412022819171	0.381028120745005	0.270394795017984	0.356043918233399		0.29505532243871	0.61505387828557	0.423429036343989	0.105798404633592	0.314395498960916	0.109800782086827	0.453183045082954	0.0375068481405246	0.491774563790356	0.110282084167173	0.288718976535913	0.507047774942754	0.215904066128141	0.393099649858735	0.523547028284094	0.447302440229461	0.101524649509647	0.329326195487955	0.185536897820022	0.0101820439762313	0.283049773167409	0.349992256690218	0.445992647204245	0.230557343655795	0.225880975702909	0.320776899934341	0.32563290009374	0.410155784001293	0.16434427947963
0.129126204940817	0.356232497049423	0.0026867389793724	0.0045684299992257		4.81595930865791e-08	0.309812243535346	2.36214577659958e-06	8.83369277265536e-05	4.27861851051844e-06	9.75156774023411e-05	0.023559621184791	0.0004515856682799	2.48678831920542e-06	3.36612099135736e-07	0.0010371091350925	0.33306210931154	4.03193155708481e-06	0.139966887876686	0.0056221315770373	7.96441256355526e-05	0.0030952212652005	0.0002860641100735	0.0003276606896442	0.0024960197191027	9.32805721210112e-09	3.41524124394212e-06	0.066567128769886	0.0001054976644953	0.0008744242471089	0.0074443785483697	0.106363175006052	0.184287243489373	0.0023136820556816
