# Supplementary material for: Heterogeneous, temporally consistent, and plastic brain development after preterm birth
Source: Nat Commun. 2025 Sep 12;16:8269. doi: 10.1038/s41467-025-63967-1 (PMC12432136; doi:10.1038/s41467-025-63967-1)
Supplement: Supplementary file 6 — Source Data [file 41467_2025_63967_MOESM6_ESM.zip › source_data/supplementary_figures/source_FigS18a_sa.csv]

ROI	PC1_loadings	order
centile_SA_medialorbitofrontal	0.2356455808724253	1
centile_SA_lateralorbitofrontal	0.2311087956046813	2
centile_SA_rostralanteriorcingulate	0.2246583006431372	3
centile_SA_postcentral	0.216833290431046	4
centile_SA_posteriorcingulate	0.2157382038519637	5
centile_SA_precentral	0.2157142004786603	6
centile_SA_insula	0.2139376399426108	7
centile_SA_middletemporal	0.2088091829180464	8
centile_SA_lateraloccipital	0.2012559164026243	9
centile_SA_superiorfrontal	0.2009152483093799	10
centile_SA_superiortemporal	0.1999589054554155	11
centile_SA_paracentral	0.1992495159725273	12
centile_SA_inferiortemporal	0.1985999006734667	13
centile_SA_rostralmiddlefrontal	0.1979063445275099	14
centile_SA_isthmuscingulate	0.1965999879170455	15
centile_SA_supramarginal	0.1953235525519746	16
centile_SA_precuneus	0.1942226343231351	17
centile_SA_caudalmiddlefrontal	0.1901034881336007	18
centile_SA_fusiform	0.1872884661571713	19
centile_SA_parsorbitalis	0.1804885800915283	20
centile_SA_temporalpole	0.1750389603791285	21
centile_SA_parahippocampal	0.1612641134974329	22
centile_SA_cuneus	0.1253933391889359	23
centile_SA_lingual	0.1247399359764036	24
centile_SA_frontalpole	0.1224552228715809	25
centile_SA_pericalcarine	0.1141068984336089	26
centile_SA_superiorparietal	0.1112572610676296	27
centile_SA_parstriangularis	0.073550313898652	28
centile_SA_caudalanteriorcingulate	0.0675672296624554	29
centile_SA_inferiorparietal	0.0668811337057638	30
centile_SA_bankssts	0.0635568258622487	31
centile_SA_parsopercularis	0.063439068536863	32
centile_SA_transversetemporal	0.053010611664759	33
centile_SA_entorhinal	0.0	34
