# Supplementary material for: Heterogeneous, temporally consistent, and plastic brain development after preterm birth
Source: Nat Commun. 2025 Sep 12;16:8269. doi: 10.1038/s41467-025-63967-1 (PMC12432136; doi:10.1038/s41467-025-63967-1)
Supplement: Supplementary file 6 — Source Data [file 41467_2025_63967_MOESM6_ESM.zip › source_data/supplementary_figures/source_FigS1c_dhcp_ct.csv]

mean_rho
0.0369912576807028
0.0399134708342353
0.0080134727338832
0.0083906818520107
0.1180692479082999
0.0578118550628252
0.089601230037312
0.082225964136937
0.0633195188769448
0.0310922438595852
0.0324438165111619
0.0102813872642536
0.0350163622472997
0.0321137273652459
0.0408732797131859
0.0590962060436248
0.0558415517189037
0.0350163622472997
-0.0202440321773454
0.0373208227328334
0.0115317053273842
0.043011406619297
0.0566253842162945
0.1015724138982446
0.0400020008550862
0.1167468219015497
0.0525688991477116
0.0724960942869433
0.0742237936500602
0.0437294714676362
0.0653627396110983
-0.0034767357363825
0.0821997791936951
0.1180692479082999
0.0524232969569421
0.034279084667404
0.089929240249612
0.0371549949328828
0.0308341027363599
0.015453481505595
0.0821997791936951
0.0078942130263267
0.0490470072618038
-0.0136782781325446
0.0093319570689793
0.0899104376187559
0.0267578950766564
0.0709232212927023
0.0213826514444674
-0.0239201570252273
0.0169036789213088
0.0577894798202689
-0.0086180638026812
