# Supplementary material for: Heterogeneous, temporally consistent, and plastic brain development after preterm birth
Source: Nat Commun. 2025 Sep 12;16:8269. doi: 10.1038/s41467-025-63967-1 (PMC12432136; doi:10.1038/s41467-025-63967-1)
Supplement: Supplementary file 6 — Source Data [file 41467_2025_63967_MOESM6_ESM.zip › source_data/supplementary_figures/source_FigS18b_ct.csv]

ROI	PC1_loadings	order
centile_CT_inferiorparietal	0.2229436429218823	1
centile_CT_precuneus	0.2194775279017142	2
centile_CT_supramarginal	0.2163545164063629	3
centile_CT_rostralmiddlefrontal	0.2141519640663521	4
centile_CT_superiorparietal	0.212323728326546	5
centile_CT_superiorfrontal	0.2097946073078145	6
centile_CT_superiortemporal	0.2043327565129792	7
centile_CT_lateraloccipital	0.2029759345729768	8
centile_CT_fusiform	0.200920139863254	9
centile_CT_middletemporal	0.2007882355837185	10
centile_CT_precentral	0.1979750051785015	11
centile_CT_paracentral	0.1947122775731864	12
centile_CT_caudalmiddlefrontal	0.1935272886775719	13
centile_CT_inferiortemporal	0.1915490008280368	14
centile_CT_parstriangularis	0.1914480212645169	15
centile_CT_parsopercularis	0.1860215506609537	16
centile_CT_postcentral	0.1798804482002442	17
centile_CT_lateralorbitofrontal	0.1764046567011329	18
centile_CT_bankssts	0.1686067214448742	19
centile_CT_cuneus	0.1652685045957483	20
centile_CT_lingual	0.163365163067938	21
centile_CT_parsorbitalis	0.1631740588214674	22
centile_CT_transversetemporal	0.1571597101457466	23
centile_CT_pericalcarine	0.138662588933049	24
centile_CT_insula	0.1294176000921653	25
centile_CT_medialorbitofrontal	0.1254162481611	26
centile_CT_temporalpole	0.1233891764749295	27
centile_CT_posteriorcingulate	0.122096101847153	28
centile_CT_frontalpole	0.116581244716477	29
centile_CT_rostralanteriorcingulate	0.102626010070163	30
centile_CT_isthmuscingulate	0.0966599908238207	31
centile_CT_parahippocampal	0.0966094720305191	32
centile_CT_entorhinal	0.080140637176332	33
centile_CT_caudalanteriorcingulate	0.0769831376530683	34
