# Supplementary material for: Heterogeneous, temporally consistent, and plastic brain development after preterm birth
Source: Nat Commun. 2025 Sep 12;16:8269. doi: 10.1038/s41467-025-63967-1 (PMC12432136; doi:10.1038/s41467-025-63967-1)
Supplement: Supplementary file 6 — Source Data [file 41467_2025_63967_MOESM6_ESM.zip › source_data/supplementary_figures/source_FigS5e_lower.csv]

1.0	0.3527883880825057	0.1896103896103896	0.2629488158899923	-0.0001527883880825	-0.0010695187165775	-0.1251336898395721	-0.3552330022918258	0.1489686783804431	0.2574484339190221	0.2889228418640183	0.3692895339954163	-0.3512605042016806	0.4270435446906035	0.2736440030557677	-0.2342245989304812	0.2895339954163483	-0.0979373567608861	0.0328495034377387	0.5019098548510313	0.2323911382734912	0.4282658517952635	-0.174331550802139	-0.0499618029029793	0.2070282658517952	0.2100840336134453	0.0325439266615737	-0.0346829640947288	0.386096256684492	-0.2733384262796027	0.1679144385026738	0.0692131398013751	0.1572192513368984	0.2409472880061115	0.146524064171123	0.1095492742551566	0.122077922077922	0.254392666157372	-0.2702826585179526	0.3460656990068755	0.227196333078686	0.385790679908327	0.2363636363636363	0.0713521772345301	-0.2256684491978609	-0.0004583651642475	-0.3228418640183346	0.1404125286478227	-0.1669977081741787	0.0884644766997708
0.3527883880825057	1.0	0.3769289533995416	-0.1129106187929717	0.0032085561497326	0.014209320091673	-0.2189457601222307	0.0047364400305576	0.4841864018334607	0.1795263559969442	0.3809014514896868	-0.0692131398013751	-0.1569136745607333	0.3002291825821238	-0.0652406417112299	0.0514896867838044	-0.040488922841864	-0.3497326203208556	-0.2990068754774637	0.5960275019098549	0.5327731092436975	0.4304048892284186	-0.4062643239113827	0.1016042780748663	0.4123758594346829	-0.0786860198624904	0.4450725744843392	0.2522536287242169	0.3671504965622613	-0.0090145148968678	-0.2333078686019862	-0.2345301757066463	0.280977845683728	0.2326967150496562	0.041100076394194	0.0514896867838044	-0.1541634835752482	0.4701298701298701	-0.4239877769289534	0.200916730328495	0.3506493506493506	0.5187165775401069	0.0979373567608861	0.1440794499618029	0.173414820473644	0.0080977845683728	0.0212375859434682	0.4239877769289534	-0.3268143621084797	-0.1058823529411764
0.1896103896103896	0.3769289533995416	1.0	-0.4093200916730328	-0.2388082505729564	0.2094728800611153	0.0209320091673032	0.1789152024446142	0.2168067226890756	0.3158135981665393	0.2773109243697479	-0.2433919022154316	-0.1358288770053476	0.200916730328495	0.1294117647058823	-0.0927425515660809	0.1058823529411764	-0.0349885408708938	-0.2161955691367456	0.1269671504965622	0.3237585943468296	0.2999236058059587	-0.2516424751718869	-0.0469060351413292	0.0453781512605042	-0.0080977845683728	0.2962566844919786	-0.0453781512605042	0.0178762414056531	-0.2733384262796027	-0.2045836516424751	-0.3430099312452254	-0.0013750954927425	0.1352177234530175	-0.1526355996944232	0.3640947288006111	0.1364400305576776	0.6895339954163484	-0.2950343773873186	-0.1373567608861726	0.0734912146676852	0.0976317799847211	0.1605805958747135	0.2708938120702827	-0.0808250572956455	-0.0426279602750191	0.0084033613445378	0.2030557677616501	-0.2956455309396485	-0.1434682964094728
0.2629488158899923	-0.1129106187929717	-0.4093200916730328	1.0	0.3714285714285714	-0.2421695951107715	-0.0331550802139037	-0.3362872421695951	-0.2721161191749427	-0.0163483575248281	0.1776928953399541	0.2754774637127578	0.1037433155080213	0.1388846447669977	0.0591291061879297	0.0438502673796791	-0.1419404125286478	-0.0194041252864782	-0.0224598930481283	0.1336898395721925	0.0649350649350649	0.0429335370511841	-0.0426279602750191	0.0576012223071046	0.1370511841100076	0.0997708174178762	-0.1135217723453017	0.1825821237585943	0.1618029029793735	0.3692895339954163	0.0316271963330786	0.1446906035141329	0.1627196333078686	-0.1416348357524828	0.1382734912146677	-0.1529411764705882	-0.0964094728800611	-0.0851031321619557	-0.0080977845683728	0.1511077158135981	-0.1315508021390374	-0.0627960275019098	0.2213903743315508	-0.1025210084033613	0.0826585179526356	0.0074866310160427	0.041711229946524	0.0847975553857906	-0.0062643239113827	0.2611153552330023
-0.0001527883880825	0.0032085561497326	-0.2388082505729564	0.3714285714285714	1.0	-0.1559969442322383	0.0964094728800611	-0.0108479755538579	-0.0838808250572956	-0.0166539343009931	0.0499618029029793	0.0924369747899159	-0.0212375859434682	0.0102368220015278	0.0820473644003055	0.0123758594346829	-0.4114591291061879	-0.068601986249045	0.1437738731856379	0.1067990832696715	-0.0970206264323911	-0.1385790679908327	0.1288006111535523	-0.0258212375859434	-0.0346829640947288	0.2256684491978609	0.0242933537051184	-0.0661573720397249	0.0441558441558441	0.2330022918258212	-0.0860198624904507	0.1691367456073338	0.1553857906799083	-0.0713521772345301	-0.0756302521008403	0.0832696715049656	0.1706646294881589	-0.1052711993888464	0.2241405653170359	0.0731856378915202	-0.041405653170359	-0.1935828877005347	0.1889992360580596	0.1043544690603514	0.1987776928953399	0.0242933537051184	0.0768525592055003	0.1177998472116119	-0.0545454545454545	0.2131398013750955
-0.0010695187165775	0.014209320091673	0.2094728800611153	-0.2421695951107715	-0.1559969442322383	1.0	-0.3029793735676088	-0.1028265851795263	-0.1226890756302521	0.2938120702826585	-0.2146676852559205	-0.280061115355233	-0.1566080977845683	-0.0004583651642475	0.3197860962566844	-0.4352941176470588	0.2372803666921314	0.3775401069518717	-0.307257448433919	-0.0878533231474407	0.0087089381207028	-0.253475935828877	0.1437738731856379	-0.3674560733384263	-0.0163483575248281	0.4841864018334607	0.2904507257448434	-0.0569900687547746	-0.0258212375859434	-0.3561497326203208	-0.1407181054239877	-0.0909090909090909	-0.1281894576012223	-0.0270435446906035	-0.1352177234530175	0.4166539343009931	0.5847211611917494	0.3127578304048892	0.0001527883880825	-0.2354469060351413	0.0276546982429335	-0.1902215431627196	-0.4242933537051184	0.094881588999236	-0.0178762414056531	0.0181818181818181	-0.1352177234530175	0.0206264323911382	-0.0255156608097784	-0.3711229946524064
-0.1251336898395721	-0.2189457601222307	0.0209320091673032	-0.0331550802139037	0.0964094728800611	-0.3029793735676088	1.0	0.1886936592818945	0.1563025210084033	0.0847975553857906	-0.0453781512605042	0.2849503437738732	-0.0462948815889992	-0.0603514132925897	0.1981665393430099	0.1972498090145149	-0.1266615737203972	0.0508785332314744	0.2455309396485867	-0.1303284950343773	-0.2116119174942704	0.0838808250572956	0.3931245225362872	0.3928189457601222	0.0450725744843391	-0.040794499618029	-0.0704354469060351	-0.0304048892284186	-0.1092436974789916	0.1859434682964094	0.3292589763177998	0.2055003819709702	0.0389610389610389	0.3035905271199389	-0.0585179526355996	0.2501145912910619	0.0612681436210848	0.0377387318563789	0.147440794499618	0.3032849503437739	0.0105423987776928	0.0527119938884644	0.2763941940412528	0.0111535523300229	-0.0563789152024446	0.4087089381207028	0.3595110771581359	-0.2614209320091673	0.2180290297937356	0.2718105423987776
-0.3552330022918258	0.0047364400305576	0.1789152024446142	-0.3362872421695951	-0.0108479755538579	-0.1028265851795263	0.1886936592818945	1.0	0.1779984721161192	0.0019862490450725	-0.1883880825057295	-0.0539343009931245	0.095187165775401	-0.20122230710466	-0.1144385026737968	0.3399541634835752	-0.0591291061879297	-0.2650878533231474	0.0579067990832696	-0.1951107715813598	-0.1654698242933537	-0.1000763941940412	-0.0221543162719633	0.2412528647822765	0.0734912146676852	-0.1786096256684492	-0.1449961802902979	0.3103132161955691	-0.1822765469824293	0.1828877005347593	0.0637127578304048	-0.1425515660809778	-0.2287242169595111	0.2962566844919786	-0.0835752482811306	-0.1257448433919022	0.0062643239113827	0.040183346065699	0.3051184110007639	0.0930481283422459	-0.1572192513368984	0.2507257448433919	-0.1394957983193277	-0.0881588999236058	-0.1422459893048128	0.1294117647058823	0.0475171886936592	0.120550038197097	-0.0255156608097784	0.0860198624904507
0.1489686783804431	0.4841864018334607	0.2168067226890756	-0.2721161191749427	-0.0838808250572956	-0.1226890756302521	0.1563025210084033	0.1779984721161192	1.0	-0.1055767761650114	0.3234530175706646	0.0759358288770053	-0.1627196333078686	0.2653934300993124	-0.0426279602750191	0.3967914438502674	0.2449197860962567	-0.0022918258212375	0.0490450725744843	0.2861726508785332	0.0909090909090909	0.1092436974789916	0.2256684491978609	0.3842627960275019	0.4010695187165775	-0.1263559969442322	0.1639419404125286	0.1190221543162719	0.1810542398777692	0.121772345301757	0.1804430863254392	0.1453017570664629	-0.0084033613445378	0.2595874713521772	0.2143621084797555	-0.0857142857142857	-0.3057295645530939	0.0811306340718105	0.1052711993888464	0.5477463712757831	0.5358288770053476	0.4047364400305577	-0.0050420168067226	-0.1061879297173414	-0.1080213903743315	0.2617265087853323	-0.2785332314744079	0.1281894576012223	0.0878533231474407	0.0814362108479755
0.2574484339190221	0.1795263559969442	0.3158135981665393	-0.0163483575248281	-0.0166539343009931	0.2938120702826585	0.0847975553857906	0.0019862490450725	-0.1055767761650114	1.0	0.3408708938120703	0.1064935064935064	-0.1373567608861726	-0.0536287242169595	0.2189457601222307	-0.2708938120702827	0.2103896103896103	0.0288770053475935	-0.0765469824293353	0.040183346065699	0.3118411000763942	0.0747135217723453	-0.0957983193277311	-0.1911382734912146	-0.2238349885408709	0.307563025210084	0.0780748663101604	0.0294881588999236	-0.2684491978609625	-0.1043544690603514	0.0352941176470588	-0.1410236822001528	0.0352941176470588	0.199694423223835	0.0847975553857906	0.5278838808250573	0.5019098548510313	0.4832696715049656	-0.2412528647822765	0.0462948815889992	0.1721925133689839	0.095492742551566	0.2168067226890756	0.2406417112299465	-0.2485867074102368	0.0985485103132162	0.2919786096256684	0.0750190985485103	-0.0545454545454545	0.0957983193277311
0.2889228418640183	0.3809014514896868	0.2773109243697479	0.1776928953399541	0.0499618029029793	-0.2146676852559205	-0.0453781512605042	-0.1883880825057295	0.3234530175706646	0.3408708938120703	1.0	0.1844155844155844	0.0322383498854087	0.3420932009167303	-0.1236058059587471	0.2308632543926661	0.0126814362108479	-0.3026737967914438	-0.1251336898395721	0.4282658517952635	0.5025210084033613	0.2436974789915966	-0.2299465240641711	0.1621084797555385	0.0572956455309396	-0.1336898395721925	0.1034377387318563	-0.0242933537051184	0.1141329258976317	0.0270435446906035	-0.120550038197097	-0.0239877769289534	0.4499618029029794	-0.0582123758594346	0.2788388082505729	0.2354469060351413	-0.0823529411764705	0.2198624904507257	-0.174637127578304	0.227807486631016	0.3732620320855615	0.2174178762414056	0.4582123758594347	0.2409472880061115	-0.0025974025974025	0.1428571428571428	-0.0261268143621084	0.3090909090909091	-0.2611153552330023	0.3839572192513369
0.3692895339954163	-0.0692131398013751	-0.2433919022154316	0.2754774637127578	0.0924369747899159	-0.280061115355233	0.2849503437738732	-0.0539343009931245	0.0759358288770053	0.1064935064935064	0.1844155844155844	1.0	0.014209320091673	0.1969442322383499	0.0383498854087089	0.3014514896867838	0.2305576776165011	-0.0447669977081741	0.3310924369747899	0.1859434682964094	0.0105423987776928	0.3515660809778457	0.0823529411764705	0.2834224598930481	0.2140565317035905	0.0007639419404125	-0.1443850267379679	0.0557677616501145	0.3185637891520244	0.1052711993888464	0.467990832696715	0.387012987012987	0.279755538579068	0.4438502673796791	0.1052711993888464	0.1376623376623376	-0.066768525592055	-0.0398777692895339	0.1923605805958747	0.4282658517952635	0.2491978609625668	0.3292589763177998	0.388235294117647	-0.0643239113827349	0.0759358288770053	0.1893048128342246	0.0719633307868602	-0.0059587471352177	0.0304048892284186	0.3518716577540107
-0.3512605042016806	-0.1569136745607333	-0.1358288770053476	0.1037433155080213	-0.0212375859434682	-0.1566080977845683	-0.0462948815889992	0.095187165775401	-0.1627196333078686	-0.1373567608861726	0.0322383498854087	0.014209320091673	1.0	-0.1944996180290298	0.0258212375859434	0.1825821237585943	-0.1767761650114591	0.1911382734912146	-0.0661573720397249	-0.200916730328495	0.1673032849503437	0.0459893048128342	-0.2027501909854851	0.1086325439266615	0.0991596638655462	-0.2779220779220779	-0.0184873949579831	0.1141329258976317	-0.2042780748663101	0.1874713521772345	-0.0829640947288006	-0.1349121466768525	-0.0129870129870129	-0.3093964858670741	-0.3546218487394958	-0.0792971734148204	-0.0481283422459893	-0.0967150496562261	0.0352941176470588	-0.094270435446906	-0.4218487394957983	-0.0973262032085561	-0.0025974025974025	0.0447669977081741	0.3289533995416348	-0.3686783804430863	0.229029793735676	0.0548510313216195	-0.0896867838044308	0.1135217723453017
0.4270435446906035	0.3002291825821238	0.200916730328495	0.1388846447669977	0.0102368220015278	-0.0004583651642475	-0.0603514132925897	-0.20122230710466	0.2653934300993124	-0.0536287242169595	0.3420932009167303	0.1969442322383499	-0.1944996180290298	1.0	0.0505729564553094	0.2763941940412528	-0.0249045072574484	-0.307563025210084	0.1022154316271963	0.521161191749427	0.1343009931245225	0.493659281894576	-0.0805194805194805	0.2097784568372803	0.4203208556149733	-0.1504965622612681	0.0557677616501145	-0.3093964858670741	0.5003819709702063	-0.042016806722689	0.0059587471352177	0.1718869365928189	0.2161955691367456	0.0973262032085561	0.3359816653934301	-0.1972498090145149	-0.2180290297937356	0.0212375859434682	-0.146524064171123	0.4328495034377387	0.3402597402597402	0.521466768525592	0.1156608097784568	0.2583651642475172	-0.0203208556149732	0.2733384262796027	-0.1767761650114591	0.5000763941940413	-0.041100076394194	0.2165011459129106
0.2736440030557677	-0.0652406417112299	0.1294117647058823	0.0591291061879297	0.0820473644003055	0.3197860962566844	0.1981665393430099	-0.1144385026737968	-0.0426279602750191	0.2189457601222307	-0.1236058059587471	0.0383498854087089	0.0258212375859434	0.0505729564553094	1.0	-0.2482811306340718	0.0771581359816653	0.3747899159663865	-0.175248281130634	0.041405653170359	0.1370511841100076	-0.0233766233766233	0.1291061879297173	0.1061879297173414	-0.0808250572956455	0.1673032849503437	0.1391902215431627	-0.0961038961038961	0.1556913674560733	-0.0178762414056531	-0.0285714285714285	-0.0621848739495798	0.0508785332314744	-0.0001527883880825	-0.2938120702826585	0.3372039724980901	0.5523300229182582	0.3533995416348358	-0.1052711993888464	0.1627196333078686	-0.1957219251336898	-0.0747135217723453	0.0982429335370511	0.173414820473644	-0.0029029793735676	0.1428571428571428	0.0600458365164247	-0.1083269671504965	-0.0585179526355996	0.1171886936592818
-0.2342245989304812	0.0514896867838044	-0.0927425515660809	0.0438502673796791	0.0123758594346829	-0.4352941176470588	0.1972498090145149	0.3399541634835752	0.3967914438502674	-0.2708938120702827	0.2308632543926661	0.3014514896867838	0.1825821237585943	0.2763941940412528	-0.2482811306340718	1.0	-0.1284950343773873	-0.3170359052711994	0.1938884644766997	0.0297937356760886	-0.0478227654698242	0.0380443086325439	-0.1284950343773873	0.5119938884644767	0.4032085561497326	-0.5352177234530175	-0.0582123758594346	0.0093200916730328	0.0796027501909854	0.3579831932773109	0.2788388082505729	0.1587471352177234	0.1495798319327731	0.0710466004583651	0.3286478227654698	-0.414514896867838	-0.4716577540106952	-0.2519480519480519	0.253781512605042	0.3478991596638655	0.0273491214667685	0.360733384262796	0.3897631779984721	-0.0236822001527883	0.1624140565317036	0.3289533995416348	0.0132925897631779	0.2427807486631016	0.2177234530175706	0.5352177234530175
0.2895339954163483	-0.040488922841864	0.1058823529411764	-0.1419404125286478	-0.4114591291061879	0.2372803666921314	-0.1266615737203972	-0.0591291061879297	0.2449197860962567	0.2103896103896103	0.0126814362108479	0.2305576776165011	-0.1767761650114591	-0.0249045072574484	0.0771581359816653	-0.1284950343773873	1.0	0.520855614973262	0.3368983957219251	-0.1263559969442322	-0.1453017570664629	-0.0554621848739495	0.2507257448433919	-0.3478991596638655	0.0258212375859434	0.0187929717341482	-0.2424751718869366	0.1187165775401069	0.0371275783040488	-0.0084033613445378	0.2424751718869366	-0.0279602750190985	-0.3897631779984721	0.0826585179526356	0.0774637127578304	0.0783804430863254	0.067379679144385	0.2488922841864018	0.1257448433919022	0.3112299465240641	0.3216195569136745	0.1181054239877769	-0.0912146676852559	-0.3167303284950343	-0.1339954163483575	-0.175859434682964	-0.2745607333842628	-0.0368220015278838	0.0071810542398777	-0.2134453781512605
-0.0979373567608861	-0.3497326203208556	-0.0349885408708938	-0.0194041252864782	-0.068601986249045	0.3775401069518717	0.0508785332314744	-0.2650878533231474	-0.0022918258212375	0.0288770053475935	-0.3026737967914438	-0.0447669977081741	0.1911382734912146	-0.307563025210084	0.3747899159663865	-0.3170359052711994	0.520855614973262	1.0	0.1242169595110771	-0.3732620320855615	-0.2522536287242169	-0.360733384262796	0.5382734912146677	-0.4050420168067227	-0.0386554621848739	0.3017570664629488	-0.0618792971734148	-0.0759358288770053	-0.1291061879297173	0.1324675324675324	0.0997708174178762	0.1324675324675324	-0.3845683728036669	-0.1859434682964094	-0.3977081741787624	0.2999236058059587	0.2846447669977082	0.1660809778456837	0.1242169595110771	0.0615737203972498	0.0438502673796791	-0.4725744843391902	-0.2479755538579068	-0.2965622612681436	0.1025210084033613	-0.1398013750954927	0.0511841100076394	-0.4215431627196333	0.2094728800611153	-0.360733384262796
0.0328495034377387	-0.2990068754774637	-0.2161955691367456	-0.0224598930481283	0.1437738731856379	-0.307257448433919	0.2455309396485867	0.0579067990832696	0.0490450725744843	-0.0765469824293353	-0.1251336898395721	0.3310924369747899	-0.0661573720397249	0.1022154316271963	-0.175248281130634	0.1938884644766997	0.3368983957219251	0.1242169595110771	1.0	-0.2647822765469824	-0.307257448433919	-0.0557677616501145	0.3827349121466769	-0.1954163483575248	0.0637127578304048	-0.1896103896103896	-0.574942704354469	-0.1908326967150496	0.0044308632543926	0.1810542398777692	0.4716577540106952	0.148357524828113	-0.387012987012987	0.0631016042780748	0.1376623376623376	-0.1685255920550038	-0.1226890756302521	-0.3821237585943468	0.4316271963330786	0.2870893812070282	0.2641711229946524	0.1055767761650114	0.226279602750191	-0.1871657754010695	0.0029029793735676	-0.0041252864782276	-0.0704354469060351	-0.1141329258976317	0.1569136745607333	0.1309396485867074
0.5019098548510313	0.5960275019098549	0.1269671504965622	0.1336898395721925	0.1067990832696715	-0.0878533231474407	-0.1303284950343773	-0.1951107715813598	0.2861726508785332	0.040183346065699	0.4282658517952635	0.1859434682964094	-0.200916730328495	0.521161191749427	0.041405653170359	0.0297937356760886	-0.1263559969442322	-0.3732620320855615	-0.2647822765469824	1.0	0.2812834224598931	0.5700534759358289	-0.3023682200152788	0.2858670741023682	0.2528647822765469	0.0362108479755538	0.1810542398777692	-0.0820473644003055	0.4362108479755539	-0.0545454545454545	-0.1773873185637891	-0.0270435446906035	0.4722689075630252	0.2299465240641711	0.0539343009931245	-0.0545454545454545	-0.146218487394958	0.3258976317799847	-0.441405653170359	0.3118411000763942	0.3014514896867838	0.5003819709702063	0.1544690603514132	0.2663101604278075	-0.0634071810542398	0.0967150496562261	-0.2601986249045072	0.4300993124522536	-0.2702826585179526	0.122077922077922
0.2323911382734912	0.5327731092436975	0.3237585943468296	0.0649350649350649	-0.0970206264323911	0.0087089381207028	-0.2116119174942704	-0.1654698242933537	0.0909090909090909	0.3118411000763942	0.5025210084033613	0.0105423987776928	0.1673032849503437	0.1343009931245225	0.1370511841100076	-0.0478227654698242	-0.1453017570664629	-0.2522536287242169	-0.307257448433919	0.2812834224598931	1.0	0.3414820473644003	-0.5578304048892284	0.0854087089381207	0.1067990832696715	-0.1404125286478227	0.3274255156608098	-0.066768525592055	0.3567608861726509	-0.0878533231474407	-0.1627196333078686	-0.387318563789152	0.4502673796791444	-0.0499618029029793	-0.0783804430863254	0.3558441558441558	0.0444614209320091	0.3821237585943468	-0.4869365928189457	-0.120244461420932	0.0551566080977845	0.2849503437738732	0.3546218487394958	0.3903743315508021	0.1016042780748663	-0.1168831168831168	0.0805194805194805	0.2904507257448434	-0.3931245225362872	0.1416348357524828
0.4282658517952635	0.4304048892284186	0.2999236058059587	0.0429335370511841	-0.1385790679908327	-0.253475935828877	0.0838808250572956	-0.1000763941940412	0.1092436974789916	0.0747135217723453	0.2436974789915966	0.3515660809778457	0.0459893048128342	0.493659281894576	-0.0233766233766233	0.0380443086325439	-0.0554621848739495	-0.360733384262796	-0.0557677616501145	0.5700534759358289	0.3414820473644003	1.0	-0.4643239113827349	0.3231474407944996	0.1416348357524828	-0.1954163483575248	0.1636363636363636	0.0270435446906035	0.3145912910618793	-0.1957219251336898	-0.1801375095492742	-0.1129106187929717	0.4377387318563789	0.20122230710466	-0.0221543162719633	-0.0233766233766233	-0.1566080977845683	0.3283422459893048	-0.3848739495798319	0.1312452253628724	0.0383498854087089	0.652253628724217	0.3155080213903743	0.2971734148204736	0.1278838808250573	-0.0160427807486631	-0.013598166539343	0.5425515660809779	-0.4514896867838044	0.0019862490450725
-0.174331550802139	-0.4062643239113827	-0.2516424751718869	-0.0426279602750191	0.1288006111535523	0.1437738731856379	0.3931245225362872	-0.0221543162719633	0.2256684491978609	-0.0957983193277311	-0.2299465240641711	0.0823529411764705	-0.2027501909854851	-0.0805194805194805	0.1291061879297173	-0.1284950343773873	0.2507257448433919	0.5382734912146677	0.3827349121466769	-0.3023682200152788	-0.5578304048892284	-0.4643239113827349	1.0	-0.1083269671504965	0.0490450725744843	0.3640947288006111	-0.307563025210084	-0.0627960275019098	-0.014209320091673	0.3130634071810542	0.3042016806722689	0.5486631016042781	-0.4548510313216196	0.0438502673796791	0.0493506493506493	0.1239113827349121	0.1141329258976317	-0.2443086325439266	0.5526355996944232	0.3387318563789152	0.4496562261268144	-0.387012987012987	-0.2880061115355233	-0.3430099312452254	-0.1553857906799083	0.2488922841864018	0.0025974025974025	-0.5486631016042781	0.3530939648586707	-0.0909090909090909
-0.0499618029029793	0.1016042780748663	-0.0469060351413292	0.0576012223071046	-0.0258212375859434	-0.3674560733384263	0.3928189457601222	0.2412528647822765	0.3842627960275019	-0.1911382734912146	0.1621084797555385	0.2834224598930481	0.1086325439266615	0.2097784568372803	0.1061879297173414	0.5119938884644767	-0.3478991596638655	-0.4050420168067227	-0.1954163483575248	0.2858670741023682	0.0854087089381207	0.3231474407944996	-0.1083269671504965	1.0	0.0847975553857906	-0.3277310924369748	0.1052711993888464	0.0304048892284186	0.0921313980137509	0.0368220015278838	-0.0487394957983193	0.1804430863254392	0.3317035905271199	0.2195569136745607	0.0979373567608861	-0.2051948051948052	-0.2568372803666921	-0.1150496562261268	-0.0102368220015278	0.2042780748663101	-0.0860198624904507	0.2663101604278075	0.2082505729564553	0.1721925133689839	-0.0096256684491978	0.3115355233002291	0.0646294881588999	0.2131398013750955	0.0053475935828877	0.4172650878533231
0.2070282658517952	0.4123758594346829	0.0453781512605042	0.1370511841100076	-0.0346829640947288	-0.0163483575248281	0.0450725744843391	0.0734912146676852	0.4010695187165775	-0.2238349885408709	0.0572956455309396	0.2140565317035905	0.0991596638655462	0.4203208556149733	-0.0808250572956455	0.4032085561497326	0.0258212375859434	-0.0386554621848739	0.0637127578304048	0.2528647822765469	0.1067990832696715	0.1416348357524828	0.0490450725744843	0.0847975553857906	1.0	-0.1642475171886936	0.1877769289533995	0.1841100076394194	0.441711229946524	0.2953399541634836	0.3836516424751718	0.2152788388082505	-0.0224598930481283	0.2690603514132926	0.0982429335370511	-0.1685255920550038	-0.147746371275783	0.095492742551566	0.1428571428571428	0.5651642475171887	0.2889228418640183	0.4056531703590527	0.0093200916730328	-0.0841864018334606	0.1954163483575248	0.1428571428571428	-0.0802139037433155	0.041405653170359	0.0579067990832696	0.1453017570664629
0.2100840336134453	-0.0786860198624904	-0.0080977845683728	0.0997708174178762	0.2256684491978609	0.4841864018334607	-0.040794499618029	-0.1786096256684492	-0.1263559969442322	0.307563025210084	-0.1336898395721925	0.0007639419404125	-0.2779220779220779	-0.1504965622612681	0.1673032849503437	-0.5352177234530175	0.0187929717341482	0.3017570664629488	-0.1896103896103896	0.0362108479755538	-0.1404125286478227	-0.1954163483575248	0.3640947288006111	-0.3277310924369748	-0.1642475171886936	1.0	-0.0362108479755538	-0.1236058059587471	-0.0475171886936592	-0.1844155844155844	-0.0279602750190985	0.0820473644003055	-0.147135217723453	0.1618029029793735	-0.1373567608861726	0.5019098548510313	0.3393430099312452	0.1645530939648586	-0.0750190985485103	-0.2400305576776165	0.2253628724216959	-0.3191749427043545	-0.361038961038961	-0.2730328495034377	-0.2681436210847975	-0.0851031321619557	-0.0817417876241405	-0.2730328495034377	0.1101604278074866	-0.3689839572192513
0.0325439266615737	0.4450725744843392	0.2962566844919786	-0.1135217723453017	0.0242933537051184	0.2904507257448434	-0.0704354469060351	-0.1449961802902979	0.1639419404125286	0.0780748663101604	0.1034377387318563	-0.1443850267379679	-0.0184873949579831	0.0557677616501145	0.1391902215431627	-0.0582123758594346	-0.2424751718869366	-0.0618792971734148	-0.574942704354469	0.1810542398777692	0.3274255156608098	0.1636363636363636	-0.307563025210084	0.1052711993888464	0.1877769289533995	-0.0362108479755538	1.0	0.2055003819709702	-0.0206264323911382	-0.3017570664629488	-0.0566844919786096	-0.1572192513368984	0.4976317799847211	0.0282658517952635	-0.1168831168831168	0.2314744079449961	0.1920550038197097	0.3228418640183346	-0.279144385026738	-0.0997708174178762	-0.1083269671504965	0.0811306340718105	-0.0175706646294881	0.4102368220015279	0.255003819709702	0.1547746371275783	0.0120702826585179	0.0114591291061879	-0.014209320091673	0.0802139037433155
-0.0346829640947288	0.2522536287242169	-0.0453781512605042	0.1825821237585943	-0.0661573720397249	-0.0569900687547746	-0.0304048892284186	0.3103132161955691	0.1190221543162719	0.0294881588999236	-0.0242933537051184	0.0557677616501145	0.1141329258976317	-0.3093964858670741	-0.0961038961038961	0.0093200916730328	0.1187165775401069	-0.0759358288770053	-0.1908326967150496	-0.0820473644003055	-0.066768525592055	0.0270435446906035	-0.0627960275019098	0.0304048892284186	0.1841100076394194	-0.1236058059587471	0.2055003819709702	1.0	-0.120550038197097	0.3136745607333843	-0.0325439266615737	0.0612681436210848	-0.0310160427807486	0.1037433155080213	-0.0209320091673032	-0.1954163483575248	0.0077922077922077	0.2085561497326203	0.2067226890756302	0.1694423223834988	-0.0750190985485103	0.1929717341482047	-0.0582123758594346	-0.279144385026738	0.1602750190985485	0.0200152788388082	0.0643239113827349	0.0487394957983193	-0.2653934300993124	-0.0102368220015278
0.386096256684492	0.3671504965622613	0.0178762414056531	0.1618029029793735	0.0441558441558441	-0.0258212375859434	-0.1092436974789916	-0.1822765469824293	0.1810542398777692	-0.2684491978609625	0.1141329258976317	0.3185637891520244	-0.2042780748663101	0.5003819709702063	0.1556913674560733	0.0796027501909854	0.0371275783040488	-0.1291061879297173	0.0044308632543926	0.4362108479755539	0.3567608861726509	0.3145912910618793	-0.014209320091673	0.0921313980137509	0.441711229946524	-0.0475171886936592	-0.0206264323911382	-0.120550038197097	1.0	0.281588999236058	-0.0004583651642475	0.2308632543926661	0.2779220779220779	0.0181818181818181	0.0041252864782276	-0.0004583651642475	-0.1721925133689839	0.1938884644766997	-0.0979373567608861	0.2968678380443086	0.3500381970970206	0.3274255156608098	0.2195569136745607	-0.0065699006875477	0.2116119174942704	0.0609625668449197	-0.1098548510313216	0.2223071046600458	-0.3503437738731856	0.0539343009931245
-0.2733384262796027	-0.0090145148968678	-0.2733384262796027	0.3692895339954163	0.2330022918258212	-0.3561497326203208	0.1859434682964094	0.1828877005347593	0.121772345301757	-0.1043544690603514	0.0270435446906035	0.1052711993888464	0.1874713521772345	-0.042016806722689	-0.0178762414056531	0.3579831932773109	-0.0084033613445378	0.1324675324675324	0.1810542398777692	-0.0545454545454545	-0.0878533231474407	-0.1957219251336898	0.3130634071810542	0.0368220015278838	0.2953399541634836	-0.1844155844155844	-0.3017570664629488	0.3136745607333843	0.281588999236058	1.0	0.1058823529411764	0.3320091673032849	-0.1016042780748663	-0.1984721161191749	0.0472116119174942	-0.2611153552330023	-0.2357524828113063	0.0481283422459893	0.2360580595874713	0.4276546982429335	0.2198624904507257	0.0114591291061879	0.2042780748663101	-0.2779220779220779	0.1627196333078686	0.094881588999236	0.2974789915966386	-0.042322383498854	-0.0389610389610389	0.2504201680672269
0.1679144385026738	-0.2333078686019862	-0.2045836516424751	0.0316271963330786	-0.0860198624904507	-0.1407181054239877	0.3292589763177998	0.0637127578304048	0.1804430863254392	0.0352941176470588	-0.120550038197097	0.467990832696715	-0.0829640947288006	0.0059587471352177	-0.0285714285714285	0.2788388082505729	0.2424751718869366	0.0997708174178762	0.4716577540106952	-0.1773873185637891	-0.1627196333078686	-0.1801375095492742	0.3042016806722689	-0.0487394957983193	0.3836516424751718	-0.0279602750190985	-0.0566844919786096	-0.0325439266615737	-0.0004583651642475	0.1058823529411764	1.0	0.1526355996944232	-0.1260504201680672	0.3824293353705118	0.307257448433919	0.0022918258212375	-0.068601986249045	-0.2235294117647059	0.307868601986249	0.4279602750190985	0.2412528647822765	0.1584415584415584	0.1025210084033613	-0.0203208556149732	-0.3191749427043545	0.2366692131398013	-0.1590527119938884	-0.4808250572956455	0.5462184873949579	0.3711229946524064
0.0692131398013751	-0.2345301757066463	-0.3430099312452254	0.1446906035141329	0.1691367456073338	-0.0909090909090909	0.2055003819709702	-0.1425515660809778	0.1453017570664629	-0.1410236822001528	-0.0239877769289534	0.387012987012987	-0.1349121466768525	0.1718869365928189	-0.0621848739495798	0.1587471352177234	-0.0279602750190985	0.1324675324675324	0.148357524828113	-0.0270435446906035	-0.387318563789152	-0.1129106187929717	0.5486631016042781	0.1804430863254392	0.2152788388082505	0.0820473644003055	-0.1572192513368984	0.0612681436210848	0.2308632543926661	0.3320091673032849	0.1526355996944232	1.0	0.0129870129870129	0.0041252864782276	0.1064935064935064	-0.1575248281130634	0.0084033613445378	-0.3277310924369748	0.4603514132925898	0.4634071810542399	0.3139801375095493	-0.093353705118411	0.0597402597402597	-0.2378915202444614	0.1177998472116119	0.3772345301757066	0.121161191749427	-0.200916730328495	0.1245225362872421	0.1932773109243697
0.1572192513368984	0.280977845683728	-0.0013750954927425	0.1627196333078686	0.1553857906799083	-0.1281894576012223	0.0389610389610389	-0.2287242169595111	-0.0084033613445378	0.0352941176470588	0.4499618029029794	0.279755538579068	-0.0129870129870129	0.2161955691367456	0.0508785332314744	0.1495798319327731	-0.3897631779984721	-0.3845683728036669	-0.387012987012987	0.4722689075630252	0.4502673796791444	0.4377387318563789	-0.4548510313216196	0.3317035905271199	-0.0224598930481283	-0.147135217723453	0.4976317799847211	-0.0310160427807486	0.2779220779220779	-0.1016042780748663	-0.1260504201680672	0.0129870129870129	1.0	0.0099312452253628	-0.0380443086325439	0.2681436210847975	0.067379679144385	0.173720397249809	-0.3540106951871657	-0.0297937356760886	0.0212375859434682	0.2904507257448434	0.3653170359052712	0.4380443086325439	0.2229182582123758	0.3179526355996944	0.1520244461420932	0.2690603514132926	-0.3032849503437739	0.279755538579068
0.2409472880061115	0.2326967150496562	0.1352177234530175	-0.1416348357524828	-0.0713521772345301	-0.0270435446906035	0.3035905271199389	0.2962566844919786	0.2595874713521772	0.199694423223835	-0.0582123758594346	0.4438502673796791	-0.3093964858670741	0.0973262032085561	-0.0001527883880825	0.0710466004583651	0.0826585179526356	-0.1859434682964094	0.0631016042780748	0.2299465240641711	-0.0499618029029793	0.20122230710466	0.0438502673796791	0.2195569136745607	0.2690603514132926	0.1618029029793735	0.0282658517952635	0.1037433155080213	0.0181818181818181	-0.1984721161191749	0.3824293353705118	0.0041252864782276	0.0099312452253628	1.0	0.0389610389610389	0.2131398013750955	-0.0502673796791443	0.1584415584415584	-0.0374331550802139	0.3237585943468296	0.2828113063407181	0.3533995416348358	-0.1550802139037433	-0.0823529411764705	-0.2375859434682964	0.3533995416348358	0.1633307868601986	-0.0469060351413292	0.2705882352941176	-0.1541634835752482
0.146524064171123	0.041100076394194	-0.1526355996944232	0.1382734912146677	-0.0756302521008403	-0.1352177234530175	-0.0585179526355996	-0.0835752482811306	0.2143621084797555	0.0847975553857906	0.2788388082505729	0.1052711993888464	-0.3546218487394958	0.3359816653934301	-0.2938120702826585	0.3286478227654698	0.0774637127578304	-0.3977081741787624	0.1376623376623376	0.0539343009931245	-0.0783804430863254	-0.0221543162719633	0.0493506493506493	0.0979373567608861	0.0982429335370511	-0.1373567608861726	-0.1168831168831168	-0.0209320091673032	0.0041252864782276	0.0472116119174942	0.307257448433919	0.1064935064935064	-0.0380443086325439	0.0389610389610389	1.0	-0.2742551566080978	-0.3106187929717341	-0.2773109243697479	0.1556913674560733	0.2522536287242169	0.3512605042016806	0.2409472880061115	0.1456073338426279	0.2632543926661573	-0.4047364400305577	0.2812834224598931	-0.2317799847211611	0.1443850267379679	0.3103132161955691	0.3592055003819709
0.1095492742551566	0.0514896867838044	0.3640947288006111	-0.1529411764705882	0.0832696715049656	0.4166539343009931	0.2501145912910619	-0.1257448433919022	-0.0857142857142857	0.5278838808250573	0.2354469060351413	0.1376623376623376	-0.0792971734148204	-0.1972498090145149	0.3372039724980901	-0.414514896867838	0.0783804430863254	0.2999236058059587	-0.1685255920550038	-0.0545454545454545	0.3558441558441558	-0.0233766233766233	0.1239113827349121	-0.2051948051948052	-0.1685255920550038	0.5019098548510313	0.2314744079449961	-0.1954163483575248	-0.0004583651642475	-0.2611153552330023	0.0022918258212375	-0.1575248281130634	0.2681436210847975	0.2131398013750955	-0.2742551566080978	1.0	0.5627196333078686	0.495187165775401	-0.1975553857906799	-0.2073338426279602	0.2186401833460657	-0.2293353705118411	0.0585179526355996	0.2223071046600458	-0.0343773873185637	0.0832696715049656	0.308174178762414	-0.2155844155844155	-0.1190221543162719	-0.1783040488922841
0.122077922077922	-0.1541634835752482	0.1364400305576776	-0.0964094728800611	0.1706646294881589	0.5847211611917494	0.0612681436210848	0.0062643239113827	-0.3057295645530939	0.5019098548510313	-0.0823529411764705	-0.066768525592055	-0.0481283422459893	-0.2180290297937356	0.5523300229182582	-0.4716577540106952	0.067379679144385	0.2846447669977082	-0.1226890756302521	-0.146218487394958	0.0444614209320091	-0.1566080977845683	0.1141329258976317	-0.2568372803666921	-0.147746371275783	0.3393430099312452	0.1920550038197097	0.0077922077922077	-0.1721925133689839	-0.2357524828113063	-0.068601986249045	0.0084033613445378	0.067379679144385	-0.0502673796791443	-0.3106187929717341	0.5627196333078686	1.0	0.3222307104660046	0.1489686783804431	-0.0884644766997708	-0.1642475171886936	-0.2067226890756302	0.0218487394957983	0.2116119174942704	0.0478227654698242	0.067379679144385	0.0744079449961803	-0.1504965622612681	-0.2849503437738732	-0.0077922077922077
0.254392666157372	0.4701298701298701	0.6895339954163484	-0.0851031321619557	-0.1052711993888464	0.3127578304048892	0.0377387318563789	0.040183346065699	0.0811306340718105	0.4832696715049656	0.2198624904507257	-0.0398777692895339	-0.0967150496562261	0.0212375859434682	0.3533995416348358	-0.2519480519480519	0.2488922841864018	0.1660809778456837	-0.3821237585943468	0.3258976317799847	0.3821237585943468	0.3283422459893048	-0.2443086325439266	-0.1150496562261268	0.095492742551566	0.1645530939648586	0.3228418640183346	0.2085561497326203	0.1938884644766997	0.0481283422459893	-0.2235294117647059	-0.3277310924369748	0.173720397249809	0.1584415584415584	-0.2773109243697479	0.495187165775401	0.3222307104660046	1.0	-0.4355996944232238	0.0102368220015278	0.1034377387318563	0.148357524828113	0.1847211611917494	0.1593582887700534	0.0606569900687547	-0.0869365928189457	0.1404125286478227	0.2427807486631016	-0.4362108479755539	-0.175859434682964
-0.2702826585179526	-0.4239877769289534	-0.2950343773873186	-0.0080977845683728	0.2241405653170359	0.0001527883880825	0.147440794499618	0.3051184110007639	0.1052711993888464	-0.2412528647822765	-0.174637127578304	0.1923605805958747	0.0352941176470588	-0.146524064171123	-0.1052711993888464	0.253781512605042	0.1257448433919022	0.1242169595110771	0.4316271963330786	-0.441405653170359	-0.4869365928189457	-0.3848739495798319	0.5526355996944232	-0.0102368220015278	0.1428571428571428	-0.0750190985485103	-0.279144385026738	0.2067226890756302	-0.0979373567608861	0.2360580595874713	0.307868601986249	0.4603514132925898	-0.3540106951871657	-0.0374331550802139	0.1556913674560733	-0.1975553857906799	0.1489686783804431	-0.4355996944232238	1.0	0.2684491978609625	0.0197097020626432	-0.2125286478227654	0.0001527883880825	-0.2302521008403361	0.1269671504965622	0.120855614973262	-0.1831932773109243	-0.2213903743315508	0.0585179526355996	0.1889992360580596
0.3460656990068755	0.200916730328495	-0.1373567608861726	0.1511077158135981	0.0731856378915202	-0.2354469060351413	0.3032849503437739	0.0930481283422459	0.5477463712757831	0.0462948815889992	0.227807486631016	0.4282658517952635	-0.094270435446906	0.4328495034377387	0.1627196333078686	0.3478991596638655	0.3112299465240641	0.0615737203972498	0.2870893812070282	0.3118411000763942	-0.120244461420932	0.1312452253628724	0.3387318563789152	0.2042780748663101	0.5651642475171887	-0.2400305576776165	-0.0997708174178762	0.1694423223834988	0.2968678380443086	0.4276546982429335	0.4279602750190985	0.4634071810542399	-0.0297937356760886	0.3237585943468296	0.2522536287242169	-0.2073338426279602	-0.0884644766997708	0.0102368220015278	0.2684491978609625	1.0	0.4236822001527884	0.4863254392666157	0.1352177234530175	-0.0545454545454545	-0.0521008403361344	0.4209320091673033	-0.0533231474407945	0.0704354469060351	0.1792207792207792	0.3509549274255156
0.227196333078686	0.3506493506493506	0.0734912146676852	-0.1315508021390374	-0.041405653170359	0.0276546982429335	0.0105423987776928	-0.1572192513368984	0.5358288770053476	0.1721925133689839	0.3732620320855615	0.2491978609625668	-0.4218487394957983	0.3402597402597402	-0.1957219251336898	0.0273491214667685	0.3216195569136745	0.0438502673796791	0.2641711229946524	0.3014514896867838	0.0551566080977845	0.0383498854087089	0.4496562261268144	-0.0860198624904507	0.2889228418640183	0.2253628724216959	-0.1083269671504965	-0.0750190985485103	0.3500381970970206	0.2198624904507257	0.2412528647822765	0.3139801375095493	0.0212375859434682	0.2828113063407181	0.3512605042016806	0.2186401833460657	-0.1642475171886936	0.1034377387318563	0.0197097020626432	0.4236822001527884	1.0	0.1914438502673796	-0.0603514132925897	-0.1019098548510313	-0.2042780748663101	0.2482811306340718	-0.0224598930481283	-0.0881588999236058	0.0591291061879297	-0.0796027501909854
0.385790679908327	0.5187165775401069	0.0976317799847211	-0.0627960275019098	-0.1935828877005347	-0.1902215431627196	0.0527119938884644	0.2507257448433919	0.4047364400305577	0.095492742551566	0.2174178762414056	0.3292589763177998	-0.0973262032085561	0.521466768525592	-0.0747135217723453	0.360733384262796	0.1181054239877769	-0.4725744843391902	0.1055767761650114	0.5003819709702063	0.2849503437738732	0.652253628724217	-0.387012987012987	0.2663101604278075	0.4056531703590527	-0.3191749427043545	0.0811306340718105	0.1929717341482047	0.3274255156608098	0.0114591291061879	0.1584415584415584	-0.093353705118411	0.2904507257448434	0.3533995416348358	0.2409472880061115	-0.2293353705118411	-0.2067226890756302	0.148357524828113	-0.2125286478227654	0.4863254392666157	0.1914438502673796	1.0	0.2033613445378151	0.1413292589763178	-0.0536287242169595	0.2424751718869366	-0.1660809778456837	0.5694423223834989	-0.1789152024446142	0.2165011459129106
0.2363636363636363	0.0979373567608861	0.1605805958747135	0.2213903743315508	0.1889992360580596	-0.4242933537051184	0.2763941940412528	-0.1394957983193277	-0.0050420168067226	0.2168067226890756	0.4582123758594347	0.388235294117647	-0.0025974025974025	0.1156608097784568	0.0982429335370511	0.3897631779984721	-0.0912146676852559	-0.2479755538579068	0.226279602750191	0.1544690603514132	0.3546218487394958	0.3155080213903743	-0.2880061115355233	0.2082505729564553	0.0093200916730328	-0.361038961038961	-0.0175706646294881	-0.0582123758594346	0.2195569136745607	0.2042780748663101	0.1025210084033613	0.0597402597402597	0.3653170359052712	-0.1550802139037433	0.1456073338426279	0.0585179526355996	0.0218487394957983	0.1847211611917494	0.0001527883880825	0.1352177234530175	-0.0603514132925897	0.2033613445378151	1.0	0.282200152788388	0.2495034377387318	0.146218487394958	0.0814362108479755	0.1877769289533995	-0.2892284186401833	0.6103896103896104
0.0713521772345301	0.1440794499618029	0.2708938120702827	-0.1025210084033613	0.1043544690603514	0.094881588999236	0.0111535523300229	-0.0881588999236058	-0.1061879297173414	0.2406417112299465	0.2409472880061115	-0.0643239113827349	0.0447669977081741	0.2583651642475172	0.173414820473644	-0.0236822001527883	-0.3167303284950343	-0.2965622612681436	-0.1871657754010695	0.2663101604278075	0.3903743315508021	0.2971734148204736	-0.3430099312452254	0.1721925133689839	-0.0841864018334606	-0.2730328495034377	0.4102368220015279	-0.279144385026738	-0.0065699006875477	-0.2779220779220779	-0.0203208556149732	-0.2378915202444614	0.4380443086325439	-0.0823529411764705	0.2632543926661573	0.2223071046600458	0.2116119174942704	0.1593582887700534	-0.2302521008403361	-0.0545454545454545	-0.1019098548510313	0.1413292589763178	0.282200152788388	1.0	-0.1330786860198625	0.1669977081741787	0.0203208556149732	0.2421695951107715	-0.0533231474407945	0.3686783804430863
-0.2256684491978609	0.173414820473644	-0.0808250572956455	0.0826585179526356	0.1987776928953399	-0.0178762414056531	-0.0563789152024446	-0.1422459893048128	-0.1080213903743315	-0.2485867074102368	-0.0025974025974025	0.0759358288770053	0.3289533995416348	-0.0203208556149732	-0.0029029793735676	0.1624140565317036	-0.1339954163483575	0.1025210084033613	0.0029029793735676	-0.0634071810542398	0.1016042780748663	0.1278838808250573	-0.1553857906799083	-0.0096256684491978	0.1954163483575248	-0.2681436210847975	0.255003819709702	0.1602750190985485	0.2116119174942704	0.1627196333078686	-0.3191749427043545	0.1177998472116119	0.2229182582123758	-0.2375859434682964	-0.4047364400305577	-0.0343773873185637	0.0478227654698242	0.0606569900687547	0.1269671504965622	-0.0521008403361344	-0.2042780748663101	-0.0536287242169595	0.2495034377387318	-0.1330786860198625	1.0	-0.1437738731856379	0.2971734148204736	0.2158899923605806	-0.2910618792971734	-0.0252100840336134
-0.0004583651642475	0.0080977845683728	-0.0426279602750191	0.0074866310160427	0.0242933537051184	0.0181818181818181	0.4087089381207028	0.1294117647058823	0.2617265087853323	0.0985485103132162	0.1428571428571428	0.1893048128342246	-0.3686783804430863	0.2733384262796027	0.1428571428571428	0.3289533995416348	-0.175859434682964	-0.1398013750954927	-0.0041252864782276	0.0967150496562261	-0.1168831168831168	-0.0160427807486631	0.2488922841864018	0.3115355233002291	0.1428571428571428	-0.0851031321619557	0.1547746371275783	0.0200152788388082	0.0609625668449197	0.094881588999236	0.2366692131398013	0.3772345301757066	0.3179526355996944	0.3533995416348358	0.2812834224598931	0.0832696715049656	0.067379679144385	-0.0869365928189457	0.120855614973262	0.4209320091673033	0.2482811306340718	0.2424751718869366	0.146218487394958	0.1669977081741787	-0.1437738731856379	1.0	0.1893048128342246	-0.0377387318563789	0.2864782276546982	0.2149732620320855
-0.3228418640183346	0.0212375859434682	0.0084033613445378	0.041711229946524	0.0768525592055003	-0.1352177234530175	0.3595110771581359	0.0475171886936592	-0.2785332314744079	0.2919786096256684	-0.0261268143621084	0.0719633307868602	0.229029793735676	-0.1767761650114591	0.0600458365164247	0.0132925897631779	-0.2745607333842628	0.0511841100076394	-0.0704354469060351	-0.2601986249045072	0.0805194805194805	-0.013598166539343	0.0025974025974025	0.0646294881588999	-0.0802139037433155	-0.0817417876241405	0.0120702826585179	0.0643239113827349	-0.1098548510313216	0.2974789915966386	-0.1590527119938884	0.121161191749427	0.1520244461420932	0.1633307868601986	-0.2317799847211611	0.308174178762414	0.0744079449961803	0.1404125286478227	-0.1831932773109243	-0.0533231474407945	-0.0224598930481283	-0.1660809778456837	0.0814362108479755	0.0203208556149732	0.2971734148204736	0.1893048128342246	1.0	-0.0823529411764705	0.0490450725744843	-0.1251336898395721
0.1404125286478227	0.4239877769289534	0.2030557677616501	0.0847975553857906	0.1177998472116119	0.0206264323911382	-0.2614209320091673	0.120550038197097	0.1281894576012223	0.0750190985485103	0.3090909090909091	-0.0059587471352177	0.0548510313216195	0.5000763941940413	-0.1083269671504965	0.2427807486631016	-0.0368220015278838	-0.4215431627196333	-0.1141329258976317	0.4300993124522536	0.2904507257448434	0.5425515660809779	-0.5486631016042781	0.2131398013750955	0.041405653170359	-0.2730328495034377	0.0114591291061879	0.0487394957983193	0.2223071046600458	-0.042322383498854	-0.4808250572956455	-0.200916730328495	0.2690603514132926	-0.0469060351413292	0.1443850267379679	-0.2155844155844155	-0.1504965622612681	0.2427807486631016	-0.2213903743315508	0.0704354469060351	-0.0881588999236058	0.5694423223834989	0.1877769289533995	0.2421695951107715	0.2158899923605806	-0.0377387318563789	-0.0823529411764705	1.0	-0.4371275783040489	0.0163483575248281
-0.1669977081741787	-0.3268143621084797	-0.2956455309396485	-0.0062643239113827	-0.0545454545454545	-0.0255156608097784	0.2180290297937356	-0.0255156608097784	0.0878533231474407	-0.0545454545454545	-0.2611153552330023	0.0304048892284186	-0.0896867838044308	-0.041100076394194	-0.0585179526355996	0.2177234530175706	0.0071810542398777	0.2094728800611153	0.1569136745607333	-0.2702826585179526	-0.3931245225362872	-0.4514896867838044	0.3530939648586707	0.0053475935828877	0.0579067990832696	0.1101604278074866	-0.014209320091673	-0.2653934300993124	-0.3503437738731856	-0.0389610389610389	0.5462184873949579	0.1245225362872421	-0.3032849503437739	0.2705882352941176	0.3103132161955691	-0.1190221543162719	-0.2849503437738732	-0.4362108479755539	0.0585179526355996	0.1792207792207792	0.0591291061879297	-0.1789152024446142	-0.2892284186401833	-0.0533231474407945	-0.2910618792971734	0.2864782276546982	0.0490450725744843	-0.4371275783040489	1.0	0.1226890756302521
0.0884644766997708	-0.1058823529411764	-0.1434682964094728	0.2611153552330023	0.2131398013750955	-0.3711229946524064	0.2718105423987776	0.0860198624904507	0.0814362108479755	0.0957983193277311	0.3839572192513369	0.3518716577540107	0.1135217723453017	0.2165011459129106	0.1171886936592818	0.5352177234530175	-0.2134453781512605	-0.360733384262796	0.1309396485867074	0.122077922077922	0.1416348357524828	0.0019862490450725	-0.0909090909090909	0.4172650878533231	0.1453017570664629	-0.3689839572192513	0.0802139037433155	-0.0102368220015278	0.0539343009931245	0.2504201680672269	0.3711229946524064	0.1932773109243697	0.279755538579068	-0.1541634835752482	0.3592055003819709	-0.1783040488922841	-0.0077922077922077	-0.175859434682964	0.1889992360580596	0.3509549274255156	-0.0796027501909854	0.2165011459129106	0.6103896103896104	0.3686783804430863	-0.0252100840336134	0.2149732620320855	-0.1251336898395721	0.0163483575248281	0.1226890756302521	1.0
0.2748663101604278	0.0582123758594346	0.1275783040488922	-0.0881588999236058	0.2155844155844155	-0.1000763941940412	0.3558441558441558	0.2198624904507257	0.1966386554621848	0.1456073338426279	0.0652406417112299	0.2730328495034377	-0.1572192513368984	0.1944996180290298	0.1260504201680672	0.0704354469060351	-0.0132925897631779	-0.0340718105423987	0.3365928189457601	0.0047364400305576	-0.1080213903743315	0.172803666921314	0.1767761650114591	0.0554621848739495	0.1954163483575248	0.2207792207792207	-0.0337662337662337	-0.0114591291061879	-0.0114591291061879	-0.1278838808250573	0.1779984721161192	0.1883880825057295	0.0065699006875477	0.3463712757830405	-0.2458365164247517	0.1871657754010695	0.2568372803666921	-0.0016806722689075	0.1181054239877769	0.2589763177998472	0.1673032849503437	0.2571428571428571	0.0979373567608861	-0.3084797555385791	0.0979373567608861	0.2837280366692131	0.0102368220015278	-0.0576012223071046	-0.0249045072574484	0.0542398777692895
-0.3038961038961039	0.2629488158899923	-0.0383498854087089	0.1324675324675324	0.0805194805194805	0.0796027501909854	-0.0750190985485103	-0.0050420168067226	0.2375859434682964	-0.1529411764705882	0.1596638655462184	-0.2513368983957219	0.1071046600458365	0.3017570664629488	0.0029029793735676	0.3445378151260504	-0.1938884644766997	-0.042322383498854	-0.1028265851795263	0.173414820473644	0.0288770053475935	0.0294881588999236	0.093353705118411	0.1544690603514132	0.3155080213903743	-0.174331550802139	-0.0001527883880825	0.0927425515660809	0.1630252100840336	0.4310160427807487	-0.3695951107715813	0.1526355996944232	0.0062643239113827	-0.2302521008403361	0.1278838808250573	-0.2595874713521772	-0.1193277310924369	0.0261268143621084	0.1789152024446142	0.2210847975553858	0.1443850267379679	0.1031321619556913	0.0524064171122994	-0.0178762414056531	0.4566844919786096	0.1660809778456837	0.1184110007639419	0.3799847211611917	-0.1144385026737968	0.0291825821237585
[truncated: 2 more columns]
