# Supplementary material for: Heterogeneous, temporally consistent, and plastic brain development after preterm birth
Source: Nat Commun. 2025 Sep 12;16:8269. doi: 10.1038/s41467-025-63967-1 (PMC12432136; doi:10.1038/s41467-025-63967-1)
Supplement: Supplementary file 6 — Source Data [file 41467_2025_63967_MOESM6_ESM.zip › source_data/supplementary_figures/source_FigS10b_later30.csv]

rois	infranormal_pt	supranormal_pt	infranormal_ft	supranormal_ft
centile_CT_bankssts	4.651162790697675	6.976744186046512	3.738317757009345	2.803738317757009
centile_CT_caudalanteriorcingulate	4.651162790697675	11.627906976744184	4.672897196261682	1.8691588785046729
centile_CT_caudalmiddlefrontal	0.0	4.651162790697675	7.476635514018691	4.672897196261682
centile_CT_cuneus	6.976744186046512	6.976744186046512	5.607476635514018	4.672897196261682
centile_CT_entorhinal	13.953488372093023	6.976744186046512	3.738317757009345	7.476635514018691
centile_CT_fusiform	4.651162790697675	4.651162790697675	5.607476635514018	3.738317757009345
centile_CT_inferiorparietal	13.953488372093023	6.976744186046512	5.607476635514018	5.607476635514018
centile_CT_inferiortemporal	4.651162790697675	11.627906976744184	3.738317757009345	7.476635514018691
centile_CT_isthmuscingulate	4.651162790697675	6.976744186046512	2.803738317757009	3.738317757009345
centile_CT_lateraloccipital	2.3255813953488373	6.976744186046512	4.672897196261682	5.607476635514018
centile_CT_lateralorbitofrontal	6.976744186046512	9.30232558139535	5.607476635514018	4.672897196261682
centile_CT_lingual	4.651162790697675	9.30232558139535	6.5420560747663545	4.672897196261682
centile_CT_medialorbitofrontal	4.651162790697675	18.6046511627907	3.738317757009345	6.5420560747663545
centile_CT_middletemporal	9.30232558139535	2.3255813953488373	2.803738317757009	5.607476635514018
centile_CT_parahippocampal	6.976744186046512	9.30232558139535	4.672897196261682	2.803738317757009
centile_CT_paracentral	2.3255813953488373	6.976744186046512	4.672897196261682	6.5420560747663545
centile_CT_parsopercularis	13.953488372093023	6.976744186046512	3.738317757009345	4.672897196261682
centile_CT_parsorbitalis	16.27906976744186	0.0	4.672897196261682	4.672897196261682
centile_CT_parstriangularis	9.30232558139535	6.976744186046512	4.672897196261682	4.672897196261682
centile_CT_pericalcarine	0.0	9.30232558139535	6.5420560747663545	4.672897196261682
centile_CT_postcentral	9.30232558139535	4.651162790697675	2.803738317757009	5.607476635514018
centile_CT_posteriorcingulate	2.3255813953488373	18.6046511627907	3.738317757009345	7.476635514018691
centile_CT_precentral	6.976744186046512	2.3255813953488373	5.607476635514018	3.738317757009345
centile_CT_precuneus	11.627906976744184	13.953488372093023	5.607476635514018	8.411214953271028
centile_CT_rostralanteriorcingulate	6.976744186046512	9.30232558139535	5.607476635514018	4.672897196261682
centile_CT_rostralmiddlefrontal	13.953488372093023	2.3255813953488373	3.738317757009345	4.672897196261682
centile_CT_superiorfrontal	0.0	11.627906976744184	4.672897196261682	5.607476635514018
centile_CT_superiorparietal	9.30232558139535	11.627906976744184	2.803738317757009	8.411214953271028
centile_CT_superiortemporal	9.30232558139535	9.30232558139535	6.5420560747663545	6.5420560747663545
centile_CT_supramarginal	9.30232558139535	11.627906976744184	4.672897196261682	5.607476635514018
centile_CT_frontalpole	4.651162790697675	6.976744186046512	4.672897196261682	5.607476635514018
centile_CT_temporalpole	4.651162790697675	0.0	4.672897196261682	2.803738317757009
centile_CT_transversetemporal	0.0	11.627906976744184	4.672897196261682	6.5420560747663545
centile_CT_insula	9.30232558139535	0.0	4.672897196261682	3.738317757009345
