# Supplementary material for: Heterogeneous, temporally consistent, and plastic brain development after preterm birth
Source: Nat Commun. 2025 Sep 12;16:8269. doi: 10.1038/s41467-025-63967-1 (PMC12432136; doi:10.1038/s41467-025-63967-1)
Supplement: Supplementary file 6 — Source Data [file 41467_2025_63967_MOESM6_ESM.zip › source_data/supplementary_figures/source_FigS7d_lower.csv]

1.0	-0.0979524598230287	0.1423425724579969	0.0115064209361194	0.1505794926193126	0.1587886089184487	0.3523619419623134	0.2324297029096133	0.0469708880468677	-0.0514856113145946	0.0851475149272841	-0.1014185105674219	0.0685924537024642	0.3175814032435097	0.1192766755825985	-0.0621346730550451	0.188674014103383	0.0879180155871863	0.1587886089184487	0.0891484988320418	0.262265264156481	-0.1014185105674219	0.0851475149272841	0.0338061701891406	0.0670201040894407	0.2811127713994909	0.002701469661577	0.3063306911406901	0.3490050304482666	0.2933274804817164	-0.1804387417792634	0.1139605764596379	-0.015466177866794	-0.0683763458757827
-0.0979524598230287	1.0	0.1666735101311298	0.0643623275989751	-0.158183685329386	0.0643623275989751	0.0482673460287631	0.0643623275989751	0.0914447593464973	0.1666735101311298	0.0643623275989751	0.3049971406652093	0.0982858450364341	0.0307563781768724	0.1350024723032623	-0.1349532675462382	0.0410877089618624	0.0307563781768724	0.1640201251715818	0.1242996956059018	-0.0764445461394487	0.3049971406652093	-0.0352954699736315	0.0304997140665209	-0.0046511627906976	0.0523339088890695	0.1242996956059018	0.0873684612713586	0.1609336285645035	0.0482673460287631	-0.1162790697674418	-0.1028145151440831	0.4418604651162791	0.0205629030288166
0.1423425724579969	0.1666735101311298	1.0	0.2402766014353245	0.0798069714744523	0.2402766014353245	0.2180396577458631	0.2402766014353245	0.1506773631959217	0.5377207062600321	0.1231874961673491	0.0895861718290582	0.0705693891705451	0.1074571310760872	-0.0103445200842349	0.0060983908993737	0.2103385750461111	0.1074571310760872	0.2402766014353245	0.1846991113641679	0.1732157734186108	-0.0179172343658116	0.2402766014353245	0.412096390413668	0.0355205841263063	0.2246666624125906	0.597050615805101	0.1623549415950073	0.1520883324256506	0.311904263770988	-0.0956323418785171	0.2053565480675821	0.2978264361359534	0.0603989847257594
0.0115064209361194	0.0643623275989751	0.2402766014353245	1.0	-0.0240906916687874	0.1102873030583874	0.2771231209663046	-0.0676552363299351	0.0487842409727465	0.4744548119712753	0.0213160333642261	0.1497603894072232	0.0438732173440023	0.1813693182134529	0.1650680203547522	0.1102873030583874	-0.0026201273072182	0.1813693182134529	0.1102873030583874	0.0815961485646863	0.1218700481777842	-0.0136145808552021	0.1992585727525486	0.3948228448008613	-0.1349532675462382	0.0952410553037825	0.0815961485646863	0.261856291253009	0.0968253708053251	0.0631513814534474	-0.0352954699736315	-0.1193263310209354	0.2636779227441885	0.1009684339407915
0.1505794926193126	-0.158183685329386	0.0798069714744523	-0.0240906916687874	1.0	0.1354063014487018	-0.0685920638287105	0.0556578048899571	0.0044619653415493	-0.0251446622453754	-0.0240906916687874	-0.1342362083887623	-0.0131084380175249	0.0356225909910393	-0.0493190161216114	-0.0240906916687874	0.1009865568204425	0.0356225909910393	-0.103839188227532	0.1316481865628645	-0.0131084380175249	0.0854230417019396	-0.0240906916687874	-0.0610164583585283	-0.158183685329386	0.1948975660891721	0.038031698340383	-0.0249693866796148	0.2323690505035721	0.059268870686944	-0.0688564277316151	0.3537806753664997	-0.158183685329386	0.0575922029666395
0.1587886089184487	0.0643623275989751	0.2402766014353245	0.1102873030583874	0.1354063014487018	1.0	0.2057992077953522	0.2882298424467099	0.0487842409727465	0.1231874961673491	0.2882298424467099	0.2314478745384359	-0.0341236134897795	0.1813693182134529	-0.0864642011382035	0.0213160333642261	0.1650680203547522	0.0426326285840387	0.1992585727525486	0.0815961485646863	0.277863709845348	-0.0136145808552021	0.1992585727525486	0.3131353596696486	-0.0352954699736315	0.2677531554766715	0.0815961485646863	0.1854483764800945	0.3217101029983382	0.2771231209663046	-0.1349532675462382	-0.0091789485400719	0.1640201251715818	0.1009684339407915
0.3523619419623134	0.0482673460287631	0.2180396577458631	0.2771231209663046	-0.0685920638287105	0.2057992077953522	1.0	0.2057992077953522	0.1045538771126616	0.1241750517207381	0.2057992077953522	0.0763990027656478	0.230565519449525	0.2230160927771681	0.2289466354556984	-0.0794964448884573	0.161732944312741	0.0005792625786419	0.2771231209663046	-0.013082327891503	0.230565519449525	0.0109141432522354	0.1344752946243998	0.4038233003327101	0.0482673460287631	0.2520993652869137	0.0706445706141164	0.5787083862736713	0.3129845229725032	0.4282310899344848	-0.1914049928726815	0.0073583138795612	0.208048905296393	0.095658080434296
0.2324297029096133	0.0643623275989751	0.2402766014353245	-0.0676552363299351	0.0556578048899571	0.2882298424467099	0.2057992077953522	1.0	-0.0467930474636548	0.1231874961673491	0.1102873030583874	-0.0136145808552021	0.1218700481777842	0.1813693182134529	0.0812239465237669	0.1102873030583874	0.0812239465237669	0.1120009733987458	0.1992585727525486	0.1860392187274849	0.1218700481777842	-0.0953020659864148	0.1102873030583874	0.2314478745384359	0.0643623275989751	0.0952410553037825	0.0815961485646863	0.261856291253009	0.3966716803960093	0.3484470341372571	-0.0352954699736315	0.1009684339407915	0.2636779227441885	-0.1193263310209354
0.0469708880468677	0.0914447593464973	0.1506773631959217	0.0487842409727465	0.0044619653415493	0.0487842409727465	0.1045538771126616	-0.0467930474636548	1.0	0.1506773631959217	0.0487842409727465	0.1023781393777982	0.0785512589838466	0.0846099646902042	0.0253320198552449	-0.0467930474636548	0.1154014237850047	0.0100910967061711	0.0487842409727465	-0.0035061829075721	-0.0052367505989231	0.0146254484825426	-0.0467930474636548	0.1023781393777982	0.0914447593464973	-0.0559823653369234	0.1086916701347363	-0.0145351980243445	0.2180950197925595	0.1045538771126616	-0.12266979912335	0.0098604753553934	0.0914447593464973	0.128186179620115
-0.0514856113145946	0.1666735101311298	0.5377207062600321	0.4744548119712753	-0.0251446622453754	0.1231874961673491	0.1241750517207381	0.1231874961673491	0.1506773631959217	1.0	0.0060983908993737	0.0895861718290582	0.1732157734186108	0.016166117064544	0.099997027480938	0.1231874961673491	-0.0103445200842349	-0.075124896946999	0.1231874961673491	0.1846991113641679	0.0705693891705451	0.0895861718290582	0.1231874961673491	0.3045929842187981	0.0355205841263063	0.1111508750883343	0.1846991113641679	0.1623549415950073	0.0534364411225258	0.1241750517207381	-0.0956323418785171	-0.0845585786160632	0.2978264361359534	0.2053565480675821
0.0851475149272841	0.0643623275989751	0.1231874961673491	0.0213160333642261	-0.0240906916687874	0.2882298424467099	0.2057992077953522	0.1102873030583874	0.0487842409727465	0.0060983908993737	1.0	-0.0136145808552021	0.1998668790115661	0.1813693182134529	-0.0864642011382035	0.1992585727525486	0.3327561680167227	0.0426326285840387	0.3772011121408711	-0.1272899917609107	0.1218700481777842	-0.0953020659864148	0.1102873030583874	0.2314478745384359	0.0643623275989751	0.2677531554766715	0.0815961485646863	0.1854483764800945	0.2467485256006672	0.0631513814534474	-0.1349532675462382	-0.0091789485400719	0.0643623275989751	0.1009684339407915
-0.1014185105674219	0.3049971406652093	0.0895861718290582	0.1497603894072232	-0.1342362083887623	0.2314478745384359	0.0763990027656478	-0.0136145808552021	0.1023781393777982	0.0895861718290582	-0.0136145808552021	1.0	0.0716114874039433	0.1804532634276536	-0.038490017945975	-0.0953020659864148	-0.1154700538379251	-0.1379936720329115	-0.0136145808552021	0.3356243110397689	0.0716114874039433	0.1	0.1497603894072232	0.025	-0.0609994281330418	-0.0263981838674227	0.0479463301485384	0.0584605422193667	0.1147078669352808	-0.054570716261177	-0.1524985703326046	0.0674199862463242	0.3049971406652093	-0.0337099931231621
0.0685924537024642	0.0982858450364341	0.0705693891705451	0.0438732173440023	-0.0131084380175249	-0.0341236134897795	0.230565519449525	0.1218700481777842	0.0785512589838466	0.1732157734186108	0.1998668790115661	0.0716114874039433	1.0	-0.0418081742971907	0.0137816371765787	0.277863709845348	-0.0597204277651744	-0.2242438439576596	0.0438732173440023	0.1201727806124077	-0.0256410256410256	0.0716114874039433	-0.1121204443235614	0.2148344622118298	0.1856510406243755	-0.047260330287723	0.2117329944123375	0.1632714089280252	0.1478592174270432	0.0429867917617758	0.0109206494484926	-0.0482804549585267	0.0982858450364341	-0.0482804549585267
0.3175814032435097	0.0307563781768724	0.1074571310760872	0.1813693182134529	0.0356225909910393	0.1813693182134529	0.2230160927771681	0.1813693182134529	0.0846099646902042	0.016166117064544	0.1813693182134529	0.1804532634276536	-0.0418081742971907	1.0	0.0061285141303589	0.1120009733987458	0.0714993315208544	0.1887323943661971	0.25073766302816	0.0534392666583389	0.2622512751369239	-0.1379936720329115	0.25073766302816	0.1804532634276536	-0.1246442694536408	0.2255722902405255	-0.0279919968210346	0.241394994012727	0.4553869964445224	0.3342345078764313	-0.1246442694536408	-0.0930353147053867	0.2638573496226424	-0.0071565626696451
0.1192766755825985	0.1350024723032623	-0.0103445200842349	0.1650680203547522	-0.0493190161216114	-0.0864642011382035	0.2289466354556984	0.0812239465237669	0.0253320198552449	0.099997027480938	-0.0864642011382035	-0.038490017945975	0.0137816371765787	0.0061285141303589	1.0	0.0812239465237669	-0.0271604938271604	0.0061285141303589	0.0812239465237669	0.0584394117489281	0.0872837021183318	0.038490017945975	0.0812239465237669	-0.038490017945975	0.0410877089618624	0.0660443271018862	-0.1384091330895666	0.2182642899580213	-0.0088302157137669	0.2289466354556984	0.0410877089618624	-0.0259499648053841	0.1350024723032623	0.2854496128592251
-0.0621346730550451	-0.1349532675462382	0.0060983908993737	0.1102873030583874	-0.0240906916687874	0.0213160333642261	-0.0794964448884573	0.1102873030583874	-0.0467930474636548	0.1231874961673491	0.1992585727525486	-0.0953020659864148	0.277863709845348	0.1120009733987458	0.0812239465237669	1.0	-0.0864642011382035	-0.0267357162306683	0.1102873030583874	-0.0228469215981121	0.1218700481777842	-0.0953020659864148	0.0213160333642261	0.1497603894072232	-0.0352954699736315	0.0089850052173379	-0.1272899917609107	-0.0437753678386489	-0.0530977839900169	-0.0081725317175049	0.0643623275989751	-0.0091789485400719	-0.1349532675462382	0.1009684339407915
0.188674014103383	0.0410877089618624	0.2103385750461111	-0.0026201273072182	0.1009865568204425	0.1650680203547522	0.161732944312741	0.0812239465237669	0.1154014237850047	-0.0103445200842349	0.3327561680167227	-0.1154700538379251	-0.0597204277651744	0.0714993315208544	-0.0271604938271604	-0.0864642011382035	1.0	0.0714993315208544	0.5004443156786932	-0.0399848606703192	0.0872837021183318	-0.038490017945975	0.0812239465237669	0.1924500897298752	0.1350024723032623	0.5537562810850463	0.2552879565874228	0.1462595757450658	0.3443784128369114	0.0945192531697837	-0.1467418177209373	0.0778498944161523	0.2289172356446621	-0.0259499648053841
0.0879180155871863	0.0307563781768724	0.1074571310760872	0.1813693182134529	0.0356225909910393	0.0426326285840387	0.0005792625786419	0.1120009733987458	0.0100910967061711	-0.075124896946999	0.0426326285840387	-0.1379936720329115	-0.2242438439576596	0.1887323943661971	0.0061285141303589	-0.0267357162306683	0.0714993315208544	1.0	0.3201060078428671	0.0534392666583389	0.0798156054764551	-0.0743042849407985	0.25073766302816	0.0530744892434275	-0.2023445932688975	0.1583209242060831	-0.0279919968210346	0.0031027634191867	-0.0121761228995861	0.111797677677905	0.0307563781768724	0.0787221893660964	0.108456701992129	0.0787221893660964
0.1587886089184487	0.1640201251715818	0.2402766014353245	0.1102873030583874	-0.103839188227532	0.1992585727525486	0.2771231209663046	0.1992585727525486	0.0487842409727465	0.1231874961673491	0.3772011121408711	-0.0136145808552021	0.0438732173440023	0.25073766302816	0.0812239465237669	0.1102873030583874	0.5004443156786932	0.3201060078428671	1.0	-0.0228469215981121	0.0438732173440023	-0.0136145808552021	0.1992585727525486	0.2314478745384359	0.0643623275989751	0.5265213057360051	0.0815961485646863	0.1854483764800945	0.1717869482029961	0.2057992077953522	-0.1349532675462382	-0.0091789485400719	0.2636779227441885	0.1009684339407915
0.0891484988320418	0.1242996956059018	0.1846991113641679	0.0815961485646863	0.1316481865628645	0.0815961485646863	-0.013082327891503	0.1860392187274849	-0.0035061829075721	0.1846991113641679	-0.1272899917609107	0.3356243110397689	0.1201727806124077	0.0534392666583389	0.0584394117489281	-0.0228469215981121	-0.0399848606703192	0.0534392666583389	-0.0228469215981121	1.0	0.1201727806124077	0.0479463301485384	0.2904822888902835	0.0479463301485384	0.0073117468003471	0.0696132821466099	0.0191570881226053	-0.0700742114478081	0.0989967826568446	0.1543714691197358	0.0073117468003471	0.161627045958809	0.2412876444114566	-0.0969762275752853
0.262265264156481	-0.0764445461394487	0.1732157734186108	0.1218700481777842	-0.0131084380175249	0.277863709845348	0.230565519449525	0.1218700481777842	-0.0052367505989231	0.0705693891705451	0.1218700481777842	0.0716114874039433	-0.0256410256410256	0.2622512751369239	0.0872837021183318	0.1218700481777842	0.0872837021183318	0.0798156054764551	0.0438732173440023	0.1201727806124077	1.0	-0.2148344622118298	0.277863709845348	0.2148344622118298	-0.1638097417273901	0.1795892550933475	-0.0629476469874517	0.2302545510523433	0.2792896329177484	0.2930917620121082	-0.0764445461394487	-0.1448413648755802	0.0109206494484926	0.0482804549585267
-0.1014185105674219	0.3049971406652093	-0.0179172343658116	-0.0136145808552021	0.0854230417019396	-0.0136145808552021	0.0109141432522354	-0.0953020659864148	0.0146254484825426	0.0895861718290582	-0.0953020659864148	0.1	0.0716114874039433	-0.1379936720329115	0.038490017945975	-0.0953020659864148	-0.038490017945975	-0.0743042849407985	-0.0136145808552021	0.0479463301485384	-0.2148344622118298	1.0	-0.0953020659864148	-0.05	0.2134979984656465	-0.1055927354696909	0.0479463301485384	-0.0818447591071134	-0.0229415733870561	0.0109141432522354	0.0304997140665209	0.1685499656158105	0.1219988562660837	-0.0337099931231621
0.0851475149272841	-0.0352954699736315	0.2402766014353245	0.1992585727525486	-0.0240906916687874	0.1992585727525486	0.1344752946243998	0.1102873030583874	-0.0467930474636548	0.1231874961673491	0.1102873030583874	0.1497603894072232	-0.1121204443235614	0.25073766302816	0.0812239465237669	0.0213160333642261	0.0812239465237669	0.25073766302816	0.1992585727525486	0.2904822888902835	0.277863709845348	-0.0953020659864148	1.0	0.3131353596696486	-0.1349532675462382	0.2677531554766715	0.0815961485646863	0.0326325469342655	0.0968253708053251	0.2057992077953522	-0.1349532675462382	-0.0091789485400719	0.1640201251715818	0.1009684339407915
0.0338061701891406	0.0304997140665209	0.412096390413668	0.3948228448008613	-0.0610164583585283	0.3131353596696486	0.4038233003327101	0.2314478745384359	0.1023781393777982	0.3045929842187981	0.2314478745384359	0.025	0.2148344622118298	0.1804532634276536	-0.038490017945975	0.1497603894072232	0.1924500897298752	0.0530744892434275	0.2314478745384359	0.0479463301485384	0.2148344622118298	-0.05	0.3131353596696486	1.0	0.1219988562660837	0.2111854709393818	0.3356243110397689	0.2689184942090871	0.1835325870964494	0.2728535813058851	-0.1524985703326046	-0.0337099931231621	0.2134979984656465	-0.0337099931231621
0.0670201040894407	-0.0046511627906976	0.0355205841263063	-0.1349532675462382	-0.158183685329386	-0.0352954699736315	0.0482673460287631	0.0643623275989751	0.0914447593464973	0.0355205841263063	0.0643623275989751	-0.0609994281330418	0.1856510406243755	-0.1246442694536408	0.0410877089618624	-0.0352954699736315	0.1350024723032623	-0.2023445932688975	0.0643623275989751	0.0073117468003471	-0.1638097417273901	0.2134979984656465	-0.1349532675462382	0.1219988562660837	1.0	0.1489503560688902	0.0073117468003471	-0.0838024016276297	-0.0909624857103715	-0.1115142132388666	-0.0046511627906976	0.0205629030288166	-0.0046511627906976	-0.1028145151440831
0.2811127713994909	0.0523339088890695	0.2246666624125906	0.0952410553037825	0.1948975660891721	0.2677531554766715	0.2520993652869137	0.0952410553037825	-0.0559823653369234	0.1111508750883343	0.2677531554766715	-0.0263981838674227	-0.047260330287723	0.2255722902405255	0.0660443271018862	0.0089850052173379	0.5537562810850463	0.1583209242060831	0.5265213057360051	0.0696132821466099	0.1795892550933475	-0.1055927354696909	0.2677531554766715	0.2111854709393818	0.1489503560688902	1.0	0.0696132821466099	0.1651279792470798	0.2240778728174079	0.1829521108082173	-0.1408989854705718	0.0889882596634789	0.1489503560688902	-0.0177976519326957
0.002701469661577	0.1242996956059018	0.597050615805101	0.0815961485646863	0.038031698340383	0.0815961485646863	0.0706445706141164	0.0815961485646863	0.1086916701347363	0.1846991113641679	0.0815961485646863	0.0479463301485384	0.2117329944123375	-0.0279919968210346	-0.1384091330895666	-0.1272899917609107	0.2552879565874228	-0.0279919968210346	0.0815961485646863	0.0191570881226053	-0.0629476469874517	0.0479463301485384	0.0815961485646863	0.3356243110397689	0.0073117468003471	0.0696132821466099	1.0	0.1093157698585807	0.186993922796262	0.1543714691197358	-0.1096762020052075	0.2909286827258562	0.3582755932170113	-0.0969762275752853
0.3063306911406901	0.0873684612713586	0.1623549415950073	0.261856291253009	-0.0249693866796148	0.1854483764800945	0.5787083862736713	0.261856291253009	-0.0145351980243445	0.1623549415950073	0.1854483764800945	0.0584605422193667	0.1632714089280252	0.241394994012727	0.2182642899580213	-0.0437753678386489	0.1462595757450658	0.0031027634191867	0.1854483764800945	-0.0700742114478081	0.2302545510523433	-0.0818447591071134	0.0326325469342655	0.2689184942090871	-0.0838024016276297	0.1651279792470798	0.1093157698585807	1.0	0.3889412776760826	0.3336984410376296	-0.1693878330771238	-0.055179725333353	0.258539324170347	0.1340079043810003
0.3490050304482666	0.1609336285645035	0.1520883324256506	0.0968253708053251	0.2323690505035721	0.3217101029983382	0.3129845229725032	0.3966716803960093	0.2180950197925595	0.0534364411225258	0.2467485256006672	0.1147078669352808	0.1478592174270432	0.4553869964445224	-0.0088302157137669	-0.0530977839900169	0.3443784128369114	-0.0121761228995861	0.1717869482029961	0.0989967826568446	0.2792896329177484	-0.0229415733870561	0.0968253708053251	0.1835325870964494	-0.0909624857103715	0.2240778728174079	0.186993922796262	0.3889412776760826	1.0	0.4331705797939444	-0.1749278571353299	-0.0618688224889746	0.4128297428393785	-0.0618688224889746
0.2933274804817164	0.0482673460287631	0.311904263770988	0.0631513814534474	0.059268870686944	0.2771231209663046	0.4282310899344848	0.3484470341372571	0.1045538771126616	0.1241750517207381	0.0631513814534474	-0.054570716261177	0.0429867917617758	0.3342345078764313	0.2289466354556984	-0.0081725317175049	0.0945192531697837	0.111797677677905	0.2057992077953522	0.1543714691197358	0.2930917620121082	0.0109141432522354	0.2057992077953522	0.2728535813058851	-0.1115142132388666	0.1829521108082173	0.1543714691197358	0.3336984410376296	0.4331705797939444	1.0	-0.1115142132388666	-0.0809414526751735	0.2879396849302079	0.095658080434296
-0.1804387417792634	-0.1162790697674418	-0.0956323418785171	-0.0352954699736315	-0.0688564277316151	-0.1349532675462382	-0.1914049928726815	-0.0352954699736315	-0.12266979912335	-0.0956323418785171	-0.1349532675462382	-0.1524985703326046	0.0109206494484926	-0.1246442694536408	0.0410877089618624	0.0643623275989751	-0.1467418177209373	0.0307563781768724	-0.1349532675462382	0.0073117468003471	-0.0764445461394487	0.0304997140665209	-0.1349532675462382	-0.1524985703326046	-0.0046511627906976	-0.1408989854705718	-0.1096762020052075	-0.1693878330771238	-0.1749278571353299	-0.1115142132388666	1.0	-0.1028145151440831	-0.0046511627906976	0.0205629030288166
0.1139605764596379	-0.1028145151440831	0.2053565480675821	-0.1193263310209354	0.3537806753664997	-0.0091789485400719	0.0073583138795612	0.1009684339407915	0.0098604753553934	-0.0845585786160632	-0.0091789485400719	0.0674199862463242	-0.0482804549585267	-0.0930353147053867	-0.0259499648053841	-0.0091789485400719	0.0778498944161523	0.0787221893660964	-0.0091789485400719	0.161627045958809	-0.1448413648755802	0.1685499656158105	-0.0091789485400719	-0.0337099931231621	0.0205629030288166	0.0889882596634789	0.2909286827258562	-0.055179725333353	-0.0618688224889746	-0.0809414526751735	-0.1028145151440831	1.0	-0.1028145151440831	-0.0909090909090909
-0.015466177866794	0.4418604651162791	0.2978264361359534	0.2636779227441885	-0.158183685329386	0.1640201251715818	0.208048905296393	0.2636779227441885	0.0914447593464973	0.2978264361359534	0.0643623275989751	0.3049971406652093	0.0982858450364341	0.2638573496226424	0.1350024723032623	-0.1349532675462382	0.2289172356446621	0.108456701992129	0.2636779227441885	0.2412876444114566	0.0109206494484926	0.1219988562660837	0.1640201251715818	0.2134979984656465	-0.0046511627906976	0.1489503560688902	0.3582755932170113	0.258539324170347	0.4128297428393785	0.2879396849302079	-0.0046511627906976	-0.1028145151440831	1.0	-0.1028145151440831
-0.0683763458757827	0.0205629030288166	0.0603989847257594	0.1009684339407915	0.0575922029666395	0.1009684339407915	0.095658080434296	-0.1193263310209354	0.128186179620115	0.2053565480675821	0.1009684339407915	-0.0337099931231621	-0.0482804549585267	-0.0071565626696451	0.2854496128592251	0.1009684339407915	-0.0259499648053841	0.0787221893660964	0.1009684339407915	-0.0969762275752853	0.0482804549585267	-0.0337099931231621	0.1009684339407915	-0.0337099931231621	-0.1028145151440831	-0.0177976519326957	-0.0969762275752853	0.1340079043810003	-0.0618688224889746	0.095658080434296	0.0205629030288166	-0.0909090909090909	-0.1028145151440831	1.0
