# Supplementary material for: Heterogeneous, temporally consistent, and plastic brain development after preterm birth
Source: Nat Commun. 2025 Sep 12;16:8269. doi: 10.1038/s41467-025-63967-1 (PMC12432136; doi:10.1038/s41467-025-63967-1)
Supplement: Supplementary file 6 — Source Data [file 41467_2025_63967_MOESM6_ESM.zip › source_data/supplementary_figures/source_FigS1c_bls26_ct.csv]

mean_rho
0.0118124241244554
0.0233465602830026
0.0048420857612669
-0.0319471203606276
0.0095072108457956
0.0203034553095864
0.0398762585860624
0.0158331748924737
0.0425743952437679
0.0442361859498183
0.0527207552341092
0.0049168771290135
0.0223409701457432
-0.0095685831247289
0.0057600899628697
-0.0103284616785983
0.0435475433757302
-0.0199301154414053
0.0168992447674986
0.0744562942168178
0.0031151220550123
0.0084196799158698
0.0354853978871236
0.0560550283418134
0.0401432581846699
-8.699897524033488e-05
0.0056789508878267
-0.0045639177029358
0.0106184505460958
0.0547366480700824
0.0546050309630684
0.0054094108380809
0.0221629251564139
0.0378300953224137
0.0395110630514921
0.0892678818188038
-0.0078598043143718
-0.0041434598326679
-0.0156841314738653
0.0179589451706769
0.0511992722391039
0.0286741642032453
0.0307698574458156
0.0425069724501501
-0.0041881534645777
0.0262607619210513
-0.0261083995415303
0.0069136962753748
0.0495529240387838
0.0086488196479501
0.0717018828639484
0.0043301344777085
0.0170740862090646
-0.0123051849037757
0.0096265596671118
-0.0215433092808577
0.0256367589617918
0.0124959303692515
0.0012134099812763
0.0696382041250133
0.0871712164076092
0.0139678633126875
0.038353255697103
0.0200488191817441
0.0429446150987227
0.0062281209485685
0.0790806541238329
0.0478323017870083
0.0868671818565385
0.0330872034859389
0.0192271152556083
0.0091665256500101
0.0160381066527284
0.0172586614618155
-0.007864854569262
0.0342713559365805
-0.0728208303821578
0.0267224037534861
