# Supplementary material for: Heterogeneous, temporally consistent, and plastic brain development after preterm birth
Source: Nat Commun. 2025 Sep 12;16:8269. doi: 10.1038/s41467-025-63967-1 (PMC12432136; doi:10.1038/s41467-025-63967-1)
Supplement: Supplementary file 6 — Source Data [file 41467_2025_63967_MOESM6_ESM.zip › source_data/supplementary_figures/source_FigS1d_bls26_ct.csv]

PC1_CT	IQ
-1.5194327142605903	71.0
-1.7792006130210567	72.0
-1.8871812732165552	73.0
-2.067815048694603	73.0
-0.6939868149104192	76.0
-0.1414835583670335	78.0
-0.9425619207278968	78.0
0.3635770265384664	80.0
-1.345695602617396	80.0
-0.6710375429842214	81.0
-1.9808099940083408	81.0
-0.5446597318513142	83.0
0.8447173327790981	84.0
0.6329472659107096	84.0
-0.9387597846995857	84.0
0.9009436411298808	85.0
0.0452710702024751	85.0
0.227308311006608	87.0
0.3267939888939424	87.0
-0.9231344400583984	87.0
1.5421592346326147	88.0
-0.738082615641082	88.0
0.1555618676825222	88.0
0.4517257837077088	90.0
-0.7018391119084233	90.0
-0.5108959191866065	90.0
0.9646046265295304	91.0
-1.063877303794439	92.0
-0.3439559329353509	92.0
1.3842093144546943	92.0
1.6646280212839946	93.0
1.1513925798904583	93.0
-0.9189981049877608	93.0
-0.1120142830889614	93.0
0.5450171476751633	93.0
-1.8886767943910303	94.0
-0.9575156978152464	94.0
-0.2263080617288794	95.0
-0.992394971263939	95.0
0.3862674085192435	95.0
-0.9202425012605914	95.0
1.5528993720224886	95.0
1.1776272774291312	95.0
-1.073084001246905	95.0
1.3808738004095864	96.0
-1.4423744703455377	97.0
-1.7674286709244986	97.0
-1.234219146399539	99.0
-0.048233022721171	99.0
-0.4042423014668727	99.0
-0.6014816410406615	100.0
0.4360610135881155	100.0
-0.93679695855322	100.0
0.4734764197243839	100.0
0.5798146909240286	100.0
0.4840863333866582	100.0
-0.8908013193104536	101.0
0.6135152815810654	101.0
-0.8468520592380733	102.0
-1.074112750443429	102.0
-0.5063745341413398	103.0
-1.362521370053175	105.0
1.202365887652506	106.0
-0.5860011051904935	106.0
1.196132185237726	107.0
-0.1135105835095085	108.0
-1.6691089783113178	109.0
-0.3434729750408754	110.0
-1.4993651976357083	113.0
0.1742659021079633	115.0
-1.3182692670699778	115.0
0.3606471683265093	116.0
1.739508643440386	117.0
0.5578289671637928	121.0
1.726622950644416	122.0
0.4666733743979083	125.0
-0.7300473495198783	131.0
