# Supplementary material for: Heterogeneous, temporally consistent, and plastic brain development after preterm birth
Source: Nat Commun. 2025 Sep 12;16:8269. doi: 10.1038/s41467-025-63967-1 (PMC12432136; doi:10.1038/s41467-025-63967-1)
Supplement: Supplementary file 6 — Source Data [file 41467_2025_63967_MOESM6_ESM.zip › source_data/supplementary_figures/source_FigS5a_upper.csv]

0.647336265633065	0.96641219348674	0.103784024304271	0.114171254580175	0.511861888669305	0.426861065553813	0.221109417983606	0.217051681502661	0.297426161689605	0.130373536318402	0.959695154575553	0.0159211270585482	0.983639013166467	0.447548733848728	0.861079848635597	0.977282927031295	0.0850077556241213	0.88199954727781	0.37862579224255	0.404338763228361	0.293938013983894	0.704235034523156	0.267879580647963	0.593904885996185	0.853906575492716	0.0959919666104316	0.806952138156242	0.170026813516249	0.626968926851154	0.183778867131937	0.432043746003753	0.452362151530583	0.36207233950418	0.448637730268287
0.152932456709642	0.593814906017079	0.66806039483786	0.567074130530649	0.640151465902747	0.207021973661923	0.156144659432388	0.291457918101397	0.386458133297053	0.132698069862033	0.278225331786974	0.505363729799675	0.40453398170167	0.158509552674756	0.771437662081153	0.270888596093685	0.29626305532914	0.192649075476495	0.314593250980206	0.222736041533395	0.513958582070569	0.517511870742669	0.324572003125584	0.421430061517231	0.590743710625281	0.137005166589196	0.563454486389768	0.185450760514806	0.228660491377434	0.366010638437394	0.392272330915127	0.509595086781961	0.418023646133967	0.180455248080182
0.21456865678771	0.64312307861752	0.492046578031563	0.361540886818316	0.499143624806644	0.341885182070829	0.129532116688229	0.309226824464452	0.634765068275855	0.157857717546082	0.345357318858809	0.549715281895778	0.790308318631135	0.24867814570394	0.934644274671848	0.333746383720855	0.442398713040271	0.164225326636086	0.564101897360576	0.0909809084566292	0.320860416002064	0.443568518570121	0.365013014542631	0.32150442570986	0.569715847598734	0.135569955291596	0.585147407696938	0.214023126292388	0.458773391922865	0.342174216269667	0.633560866815653	0.568336986743988	0.228056927905496	0.565241763466701
0.49023446239721	0.519576820022933	0.201183911460758	0.554267654735677	0.55696973535541	0.10148704084989	0.226095483185838	0.379605283126281	0.133621958677786	0.181273278862869	0.71643411263089	0.0855738334510787	0.747284064015517	0.0645893128261949	0.856441275588982	0.251993031662739	0.198030037401291	0.428468859084932	0.411747958255706	0.564483133236351	0.104165947440474	0.0306171596236198	0.126805765287131	0.398926082460951	0.898666975511046	0.0596534348758049	0.0733756267151029	0.100420470550106	0.453367932092515	0.211331842258569	0.309848430334852	0.722001188298378	0.491536049425816	0.709387295782054
0.675226674732049	0.421364960569363	0.129785031879708	0.292087363087393	0.885961432005576	0.376566427891486	0.20279903472108	0.114774961862809	0.135069733976152	0.179561694931193	0.0742461721346331	0.245081894663646	0.0822650614018332	0.477589965398932	0.0514246677859724	0.158342602334373	0.702536443181524	0.13749030237741	0.472135967052725	0.141620736467394	0.077721497783374	0.0027253413046653	0.0561816693449749	0.200609333766466	0.0169013165938443	0.145093091447513	0.0464905389067221	0.102587166743061	0.226751907707783	0.272787051055769	0.36118177086199	0.123876027405704	0.395328723669152	0.545818317527448
0.401229980133556	0.434866210543804	0.148416594073229	0.426667569987055	0.157932641261071	0.176927551585854	0.192682016182718	0.188054614628509	0.154679188416966	0.205645780426232	0.367943135589441	0.652504355431286	0.12539323364186	0.22664972738756	0.305113265723949	0.1779282054312	0.426236083500254	0.29428380328654	0.347891387403518	0.312672802316288	0.131999207006223	0.0279196387401959	0.0304056716813611	0.0836843848495198	0.0016619340579357	0.195315191411085	0.07826034320738	0.299679998120501	0.284467090136877	0.112722652250331	0.511552089525338	0.12288924247337	0.329331507907878	0.231548736126426
0.0636479461616553	0.320328533904072	0.156869459179146	0.252188659988306	0.0084289679442539	0.0395541496277074	0.102513248108824	0.0587611950574847	0.0092612251889841	0.177836075148747	0.281628033842534	0.12661562265752	0.118354819504398	0.229719997653478	0.270304526654201	0.0336133964634751	0.0227399487854072	0.0432624500851241	0.131254139862341	0.440877505389017	0.0475710577816463	0.0072154649426654	0.0265581281799197	0.155128640918964	0.0120691745593967	0.0433262804021486	0.0526432928643042	0.106441591902758	0.136325673483757	0.0875218032847737	0.347775671822789	0.0913041535669835	0.039251120889887	0.0882505785834374
0.982458880975721	0.83324941695815	0.995564098712204	0.999999100416211	0.989532110374584	0.999660154565253	0.999996391449615	0.999925878926241	0.892362523913964	0.99999570695194	0.999997937988107	0.999585301551338	0.999953279879394	0.999999939138882	0.858708777962554	0.999838257335469	0.99999921399156	0.99999999703443	0.998937241538966	0.990579163621458	0.99996921020327	0.93935558215532	0.999448013168393	0.993040740668072	0.708562545470784	0.99804154778943	0.999932370220594	0.999995019386433	0.999987419139418	0.999999977131741	0.999999999999114	0.999999999016929	0.999804767403372	0.923700894291424
0.624090328822951	0.952242903670991	0.959030475840293	0.755371297697489	0.982399966634282	0.507120159902433	0.691330835382659	0.813378442677174	0.792904690555927	0.467593468648154	0.839997098594716	0.916175371424879	0.778942419863768	0.928902551647261	0.371344943645947	0.963512090788627	0.703096352715089	0.984060154139177	0.763237754756085	0.893251985289765	0.797926157692043	0.578701271951982	0.61520805206059	0.933647656583934	0.667527233193178	0.578963264727564	0.856495412915508	0.66181563095442	0.939280018322085	0.866821125754422	0.850095258195635	0.985164036664831	0.74492619872823	0.897843445700907
0.048337519742952	0.908169373183971	0.293845253283537	0.905605698239535	0.962423462181619	0.924527312007971	0.666663094818603	0.99628261796826	0.336438908725681	0.902553947987383	0.172165906123086	0.918026248290264	0.891630076855077	0.901584430547588	0.999775880602524	0.874171380985173	0.938657531313101	0.276515688102204	0.309779138563633	0.847899711483822	0.826655570434709	0.881682355856795	0.861103027100153	0.848785145192962	0.823290582151908	0.399119751263331	0.302996408250102	0.56626003911682	0.934092115463754	0.961192460869251	0.43577040637728	0.980467566511261	0.752927088030004	0.701383201328184
0.165995517929556	0.943248685884513	0.153071077003687	0.662682712575991	0.899857120248833	0.91466917314483	0.430535361923148	0.987985284327319	0.272289836479321	0.82797841827832	0.418268148710117	0.698143054017078	0.275604882037176	0.887772479783194	0.842571886496575	0.94637380773801	0.979350994155319	0.571195217000107	0.151550117460712	0.932182988785175	0.858504873191112	0.863272389803651	0.920071860052277	0.757649933995789	0.707533596937024	0.199100568104734	0.140837052001967	0.330401384047956	0.933994669232113	0.45722499907602	0.308900653480121	0.866664028657059	0.670758608702726	0.652998709614797
0.999934148772462	0.481068593751799	0.728778018675838	0.907083089607212	0.094735627965356	0.534963746458507	0.790816133564616	0.712148826369665	0.419317738045113	0.658608192833188	0.933899369793039	0.988199694309769	0.294257275952928	0.74059722930861	0.297901526766112	0.423759853565192	0.979283595999318	0.875759488792809	0.987000805206684	0.413442385013801	0.8809400443099	0.679462989523558	0.334606511675864	0.86190700329685	0.49974298519085	0.972076500967289	0.6432426449239	0.950399957609309	0.948319051371697	0.838886195247262	0.821185981500026	0.624015975837512	0.239642138211541	0.287780282479432
0.355378482206424	0.79405602552449	0.821618664902104	0.486144993689447	0.843377101730932	0.495923244398734	0.360508896993528	0.750839732061877	0.10668782672803	0.609594484709018	0.341378287279834	0.802708987099031	0.0996688725516095	0.679746825119486	0.611228382194314	0.967114205161742	0.907315559923912	0.0853000345713623	0.243847406872868	0.940737566930123	0.863759953963745	0.313719631192919	0.981001709977129	0.345552330506061	0.488586646657644	0.124569243354826	0.32240656725594	0.401481019915567	0.782188201130719	0.667600914190281	0.151050564816144	0.182817854572787	0.508017776025963	0.613574827026404
0.496672252646739	0.82996748376792	0.155242389411822	0.408619559413169	0.742529885240372	0.742841931966312	0.421024376027835	0.824710310443558	0.287131553758222	0.59164973200178	0.811461113408889	0.344666873566838	0.19588519103135	0.706151704859411	0.53637457091677	0.781816263734475	0.502186300937501	0.640978453578868	0.602608314222951	0.969536650774369	0.542322548692607	0.229502969561662	0.896669818226901	0.0687077523552261	0.384477972039628	0.245344600897698	0.607912544426708	0.0933415092592075	0.585540950465965	0.705216896162185	0.542460236332875	0.793919830601284	0.779612481689828	0.131103225442063
0.334115900605918	0.767461400579961	0.355072331478122	0.513760379021575	0.731651363589579	0.737394409963257	0.215524878659072	0.777683169061389	0.263164779159438	0.596593799950014	0.474046126197587	0.831710923441521	0.25499230592894	0.754363295090402	0.153185685768821	0.782611842923638	0.625170283254762	0.653175296860062	0.142182076510069	0.967133864929293	0.633861922165998	0.407821064680127	0.894877665760664	0.333846325771442	0.969949559798781	0.220378078970248	0.323508514671724	0.173054319783915	0.968021369908952	0.844544381349342	0.334080581185956	0.806767981392906	0.895701659972973	0.297769527777032
0.436853375045799	0.537860987562414	0.494461331612338	0.993413958250761	0.0500791592083465	0.854851249189562	0.920445876425468	0.673747140997099	0.770015721065557	0.792421897005752	0.877171879692756	0.98065141418465	0.926182107378719	0.560933235093757	0.128431444608805	0.693454013007508	0.951616972619188	0.984412392112083	0.995538273584634	0.893504778914274	0.954937433922401	0.673921298252592	0.890109667894382	0.98526891480786	0.598248706924702	0.999233634948339	0.954825402283017	0.938409080916649	0.782204253440765	0.925586212255445	0.748411713749943	0.858100780895708	0.31955742999252	0.603316451634744
0.327990588819293	0.127313048126593	0.28386309174866	0.0499951294978927	0.0334955455934001	0.1165018484248	0.161758136701385	0.0060975513064366	0.163689859307348	0.0677627911536003	0.15663374393693	0.573530768534896	0.126333904568614	0.0317552430001794	0.255470053243751	0.0246890871371124	0.689765727416105	0.108002778590229	0.525856513997978	0.0339927927019806	0.150692775212349	0.0359905093223351	0.123155288137362	0.0935207398000075	0.0041809463099367	0.0951088254816489	0.0490957689151273	0.220588654032866	0.289810643234516	0.230438041890311	0.318197438587487	0.306527425478843	0.0508051261690503	0.0245652192620305
0.179301357202269	0.63933550403166	0.78206323020627	0.627763700914511	0.531006140542222	0.883123296979288	0.699070373311309	0.73004095893172	0.418976138134863	0.737548046023779	0.531123608057672	0.357591403885269	0.0565498929745329	0.730212215423552	0.545246082937602	0.539352687800989	0.394659007488968	0.413677156340622	0.5381607132243	0.697037916980676	0.648168511143655	0.483065596712435	0.674253716627209	0.743987709440955	0.0856072070119547	0.403501062820341	0.537855064493737	0.830900858503616	0.254534117587094	0.526910807048919	0.437972533657853	0.814863758678857	0.151385510498142	0.371631835362324
0.150444197954676	0.992611021899988	0.119712535564794	0.326988245018592	0.205600358545579	0.442231456814516	0.112454916888403	0.409417484283822	0.701765414114148	0.159960569368562	0.772135321075202	0.40849310419395	0.897281423812902	0.400996945220154	0.31673283000048	0.662303614749727	0.43088048608101	0.746233013464149	0.561183889222858	0.285341109511019	0.530587533767287	0.655868094868992	0.584551096887129	0.290708683358458	0.51059233358048	0.305310494793496	0.635100701868808	0.176858216100124	0.764676944540032	0.41695330231955	0.67163941817749	0.977064080325838	0.853842621064956	0.724770996533654
0.61937935295018	0.121508207439221	0.179577255517326	0.558494656598146	0.747756730234955	0.319982336280692	0.312467076599142	0.319691563720639	0.176667499563953	0.0785936843585652	0.450841871391547	0.328975675885572	0.136966086752085	0.61136126437893	0.341881317889398	0.0889411499385395	0.0581809386310752	0.544975132834051	0.28686598762126	0.3627489716345	0.0864037415654598	0.267017510422802	0.035926119670793	0.340864765931608	5.48752688461195e-05	0.203643892983514	0.136377262812017	0.30123252643683	0.47773251913511	0.191487935724299	0.734363012576791	0.286043413631657	0.108527559831461	0.432007988048598
0.608525999064996	0.194405925440219	0.584046323005491	0.413937865008508	0.777788879094789	0.116866218294008	0.237189134924906	0.0811359617031994	0.109860666927755	0.0838346212816712	0.400524723699413	0.852029118901691	0.563701343945424	0.167804593222592	0.0567592894130813	0.47262619166163	0.452505399802772	0.194713016265457	0.269850700385673	0.357718890921612	0.507053288488913	0.374887227249053	0.295682332021038	0.25694437451586	0.401762931185884	0.188484867307669	0.484839177093905	0.321910147353993	0.423588832727584	0.282744710862972	0.732700362794383	0.0580554573017661	0.428753510984859	0.584186267776166
0.0105224744840738	0.842352578864672	0.297778418770599	0.336636605716575	0.295672609974443	0.0477395859386389	0.234050745654843	0.346051578951395	0.231830588042189	0.19653316681483	0.350714992692729	0.190893091684705	0.737864012165788	0.148379724084633	0.110871204985103	0.0824835199086686	0.0785685188425368	0.546369213083934	0.424652808964251	0.285696298498422	0.120528998252741	0.281829713273683	0.0395297238714445	0.158192951833802	0.183699024025665	0.39972482993022	0.119099544684659	0.346812888660238	0.331570514781792	0.173435681322723	0.542152721210107	0.569411171866147	0.222506061575329	0.162980397281097
0.30762693782929	0.932507607810929	0.375693147841713	0.673198172394118	0.700357917723058	0.57570043834901	0.514158375324312	0.893387359246702	0.468401358481153	0.741138499361692	0.835141552828193	0.99694176902944	0.863840231093662	0.785136478249228	0.912147551324604	0.963505030790636	0.675442706403832	0.927719850542464	0.468188277688312	0.673972559130876	0.829779088931677	0.804435620897132	0.783731836759154	0.966270434189958	0.884192875716838	0.471955479838822	0.882863596261215	0.838213856896757	0.717254139251897	0.677020681084531	0.632759986419501	0.983508884072031	0.908291230016354	0.862721632494158
0.0743032358883545	0.225598672872905	0.0516434252114095	0.590639175328138	0.993893570033874	0.25954566488452	0.101624630779577	0.0939297178979716	0.364855132397315	0.221552637348503	0.61525043859934	0.479034337144595	0.326068935738952	0.272831299909696	0.502794477350461	0.342107601196232	0.147443089742733	0.282310333061308	0.301475408099525	0.505587104924408	0.202812813032843	0.223727940103443	0.129371529625724	0.268146046882711	0.103764132713292	0.0211253406504418	0.0884281039200934	0.0266895704261788	0.387031650150779	0.190942171504687	0.469553591680634	0.511996534015897	0.389687483040505	0.318516842784356
0.693964880756388	0.964364509322086	0.793161165806999	0.559044101503823	0.723134307370782	0.805280594931475	0.347835099734556	0.684398330477884	0.889361729983743	0.493176968278067	0.897073924281177	0.989377689071097	0.932801133406733	0.943183958025468	0.967994339794682	0.660270986692356	0.99935030193507	0.98626246776988	0.956917569155002	0.755562000808182	0.495591113436147	0.390235163890598	0.684942643846428	0.810535459444067	0.586419042688812	0.861206454552043	0.905860811420071	0.468670844264341	0.886753312795851	0.470982404696266	0.337194584399958	0.877757306939262	0.820789304417064	0.983848164456396
0.553302531537888	0.868650652714163	0.742333036124963	0.77915591419683	0.484321218710742	0.655089358421443	0.327681098851065	0.672750531368659	0.694174827243537	0.53511800489798	0.844846851857276	0.791604967412145	0.896789908901495	0.457814962761052	0.794056932097066	0.442599017415408	0.644740469683101	0.402506738810052	0.817231801815238	0.21029584028211	0.547539414017283	0.71199824819028	0.31323681228881	0.730794726582177	0.698049962058914	0.180110688367326	0.643222190479562	0.441232208379522	0.51080498171789	0.488158187460386	0.63825608700794	0.964200966971525	0.654255005589425	0.635795807901402
0.952824029844687	0.255385848502087	0.721605366784087	0.522263012834975	0.114691985459196	0.252556445038331	0.4771489545275	0.340286369132783	0.330613170502375	0.540819277356413	0.483285351332035	0.859592759477376	0.295734834854731	0.728662777263097	0.0437047213992033	0.11160360043549	0.885899152827734	0.973842810414456	0.963296031523335	0.73532039240404	0.872478555982831	0.0609889721915315	0.533984349854911	0.859269839209587	0.0453547054946232	0.490267447989829	0.413961770631083	0.799682072108012	0.511292041894055	0.462883432909195	0.381803880783711	0.157772662591887	0.0753779088215833	0.359209101271008
0.642025624598744	0.141499026296042	0.349037321468134	0.0989339334738556	0.951756957473082	0.0101543013042829	0.278345916640397	0.147472849984057	0.363409379062684	0.0979551079245279	0.0784625338673628	0.137914235577763	0.0465525964147831	0.17758227336522	0.35984169097567	0.0953565576672656	0.0530017496479296	0.601562001498731	0.162893929635176	0.406449195431865	0.295803579768232	0.124544318993543	0.121684474519719	0.125521987610858	0.478282010841177	0.186454711232719	0.204334040621857	0.21767534286762	0.153924025963321	0.13595186323027	0.643342788869381	0.108353992008819	0.0564863253885048	0.18442480147146
0.822900122300723	0.753130533012226	0.486289728015524	0.601949552284426	0.42983331667808	0.954735513168766	0.399924859988094	0.915471286600502	0.974636796270173	0.327224803302213	0.916844663580005	0.387041021085527	0.82023451387725	0.556672233194568	0.746566284613783	0.936915632428973	0.907388791113034	0.97721495016419	0.725094806136191	0.50850686601794	0.531914265580462	0.739124537007606	0.658553599912513	0.581243329939874	0.526319494778657	0.586313405162489	0.750340046569263	0.801504854143591	0.856968107598221	0.541632468123774	0.871188905328582	0.994113386571704	0.806654357266637	0.615920171280552
0.407668690550805	0.701557209042768	0.18901529261819	0.159746127588287	0.807537427894448	0.0889961209304823	0.131460670527874	0.294452047931792	0.229454012774325	0.329827225832043	0.6388556789074	0.05166328355396	0.290663487409698	0.692260764144192	0.298689903759112	0.190384067235063	0.515106538523806	0.957356070315592	0.916213893786812	0.186281898904071	0.498908104560952	0.468614291094663	0.379370024930312	0.0808139500357805	0.630125558342503	0.560163993514179	0.327681982533713	0.0833883247020816	0.767474634479811	0.377061630336409	0.635029970813005	0.724385142894978	0.35763826207953	0.914991546998419
0.662976958034575	0.645721755555547	0.175326637053281	0.708822726771274	0.920794302573865	0.660597167037166	0.235850980040211	0.832599056829628	0.224675896378658	0.554838621992883	0.474008327119288	0.562860247980523	0.72923453847435	0.791743096921203	0.837728328914869	0.444911886208127	0.572999982578671	0.565981330506054	0.58653488046617	0.145856627924427	0.183542394028477	0.135008668504013	0.343632790279597	0.528329162296976	0.350360160225838	0.286877623812621	0.317699309278034	0.468895691879038	0.917740357682849	0.427948835926811	0.466836930305642	0.946838852059844	0.647741029329887	0.974651880575135
0.920397402497763	0.949418762314151	0.788521691463245	0.457570682018387	0.181458679486541	0.586925694640024	0.622337287333874	0.861423639820022	0.756137740650128	0.700166149647024	0.651573230043386	0.963097854034713	0.409126255046343	0.381722637213918	0.394328647569	0.729029730770779	0.97109042131928	0.922984879988212	0.855440471384649	0.686318882772902	0.924846318496907	0.620992202172953	0.945896708348585	0.902732489950678	0.379857506615329	0.774723943311676	0.791464197080767	0.66577975451923	0.910163077299236	0.775711760361828	0.334323782151066	0.898429613037202	0.925966998505424	0.581290990701741
0.227079449910047	0.800913363314696	0.649861793788851	0.53640075658187	0.529086105142207	0.610685138324591	0.651677792775446	0.58634380252134	0.375066113765658	0.34706197645182	0.930757500748502	0.368385601803557	0.965815606061004	0.35795132295143	0.848864236542602	0.951588543040208	0.919327869610281	0.664420782648627	0.400857544735065	0.923803723038402	0.84861973434187	0.565157375508744	0.757642788587432	0.89299913035461	0.82906948496775	0.362085377775418	0.689947286314451	0.651062277133352	0.853743995618008	0.618807739593946	0.26592941735574	0.848713123049322	0.759340256104267	0.587943901275605
0.028373541531694	0.368242988693023	0.100870560250466	0.511996641367785	0.964371378704412	0.0437133114895944	0.265987295822211	0.0523199103806004	0.199817655071006	0.362257609400641	0.220302628194339	0.311622545544058	0.129699237631716	0.331368414428427	0.552780257254597	0.0345090044526803	0.291268123920497	0.374356866129453	0.371401959022517	0.21856301120002	0.126709561208235	0.0719893308671964	0.101830750260159	0.242332219567288	0.585455679008108	0.345626365290395	0.0513066118919637	0.463276086100011	0.301188147106362	0.329815297431635	0.3295570468767	0.164479030456453	0.430660853496981	0.101359202945392
0.627310184059185	0.199914090972966	0.101189187399052	0.491013713926412	0.956787213598528	0.375264501321313	0.107088505800825	0.15224057155415	0.357420454257787	0.26781111040391	0.167468463634846	0.608724771862223	0.0145346282505507	0.312251651962538	0.311485261326465	0.426539362381153	0.110820533836176	0.170706645087975	0.531095485588396	0.115005311342476	0.171835808574428	0.152170621732125	0.0953568738447073	0.215774708848854	0.351229282482027	0.118806421228287	0.208155235316933	0.16705320133109	0.518205532539172	0.230733809617855	0.771695184094092	0.781816875241046	0.0826843194780981	0.465816394820565
0.10948411374649	0.509824709483767	0.257377751259165	0.502707197562824	0.644990012411897	0.270022226892349	0.133044234882859	0.211641444489895	0.178671778678503	0.296765942920968	0.279725835824749	0.438894936893998	0.0951009320980048	0.431478889733791	0.327037978967438	0.242005234066517	0.312372818169286	0.142552773675733	0.233512280198954	0.239398226516173	0.361584998790614	0.346416125232812	0.162980117352211	0.222629491289787	0.0475802423769467	0.23774988506211	0.124851648118723	0.427265517189956	0.405141189789879	0.301499618959321	0.406360018796467	0.519519876475226	0.642655389221871	0.694819564917304
0.493521017691473	0.819899664964637	0.52186846699245	0.380821175296151	0.589795512759289	0.526863981263658	0.422198077284202	0.41645655991025	0.43197651336063	0.287806899822764	0.723932267810051	0.0903898184436039	0.810841938490589	0.336892894369983	0.5159250497226	0.879634439287211	0.494005097987885	0.607038338390465	0.64317353982199	0.263770569485329	0.727144512121834	0.902198054789341	0.346154526721883	0.594993945874616	0.693990254741245	0.464668551012737	0.702132714737197	0.115880905418111	0.620118116485866	0.552506635158417	0.772884116583184	0.99694974721936	0.971795379475105	0.870125643434242
0.324895981329748	0.496970589010908	0.260151514028469	0.730447961322151	0.691398534845909	0.382487318958143	0.273383023937317	0.721366477150846	0.560309472368182	0.211111394078806	0.738821558794618	0.433431536014272	0.353389178136244	0.44895860575572	0.911312911711516	0.728477367642484	0.283617841355308	0.408481158252601	0.917308786329201	0.646767628757953	0.631385111260801	0.935317808896189	0.509976613652168	0.507738468849579	0.436456746389986	0.173706356695489	0.282636247346655	0.317940426258445	0.923798665268942	0.422140830150031	0.474840655187521	0.866790092899716	0.766690970861918	0.95646659045409
0.38216681202598	0.180018499417336	0.0907822435439539	0.79439669398546	0.208875774472516	0.0466526898010613	0.145866606520756	0.21978270722135	0.0556153753575456	0.219231727210885	0.21460640983414	0.536275033676009	0.310539301665949	0.348039331433869	0.231807859512745	0.275300665554296	0.313805667735513	0.0669504766442321	0.191243095631784	0.096323601147289	0.0825947267408659	0.0466769320964952	0.058537896670541	0.108526855093402	0.139297582679801	0.0531830703326744	0.0186100712616446	0.0227843113417894	0.411059047165442	0.24973960701625	0.0908470933650048	0.336345778904536	0.318224378405377	0.0729117751061733
0.100242722661732	0.752493198063057	0.110156834135222	0.208064814698867	0.967718366016868	0.20324693780295	0.032758949885386	0.13113503703152	0.204292252704549	0.194276934459474	0.686015385058528	0.42066655625385	0.705180999948105	0.167239987245447	0.420962239253834	0.470437699317715	0.510778188662603	0.385544975293971	0.217308401843239	0.310414289412914	0.165922876334126	0.419233907866375	0.140393177657179	0.0409840664152602	0.467952840782115	0.0063385146684361	0.029225442522809	0.0899214124954859	0.753161540947723	0.086792595109142	0.366393721483048	0.442226050994452	0.508948734212266	0.588026311997925
0.185447339403538	0.716960265049222	0.248804741638137	0.405228276837842	0.848857124753296	0.329757917260824	0.21013799082794	0.453180236348127	0.941494278462443	0.219851206592673	0.835684469987095	0.51149690998759	0.551352350391356	0.466405929910882	0.973819917895045	0.645897156738961	0.797880670648807	0.750409997234465	0.571485877374675	0.741938170320814	0.48841803870009	0.928223819358345	0.294396279869071	0.59237288413887	0.604618129905654	0.230952929724687	0.590996390408864	0.310462548789491	0.728892952254817	0.523473358856747	0.674362892781961	0.974421856300377	0.460765613212591	0.855826373759934
0.154937175780408	0.938908437332104	0.222226554907171	0.779794571697133	0.209319086023826	0.818335705068984	0.300875950755638	0.587018473992068	0.678817020899646	0.685844598701164	0.290602709291003	0.424567783176344	0.0415333785252637	0.432400775346693	0.933978076113858	0.8605595929907	0.203060520759113	0.0443142334046378	0.461102331713003	0.994057164068378	0.817353912115741	0.522550327953513	0.642928979710064	0.274815113982333	0.682473754671903	0.0882892096665693	0.598712293859721	0.596565917217574	0.767605070118878	0.142912666983731	0.298074734154261	0.557792848389996	0.967304592139317	0.732891011989204
0.0340933249747624	0.643605540215333	0.0465457612132311	0.282202374219805	0.642655928096837	0.554057156202092	0.191665147531822	0.197727555710453	0.512095439509279	0.237163409184148	0.287211915973585	0.406792399683079	0.740267111395039	0.314292937039116	0.639198378330218	0.410710561562186	0.276736119942981	0.215667067714222	0.583460617123596	0.586138476977097	0.455385521198353	0.70569045551484	0.443881745033153	0.259605282864587	0.269867213764969	0.0722348413946507	0.23221114845664	0.15520456001906	0.481421452656792	0.0543802079332324	0.250247446552028	0.32530002267046	0.638666457048612	0.251598886410146
0.344842708432718	0.283538738963584	0.406611335090283	0.627784306637166	0.995864718558023	0.434202063580054	0.259874940564238	0.312938484565156	0.429622719977046	0.405311926740385	0.468647841516541	0.85407973879289	0.583020355297496	0.416819320772308	0.920099813470092	0.654086920372798	0.698714681828376	0.750137563084695	0.450862884630421	0.487197405844897	0.46954971244064	0.26573180824751	0.351792369621084	0.827620105409826	0.498164944798696	0.396081567369607	0.794268142859936	0.525293929802991	0.75403426194598	0.27421988532163	0.613189783955246	0.814792583988375	0.700470238779138	0.767648089490351
0.792633113357544	0.882179086932839	0.175769705199483	0.26396453669898	0.881498000350433	0.39198647165752	0.167033329719856	0.258787199637157	0.66293434078009	0.2092384577121	0.286969307775079	0.508479976239331	0.689757175149322	0.246719636435496	0.837219749062641	0.486094220571538	0.446875621818266	0.724265367530007	0.52031062661563	0.497544882335317	0.275646181849252	0.523978070646409	0.181638348525316	0.637814332612181	0.821339690203822	0.324313406510669	0.177485703345452	0.336173115866115	0.537216833915012	0.459312323494479	0.428016166074017	0.518812338675857	0.602289808878353	0.437985638523183
0.703282893215203	0.505578261520464	0.44796829324425	0.253376017012619	0.791836131368953	0.124362941226374	0.457128237854119	0.325682171858882	0.318197713145813	0.147244165658847	0.740455529754118	0.365461429988904	0.95603458249004	0.211327329765361	0.275692574654864	0.36634764218558	0.136139721186432	0.611166151652817	0.814165720034914	0.162048593482281	0.281264020705742	0.52046407107426	0.0591368049196667	0.351073821605984	0.432497359542376	0.533094210469244	0.466591281927735	0.20490246610317	0.581378881992249	0.349174901553689	0.720674241500807	0.720768530073076	0.711232559299063	0.879043342319003
0.156931879055981	0.379121318762442	0.220048906790142	0.187418448083946	0.899119564848334	0.643473653544988	0.254681674261299	0.208237848653481	0.411307197097184	0.200250552014091	0.287254907171386	0.491519707743712	0.47788368686739	0.231833177389305	0.380462740824224	0.110705167018529	0.199044438838688	0.737705140366425	0.270344547736471	0.361262642946638	0.257323147676568	0.217427045370154	0.0486334753730885	0.157474546496642	0.234945899778144	0.134855152758399	0.154959505039317	0.290786235502507	0.273929067623615	0.259703942219156	0.519553316814583	0.455401907709013	0.476623359162838	0.616390434943106
0.383254150089557	0.622995818578741	0.0669584381512114	0.31558828266527	0.955048442760556	0.118597505866707	0.0967596509129443	0.153726739779165	0.385289940615174	0.201741412294412	0.545820645446249	0.669895561396613	0.17179744514367	0.0936147665394715	0.675840314328608	0.252286605923105	0.471256350364241	0.602931428697209	0.101393629508448	0.331761100469708	0.20195071070623	0.311087422010738	0.152697803028522	0.267677657226702	0.0573572820467504	0.0724089060119786	0.0730122350763896	0.20685624764407	0.661129935178919	0.131244669241056	0.075732325048324	0.344784512272633	0.236502295157491	0.502666967541728
0.78463353958563	0.659004175399103	0.518920242240552	0.497208176513347	0.317249392679638	0.721531449723311	0.620778030296677	0.957848866190292	0.853749572242844	0.895482125116201	0.671200341319325	0.997115293207841	0.953293998393542	0.969020427910673	0.0732573309721543	0.740042429977329	0.90377268575547	0.442825853521763	0.930929339819822	0.992658871717592	0.806964784790762	0.657357409289135	0.878821828068279	0.466764360236976	0.723267053228186	0.963730288689941	0.996002101943167	0.720181357889583	0.936054738775742	0.864443888741669	0.831562284368594	0.58510706182497	0.897841463007038	0.476897578805596
0.115089233109364	0.986950658657501	0.135536432055368	0.366477202594287	0.196793690787395	0.0045494234619399	0.1385512256497	0.206249331699589	0.276611290368132	0.262017041240724	0.360265049162956	0.194190818798135	0.167900847565022	0.0474485589674874	0.0631023746850917	0.654815936926265	0.80187871254431	0.159292541365114	0.409987720687917	0.721524442427882	0.717850563790491	0.604895997929058	0.683462956468907	0.44483247028441	0.934650884198026	0.0156247615674467	0.164640981247115	0.276129888087859	0.852632741679711	0.224859263857093	0.119948832950189	0.675944690979394	0.834998909467305	0.517769635421176
0.646735005948234	0.568783101907947	0.341062773329201	0.478522357642725	0.269716186645507	0.950951129744316	0.584975243551642	0.607287978087286	0.60775233466918	0.53297096897597	0.825704083290186	0.658634795013692	0.163435757757812	0.78426946973112	0.469199711070316	0.95488183969132	0.238003407563309	0.565637017956211	0.203960019183719	0.619981054200212	0.565747875991736	0.651795588217302	0.494168117012314	0.608313901692617	0.0770467152955127	0.119556542042213	0.418282951771591	0.31317317086723	0.854213260355114	0.806805229149814	0.641872671563952	0.707785879661178	0.639955536708648	0.645589217721971
0.276023288448799	0.94849913319096	0.256397688206798	0.586710111003489	0.572419652087	0.560925559995	0.284098517972901	0.650006203695696	0.704600466153469	0.388940773773489	0.660100781040171	0.406236424667759	0.202524991283457	0.225356029946566	0.369626727130642	0.947968031591187	0.435545940790434	0.10310466625538	0.263402250797353	0.809277343315024	0.47457044726699	0.539920309786306	0.373961442041965	0.625565039827912	0.643531885741001	0.0513418886284324	0.359881213295581	0.178415427544021	0.806872189350359	0.112714756639142	0.433357842919699	0.942974341358573	0.696670030050254	0.518211216613419
0.98127935097571	0.974296642652667	0.998052662818552	0.910608545726618	0.461349096102309	0.924594146530558	0.677816716257051	0.97588815519663	0.94255456366812	0.820877726212607	0.953898020075757	0.919158982325527	0.997873425316909	0.978397620524199	0.86401934528085	0.97164919644301	0.654549958078781	0.853789623955196	0.484060626604098	0.877765315854064	0.984017317072516	0.998279144106684	0.993934488426813	0.961926674996232	0.921363550797522	0.806203962281356	0.995319117328821	0.981168379991712	0.991592131355824	0.83178842696565	0.949683489560514	0.98600121480943	0.879529901710023	0.984586070897509
0.356610341137545	0.999798571616266	0.907471037221578	0.665106587142595	0.701668864623396	0.721510050779911	0.430151765586035	0.978514848444846	0.851767273003345	0.525938561114901	0.933051473183764	0.645025605104018	0.952110325255277	0.614200669101259	0.982095823611779	0.997444609257856	0.658622051996988	0.881237979280103	0.320441820619429	0.552712009165214	0.855014576656821	0.945158857229747	0.954279282076992	0.913189482302687	0.962965941325615	0.466517655110545	0.965237656824	0.769497626838747	0.983112402199465	0.746359405804061	0.894710737701944	0.989182305508659	0.960269680962234	0.937471294058722
0.405185370845683	0.839526778693809	0.171081242346435	0.160943585775817	0.746651549293682	0.188321960360907	0.111810048567738	0.62322010366968	0.836525668892026	0.130879969334735	0.316144465934	0.162054387792129	0.298025779122861	0.471504033730029	0.906649329459247	0.81698128526666	0.422895438304926	0.546270301747595	0.145922287869225	0.677577084330281	0.491713898602976	0.918106871206158	0.211269291160364	0.266133855812576	0.754229256804352	0.0863441305413191	0.0837659145150552	0.190906607549427	0.845204699087562	0.21843672065618	0.125749861194436	0.602841608398891	0.523387725980414	0.808099795103953
0.193802281101307	0.744385343107552	0.326848319979631	0.381961290426325	0.364300947887229	0.245385585525634	0.324616706178078	0.482304036397485	0.777362885112867	0.875415672908947	0.144196919896686	0.792269284997049	0.0017160486332311	0.642767422804131	0.255046415416954	0.610564019303707	0.977368541185981	0.212129945780628	0.0851178895120389	0.946205009259273	0.883317928366097	0.507173373378188	0.961889704978477	0.586016224206674	0.288498092903111	0.238491166334132	0.327826967102312	0.617359219452466	0.799666525486554	0.363954816838949	0.644656560863821	0.123704428606147	0.796342506730652	0.524313913223039
0.906691806483317	0.99372367786239	0.656985468983036	0.666311583591016	0.514811676402622	0.949700825939011	0.667181515412818	0.613507413539252	0.200612525558496	0.820641767672545	0.645179585494011	0.749426539252884	0.281945699686099	0.558926253560038	0.387798983261217	0.991566361713336	0.912128931683524	0.263247590690285	0.212979448108362	0.988413540828771	0.980005476870538	0.8069519075641	0.994132637034468	0.895732924302497	0.900585492169774	0.375164760245152	0.771788382188638	0.839482527537178	0.975024534864919	0.89496229270248	0.443907632782151	0.474947285182373	0.936531956021974	0.621773053815114
0.717326704935526	0.766048690872168	0.398566754525378	0.616088882453568	0.844036168801726	0.314445225449016	0.558274791159182	0.692823528192614	0.511219634685169	0.782651625411576	0.226333491330418	0.897757902475483	0.0249279843448798	0.659032144193214	0.605492353000841	0.953049547353202	0.648053606005945	0.247211365111531	0.364492260121583	0.96728130221835	0.895237294769694	0.839138482291325	0.970271659080262	0.877344571255741	0.399734948155627	0.224368803378101	0.584761077930868	0.546290293896456	0.95436950048919	0.825612061621949	0.670440407403321	0.350390603091627	0.806923184285028	0.690195966052942
0.481547200416466	0.962995231374622	0.771521120631939	0.7636046290448	0.976740893725125	0.438521196360494	0.486548483544511	0.705821741831882	0.640092535115232	0.586851816391526	0.710607717569654	0.573372117255836	0.496460765653726	0.568601972970393	0.62159372605068	0.892575298309791	0.977687775815124	0.818861758098129	0.997229195977159	0.947428329813731	0.871917293127756	0.541048634461571	0.788970500925849	0.733360842160574	0.40216441198384	0.399126118402846	0.853331186913132	0.628241951378384	0.976216366620334	0.512794993612242	0.0511459923493557	0.98688970735773	0.883679086837424	0.964175258028398
0.833414435655273	0.995605331722363	0.469104900216235	0.677748520629524	0.513592132576637	0.998493942511367	0.883784757376156	0.998012655978698	0.882708690756452	0.936551644335851	0.733713530336273	0.958541038702021	0.735820282090352	0.952148737745713	0.963424050114362	0.966619364881176	0.978946117176971	0.326358702864789	0.573886649560147	0.991111290986096	0.978177266770889	0.984012753200212	0.98737222834487	0.990788680719768	0.866116238186296	0.468965893661368	0.856934360908429	0.927561697729944	0.97571323469054	0.9174556985347	0.116724590048581	0.957172258058139	0.946634209699062	0.929608484376556
0.323878893293938	0.939040372126568	0.812829237462822	0.914270127459353	0.942603603172071	0.28932783124314	0.694058770750732	0.906652290950645	0.897227212931064	0.592655040363476	0.869733465284368	0.993607107164987	0.804136037090123	0.935808513074139	0.929747154118499	0.87427770141084	0.868593882330724	0.932987408554274	0.821327616923936	0.90510661619714	0.836530722577244	0.988885058904046	0.816546307740935	0.891824585067717	0.998797681474667	0.838640672805694	0.826187017468923	0.747090524498716	0.987149750766827	0.758891749090133	0.463159668898635	0.896616302811193	0.897772757288529	0.990310440579815
0.520137243632778	0.95880974500966	0.798206128299424	0.486198992987394	0.52542583443169	0.358955891490994	0.743398041809984	0.847837237114015	0.258572204149327	0.673554136169436	0.65621638013733	0.593855759638864	0.830001618809944	0.631348243934502	0.641670776316104	0.71751099759586	0.958008884246832	0.651240604195837	0.879306057490488	0.473931426501553	0.831392465709698	0.837781499102212	0.825279589993369	0.870467082315854	0.989158448195389	0.640835118247909	0.569616894861058	0.595594484665454	0.945985592673185	0.691614771849848	0.856263459410565	0.70005236532634	0.757508535330729	0.882776095466195
0.321274426898755	0.635430553265859	0.0522915540544215	0.331707786510558	0.216793357042126	0.393498258292445	0.286145810512516	0.133230770304561	0.0176387537420683	0.101338716122268	0.631838980349136	0.804204817277535	0.751314763084663	0.246129651472809	0.035390035891535	0.127062829649686	0.502574454604828	0.391201061237297	0.531899704587413	0.0419161268798341	0.240787630194771	0.434087492901085	0.0477895745957514	0.112872634287445	0.50281428793896	0.34205431509776	0.187176465823527	0.348104981324438	0.177881383149152	0.244421026514011	0.516141172699792	0.210591739671475	0.126595903498838	0.322358880827716
0.755764451915468	0.987506735860045	0.634078771358952	0.922749608755742	0.835455627413496	0.24447942857451	0.270260106821364	0.697164724459287	0.551924139251404	0.516104629488954	0.816990256696746	0.992861415435112	0.679434468509744	0.337607933970982	0.928077478466665	0.607279641382993	0.670596751395195	0.467622597093238	0.650129232805567	0.594687051780893	0.856462469022492	0.520674188622015	0.829144421983656	0.66249075279317	0.94929723970653	0.796742021706291	0.84281356009242	0.450029242546952	0.935704902434177	0.645988041982046	0.471563979307382	0.794341545453052	0.68906755592511	0.842412050866582
0.825573393414829	0.99578991819355	0.797875688169967	0.831044511085679	0.637524326250846	0.6123069284801	0.410393990652701	0.512172769076481	0.897043288975418	0.52295317138207	0.812931047123783	0.888689553216985	0.831800881159603	0.593526023388992	0.645394112125743	0.90790116188007	0.945498727414434	0.566304330550851	0.827891719457408	0.774555906966071	0.90857620215246	0.969296911158246	0.924857370114169	0.714038680214773	0.599855499497088	0.908421092614902	0.928224339306539	0.272860246719006	0.965153794316713	0.680959541625831	0.448385808662347	0.762172789545629	0.640626654956262	0.999290629132339
0.298437212062275	0.91674936413515	0.614214232111537	0.694358356105272	0.685349630407354	0.615669455753259	0.29477051438606	0.737950777081644	0.839920508485028	0.316618614079169	0.895183347529314	0.82727017963562	0.739658415615753	0.4643315232084	0.838909970067104	0.713006195392813	0.813488318650432	0.433445461530883	0.188014721946053	0.606083684869613	0.699658509452003	0.881745702737738	0.485706082640961	0.912719676926134	0.547984218890737	0.346589057153522	0.773588087331884	0.322450479879753	0.774225637293701	0.395692429634776	0.573143098362708	0.67006500678006	0.861248836437356	0.790550074091772
0.0395218928485745	0.699825361068551	0.225228518353659	0.795197225346845	0.313189594238225	0.720737172871328	0.292637057014552	0.835130334101344	0.380363278911162	0.788694437060855	0.188884650301707	0.941139235695286	0.800236893863965	0.800211627179309	0.89339581108438	0.782408326971092	0.927221543261327	0.313413557116482	0.355310172926146	0.843642738948166	0.597585009841407	0.861207008477577	0.880830096393875	0.834347711528693	0.779669185557831	0.671324973792194	0.602969393979258	0.337010805484672	0.913846338083147	0.609605304852296	0.262752022739937	0.99893297233242	0.822078573697908	0.779047395507417
0.790475300999086	0.965402038261198	0.625320718299349	0.331182130691596	0.810143240008912	0.767624080701178	0.136729156526268	0.667582144671084	0.384966131624216	0.549094953156233	0.963912046028014	0.476685314773587	0.664888356911049	0.361786967198178	0.850666052784441	0.892723427563774	0.852784134820251	0.788130836529074	0.624680803750096	0.89358110203573	0.703733261625576	0.800919530802067	0.745373064738105	0.873219358249412	0.762363551004979	0.25510998151453	0.695217966549268	0.385835139533479	0.868874450060397	0.397546391986147	0.786585102119889	0.93362857837796	0.994909315735684	0.860795441307568
0.950615956492604	0.693789431828032	0.791426503430051	0.634469420267679	0.395637772476032	0.389799335489422	0.373970040510151	0.391658732665957	0.656504469377124	0.38466260584365	0.534663878798955	0.933894377465592	0.702297388175086	0.719963128625316	0.874581378364682	0.583159413559386	0.641701570013916	0.545803074275754	0.944552606726778	0.309679284312454	0.647892968684197	0.519199147784942	0.523031208799456	0.735225988120696	0.520222976869418	0.69054399852411	0.837485984662052	0.516254422459298	0.96057621615063	0.54367551774488	0.591825342486786	0.578379428807009	0.57016601046749	0.983875288192215
0.767148128525419	0.464338133769732	0.149016079955993	0.627981360940055	0.940270601889766	0.0426214659570665	0.194761864734086	0.113637878748406	0.269365136085027	0.352661006851039	0.512828970206159	0.859221201678966	0.670071560632376	0.357484207040927	0.422344166571034	0.112256983247088	0.154141912673742	0.34837906108247	0.317386464564939	0.440801519568715	0.150245063979658	0.638133724834006	0.119642530063433	0.216878539685209	0.24963509110914	0.180124413801248	0.0832780912489598	0.156058725578537	0.37072295112103	0.138400995514139	0.290275763103526	0.221960019593078	0.0813610424305212	0.739016678680417
0.661637383573961	0.865103988151668	0.166109990152016	0.144379435938452	0.713520095944284	0.366440922762115	0.257295099079184	0.680290766086565	0.920231802552092	0.890717197034223	0.645032438553031	0.723478121414952	0.63164588426707	0.560302708973716	0.504496636088208	0.902715977369013	0.684745765685335	0.461375731686473	0.584276085613954	0.902117916102702	0.469055137909475	0.441718646845593	0.445560169195349	0.450299917860519	0.268982309470285	0.0878086508423803	0.857091868229722	0.41702238048936	0.867643915076006	0.399600561505994	0.0646014851878413	0.902926281790917	0.635669834500029	0.807738257198583
0.962899395252153	0.93391678493199	0.524998544048357	0.334088796853248	0.973832443494383	0.488489654639203	0.4299769522441	0.819521833226535	0.48236362767126	0.550970657047296	0.954270295708686	0.894300180270022	0.90930384266289	0.58210891915966	0.75015336135302	0.868442897380032	0.811280707261126	0.555523711500238	0.68571529981829	0.914019164217206	0.709077012412549	0.469462007412644	0.719522431737796	0.784132920243751	0.945843636255014	0.9270326455567	0.876820075524553	0.6905680526017	0.981532598827884	0.702115815482522	0.390849374914993	0.919802026490926	0.877050367576555	0.984220641654951
0.0810570238536852	0.472579142879269	0.0712752835714406	0.164059407628645	0.184791935313787	0.198775658991836	0.0372600384528008	0.208920983324707	0.598268496271991	0.132568270378754	0.457368759180156	0.623338751036968	0.192252160762684	0.0889512817467324	0.82013466152542	0.353690181303161	0.461946182705702	0.0457350958143347	0.249326966046164	0.14689971254702	0.265939500536114	0.29152380937546	0.172517292303769	0.0743447745740085	0.795016231666154	0.0047347422167534	0.0083810358971462	0.0578842933093469	0.572241023618638	0.114095892124743	0.149202692442814	0.395734124394839	0.860817182112234	0.499050170786904
0.276419901126501	0.200375292013349	0.181441694073296	0.544183638546079	0.819011996267961	0.456600914422702	0.219131217706775	0.543677115542921	0.742010560866753	0.312256912794843	0.305960178360778	0.531966189231978	0.153304792670983	0.427606788494095	0.206144274160427	0.543421860760979	0.84077386855282	0.341536598947672	0.0820866001213853	0.464911852628248	0.500222214808353	0.641074371798512	0.191583064638163	0.599828516730909	0.179131300829952	0.242291515107389	0.229772209523508	0.31926378642206	0.787341309417956	0.363750860419653	0.296061491526679	0.875279086396354	0.763641126235692	0.75265580501991
0.766787988649414	0.99048106539145	0.736940202814412	0.954885807053781	0.186909046455981	0.332520282939199	0.779013241932902	0.809354346505789	0.976414654023849	0.738736155974753	0.957559208112292	0.450955701904984	0.538521876981729	0.390529748147723	0.599068504907564	0.993887721236989	0.999419127432728	0.81562158337496	0.999769448490974	0.986158705286868	0.936847267413277	0.929245947176588	0.966493885233631	0.834673445068127	0.986476848947068	0.911993628293852	0.908449111575844	0.839567928653742	0.916043536847159	0.894898417359345	0.186462476533446	0.395313617969017	0.578398502763978	0.85252568720375
0.321310387050258	0.461821659578041	0.328207072535001	0.738103945758431	0.989475343134801	0.36193622173757	0.355424694296796	0.243856426781794	0.945914734156052	0.36729584829215	0.559660567777649	0.935351472664492	0.231570951040626	0.35416169961205	0.916032039094693	0.256224544520687	0.256369292897749	0.127326324685916	0.143989986537033	0.576185755586724	0.237777625561165	0.915743845373251	0.167566270868081	0.343427149917572	0.328598484673048	0.202820933798957	0.232059189567814	0.35757529477596	0.484472657946146	0.319863869447966	0.489296273718275	0.433773090006797	0.267516561193105	0.68226242001311
0.909044253152885	0.868085620320294	0.174054776785683	0.643799919248885	0.839989721446868	0.400138844760367	0.175238922601302	0.843279502770018	0.92169949305668	0.706690833147636	0.768556808502422	0.774159859126431	0.453651310997766	0.738719819996553	0.534742539605077	0.695586001826682	0.984209118914672	0.712696273566511	0.367014238287735	0.940919665739426	0.746807610880818	0.283917867103592	0.889401128239862	0.377920454391825	0.188556481891944	0.195392311223572	0.733016231899987	0.290468365936953	0.936533392361684	0.434446435716162	0.375989405116613	0.757397244311834	0.898368309030297	0.848118602935836
0.229229684623695	0.730942736110067	0.550476075230115	0.260674512741729	0.182307424597203	0.213090576904073	0.375307822399417	0.719913530924125	0.588635002015489	0.736823189746922	0.704115552519567	0.698043297784933	0.548041068761717	0.373936024026288	0.27423698195227	0.536333590600665	0.906411765430567	0.686106712498474	0.604402147219822	0.876609150106814	0.890074622823201	0.323940838327364	0.949089976233872	0.375932904044361	0.938017515519804	0.320971998732813	0.465482535916394	0.438264030436444	0.870008626744139	0.739881154904366	0.455302401399008	0.287941808447623	0.961251274605095	0.71333936260794
0.403297139991664	0.449782390707743	0.129844091494417	0.362656719899319	0.833648316499527	0.454112382672858	0.304277496301602	0.14691506240319	0.612871285677762	0.209518764635789	0.468684185591039	0.259313946917419	0.259547813983621	0.393313338315299	0.577682666345704	0.617878961588455	0.745966012725128	0.607158562998662	0.578835288957674	0.851286455617965	0.61589227560196	0.795900971539157	0.357736418760354	0.286775345562368	0.540932064162032	0.238053367929238	0.225030396423256	0.298480573906479	0.816255660705137	0.276682166739324	0.25790222325283	0.588435018515665	0.793289607820584	0.376867823111504
0.513985207611	0.929787402622748	0.466247744079256	0.914144759884325	0.495694731815736	0.352305026662286	0.533186598464917	0.726002682871244	0.710005533298753	0.746386160045701	0.850251767445799	0.951718714279688	0.534492156576427	0.522191892526484	0.892844036118444	0.752478559091266	0.822492556517081	0.392207816783744	0.668197679816218	0.926261240612589	0.756482865909912	0.929488035932823	0.531421410731189	0.865526854161213	0.830898016293994	0.497213157011606	0.447965199060239	0.52121193255731	0.896340387043654	0.504378059929083	0.658569123191968	0.249461558472512	0.349668296863252	0.602107371341609
0.275780470317685	0.81469590626531	0.0797254062870657	0.125530576501854	0.816286174600688	0.354645055594655	0.272380483528577	0.106292393032323	0.718336102379009	0.211240163446004	0.792897484550965	0.386880102689077	0.470167681658142	0.439681242505269	0.347221912198634	0.394648660959314	0.683597887305688	0.842705991698852	0.350447393025956	0.260751079293466	0.4529159477893	0.738288359380437	0.45851273292052	0.573669075658921	0.544557677158054	0.106789125602351	0.311635455154163	0.318034878676074	0.756789228184605	0.371672189259026	0.40287357852895	0.952172484680822	0.465404760005515	0.772953565279691
0.0218918072955858	0.526106212258633	0.0627972649444822	0.142985521384058	0.4406240204692	0.0305038138056203	0.0909925741968834	0.0831302424471306	0.140598929255758	0.0697054338823403	0.165695065232389	0.106605588788391	0.0180104712266672	0.15132912904538	0.215415540769958	0.265625054585611	0.0114666511116995	0.206731048027812	0.133519537717178	0.110104603260202	0.135904558672	0.131625478267262	0.257114153408628	0.153122283335406	0.0490417194943302	0.145250135659851	0.159031699892232	0.0891818001075182	0.21802764745026	0.0806466995278203	0.17547153223019	0.067163439128104	0.183973085397154	0.075134265352325
0.443657992633528	0.740672739904115	0.274034249841903	0.6239029049343	0.821214306825904	0.434640720618927	0.321003064442993	0.710732612040186	0.682071132130656	0.294500638757731	0.433624740324332	0.826636371996759	0.656362440721109	0.451345089618544	0.415947143412702	0.304490997042358	0.907965830545589	0.244277845045496	0.773837819476264	0.709274181947883	0.685698209383174	0.512464011791795	0.388479629487103	0.674837519476727	0.362096845625017	0.299105068415246	0.562504715702358	0.425602198643845	0.568763001282135	0.374022807540478	0.719043170512129	0.928972667097842	0.496994157013121	0.647889856606456
0.364831334376596	0.653334305853026	0.200596726348847	0.312379552100731	0.521470382753689	0.128562553875811	0.076438662169924	0.231595020868912	0.432252431087545	0.228610005525728	0.14116630211452	0.635968139463606	0.0750663502602009	0.166275893105759	0.47552503374941	0.195279648880067	0.68721726277093	0.513855773460665	0.21455295465103	0.370339265432783	0.428350614583168	0.445622550775331	0.190437234816888	0.226024776563224	0.414256153116156	0.0299098745335856	0.19164589361744	0.24392780843459	0.305082162762227	0.168531776128704	0.494754209155675	0.464179469830107	0.356296175820241	0.214580608848981
0.273441621328911	0.654091100737392	0.158698660803609	0.779417967742544	0.40508148282909	0.396425930295777	0.258127677093369	0.43144653844805	0.770885269975284	0.319908094819938	0.186332492379778	0.19626194774231	0.102677848170061	0.524592255376461	0.79959416395327	0.42577324267885	0.694299470392102	0.287274338078703	0.223029174126955	0.530242126828267	0.829918148900952	0.730683400643149	0.522421569177631	0.466565209460056	0.582451181860615	0.0557750796815058	0.222023011399383	0.638954650998555	0.496629868092898	0.587336093792416	0.370081359500673	0.437026353568877	0.768849921276097	0.739490638972396
0.739372155657941	0.988681134626779	0.422291061697169	0.601694662141313	0.691029514171947	0.634631670960411	0.399407462134807	0.62873000249515	0.726053855081384	0.336237013388455	0.884827870377824	0.945519721495374	0.448127179539122	0.664362836321273	0.387110578382672	0.789755016102784	0.932297327856455	0.47732622904065	0.391077330261704	0.816691415072836	0.312756208262092	0.810609092109222	0.387848566401182	0.341269031626281	0.589381779056585	0.215779476265926	0.632663579418329	0.404545359554055	0.699102878882976	0.256213883603569	0.365302254112209	0.783648983832474	0.448820836983143	0.548965784395271
0.0939789163748279	0.967721447500831	0.655256293347855	0.572783031502494	0.903884739829472	0.642406601409995	0.358057574551393	0.691213577732529	0.931308158605652	0.450513000784101	0.653366355013171	0.79340830689639	0.715476907927258	0.283402423283586	0.749892147794806	0.63497496501769	0.577930224399148	0.870282459499771	0.457607053450974	0.581583003745562	0.627614861756564	0.847038375481274	0.499545510506265	0.803034145896158	0.272270523415754	0.409052687925404	0.923726082546056	0.584868783356879	0.643011940296883	0.719891131238411	0.488721092216601	0.993489924957067	0.930282090586966	0.675482935629391
0.53815963516206	0.75755662507757	0.129615252925627	0.14036769730088	0.16186511715384	0.239826190816942	0.0304152040420963	0.0970412656331799	0.239132105279447	0.204464675000194	0.638396410128495	0.0438791926923026	0.37026673024435	0.167898911450107	0.63226425777938	0.20518389933077	0.252469840949584	0.338098325540854	0.112881094019819	0.244107446731926	0.23819840861249	0.179509843677143	0.272920256370119	0.313689064279625	0.406713962282517	0.0040297091967489	0.191122615401074	0.219151123945219	0.631063363965807	0.210454646963201	0.194604121169267	0.515824618522615	0.651088678876297	0.634559887576175
0.568539164628981	0.866701399576398	0.362493344584155	0.525310209647423	0.540102643244012	0.709607848242169	0.286573244155072	0.673558106778781	0.310975674166252	0.388671262201471	0.381635389599877	0.854951348671355	0.0130540946574737	0.190097914461042	0.280034593385549	0.135264884758295	0.276883170890017	0.313897717910202	0.399434455102573	0.546727714514253	0.551820756037445	0.650457774947796	0.314091132129932	0.553872971430109	0.041600302665607	0.124712478350329	0.276123489492164	0.30801509230247	0.254536590961891	0.192630329991534	0.364528292914013	0.471410635141072	0.639681090251306	0.320896276813482
0.155006322668159	0.569669950949774	0.198515230580531	0.460581977941394	0.695598260605452	0.274194598334345	0.270166692810943	0.131488042870905	0.397565924437961	0.172891899702755	0.446776027277056	0.0124958534839031	0.764893633590936	0.18813101667162	0.523828124322507	0.346412620892018	0.422899807686107	0.678932476982475	0.456000790585242	0.310375939764597	0.392183025987388	0.383081525635466	0.300512687771014	0.491474059773338	0.335597744480502	0.190298869936508	0.557173826354261	0.329347847694114	0.456365242432795	0.119724918978463	0.269162745348528	0.977001797748789	0.684110966550736	0.751903709685733
0.252344077938979	0.597646934929701	0.0191972378234837	0.451794051520627	0.492418625421196	0.0214923230018135	0.104844183412598	0.107006334114217	0.550885738512918	0.248025959639128	0.541620126759056	0.336957547832641	0.697024032476413	0.104785371630543	0.361896007968367	0.358424700837095	0.458982299770993	0.505445224419186	0.491418948773141	0.573084996207024	0.0844968617792383	0.208694865390566	0.27774367135784	0.158806705946112	0.766485539030003	0.106259271420951	0.187551620101051	0.14365229297547	0.748893627933661	0.140733460139652	0.585970185761122	0.320325239154555	0.904126425063933	0.839342577483468
0.767047604574714	0.536568631726823	0.836512243755047	0.58730572880686	0.552447651731052	0.666821139713884	0.228210350416394	0.485958178179652	0.367370691526713	0.290682491964733	0.315577935637032	0.471607573479043	0.555114695607758	0.470553350896953	0.329461318341138	0.46176192273812	0.664183734860925	0.485220186638449	0.596774809741902	0.556819250338776	0.786082580788004	0.594163821989882	0.464584010015118	0.372841675385207	0.327542107293807	0.444526010679164	0.427208309820746	0.207903557598588	0.635957413039082	0.317595580787088	0.195900223391171	0.713101221860219	0.639641265557357	0.975628885960685
0.910920931868922	0.930587625629372	0.434882717099065	0.676780270561197	0.792961201045545	0.632540413436431	0.529720006266547	0.617585857086359	0.568402943456184	0.388806007305234	0.934875352322073	0.724727316037435	0.885456541973172	0.408104952088484	0.39119391809277	0.847977074313176	0.975495517319229	0.332657637877151	0.87560514663946	0.477542014668827	0.642776507125358	0.507083585349646	0.753090470138114	0.83839471421809	0.65798240463459	0.788728628482999	0.838723932942857	0.390882073977435	0.888045108951762	0.742714804011847	0.758990772531717	0.713857920655417	0.953502271803961	0.775759099530116
0.808538132740674	0.579627532484973	0.477485462771243	0.464706523413737	0.697250477353378	0.561042373854109	0.211928557662443	0.523629985880249	0.684328613565535	0.45689047367903	0.534338698500054	0.718039582849382	0.38477423360493	0.400789883799278	0.447894885950003	0.207130587019169	0.671205239338098	0.449878196288697	0.228912627127671	0.635999048448302	0.620379827363452	0.580065735955719	0.641195541565843	0.346222617262649	0.745469377865481	0.24880294399182	0.493693027703112	0.416493206763988	0.647216637662779	0.502983525117405	0.533595211340104	0.380378981201043	0.808302194143929	0.822018347485705
0.988631992210799	0.955723321008753	0.843564787214358	0.785145074891057	0.656485023634972	0.741047920986654	0.524296579959941	0.82344868566827	0.846830066083576	0.201155360605321	0.927369827502659	0.905526955337931	0.96474273480054	0.77243883299394	0.641849627314916	0.958350348322752	0.992239150670524	0.827055677053844	0.949930413406949	0.857151090177984	0.834434302514841	0.97977789329245	0.936936220117651	0.905868909019147	0.877945032141087	0.522453456736869	0.99244184511161	0.747579807887237	0.953806553487311	0.724084767556257	0.835393305429867	0.999762703846452	0.927952706394363	0.970493976285679
0.219998591730715	0.423006131896518	0.482579188791103	0.40561099728315	0.231929632042233	0.235865177799286	0.221565155003024	0.366556347441099	0.537824192167675	0.230591603370527	0.56963174160688	0.506536563484316	0.892457410663331	0.851520024354813	0.480165775957418	0.984521415645407	0.921932263862849	0.742254382931904	0.919069108911562	0.289338185366015	0.621385681668006	0.735804142974768	0.287753926962967	0.465023154692518	0.0852561029386047	0.279670926309373	0.84890867208471	0.31393238751259	0.920971914935514	0.275801762588477	0.734904434951757	0.999141458031298	0.730518239762533	0.913683248390839
0.565539487715497	0.522871925191502	0.242038886266406	0.273635503886291	0.386050468117869	0.614206603823025	0.295506919846929	0.505001002304024	0.8895367768875	0.241151934025278	0.690687922542837	0.323442354735433	0.326385953029301	0.236052354457421	0.297546823526772	0.90327365449753	0.459309726073314	0.406028088670225	0.11516137660218	0.943182938180663	0.552208700577802	0.123646063270338	0.396397156849821	0.570724665213465	0.320648459769701	0.105395263164298	0.223756284866004	0.204247570599555	0.427452237696822	0.323691958674075	0.401634753567838	0.579797249342988	0.717113527309898	0.753158697268649
0.496675957357271	0.50951327854557	0.335817135107998	0.461039025647054	0.970478379484965	0.739921233188263	0.137965523181986	0.561161269205505	0.537897305806158	0.208593306405733	0.828192217854304	0.458528851769661	0.68744398267006	0.73603626310099	0.997509332706811	0.654195440667576	0.824801129550229	0.757462960622405	0.744647287300426	0.193702765941565	0.435267548374466	0.587935076730602	0.319286806523687	0.676040946435023	0.349847670481988	0.705562936183206	0.981272326411841	0.169419987698575	0.841990623453698	0.345289753493362	0.692509704766982	0.994093642470582	0.30765556279148	0.868013286783995
0.142974069186613	0.789175012901069	0.0234595215343918	0.221038094707081	0.48877913270639	0.0936695513305817	0.0642723109598231	0.0866953526295998	0.306933212295512	0.138756518808768	0.838881887313524	0.283852576198804	0.765683379473861	0.213861774321489	0.861480703921709	0.402642252392346	0.584703925953224	0.430243076667277	0.258657772687402	0.893797496396158	0.379831759150204	0.223559679048366	0.181844431570678	0.24684889050762	0.192576520918692	0.0056840936867358	0.0582950596776963	0.0865243325496097	0.492380695666568	0.0830890935321593	0.240753434667254	0.531232875658299	0.707827026811919	0.964280073996166
0.132316202314877	0.942817698653215	0.0291906043636335	0.244324710524348	0.0845701020978341	0.138999337690178	0.126049166174286	0.056546112081857	0.166088073526077	0.0800074316761359	0.493857139603068	0.181459443733326	0.415493403675993	0.102115811169243	0.323570249934399	0.384147140065501	0.535331800862197	0.356432442648842	0.29618254112577	0.412182672154393	0.252813948024944	0.362503608009923	0.216201651739774	0.34730681084515	0.4916944291318	0.100306366281735	0.13622764408829	0.199143379825697	0.155733657441009	0.13692952713996	0.823449431399944	0.401294781077213	0.530904794232744	0.819553715915139
0.45642144108427	0.924443011876587	0.522531933293924	0.430416969553878	0.674460471983567	0.749309766280656	0.273805977491359	0.343611596152852	0.329392771507194	0.600442586072038	0.636077916089213	0.631601252748034	0.799285940241513	0.644548794829994	0.969911901725129	0.762897845720704	0.70104656509818	0.420425547424404	0.393941435141051	0.881479378434481	0.584394380563943	0.815657852036702	0.623898013640699	0.128802604553252	0.433650469978853	0.251216959551099	0.551129981006071	0.227435949988025	0.816542898169665	0.359891820677221	0.322034991567941	0.765707330350771	0.743094138810133	0.558119610621825
0.346282336880331	0.999536883613394	0.33783355023615	0.797877318056957	0.536200434202228	0.268604379292262	0.439786011791608	0.411574330877853	0.287783492106916	0.509755010935531	0.795756547854209	0.498569332073456	0.68224603481888	0.480509684144844	0.643134537579407	0.875185396811533	0.841146768342686	0.711928496343643	0.634813847250372	0.816163231407262	0.569466330083391	0.614641920720106	0.320534309763921	0.714114250155573	0.477544691702902	0.371473961478273	0.361405594889803	0.562169766184874	0.854881393753838	0.454909978615702	0.399759600844069	0.31695728636021	0.596817617717448	0.878679266422393
0.465622349516974	0.497969212882802	0.688497038202233	0.520638261153481	0.0769609610372273	0.379643269950596	0.278286027833831	0.525007385845121	0.892615367749986	0.860892141802078	0.42466677779935	0.348251239120466	0.192535789143133	0.771810881889138	0.763622301776359	0.915206647585725	0.750021280698816	0.642070660285674	0.474070264194174	0.949366582558493	0.930149030700815	0.82277288330879	0.864168867415714	0.635278800607504	0.762189749845001	0.222690011403688	0.642801863629359	0.519335209248132	0.674923214012168	0.491098293537951	0.0886844875177336	0.45734145804812	0.264588956280221	0.841297682816607
0.194469141937985	0.346425265171078	0.410959982978585	0.866096993066601	0.219600635988989	0.197990348407176	0.522812614341121	0.585453108258138	0.584294685794313	0.853317630992114	0.661792109249774	0.674105364574572	0.201789009798235	0.471356440223765	0.962602941132597	0.901024937057874	0.405711034103617	0.616501002523317	0.86387885819137	0.869865140143574	0.923084783908608	0.351194800957604	0.921915440208071	0.652769960296571	0.535883146793361	0.484477967451128	0.411595030207957	0.825817015795479	0.881335707547091	0.710515715484984	0.270296664413455	0.535280288012641	0.979773617493518	0.842354386198216
0.679689544786998	0.861061113743164	0.296741783140922	0.804007621142335	0.27143245143247	0.128218842865139	0.463977046421161	0.253446575416887	0.662283049831777	0.312846005749464	0.573828451150964	0.416736139002002	0.491262950464863	0.19240924074292	0.595881700473542	0.292218991972909	0.418867425720312	0.56563445436356	0.551996751807616	0.470096797655725	0.338883406207791	0.527938663684402	0.46608734518014	0.200198708498857	0.732760010278804	0.875457280999155	0.305055998945492	0.461933517996516	0.554618772851664	0.516746990114683	0.551553145438838	0.145479642553792	0.325655283290151	0.724916455945839
0.699106703802277	0.682164729220407	0.566091146866706	0.72329846410552	0.897060878540938	0.261379063511437	0.402486197661453	0.355454080755387	0.502026197655481	0.355433404189983	0.311980169212531	0.118997377899266	0.585499982785029	0.477616918490043	0.0774367093551706	0.200365361918516	0.846587185022366	0.295068541362315	0.708018508828822	0.157172836563126	0.664088555799673	0.239007317334569	0.426816063256391	0.273826456253397	0.293362824348595	0.354227444439809	0.466429897522285	0.638772871361198	0.596884964575307	0.549678177864585	0.567935442836534	0.255754728664157	0.295592097796159	0.706554644183567
0.570050560466039	0.311561894878781	0.836075357357143	0.532854857797357	0.777901596123585	0.414436878896632	0.320849920789879	0.27220778790778	0.124928944107673	0.577072291586765	0.327364304152128	0.769034875049035	0.243050732490298	0.325561174125849	0.184167645652133	0.155510144995773	0.872420065216426	0.460227384148998	0.655059490729242	0.211639941456367	0.473308169664736	0.153876831036493	0.189605792691609	0.363263933904019	0.0574006841349882	0.457328314738948	0.172987627947648	0.270569505885334	0.38333510941166	0.269634255204289	0.502723453260774	0.484835925722714	0.252366740125164	0.377269887794059
0.559035579482975	0.27417751562853	0.181014869577392	0.52508384137963	0.480975594631768	0.0874232300058254	0.326373398106803	0.138173677443108	0.360537539871407	0.218696527024667	0.470966032238086	0.148672065509469	0.427835543735983	0.264066718571983	0.275534296355454	0.572070473779131	0.396797912271893	0.3565758432414	0.332529762367951	0.315239554977729	0.500680751673968	0.128859582076898	0.176324528159038	0.50432475956285	0.181454400767391	0.303901011325219	0.131231592039357	0.113192724492681	0.517934015745423	0.299490547322556	0.769587038871473	0.364688986030819	0.0575858244169031	0.859576353344662
0.985430714256243	0.996384594852189	0.893917009592908	0.697767954724657	0.58903370098872	0.243009377307601	0.811656781330678	0.517624753826601	0.803407125785911	0.650162059984783	0.87129265813111	0.964511651778993	0.632228797723366	0.658811175243468	0.637169972022362	0.985267397571397	0.9604364119593	0.764057164840357	0.954156821274594	0.848849837842867	0.748704898076357	0.998629598262984	0.853293102956994	0.703069613967353	0.88482736603485	0.77639493154681	0.873470987958134	0.576230679233367	0.992339785202822	0.937807987273421	0.683364091618298	0.458348279402283	0.885623439137365	0.95792708733115
0.870095624141633	0.531414784090932	0.612760617106279	0.876056273954921	0.717534812634188	0.690399175519587	0.816352812569907	0.754488855177185	0.930188688759357	0.888611219205775	0.750147241880423	0.499518766604905	0.392461587038213	0.693777150331942	0.12655528946915	0.897482882512743	0.849651528138919	0.714076865256363	0.988813015951133	0.975314423708099	0.911558671924695	0.927174530916918	0.957128009605354	0.996551823841473	0.4659404301268	0.816275388098832	0.820514583874437	0.990479283015789	0.834335186149077	0.897490645094911	0.333262567511247	0.251700870772658	0.860291529334365	0.641282577760122
0.929379201159539	0.988355472561103	0.900847368886963	0.768334750709126	0.479618784486624	0.331804119406298	0.659820433942791	0.616430466170958	0.653065284739216	0.415698856551384	0.891793453304147	0.670761598329052	0.803051190725849	0.634171247179719	0.857386660289993	0.958257477102809	0.904060328773448	0.807410613418503	0.79800662416365	0.629962618002204	0.856806928763172	0.992409355293577	0.75488398675136	0.919272333558914	0.965197949754714	0.694442268075172	0.814558708028898	0.77427526061439	0.719374336338143	0.885817602110156	0.571181629174257	0.561669325958789	0.724558746292978	0.98786269410667
0.865691627584809	0.611582619958298	0.92503552197414	0.861813420156491	0.508853135105357	0.749438183766693	0.417751278638866	0.718863341287826	0.609988078506106	0.577103476711459	0.844603082224049	0.66328485932178	0.826072269211271	0.882263701629092	0.863098304126231	0.967365243525516	0.738944379351115	0.990048887427349	0.879078721300238	0.955005614055751	0.717371057389577	0.82541109797748	0.8091046595162	0.761116813337676	0.944470019533168	0.955344134463347	0.943923146603337	0.667346288548498	0.84350560983682	0.747948313764211	0.19338872000832	0.624020812482481	0.388979281554556	0.972057889933592
0.64343509374604	0.66358068687324	0.915563912792013	0.886745331008122	0.974561458720833	0.678848023804042	0.338796724760578	0.40757200834036	0.831944644098806	0.46782135364865	0.576277390332827	0.59727117918494	0.530019630904289	0.696554725574231	0.727957878724454	0.728980288998875	0.557228252177035	0.754516016762909	0.833664451532667	0.450238701223059	0.428905008269016	0.440546431198358	0.758896420990386	0.802230552858489	0.924031437489975	0.955402181149163	0.939585793502021	0.444270782653336	0.269122375023416	0.628661560972068	0.602192679079857	0.615090305421102	0.0981245103111033	0.926677023418081
0.894404400255389	0.90339526523903	0.937533741337492	0.961425828736278	0.0809574091306505	0.369815248907661	0.834312759429907	0.59296778364021	0.676059041390595	0.607667674148814	0.680255636320161	0.820217617923928	0.0827972695346114	0.421299006049477	0.395060916776284	0.840040630648108	0.970399244212319	0.907506755628596	0.95451144773351	0.849995952602802	0.769460135636715	0.596841988915442	0.973066389145674	0.868034106108168	0.968588895835684	0.747454568355809	0.414055797469212	0.900981388217967	0.759031113060032	0.748665226717734	0.259137386161637	0.0763659838807144	0.68413252577231	0.94461867611304
0.0189047921480544	0.177293436408426	0.0402726189952067	0.999906892171978	0.0580913174657701	0.935758569538495	0.779570353749666	0.974646186299644	0.772926016019799	0.996590841740283	0.614899194858103	0.642156241219145	0.355635785583967	0.717661378505399	0.106794251676109	0.248433675460492	0.997903689874731	0.840526487527135	0.529773611299726	0.985737316713618	0.890327506471848	0.699465236809729	0.760657365846079	0.883315274015178	0.0189509596779911	0.172936395717049	0.824945817238789	0.876947567070987	0.938149740967474	0.834606258854281	0.975107256003601	0.174812318215268	0.498800974561676	0.104965836190083
0.566133081591111	0.305816861065895	0.851079437062302	0.780840025928617	0.324552586462994	0.591555998457572	0.644964622820925	0.531579493118371	0.552435088448458	0.638729614402924	0.591862136719079	0.953097359795549	0.433292143014339	0.65597850275112	0.887952653073843	0.67862532674376	0.920829532143177	0.832897058096326	0.616136912642614	0.906035735394048	0.966985085438258	0.959339556221032	0.864069131085932	0.821839595165343	0.248522015059148	0.584568507153063	0.923440635233506	0.705978908506551	0.758970369117616	0.756833766034669	0.649711078323624	0.417348136060125	0.975876855519512	0.883022187441359
0.76629141392611	0.718611971929574	0.176743396308169	0.597876914386187	0.397774356505522	0.0714198056010628	0.208278031998731	0.348130907598302	0.104688320243246	0.734326569890985	0.232312251142885	0.61669192669146	0.601011534726803	0.200658741870031	0.495817174223239	0.397394006423522	0.3726761109273	0.161869286972069	0.214899024778136	0.692345411853658	0.349231382833214	0.293012950773149	0.641666838466583	0.242438025686618	0.295499119398997	0.124551319661303	0.18089706552641	0.310050181746205	0.49275988463081	0.151550266320834	0.220567959161398	0.109937039892794	0.367250957124465	0.481276588318116
0.23500586422311	0.501734552947482	0.0353157074016741	0.55405078996251	0.364996535874202	0.067157282795197	0.132766697181536	0.168154831730426	0.772390943058677	0.293945670785683	0.40100516316431	0.344033806899325	0.0237724650653403	0.103622293707168	0.540397284428765	0.73894303285991	0.520364509288147	0.310012420394066	0.0279072858546551	0.896776412390362	0.434900028952143	0.524059714424261	0.370420936298038	0.0602880450134749	0.274541934091629	0.0078213914116967	0.166432170781567	0.147086179071852	0.663059702241209	0.170756964773648	0.0324094810518066	0.24643493482314	0.455212816748436	0.519092570557066
0.406802534431086	0.55632244699156	0.892370177736858	0.373742137791593	0.487242330637454	0.69375650992286	0.600558257069608	0.458712192069472	0.848036978326599	0.473864848981678	0.93020239093741	0.635231063999706	0.618197151575371	0.717684497592342	0.751889575170651	0.844739306358403	0.895193515083409	0.989572810649999	0.922115701446207	0.559660747421511	0.695692217805114	0.594953215750314	0.659391202769892	0.86464678299705	0.64416569980884	0.837968658193886	0.962166870880123	0.371596633367894	0.899104139866879	0.641763208436455	0.960447928432727	0.570089815857786	0.870890379952151	0.670355028974006
0.412960613216314	0.988030004389065	0.409795569062894	0.581075647889937	0.596839012317043	0.422062980129791	0.553842592795828	0.311464605553299	0.640355065251736	0.677764128861964	0.404684595973533	0.162961967182205	0.206198706582657	0.824837344051233	0.520225648339936	0.991464633421005	0.534581213370305	0.465247997876238	0.576864984187953	0.702159423820142	0.829912798163803	0.934987033798935	0.773089314906572	0.570072287470907	0.783974179215963	0.190657703437375	0.55678330051478	0.344016200893375	0.702071175925353	0.500507350066122	0.402197671713933	0.363311254075773	0.812457866047245	0.567884787543603
0.965271952834061	0.990790812001286	0.890840918510486	0.787146325001704	0.47409178939809	0.662084803398123	0.500518126000718	0.50959834482741	0.616872124802741	0.775007012309637	0.872538180270045	0.946007386879536	0.684587343275959	0.456101906618864	0.776760024833184	0.977634817257026	0.928637587886019	0.840758018213028	0.939724709208396	0.671891261021582	0.864840003611986	0.95711596545278	0.835203897484932	0.942688051803795	0.920974610893949	0.986288386257411	0.943822274398959	0.828288160955109	0.746408158060708	0.790032619061813	0.838211983149641	0.457567424489186	0.718933853384591	0.570242395777129
0.595480817397409	0.916501032572028	0.304788345364518	0.33384368657592	0.139326490169144	0.280520396599999	0.41200223406216	0.320037334470075	0.745024744886336	0.510693115480438	0.537615496371553	0.432664603229464	0.282263499086398	0.353852211258833	0.290935452940316	0.722204533001513	0.289833487129849	0.345886679554452	0.236326588178675	0.634559014440405	0.413358764659988	0.574632750401358	0.724845181808013	0.293493092029798	0.716590978679197	0.472471501239636	0.262312877865945	0.315827143119067	0.489314067983762	0.568976807188623	0.327597552475839	0.238931382832082	0.245603604461531	0.772582258891715
0.071147815986508	0.550011439566106	0.5873156619759	0.687589756494976	0.846985483820223	0.502130397166135	0.521357036915945	0.500017938126572	0.79306685953824	0.467239862667606	0.353026804593303	0.270686852878648	0.50496612676416	0.225754542763197	0.527736609502689	0.290504549386603	0.309586423364293	0.602690891918309	0.960843850806366	0.318295304108547	0.332284130086163	0.915688438006093	0.684612818034778	0.846079079190458	0.337895550310433	0.780423183276391	0.810870172818885	0.727101784767636	0.391367306286891	0.38818871978292	0.560367994846968	0.909932687624232	0.499677165267032	0.664413801346079
0.996368798800671	0.718970087448553	0.956711877806971	0.933728131007057	0.748403564611019	0.692157642062344	0.82999344093783	0.744152513729883	0.513288830547371	0.728143721734675	0.896281338218674	0.960127747746493	0.943827613020493	0.846692791815151	0.594019434093887	0.985790971772208	0.997469546594608	0.979927649250007	0.993931380134729	0.899210611461166	0.985789096121389	0.923971062074886	0.928776541389504	0.92361044358647	0.954962208419733	0.913255954929331	0.898910699983957	0.914683685185828	0.991071439847815	0.95933771719407	0.49044995121713	0.377930516903652	0.813311416918874	0.57442380424926
0.900336386750637	0.963929260027963	0.591823367188005	0.678853237962547	0.393407422711171	0.172324153192556	0.513488239659738	0.656232873997938	0.100471708750661	0.433527596909772	0.716760796768313	0.725971057736883	0.815379484105601	0.45032520302719	0.910401088684404	0.50070629972336	0.839380052984802	0.219778009204659	0.63372208075522	0.117143555865839	0.681506658514104	0.188487099404838	0.452781225086197	0.530309361837997	0.116678084113521	0.558533270887467	0.583273191842541	0.536692969272335	0.74103965899876	0.318854790299821	0.226042597651415	0.63834586969294	0.365560008042133	0.968421895428289
0.878080816320176	0.821209262312976	0.572406244893865	0.533627454453718	0.0069449082191968	0.146819514585126	0.509759450771882	0.341107698999502	0.748608683280383	0.381272115998081	0.889880070983408	0.237397511737642	0.51071068427277	0.346874182856404	0.368795359864784	0.746910720669111	0.654491261919274	0.816318504292376	0.872889339006283	0.33114916102112	0.820614848663917	0.73187065581987	0.654390799360356	0.772243704389669	0.355710197423827	0.71895098068331	0.687432782238677	0.678983407543593	0.597153999108214	0.754544904417996	0.454451913933193	0.386352291218745	0.798336584426397	0.827377105510019
0.602514040382945	0.690135832370458	0.79344720654907	0.967893121792222	0.568049106620571	0.344675347425514	0.346207525510998	0.668726814488248	0.485992985029643	0.613773269595036	0.886606840877953	0.794947263398733	0.502919398156305	0.572312272035525	0.654512558464505	0.930080831829613	0.896296052586489	0.657166781171811	0.802212548608285	0.727730541374221	0.81218005916248	0.435722818064054	0.776260374014688	0.673831138828443	0.666400757093539	0.782944964875105	0.963347630041216	0.693912529049972	0.736185573431189	0.660742281248939	0.412334991144242	0.567334256917413	0.644664875697534	0.788009140645217
0.221865354760229	0.262574679733281	0.224606107751728	0.636110487649213	0.964005777746065	0.127622768653079	0.103101990006439	0.237400392335842	0.558010837339571	0.302588507717807	0.393236528480592	0.285966367245512	0.303636891302935	0.409795231033525	0.87061831625202	0.792839443552388	0.514019225840092	0.779206336838029	0.894827368490208	0.537136360590337	0.739456843880901	0.203000116448666	0.764058156244114	0.423736764371462	0.580663062993714	0.32412286935144	0.245464781473503	0.174310070028841	0.674999082744328	0.298977676961287	0.333088359964029	0.331228050463042	0.260779725912214	0.796057339853801
0.847568500372956	0.284244127774371	0.397137620171007	0.0646863751525127	0.9227098506432	0.0210921820224838	0.229973958226151	0.134190075140684	0.568381487904572	0.164765607591454	0.287185724781836	0.260565405274558	0.319742722451349	0.151007805638286	0.483987709195906	0.337280508277452	0.47208671573957	0.19039793890784	0.922910255449538	0.194469857230751	0.456618528069044	0.185763073648958	0.249290421916335	0.162416721003987	0.315287072555725	0.221158502008503	0.268997619568848	0.13639836674359	0.762865094133243	0.248164971868213	0.445767167674443	0.18214609521184	0.135244678016736	0.407965111933696
0.718393918393728	0.311141926203676	0.427181646043702	0.264259174109197	0.947282420128129	0.063533434167362	0.273875205860087	0.131059492461929	0.377354064810246	0.158777254302032	0.164963746720544	0.249550392694175	0.247601107034847	0.309034884314849	0.230882415406791	0.202595539336203	0.347881965665046	0.338189542964281	0.286500547852601	0.509280465831212	0.355799032660923	0.381275171108603	0.11543965666962	0.330582614192855	0.002814301018684	0.417125801339035	0.139824189220226	0.256705991502785	0.141252256978493	0.227598089918032	0.367483900602538	0.0667316507740333	0.632904803431115	0.340391580109946
0.924693693010608	0.999080403389827	0.999993190842789	0.999878070795858	0.756721655707853	0.431941520041027	0.999876406104866	0.999999987362387	0.498111714037269	0.999997593761727	0.667913577424148	0.999965721102534	0.89492118487157	0.999989152564627	0.0235371020731515	0.525317357925867	0.999945195627258	0.999580948719106	0.9968061796784	0.991313132600856	0.999876959555331	0.629530631281778	0.974910715931927	0.929350787237311	0.982306908859478	0.999999645076876	0.77911246301109	0.998819369780473	0.991967281557004	0.999119964836691	0.938587441643156	0.873908734643738	0.987414112895956	0.160021676096395
