# Supplementary material for: Heterogeneous, temporally consistent, and plastic brain development after preterm birth
Source: Nat Commun. 2025 Sep 12;16:8269. doi: 10.1038/s41467-025-63967-1 (PMC12432136; doi:10.1038/s41467-025-63967-1)
Supplement: Supplementary file 6 — Source Data [file 41467_2025_63967_MOESM6_ESM.zip › source_data/supplementary_figures/source_FigS6d_upper.csv]

0.493794776762638	0.555846868931053	0.894764549940668	0.550757183291601		0.365184653605629	0.915308992476433	0.779531731510687	0.428191244070823	0.303841197980116	0.556114899250017	0.620762704344487	0.720592748692948	0.715679981218681	0.477209641778175	0.626481514521751	0.75146705612766	0.0816452021139091	0.177202376186167	0.529729427253064	0.551693877217333	0.701594667099492	0.573015194811827	0.578071795547788	0.404720975425043	0.800545242323431	0.663588462981546	0.374748373548262	0.338054668874385	0.535801534520512	0.285457225965673	0.489513942704316	0.214608938802647	0.25423889860272
0.143564397669447	0.0009907287807085	0.495888780248066	0.170531624813931		0.342807355426091	0.498850119130176	0.0096404231755096	0.0077982145800551	0.104525610004711	0.0173635116202931	0.733755262351716	0.0317415053572475	0.0497466502216413	0.382599900513212	0.791888275284985	0.606494258222463	0.192437614675925	0.12114573319634	0.719277352058579	0.397398305153176	0.0035153171185851	0.523236267305751	0.135168157700565	0.0051065097372721	0.0068472058041828	0.0804288902378163	0.0927320829328156	0.137392699638345	0.237599970703886	0.912019781146228	0.150948368668778	0.0675724068501641	0.102086938772961
0.327158800630726	0.841325372933733	0.878462866362715	0.351733958923193		0.514748915775165	0.0515998638147968	0.580073037113325	0.59457641605346	0.841054192696353	0.554339560405063	0.375024242105901	0.745304843074974	0.115618690016695	0.98626715561592	0.612048856717999	0.618594675162839	0.490526910725258	0.643958765596172	0.0586980740518974	0.90522265488985	0.96272789129495	0.94950668785545	0.964496577323876	0.207853590302067	0.552494000293722	0.794438348767834	0.441632377367181	0.90486801086993	0.520662769841091	0.937867042132708	0.981783178188319	0.414337718634793	0.715356158044702
0.150523628155973	0.0468448924855303	0.349638686544674	0.29929877065637		0.132605593827114	0.360278340909554	0.6487788008181	0.104161477444968	0.646724236876721	0.290849506141804	0.201790213660325	0.0605226382468069	0.525137674599875	0.048666875236392	0.0414440993254809	0.0203470881259402	0.149141678871099	0.0958323665700083	0.197579368741385	0.110982584538288	0.0177276345691921	0.153882553027083	0.154052980683617	0.316009058009379	0.789920980221429	0.216296144632481	0.257390937458478	0.119678857454039	0.0888358947954975	0.180371355379596	0.988123467846332	0.0503106344600166	0.476076500654936
0.136948978545758	0.245286879366099	0.235609821942324	0.744886523640605		0.310553770131958	0.723328734590695	0.917103426692344	0.68972705899683	0.939207719899659	0.76604934591715	0.480231832953461	0.885110302436737	0.702712864301729	0.696331014938754	0.806251418846323	0.472047242917355	0.932328938702497	0.675246216392849	0.857273611645382	0.580926718089146	0.74687356872506	0.293365853659489	0.595523498561693	0.0892917893427147	0.894429806795115	0.558531566866672	0.0852165480582036	0.63231342631776	0.060730258547496	0.407219105314413	0.935243821291679	0.201422003270051	0.680442127702575
0.162115196773619	0.168716840387353	0.354599547047229	0.602957002427647		0.0928114376819321	0.0663652361345129	0.0340913187193372	0.037683362954257	0.673995359655714	0.0101269752978425	0.538791458242805	0.0336617386532789	0.145026257505891	0.942931353452426	0.198328661869319	0.232896951413752	0.0695332047390479	0.475274590194706	0.51690211735123	0.0631464606844937	0.0257867027733563	0.104527456502176	0.328938894304503	0.293555058010807	0.150652263264247	0.212007849142351	0.458894691776956	0.209274021090657	0.347502343894474	0.658357588029406	0.300650634374719	0.504124817668538	0.383392300905501
0.202787092335152	0.295141035260075	0.176256774151187	0.230930952522321		0.423763322096839	0.275714851500557	0.589096357412495	0.708555767625116	0.896284462729222	0.477602049681722	0.452252427285033	0.658165822559095	0.45967375887881	0.261107939135051	0.155183979692499	0.720198263462753	0.230431194684995	0.494630258832373	0.459438847980271	0.446883246551158	0.425672428843766	0.305134248466447	0.602069977212727	0.372693718414102	0.219758693715957	0.352683704722777	0.48960501621293	0.642893429273157	0.393024704990524	0.353121479091702	0.267969560615958	0.676160067499892	0.90539352279907
0.331134641532996	0.165009435091276	0.199525107306409	0.103092585692144		0.0740256822171672	0.476271236064048	0.4341416642576	0.120276871951901	0.39606143735068	0.259749710649272	0.630887414581301	0.246762936382212	0.791540049130585	0.328893004370155	0.0795387164502506	0.472632390851865	0.2538368754656	0.887319467411799	0.0845894970007826	0.190455599786266	0.0244879673484904	0.103852477001929	0.441890542902175	0.0568044289794245	0.684577292304774	0.329692008975285	0.334508554743261	0.782974716483559	0.131291955819847	0.555275633481047	0.804421936163725	0.689576484215682	0.45816477982634
0.399582912305399	0.463260704788926	0.899074041208203	0.33142523493744		0.747382245096278	0.882956880872491	0.736019267946909	0.581774132083006	0.791252990723535	0.333537043305482	0.317636625111203	0.727437436916655	0.83817024398496	0.77712270243317	0.447950787194902	0.820140504074563	0.428155938230693	0.733418068693418	0.56393496974125	0.800579617005491	0.496820919924972	0.854487964218747	0.683418966351881	0.433833927387959	0.716625824151467	0.698523771640114	0.883980122792347	0.544920911921036	0.761973642492947	0.93902558892043	0.997016185817116	0.247914411839598	0.405798294578883
0.0318370043778957	0.700292388078679	0.81918807223685	0.31219551691748		0.625801695997054	0.613846603856046	0.786174097253556	0.116637592765321	0.510358537328292	0.682871285523315	0.492186581586911	0.338475109401597	0.314010056286818	0.541041404469351	0.164319700800358	0.514890913875938	0.414798741654038	0.534912724742052	0.353187211119903	0.679183336442812	0.614460600747011	0.836825876869823	0.885315914834324	0.705383355499706	0.94807954653636	0.168079534838824	0.630050271779987	0.419307407149255	0.289313719635989	0.760843949999316	0.256709584840321	0.329148753018242	0.400597059028456
0.0684987458209149	0.718491366621432	0.60259431107074	0.476148764912711		0.959109402701727	0.842354844389114	0.99185488197609	0.159410535266367	0.834378785494174	0.966746160764655	0.0269331666097533	0.981940936311437	0.70257291523927	0.96857124265502	0.715993961647563	0.492017278237725	0.997527401391402	0.737086428079759	0.112687163703284	0.950636052721555	0.714994013205343	0.862130317681562	0.796541360542546	0.663513862262094	0.962680210173831	0.953766920566985	0.743554277325606	0.853814028091744	0.956108524908615	0.978170626231272	0.984104219648325	0.689748889960241	0.896131356580972
0.61676728411633	0.511660403887563	0.867458766568815	0.0556822018474735		0.559954830440818	0.231111421910359	0.760706260444653	0.0029813136129556	0.0524620932933164	0.140476817624891	0.0887554100392468	0.0584735948733071	0.577634604507474	0.506620648245011	0.196849896086845	0.837989281717486	0.351784211597777	0.082044840818997	0.0559734004991781	0.472504050711078	0.0167108899466172	0.550730593577644	0.518064460283605	0.309754282003875	0.0584024593171847	0.18785200670016	0.591938822681743	0.763947892810998	0.238558307120787	0.473650231779013	0.252046324778308	0.431428642186763	0.183234052004785
0.361758335704189	0.640320570806148	0.138545143996811	0.14196907268907		0.137669000997828	0.0868781799472996	0.419898046634209	0.128433722401149	0.199887371112551	0.289819992403407	0.125710331854183	0.368983191113722	0.296851804678618	0.711766475098267	0.689815391255259	0.845268235322957	0.498451810328545	0.938124576883422	0.0591209007064133	0.273121127062698	0.464285301463887	0.311870709622663	0.0516512647981083	0.493495670857443	0.27438419166001	0.237816305881482	0.636035525260085	0.497981399761755	0.335474866435929	0.668386512213041	0.503137195652376	0.730744197013479	0.114070896784406
0.160638897002101	0.146114668651952	0.211562526659321	0.0023262261032511		0.0286687075408733	0.0349075670203203	0.0873521346301728	0.0057236988191609	0.0042030040245309	0.0662962064294473	0.0021156735251198	0.030987928784163	0.0647670974284261	0.004854603849426	0.0031233451400201	0.766178361014457	0.100323338806854	0.36519926505569	0.0216648239649807	0.118926653678261	0.0102556869115767	0.0805253157579074	0.0412459059635272	0.0388281250227321	0.0326721735593328	0.0086589260941178	0.0670547669375341	0.27156371692674	0.06919116683429	0.487644641265323	0.0249852061940915	0.14326655893476	0.0010312229419318
0.755128828343894	0.934802613374366	0.921903906489031	0.555282762094535		0.243754692239694	0.794681994684572	0.612863807973679	0.0609396043698628	0.839702404720823	0.525275944509486	0.820572069376858	0.401875777249455	0.426407453277082	0.288029822556982	0.283869172112235	0.61910020286577	0.121723476340178	0.36781708766844	0.192963023236157	0.307501759994473	0.481625547105952	0.622928845031518	0.309514385468757	0.581056889517233	0.58710066839047	0.38932656038441	0.048066939199718	0.357704950196356	0.207121857972818	0.657758312177822	0.375657876531564	0.314488441965224	0.322924159725302
0.909261344818106	0.925845866843945	0.725495771503517	0.843310280291844		0.896809073390477	0.910675790328502	0.81606209907384	0.988350395932766	0.877092478848378	0.388929507540026	0.808811321037813	0.796603008796998	0.932287473271625	0.997045695335516	0.860179711382456	0.820635967710942	0.95504155029245	0.820248565130037	0.917592969019481	0.773173551286895	0.772324217338708	0.380164543716552	0.769097028610516	0.492788476011134	0.795179650961221	0.928709450935416	0.734425488070017	0.957771336033963	0.87802249121653	0.944248437988084	0.994205940655236	0.740912300417565	0.924159865385101
0.0191834424973054	0.0031173200795584	0.180987891732335	0.198463219417581		0.489676866269176	0.0225175794941062	0.131061202846905	0.0001056567289272	0.229319191312963	0.0229926723497308	0.0766490329642915	0.17738759570936	0.0311890069077596	0.0286602835747976	0.372527923438749	0.190211087330939	0.0319658169793334	0.319995863298044	0.221147301206193	0.170676647707129	0.0023012406643811	0.102620199255629	0.0417304704196642	0.0057758739158144	0.405013050052667	0.244860305180277	0.39654252690119	0.423476111102323	0.305086037263332	0.725109402746304	0.558440998501577	0.156008038750756	0.227652096525665
0.187937530721908	0.169995873980778	0.256813742657899	0.0902664972947442		0.643315403816407	0.316884366059364	0.412159627903618	5.20477532334417e-07	0.821105824854331	0.109351058626769	0.0730134450903657	0.0761213095119584	0.260551694811021	0.233205081772879	0.483687212364584	0.169881622498264	0.339502968756285	0.1426414375615	0.0453923951691391	0.110325438372365	0.0402131862403131	0.0540925745802455	0.230667515156309	0.154955990755727	0.393038569523171	0.210948477703567	0.404711335823776	0.272382670659958	0.0557448466763016	0.425899290360274	0.683388059318992	0.209502248109547	0.11007046071445
0.32219250693633	0.485570667404699	0.153847898885046	0.401458999495339		0.692021699157748	0.35137539521521	0.410453608694273	0.108285380479912	0.234865791452959	0.156243467373711	0.866098571261072	0.32384696105026	0.259396895840938	0.38621452724285	0.214893891764529	0.159232036801367	0.321356560806873	0.456195561878708	0.800461560856371	0.77261227771481	0.572924317662602	0.506613164244016	0.20988201446591	0.8824899684326	0.361064217547427	0.134631746119312	0.136517871162086	0.0954901475583426	0.0824523094859898	0.216512799605124	0.411989079040277	0.0424190654570814	0.327743298902446
0.573548836681495	0.429272769087443	0.314396517190754	0.405135231445511		0.368541399198944	0.530756012449704	0.626711685887799	0.0167023280300016	0.384814995928964	0.291148556734122	0.241933600228808	0.0379354901271451	0.52428895274848	0.0646377745150111	0.226050304634657	0.797630556119318	0.0818463649773586	0.458184922039441	0.562347513998691	0.340782810439004	0.0094487560911418	0.467976440176085	0.617511549598994	0.669119034020985	0.0893947744535388	0.074672497233631	0.163451762979645	0.288013243836025	0.681149340686346	0.117704987894631	0.0140796278491615	0.097831864110971	0.441522391187352
0.287373673534682	0.0453060029638974	0.682538341298015	0.225068009676101		0.240936752313331	0.166794439604086	0.42043001127632	0.044900393659092	0.380319808488622	0.105966543210736	0.0037017749601099	0.163266661990613	0.267680768804206	0.0378475425186666	0.115858750887194	0.915190879564855	0.177840731702766	0.589351587040482	0.0468994693391446	0.140453682519002	0.046322611079677	0.526444909351937	0.0437940856100211	0.0309475341514848	0.178888529884104	0.801464802666993	0.0428323610643241	0.86423781417361	0.442385269638043	0.207124403226223	0.190706987772865	0.5377491844622	0.389547542978626
0.99062864146705	0.910631131603508	0.895619179815227	0.943240245100271		0.891602827972753	0.711966426045244	0.972291021809997	0.370492192488404	0.69916202007008	0.476225036981686	0.987364595258205	0.808651426944024	0.958725129479244	0.866995292805385	0.981282992289712	0.95645244056336	0.815056549808634	0.746512693623593	0.986561533404365	0.994318766758022	0.797921192873025	0.946739750635356	0.518903924202465	0.384335175902426	0.99374450790513	0.9524986232008	0.662252629891744	0.795509214660628	0.975569413455175	0.939566277010081	0.905835058955366	0.751469008692267	0.809774594081081
0.177620486985772	0.570770388488959	0.39435883053648	0.318144806412127		0.336486537619858	0.357586857042087	0.70964991840413	0.244153629098456	0.394895526800726	0.378198292392766	0.437229988374098	0.556102155521506	0.678910031225761	0.164574019143345	0.460050266286412	0.141432601332484	0.50310035192705	0.699276432801853	0.590990171949304	0.0864344729535977	0.800576291979946	0.387430593174378	0.137152703761515	0.631602015444668	0.207279375845638	0.113331849740265	0.179843379812649	0.198953812219612	0.183282263763896	0.147357713232901	0.813766381660755	0.452473633390732	0.920835905021612
0.220949434756713	0.0580426817490471	0.364228661230494	0.491960449964537		0.207877929594437	0.386322034301692	0.216861104003969	0.0019376352090939	0.375195580306595	0.164099807446248	0.635059245120562	0.131496787351227	0.0854164810451947	0.228370968577288	0.240368917270553	0.0768647702958291	0.0827084445861598	0.0022558392369343	0.837122426054478	0.34290700804146	0.122264059543701	0.0593743724754773	0.0049552958989933	0.0052659399358873	0.0445356799247345	0.0268330701154491	0.253221061481001	0.111446035865948	0.149131149004628	0.316746399738096	0.286566822992994	0.307962194750668	0.0013949818244592
0.106447848986786	0.0850992767562465	0.303540049580971	0.17029283749239		0.120889988816188	0.362268252443686	0.102431718856623	0.168402911165378	0.193943272768104	0.0872850985266631	0.280905660213396	0.0518860404568123	0.030561200072296	0.0368287128485406	0.0874076531318358	0.14466599813198	0.326423736186495	0.301397880785534	0.540047756982522	0.0708753535364434	0.119137461492883	0.180032024119403	0.0379820305865873	0.0129839270640246	0.321784357553114	0.161052152107433	0.554380909944091	0.498196822699055	0.157828515721207	0.344900289368159	0.441120656165141	0.0317720292082544	0.103590408483077
0.613416855906587	0.510487792934119	0.243699576061089	0.943432876225925		0.666906822208305	0.723333691060929	0.77930157588595	0.153235708984276	0.588135290984073	0.161082022269834	0.0546077868418143	0.295331391329733	0.560592951666422	0.393761302134662	0.717676381142071	0.837226364671114	0.47628622466201	0.654134207903792	0.265558288604656	0.422833990276042	0.429343726364485	0.368667196821037	0.620030470536312	0.28739080513849	0.880433934200578	0.531892863679255	0.503007321176468	0.931753163403956	0.136828824255386	0.895467853211435	0.354386908371757	0.797691412928222	0.522805504836671
0.245750826576258	0.4020298565659	0.0174491927221474	0.772114108960016		0.644472445794827	0.147095423117176	0.175434482434229	0.139063817518098	0.324875542688349	0.0150081719178534	0.576293845727395	0.037280545937357	0.0345694819411461	0.167000959945279	0.143955212223081	0.386941297874923	0.115580720566498	0.527048418308985	0.637620880528298	0.282521262929981	0.0933320501387239	0.107614146482756	0.50883197409378	0.0744786841872162	0.478070811461732	0.145001398322759	0.547374390365154	0.192139160053043	0.79391729058543	0.555148387071817	0.339770325242401	0.204357627113324	0.163070806997252
0.634595017785973	0.925696937982296	0.601480721648345	0.382360756619567		0.192109526542227	0.233623874238686	0.24213864283651	0.267513983668846	0.744033336055603	0.490901506729624	0.818592692275915	0.791191319462168	0.146970605745692	0.843243480029607	0.829638514084674	0.410057203895327	0.503066096947431	0.197047887277358	0.269196051712977	0.266066731448067	0.927567012871101	0.584902902936107	0.537847554800395	0.501488681790219	0.91381155820838	0.518400595249938	0.224709828703867	0.640732446320915	0.541252038572137	0.58514099570489	0.413698423331331	0.483496181327485	0.238708516218757
0.787035684019825	0.985897373934187	0.980963872907177	0.680096359208414		0.187709240296616	0.540228864571615	0.765113231897608	0.0830477392017917	0.922185309761145	0.0212909326461189	0.855469360179585	0.122609130032865	0.794108218651172	0.0709118371074459	0.871302780922719	0.865348071510926	0.212656777965373	0.32592873216296	0.852920693591166	0.216523612806653	0.638544628860631	0.692232347571504	0.401942305853604	0.709214191032058	0.816368152545247	0.682205534124894	0.0757903792258513	0.676593433026021	0.154814564929313	0.481369611881077	0.462052986509748	0.771766480463361	0.144774968900737
0.0235056508876633	0.522094330103694	0.0536758336706219	0.360617930177401		0.110491238426508	0.168624212746526	0.294757077024439	0.140482633842174	0.829166770630544	0.000187455104023	0.246484545520498	0.0389587539992375	0.025286125776905	0.0042579901074371	0.0507297473332316	0.128924994504455	0.109824364867782	0.239147358455153	0.604028311296343	0.052943055142529	0.0633352162335184	0.0234783304432193	0.179467755055133	0.16145796303712	0.467093014099379	0.0409675542860871	0.139648460739838	0.0153666295570648	0.0197413349631005	0.161014542910583	0.317828935050794	0.003061160202185	0.0074809153471971
0.507532129012845	0.946780144748432	0.788898687694386	0.100618293426709		0.256647814653594	0.827693726965181	0.40332663743089	0.332767359432624	0.483126687299231	0.279805720901	0.312995211560307	0.850439882359433	0.235967459749591	0.048522740193224	0.353566904029634	0.13601362555974	0.22099742433538	0.287831687867257	0.29789325410399	0.384481344469367	0.932474537808977	0.81324349652121	0.134429135923629	0.75810411263108	0.826847496931715	0.704282553070173	0.522220418750617	0.503151581475666	0.0130764008259814	0.590732634403973	0.530692722549555	0.0383716946043712	0.589183894356298
0.129661806108566	0.268408273912475	0.525599339791332	0.15380145927835		0.107317016326887	0.275869347656377	0.126702875006517	0.207186519717182	0.128973466499735	0.210924256439689	0.085283216955277	0.172988019956638	0.0860212631385275	0.25263476740982	0.172769935737648	0.855791264405756	0.0361023413736407	0.489237074722216	0.191672579965996	0.648258099954937	0.212271269103925	0.322277263693126	0.26457726310408	0.138541896267118	0.126331807116805	0.246051170811376	0.111653236132029	0.097639541734455	0.0609820924317622	0.154345000515713	0.36531499015621	0.0546488171490006	0.493190132138047
0.231907860423537	0.55803177113309	0.925231265754941	0.0142675477737959		0.172232822855994	0.061813052802145	0.541316960544795	0.498939912445021	0.312709722914466	0.407524707030008	0.749788377250154	0.501438916713032	0.34150372264059	0.905952322310478	0.456640592127844	0.354770647944105	0.488322511191718	0.732951846977822	0.151951581219322	0.125991836348645	0.579373387957018	0.613986350567488	0.749074365916804	0.501888861568049	0.970462004089405	0.558680398405337	0.720666092185609	0.504720503806561	0.022049757853713	0.549662810176473	0.733894774826034	0.454888292887261	0.245931106443673
0.0271416744826316	0.175540619787534	0.294114276792335	0.900468641410732		0.228237201537713	0.101225202267	0.596220194202986	0.20393104761533	0.356808521976937	0.750507837834718	0.219249120813467	0.653350655601364	0.0445039203223083	0.045851021123509	0.432152010481299	0.574665390360615	0.274562426247738	0.704042654727887	0.766859811684097	0.34747675990149	0.384945792599969	0.129322388044362	0.227725809632035	0.133216831435654	0.328800772927133	0.433465199936022	0.342428376670818	0.443422948211647	0.253237327129357	0.350479520136496	0.645684905204031	0.613754951080711	0.372624967784964
0.888654956705853	0.498393000292101	0.717217195919577	0.174900657200765		0.248588389179479	0.203857110320068	0.788071958150532	0.222284061374404	0.0901392977590802	0.145617552899989	0.473596244543242	0.0664070806030495	0.415418929051301	0.76008738557685	0.191329999120294	0.0951905313515337	0.168746762190152	0.0245856817584324	0.0157788371947105	0.282640429114577	0.0680150783026759	0.151666324440596	0.433799682855579	0.333149210694278	0.0375249777775002	0.204546880142836	0.219191834644048	0.408144890229433	0.352001851320979	0.41032123971792	0.860844672641938	0.541048871711623	0.15154077612208
0.254186592950207	0.0069570443939644	0.0611018278627057	0.166048227320091		0.162869756293093	0.623170799466332	0.150360980977382	0.298158371010421	0.412418867580313	0.0825592318322334	0.311880454873032	0.165781660646843	0.259993592986213	0.430526424086464	0.0488673116974412	0.180860521197172	0.104189240973292	0.108882212718401	0.618439995503428	0.312857922756656	0.0004226189806858	0.0706042935904167	0.509315914079714	0.321040140181374	0.19459130716206	0.137149369284138	0.165592028620906	0.501544663984167	0.504530503763205	0.196989831411254	0.617898722404715	0.315362600247944	0.405650470508433
0.652613136201485	0.672426524493433	0.476379560899931	0.344701445527698		0.389463456763827	0.521922556690299	0.841816465028936	0.67895918571562	0.289898007365498	0.497143858045396	0.357886627563547	0.744576250513012	0.346599239593303	0.116678155598136	0.66573318754106	0.81023801562262	0.867022704480562	0.369746105111936	0.135869214082044	0.552306653052008	0.549129649470708	0.576407106472663	0.820353702503892	0.713517733203151	0.720743346174199	0.776758702272427	0.631197135216707	0.631843964652585	0.416484469246612	0.952997347096475	0.640567693586187	0.347106152036093	0.366970466679247
0.602754959964439	0.0770515042596291	0.322661157598189	0.764708482550255		0.135266746846119	0.0613810851844252	0.173972717024042	0.19926638609271	0.855413022042545	0.457259958710064	0.160199253729974	0.731629277605178	0.15608506231218	0.181867189304906	0.80427919274706	0.796267972522961	0.68107881586458	0.568430041755261	0.251207205314031	0.208076217424547	0.263033054860361	0.237100109467752	0.56362924405655	0.14306943848123	0.62884235364232	0.458057101789028	0.432910333919599	0.791995048632326	0.187448594635331	0.208918444460377	0.539520668959983	0.885961818160604	0.42496939001997
0.170200872881514	0.111625199838448	0.447373408283519	0.583057060477555		0.2627984342942	0.226602254016949	0.556002650068874	0.0494065068334724	0.408123932273146	0.290795439898147	0.319119549946702	0.283413184551459	0.195275317281107	0.353302337583243	0.560937510589889	0.165093849092929	0.31025156004768	0.43508049403346	0.412138488331618	0.538810626119324	0.126220929266779	0.393993785898361	0.133411351434808	0.159420070967866	0.0187665645834089	0.083617784538106	0.0372420486715429	0.694269249182723	0.699055139171385	0.0952799375085592	0.536284759200602	0.545442804346324	0.510661219475151
0.0913465996126807	0.0153709714247039	0.0339623282043669	0.327717172578126		0.0798870954703727	0.609576984896302	0.74088843039448	0.0012298896094286	0.0553924648942446	0.152486549373664	0.0755664139082715	0.0343351074876384	0.39898609615478	0.0306651309955113	0.812864424558565	0.256661478233212	0.120182934097324	0.0082258719590874	0.0930391499068352	0.403098508152951	0.0050820466814341	0.256110035878934	0.694619332608827	0.0337587278509357	0.149415187347462	0.287466988628934	0.700125266226208	0.0212380109949542	0.284757854840104	0.406929464597043	0.833829795088395	0.0546544606982062	0.0735626028665938
0.0197251298573758	0.243591774348976	0.0389067201833788	0.937268313982652		0.0909411105917557	0.005409707946993	0.210236540383167	0.28499856073331	0.840348245478375	0.062811910336293	0.540600148496856	0.0979872794973811	0.153184287106988	0.262554799559985	0.0702947632050905	0.288690433966779	0.381302592907651	0.359567930588964	0.465774526904363	0.364257113655176	0.0484699194030058	0.18609868563854	0.223002326067906	0.101579788090161	0.438633012267899	0.155201209278234	0.58838426850477	0.573814502717831	0.358392602124003	0.720588589430244	0.898885113077313	0.560392612254997	0.50409761472637
0.123149654801679	0.301008465189526	0.562535168751088	0.181624679853902		0.651370768750819	0.243344819964963	0.144320050963563	0.429485503280295	0.776176324469024	0.0333248945081918	0.458113309810353	0.244254407068131	0.136198985477417	0.228154715278679	0.865475891781435	0.59165019736989	0.661435912513089	0.135492432803958	0.614403042226125	0.0365457704631185	0.299447181565142	0.0755751354834912	0.365851414480711	0.0732782525642676	0.723332093342853	0.123743488199673	0.0238718010310722	0.169167997040243	0.0716558995549933	0.681257452552591	0.405204301978249	0.0452671219951401	0.0447109800264212
0.166335889156433	0.118331775148687	0.276129912812471	0.856167227579415		0.692278157009201	0.687589323296785	0.858195911785307	0.892107649564408	0.706661574625641	0.45884877879546	0.972712146468975	0.541396632303111	0.63777328418684	0.325842506038863	0.413554990663382	0.997263669985604	0.681435216294512	0.945502032038482	0.989858370308871	0.642573246755632	0.314341698180966	0.348491107571662	0.785643246739089	0.401385226572592	0.605585593162545	0.304751160043204	0.418584447788828	0.553512211073373	0.621733788896849	0.890609028531206	0.672592489806514	0.460343123399657	0.451548905847304
0.0209124040533164	0.0215752566884383	0.601004412333638	0.238833400929437		0.598169293148265	0.163531004006454	0.770723214645703	0.058998324985889	0.480014615879456	0.0782570115629714	0.506987329191468	0.301159339709733	0.0609145233504352	0.449622559313948	0.388854369035281	0.462931983616041	0.154432849264177	0.431107902525389	0.594913056279078	0.093726163711391	0.127242638539808	0.250102212212926	0.277952801251139	0.0286482050163789	0.391199455118644	0.503752230532845	0.470171716740785	0.123769631243562	0.144714645603982	0.978180154283144	0.544903059705803	0.101336020068694	0.569935599715815
0.64181313494909	0.261044930840454	0.116188219889773	0.249004489852549		0.758143656573416	0.483908591628499	0.874737493413417	0.759214344783247	0.607209148956867	0.222587872801023	0.339339520248302	0.351659612139244	0.451177738348884	0.893246943891733	0.0410620569302119	0.717456231336851	0.449303930763953	0.843580352706624	0.169982243362023	0.639629931206512	0.50414815243027	0.398232428337845	0.639183294339408	0.201652000982543	0.31886561447463	0.5331981034839	0.472627781067795	0.313087114696291	0.393619573754662	0.692611827570379	0.57562944466902	0.546779633643382	0.444741394472399
0.285839057447315	0.826804001706528	0.434956812700694	0.101345422133501		0.48866911026354	0.768228883466836	0.743261502462923	0.065211278032745	0.510489125034445	0.179407204944709	0.298819323656343	0.293920010226315	0.696669206520847	0.229334215774803	0.793868622324662	0.388113803288631	0.700232111103238	0.323651900754129	0.205052933629593	0.673476357788305	0.230571095539707	0.675142989218059	0.676932202610855	0.344393701989926	0.902218103070149	0.541745893811227	0.551797029515399	0.621792211851425	0.830658379382746	0.996728948456349	0.235585643706445	0.39181072298234	0.669894067904342
0.073355033737612	0.473781064353215	0.251860790906719	0.952428020772094		0.460040960829281	0.413941317509662	0.167201469971592	0.409597856378414	0.885957098990874	0.119197339780914	0.887329950325309	0.299883658502251	0.164663252048917	0.419260224336287	0.586449841047324	0.211348969792945	0.376091084969494	0.710958037221917	0.987424956381203	0.259820939522003	0.211405303586047	0.38281956244668	0.30139750211856	0.0878325514779871	0.39505870432208	0.62049052306677	0.03876470912028	0.403606281685139	0.206143854451379	0.671880191587295	0.567016816022459	0.351910939834302	0.454856232055665
0.193574321025206	0.700423025529525	0.708174236726655	0.345564194186749		0.795001384402066	0.932400507539589	0.700649443485909	0.628822541878143	0.72944715247063	0.5100580192512	0.152678202640449	0.649557119194765	0.59935738332979	0.72834149337741	0.765509439992209	0.742697054966817	0.197690769795653	0.151654407018014	0.213711536846967	0.539779280330091	0.834126533080476	0.361017866486316	0.681828333752429	0.187102284782116	0.166566920763547	0.560026144003303	0.43620845994624	0.831930139119542	0.475795104537504	0.822023297242009	0.610768865867823	0.58485563287141	0.700767745726333
0.0023559605309369	0.09484728271637	0.0631537443330312	0.70867429265157		0.437220394336161	0.0817977771284344	0.511070354904275	1.70822999084781e-06	0.237626587458888	0.0486176833912876	0.577292844444195	0.363943310729138	0.0483764532234365	0.999999996115879	0.487782985408698	0.217240730133668	0.380772550194102	0.123088891512958	0.906838535229089	0.148107730845819	0.0001878902817921	0.0189248338721689	0.37669000692377	0.148912777188315	0.393202546268747	0.390971851056983	0.414044895250242	0.0402355263192398	0.0601951979708686	0.814214954720413	0.812709107795335	0.0313479957625943	0.176973677942809
0.0625719101314833	0.794528804893395	0.656041040764387	0.964884569469219		0.399252628135511	0.0910560608954862	0.465344841821647	0.024393002729689	0.530894178967327	0.617199533647622	0.232543553920915	0.568734373434527	0.0921532358435212	0.959567044840235	0.414038048611896	0.0448388669009318	0.508235440934829	0.0248789307461485	0.639737103504201	0.431178519821153	0.531481053793125	0.916445654502216	0.164362923537363	0.578231433762917	0.812165079074439	0.679385369436027	0.580187436523087	0.295007725383591	0.523116762643284	0.789502843797086	0.836385857139301	0.483310383494675	0.40827263575573
0.927704856435614	0.365198324910881	0.179951481889075	0.176649495713465		0.0816196389389592	0.412099254991218	0.968226211864146	0.309903831143037	0.0911465275336325	0.407060165701631	0.24983991538617	0.525933543586376	0.599499820554606	0.172848924710883	0.757982937074184	0.645600277128956	0.111077565067458	0.315409845152767	0.318902951144156	0.63147500381432	0.328558170085835	0.529224594717113	0.75400318547249	0.66299191542871	0.299819141530339	0.500082010223386	0.666024941875968	0.191477918291643	0.444815695776764	0.741030130261555	0.946314587121983	0.0934897466997049	0.352792571984009
0.520915239118995	0.817150630221411	0.149952667058014	0.734846964301689		0.803412423207903	0.742626135443497	0.613612865751844	0.274716437499391	0.889287756893258	0.210687718212446	0.635711416673286	0.444826318059064	0.227565675150826	0.155415684095429	0.722296121858258	0.615994399990425	0.745197118536661	0.868983157467928	0.187855850919705	0.657477880604869	0.196339605578327	0.64022414652527	0.496274062639925	0.602616399150502	0.775840438136467	0.556591348542063	0.210121158747827	0.802057526847814	0.461849028976016	0.344003520109462	0.396954977888854	0.749858332974727	0.816677789143463
0.754851717439403	0.0948564537015624	0.763647261015517	0.501237546433369		0.0831127941947519	0.80179018743098	0.770480766735156	0.0098494710956581	0.850304623554297	0.482170943939831	0.196950479825609	0.390647840250529	0.733550277289141	0.0460982254223567	0.620685724964387	0.476861028162695	0.644853877192624	0.790245387989534	0.195320330202012	0.529158444916642	7.3008365197084e-05	0.422459349384504	0.730276389053928	0.432812943199558	0.976196383403546	0.371896745407101	0.219790876592176	0.43485123440937	0.883590955998073	0.74963882288755	0.983251974569533	0.348439619179079	0.7506487838929
0.432967237634095	0.0361118802496074	0.910322926721959	0.832004499075159		0.777557247250443	0.551588378120928	0.687749598693179	0.135283247950757	0.658323661404663	0.0313040483933817	0.772658212178016	0.299067058174623	0.405333965871584	0.774386173287072	0.506284387607646	0.799873518996674	0.670624600442666	0.544008711333141	0.776842506905514	0.872154599175758	0.118960006766664	0.899545904459783	0.445500597876046	0.134839557289477	0.648037287822274	0.711540279178964	0.227012032980743	0.6849718831264	0.359017137309121	0.844870587926764	0.174828887855958	0.827277125323988	0.429655596670298
0.0619490249366223	0.573586409801565	0.492419924507818	0.409885272447872		0.369496438247907	0.785594857104771	0.321251349892742	0.550836676367017	0.803440607120886	0.336039409203933	0.425689518513935	0.537049946589018	0.436784378066259	0.933549377350251	0.102279252207466	0.221359038829409	0.841712095780745	0.243360277139913	0.410723879633072	0.189936313897664	0.351427149175701	0.430215169008008	0.379024521143294	0.0660621085393012	0.89294176911027	0.275483137342884	0.246297822374303	0.610054209346371	0.52846801864282	0.981048086277973	0.764258141945705	0.163920006056176	0.25182416118996
0.489901749624443	0.84673384449345	0.44004702013152	0.778534727453263		0.733649832363133	0.0973855460772488	0.393373233901261	0.0398685276781469	0.583590850284397	0.359500896135232	0.89890364221968	0.885582244999285	0.0320643481224404	0.986050111970548	0.017000137223851	0.997871829208889	0.897746899228332	0.772862362993549	0.906072943260361	0.0037896089692947	0.0465994422895857	0.0062156639543804	0.229580852801219	0.556396435790361	0.99069584824266	0.656793740209059	0.112241852281523	0.235452519626574	0.0149846090244811	0.656985279654925	0.933768600145875	0.514506309514864	0.0659890971638402
0.979087166529792	0.380244919706172	0.975144657890975	0.482252377316767		0.317538449864836	0.663236831132533	0.750319882339711	0.646917503685791	0.375912817707579	0.739933380289803	0.595461338514696	0.931327980923966	0.66092577488837	0.227626516349004	0.921800745902543	0.741646138658052	0.745914013563696	0.882022940338197	0.160048375404495	0.800304360168953	0.767569938955291	0.824822850052634	0.950200376735154	0.846229448799724	0.944176960091514	0.962191232737034	0.935263720013688	0.355924675687166	0.985538963931331	0.519915064454076	0.920392283115772	0.283880094595788	0.916204491920089
0.273054943215553	0.11275600543201	0.146923179303121	0.0446793271530271		0.136508929629398	0.588189214420969	0.402674368470352	0.032487375588398	0.203445287493335	0.0170045872049391	0.0070742443361652	0.268241454071958	0.14280555671899	0.0397597881122918	0.0676932874688806	0.059719190026697	0.0405481955320417	0.0367344957107693	0.0340934074001944	0.0829846297840358	0.0835452457132285	0.117296136870802	0.321690430157045	0.058592744950343	0.267473314741461	0.076058880387409	0.509428488071144	0.037084943880346	0.241520935706188	0.0864984091852552	0.467098758173842	0.0195776159704778	0.0115680518171977
0.0734511848360401	0.167022862843274	0.127553553882837	0.076382355518204		0.414782068546446	0.168199681460589	0.441458032733082	0.618259839393148	0.254140246996428	0.444560169108993	0.384341158700064	0.820240271979566	0.158799158504367	0.240432368163011	0.0524049252333376	0.478924876633967	0.493928737049047	0.173524908345094	0.126224536379043	0.511380174300071	0.388627550799811	0.110968202729057	0.430853632308258	0.524468759394397	0.152443125256394	0.235484826216346	0.228539399145142	0.698307804331806	0.876393765303403	0.610638441764605	0.224910054613379	0.937104619549385	0.832636525887834
0.233654563368577	0.328223582161088	0.599184380412071	0.633818243167864		0.191039614454063	0.149098804768895	0.348474011747712	0.692367667100446	0.792775177356668	0.374297633762544	0.862298443139744	0.22785306650022	0.0712194708011897	0.0358055913334839	0.39751733845582	0.29126705981694	0.77835719456349	0.19945048070363	0.847033546059011	0.81183126783672	0.431586722624258	0.525989811041124	0.890253605383098	0.539137074239058	0.749720487667655	0.446736618565549	0.556617425030918	0.85349765713384	0.502360976063885	0.619613380323869	0.934743731763827	0.530968565101857	0.395668542286504
0.867340030473992	0.747411354413774	0.865322161619302	0.24901093027955		0.980250734177006	0.458529038178134	0.787490618232803	0.956017046737257	0.248383943832189	0.946224330206862	0.386950629047464	0.877800016758078	0.593759463578237	0.886697317804434	0.783218915707579	0.988967321730801	0.977182063836037	0.979720483730893	0.478841876088142	0.832348442572819	0.995569707016015	0.99374712682355	0.521219876571771	0.777165593323672	0.576792149089543	0.921071656732453	0.486592266187018	0.952511287990294	0.926641860383039	0.426276511219305	0.811421430938845	0.892542911616459	0.999904529832035
0.536781140970211	0.0715266846849295	0.315216174765314	0.119928891070327		0.145464925760223	0.257535606140839	0.528037233435555	0.228521741165437	0.128900856951207	0.137712516605979	0.0464396568508063	0.36606752322112	0.307119552948867	0.0537142337902448	0.0169027310459617	0.161169662168992	0.0178301286991283	0.0109599903672755	0.438571559459338	0.362736619369248	0.211908561336368	0.0903019170416907	0.188711140414073	0.103773762401978	0.0278304055982541	0.0576369004391441	0.050430442479991	0.431031817538064	0.0570667555705117	0.163721252380677	0.308317925700376	0.213020824169472	0.0642699801838726
0.0545098372966358	0.220001590029307	0.44797824253058	0.486262660126304		0.312576236387655	0.117568938191147	0.553784022498123	0.0015576358224661	0.628447292788019	0.265904005223629	0.270839376304017	0.263840227368185	0.334437031054509	0.187953239361543	0.0762913896229454	0.537110436378818	0.0983533565917679	0.325329356235053	0.29538968362361	0.242735784889007	0.117671636935895	0.419458957646122	0.189066218413954	0.198334116463392	0.0925576143795748	0.0239902506850244	0.297291898113081	0.494186998339513	0.199422282215775	0.699350485389888	0.71079983766032	0.344840294341048	0.391728413071686
0.17833098717165	0.611072057234072	0.476122169381321	0.619808916665491		0.80596725303118	0.154055772858086	0.174749019527109	0.0897088985702145	0.82694396965984	0.196838758572795	0.575401808049401	0.511189899858427	0.120328859555816	0.460182354560699	0.494487611170166	0.792517013893271	0.744005621334158	0.698007775171278	0.548090794453168	0.0773931411887247	0.494186410414683	0.247610728318475	0.139125147420966	0.805959990778884	0.707485900154486	0.69980693380219	0.0350294128913657	0.751516518787721	0.282402659614241	0.644614964147642	0.420570752237807	0.953387455665524	0.585298994829046
0.254894594745471	0.370208287866954	0.248883789008029	0.240686383649157		0.31547852038303	0.15298682703691	0.889425717417734	0.603901807216162	0.262413536605636	0.27631886889894	0.150806651750924	0.625782251306567	0.453749432460596	0.986121800030665	0.191580550163121	0.339284175459131	0.0953471204995275	0.0846764545582057	0.0542380386420441	0.403190441215575	0.344752444500639	0.233403186221344	0.322642135415064	0.218891849782645	0.414197985608118	0.0465507848417293	0.0661575596903904	0.4364706414636	0.698368173610792	0.072249197524577	0.775374115868571	0.678664109247396	0.286296630615136
0.341529875909175	0.794358624217061	0.832858816168748	0.531197256107852		0.185270568786176	0.811235681866871	0.837450610916159	0.135616264497523	0.387757382250971	0.236680331829614	0.284555761578792	0.381721169577233	0.174604862413839	0.206331006481024	0.571545977277989	0.108110656138375	0.292853653331831	0.138051314589756	0.184966335978504	0.839207862572293	0.649505637597897	0.246764916941201	0.641059757257331	0.674037689878732	0.60517325599033	0.524395649402339	0.803835165473061	0.376854939961544	0.808607035859219	0.804251417971929	0.557895960214136	0.266362157558895	0.641309344422438
0.0481063813735701	0.431259767329652	0.270513334281592	0.088186087744346		0.346681858970997	0.444606659390193	0.333034145630234	0.279135663900519	0.459751332342501	0.7122120402605	0.0271685292182217	0.353721691908486	0.0245703289841928	0.708651415137155	0.652508415056188	0.367668340605751	0.855938839747376	0.442596441831696	0.050592422412285	0.686158081904553	0.382309703431594	0.574062059270818	0.906114563881668	0.433929652205258	0.429895276408806	0.258277575986969	0.678661114647832	0.354354682201055	0.608477403856331	0.166200238708278	0.529477457434661	0.122504155703234	0.965121909410847
0.0505810757707938	0.155436179149983	0.378715955722361	0.340380466515853		0.400724749655013	0.401118308979128	0.342733182853163	0.081515647528117	0.593297741169347	0.141824656474185	0.228045731084313	0.01999181251796	0.0816779207934236	0.851624054797593	0.55123063720721	0.142478333308751	0.0360749855509339	0.456894381432382	0.399688758033928	0.259563102758913	0.446826943414538	0.407185446998404	0.230183306730895	0.184640342328043	0.20602635997683	0.559799873272994	0.16285889079508	0.165370599801853	0.341409565671311	0.0548231640934869	0.0095333178288061	0.0074662841233442	0.416716141174423
0.304536695167461	0.408296169519035	0.659496690942519	0.647347140814426		0.884320011752347	0.746002749346044	0.970442038847601	0.521177048078761	0.908588307602146	0.767722150635101	0.941326166432178	0.745802592827943	0.947131762824787	0.837739235328014	0.357904158818173	0.395223337565199	0.48465419717579	0.584653798740059	0.631606355549726	0.96856067049204	0.765363264491304	0.740294091256997	0.910056273353108	0.562029506299052	0.915479805311634	0.87083758593703	0.862261362879748	0.863877527644578	0.938363959487746	0.970297119502808	0.823051033618856	0.900029697078472	0.883084123037658
0.0080465295198905	0.0332945251281381	0.0036967046935155	0.0485072531168702		0.0002640582888912	0.0341717923154954	0.0127875359793776	0.0192241913134575	0.0462038952357098	0.0228790010952865	0.173616536961917	0.0469613723867001	0.0155807170687699	0.275583107524949	0.0029573009188628	0.0337567208943467	0.143450252756324	0.182365504446629	0.477383599221761	0.0057553342146856	0.0050011925966036	0.0241359840763121	0.0158980861415604	0.018046245942781	0.022749058725992	0.0029018564815138	0.0073976443765414	0.0068652126387538	0.0149803836025192	0.0244310597634936	0.0578390193171872	0.0026757921955993	0.174959776932987
0.965195280889978	0.546070218611039	0.579599121699726	0.806495658705132		0.277491705164608	0.894428407651802	0.42071787951754	0.960768296951691	0.957446647755622	0.880315984002315	0.965146923813281	0.792928453306514	0.691257429016295	0.943385888618181	0.580635016950948	0.435290508056904	0.908214068608771	0.829475145329953	0.815322696302969	0.511070710244599	0.313894891129677	0.602784091865273	0.849413403513412	0.628962386798404	0.971885946800518	0.625570002643989	0.911100475139131	0.617806532270507	0.746457698437753	0.535548826997321	0.377653403092953	0.509947282128493	0.786889656958017
0.418958585511111	0.40260223843047	0.679892618179646	0.133511176345854		0.571397870906263	0.79291787698226	0.87306432546836	0.0121792848734063	0.137223780057613	0.300123284022358	0.151762610519207	0.83521779221585	0.546966974898551	0.204545330585236	0.0658360264369387	0.64790689241775	0.930366063325775	0.72037702527532	0.109847042654899	0.348017037287025	0.0219536089063836	0.138759500975093	0.793488774615773	0.0583838064838512	0.943428091166719	0.483492736011482	0.398268841582887	0.752981910252103	0.629120536429062	0.811971194067272	0.348661556485222	0.426822298666877	0.538407838937384
0.187921915255026	0.549343381015394	0.317154817275396	0.233667374369999		0.607813357276174	0.0117137606482772	0.401876471956726	0.81673178111205	0.642749230719108	0.156413406383284	0.405579657333581	0.352387837772435	0.0716050684852886	0.572669351148509	0.740441364080306	0.950551234322841	0.474144708286845	0.514386190780559	0.462805112263823	0.903643720241548	0.930827081238857	0.886131302303226	0.707676289935421	0.84536320808795	0.60692662500089	0.803852805248319	0.167264330683778	0.746291590880695	0.495329386343679	0.623178875618025	0.896231203527508	0.473009790922637	0.242168558355422
0.565300459016256	0.759377278235043	0.516462183896978	0.85770745132648		0.856280026211823	0.371693428480814	0.587558307871887	0.0243888721499064	0.824524605992892	0.113190602202464	0.534765578134938	0.273026440881221	0.276176385687429	0.494861779687916	0.76017735986183	0.509306336405975	0.166356044240371	0.190548405306394	0.677177546833323	0.435442953219719	0.0726839652046744	0.225143426114759	0.782895257722765	0.608888985120095	0.88506056078188	0.932933252842753	0.272231099531226	0.639595371895252	0.25474147193543	0.731696849958481	0.977476170306045	0.351685035504893	0.260908027335401
0.0121736818395122	0.637789000319024	0.263078914534689	0.257486360119148		0.110442683908646	0.224765400284987	0.391669916573888	0.0309674259208409	0.390819528898968	0.101903842231714	0.26639005518829	0.327301673327884	0.0580966338089916	0.139179837507499	0.749943714811302	0.0388839478436015	0.248196467849209	0.0727543341570751	0.411750867593901	0.150117242294355	0.0525498001048816	0.369259441810364	0.863871606117	0.305209696510812	0.483902559474247	0.16376639399355	0.269972707276755	0.0836017642846222	0.169763430213977	0.0960873051248107	0.926588180477154	0.0222801559412268	0.0163620097319165
0.625596913060279	0.876416889220336	0.722171681350019	0.903690907412239		0.604249234236971	0.8129644227546	0.912653510922456	0.993702612839173	0.908990340686696	0.949708651945281	0.983383501385657	0.970636375865855	0.874936017572549	0.473429750701392	0.872561947673693	0.845829743376815	0.976612813588799	0.928901626810331	0.974147240171216	0.989259868550742	0.957132904314899	0.379577994515636	0.978109784933917	0.931352122835954	0.994029141115104	0.91832348879611	0.670581219739617	0.961011760266795	0.722798935608606	0.894989184998526	0.974306086989333	0.794909090840136	0.857245032603957
0.0012776691009408	0.242761296359006	0.577347337406923	0.0398380312729113		0.241860879851114	0.219561353698309	0.859915862276748	0.26599638360605	0.431039970789062	0.226991451394295	0.0748438051212248	0.0954919573330316	0.023143304931923	0.126784309539976	0.101711606046248	0.222797909006319	0.216607463421966	0.11040396207751	0.008942017078135	0.164735882366512	0.0570292484169172	0.0593236158395674	0.194818373745784	0.370125490914402	0.0786666238652305	0.0611752346037239	0.386267635411649	0.111360925275524	0.147718403513276	0.779325796665023	0.67951836626954	0.0383022655657976	0.530872676510646
0.140464766971773	0.187946532605026	0.347499957402942	0.138951282457669		0.428268234182115	0.596576747773153	0.649373998399347	0.0059039276394489	0.446976671842791	0.406574651223816	0.659958931079309	0.0766900200686765	0.421544025066973	0.297012168352675	0.0514558820182459	0.202925198714161	0.420895009759152	0.188462286077866	0.548834822682541	0.264736136661309	0.0752892491913268	0.214244963195382	0.0617756815856486	0.102777086695316	0.190015969911813	0.24512855340148	0.0473738661725141	0.448980509650369	0.627473461872183	0.138234538006608	0.762482049008001	0.1358375701526	0.780530063002484
0.253947083900198	0.668224068202952	0.497751106099768	0.456396454572047		0.391032557138299	0.367708472891709	0.894159969122447	0.0310704090276169	0.560924944431194	0.515840483220378	0.330205208675065	0.474603717932007	0.213590431999922	0.20175108069796	0.165651834977667	0.157403303751135	0.379852494035133	0.320829633505725	0.438144360036947	0.336478569397619	0.0098788702337896	0.488894619060301	0.77200019306042	0.546596831443966	0.732235939817808	0.107552463791057	0.179326751162891	0.455222092912101	0.221130614085823	0.200949804668588	0.110843083333907	0.37734602489357	0.735868321199534
0.164223472066669	0.496435127986016	0.759428782614773	0.200482552637672		0.0264355581652601	0.186182425434681	0.172288524090639	0.21587573582007	0.23917818558175	0.040923786460635	0.399477255665009	0.109799476893633	0.159176671049236	0.209651435653713	0.363822831619812	0.0713334163985089	0.165953208092314	0.11628505198823	0.599665639777845	0.22382497820791	0.620054769097199	0.691731803328524	0.475230942768834	0.0942008912155416	0.377838727014907	0.328886120037988	0.0576424907905504	0.608203975311498	0.0315146150391288	0.85328973610368	0.492226572854398	0.696750478709383	0.0754070979698676
0.329164262437774	0.386895859061928	0.41398784174725	0.3097856652288		0.113267597106298	0.314249198076783	0.33476250936523	0.52868243088094	0.30966785545111	0.119913452022698	0.410486374957716	0.153011531526905	0.133651065192007	0.0699010539617327	0.379711330557543	0.943559126162608	0.433991463864129	0.804176573731638	0.380018125556661	0.321427121167853	0.574723940343917	0.544762740783029	0.272247661027778	0.172821672963007	0.511103121484451	0.313663816975921	0.788597434424943	0.827490553293532	0.957992004656757	0.311934969618279	0.408915416981425	0.763628298075924	0.326812368118987
0.414182781537209	0.451045250964033	0.785498371115018	0.134428774873674		0.458767671689444	0.0264716977276945	0.770376231184798	0.0359343794117132	0.17778687578185	0.112788727571172	0.229578105297741	0.40309696205599	0.327910929649255	0.0004523247499768	0.30681093147457	0.267399194173899	0.346483928923611	0.013212814310253	0.0956822246608881	0.306767965016056	0.232769274351157	0.407626128521265	0.940514508036743	0.225232726176181	0.0907911529657391	0.30613145792222	0.41227771861789	0.473700322008465	0.305471416997564	0.788528441837547	0.87054307961416	0.336282154268691	0.280149553491146
0.0757640918157127	0.196230120211875	0.405593146057721	0.196383687401465		0.238561931827562	0.141174070961499	0.542855896914219	0.0570845715751959	0.0533425521080226	0.124257634329154	0.197229211773644	0.103823762136145	0.289516804730371	0.010352431827321	0.162871936684061	0.0639109539879054	0.0701234291982912	0.0873388243480887	0.456364972240651	0.222743221997568	0.0148853079199855	0.124333686376577	0.305057903057325	0.0239040303944207	0.197523887024805	0.043365496402554	0.467624257039221	0.285504392428454	0.332338786257898	0.573013267960758	0.0085255585627228	0.0798356539674866	0.186292076462612
0.016625692929592	0.215323709657163	0.465713139830909	0.30887409074605		0.182205115292383	0.0023586690415598	6.19693350190632e-05	0.209201406481915	0.080068443911989	0.0159425984891317	0.0309512058097871	0.0733681103293974	0.0001949613327658	0.0569284315539203	0.0185154967021701	0.067327701001559	0.0601858985566879	0.118781216350273	0.0420185013206015	0.0062563156271236	0.0082531669015362	0.100709888513137	0.000370144810745	0.217671862170375	0.0250849928622179	0.294378656929099	0.001559687571419	0.348881693642514	0.0389203278289229	0.598107867785785	0.210308086310357	0.277238818441772	0.177606329423068
0.384268797359899	0.524739436116026	0.726236397805966	0.78154983398502		0.47926367293789	0.147008102091705	0.643273037532966	0.595925341147666	0.702420696316754	0.920658158253912	0.950051996749165	0.914380980918767	0.572798475886784	0.986111703292879	0.958594210189583	0.92595092133471	0.965084600042343	0.850311000770672	0.75334133822156	0.503069806843331	0.278669813704254	0.900444088532169	0.892730869074502	0.929663076317139	0.947339231849747	0.968585858141235	0.9141081490047	0.622512448214323	0.66416228867613	0.804499532113655	0.593251830260774	0.686697242730314	0.959707057014515
0.65256726521938	0.473517964858603	0.388185744922952	0.434851570331473		0.661033122110103	0.452734887116463	0.202981968602001	0.259661586867098	0.492914372974776	0.796697886181052	0.520010165634552	0.517775670778352	0.0506231129870376	0.522964012624852	0.70897807887753	0.98668774417371	0.544187010183839	0.38608665516729	0.396146638220542	0.758148807143698	0.489464434401636	0.476076880184586	0.964876602511024	0.703188818388222	0.626652326377455	0.320377561722247	0.908916993757722	0.617272654398196	0.636639911074392	0.864457507302081	0.478348911397823	0.912957024948354	0.329209007748125
0.0633809634297186	0.061895496827765	0.164040196021785	0.518051318930144		0.891593995410192	0.345284916147209	0.369902700648574	0.16644784164932	0.839356631930638	0.229579804893686	0.538778610454449	0.266255443402065	0.098638616449248	0.0137893363781737	0.0865520060496116	0.262725977466035	0.454716980834555	0.0252074952738873	0.346811229754119	0.175149483228586	0.061569185172052	0.157133980461997	0.448914639258872	0.15105767824301	0.134972321457459	0.0578258997582886	0.404893352996121	0.159286720166014	0.0470868672128933	0.0743435301720658	0.689871380133372	0.315335061088343	0.0230139778088011
0.0278451145191029	0.0326008428922964	0.518131878529145	0.0012598458194302		0.0125802967100961	0.021240317035311	0.0686899318167028	0.112813563003332	0.107769577341656	0.518509471759982	0.0568617471129898	0.323049104938509	0.0606966298898034	0.187255272682417	0.0668572864175876	0.302487748543052	0.60050379896294	0.321910961715964	0.0478268006194314	0.0206816934922623	0.165439372181405	0.408814509366981	0.0380130183520262	0.363811800208014	0.0981476801329394	0.0875615977847041	0.0274956676240417	0.340692435754254	0.0157164441449289	0.431640722467246	0.227141301602138	0.463935657834762	0.4716816803778
0.0971176620213453	0.112015930059297	0.135611941257813	0.140587043020392		0.13051289663381	0.0085665611177149	0.203928752937603	0.112029801503663	0.245975235199972	0.220111378686436	0.084790493476182	0.108738734541049	0.0281423510246698	0.509138595549519	0.3610196758262	0.18597140544511	0.0701471686132083	0.244433338997223	0.364843702287766	0.282331618053401	0.159761254999	0.109815207537913	0.115035199422138	0.222947621896106	0.395737806658417	0.352892211704786	0.428251794833795	0.441191711158348	0.771286633076703	0.388939931514717	0.765056008720703	0.529784074768666	0.28712074501175
0.103231825097946	0.438927518693926	0.481803217289893	0.293514348409351		0.0326420162295324	0.10512923518331	0.0269961283236483	0.0127721548494152	0.0194989080842315	0.0776381826684032	0.0990840883397842	0.4126504096409	0.153384034463105	0.444480973814455	0.142797874342337	0.329967917148306	0.0579258281903878	0.140013976990357	0.126710513334563	0.733362081991401	0.0421330867962518	0.436708850434559	0.0118123377408658	0.233162204255917	0.519583063400804	0.08409762385723	0.264455601347042	0.900647735360062	0.60875524306968	0.107860142263183	0.287271617831909	0.666914857388456	0.383517827056909
0.353854616827422	0.180329225974994	0.436038299201316	0.146903101466181		0.330620854444104	0.175521696961302	0.682886007756701	0.0982277400388779	0.292287041884641	0.396430902392352	0.294721192091962	0.279875640719904	0.616107095165113	0.882465554640379	0.898372165133857	0.101448583584332	0.666121057349951	0.30644408177076	0.346060271566419	0.437941923845883	0.116112896720112	0.830500430589923	0.311857545702361	0.0601685007568407	0.284848986712496	0.546060783136383	0.204630617211147	0.524181497153054	0.663476644818474	0.0447986024013912	0.0714701299063451	0.369180905742765	0.400943874768663
0.230409120853764	0.386952579222469	0.850367985399971	0.0390319766082271		0.696744370411934	0.637421889940986	0.41707420933809	0.0396095921886799	0.80404774062416	0.346840399299883	0.114086581233937	0.421465848622573	0.533754713243079	0.575111271625124	0.541290570720043	0.823906178774323	0.540567774502434	0.419809185859884	0.0277766993874042	0.407122817488977	0.125384116732224	0.492626246572046	0.675793388361353	0.517013694434235	0.74777647859564	0.568671917167314	0.402296075108007	0.829875836602183	0.204423378092619	0.891494712381581	0.410539460853052	0.542872628081611	0.26384095800465
0.0119634380198719	0.105722438044589	0.0633134279479777	0.216231864813885		0.296563703760941	0.181121358671715	0.289343482749604	0.0463153536395215	0.31063446543985	0.0493355334629824	0.21958586742423	0.0764753267099531	0.0057175056331126	0.0439436151240706	0.0648854090291082	0.219621200338127	0.139262949786556	0.295087993358106	0.54035904836165	0.205712798921621	0.135564874332836	0.128130160393191	0.0686549218251467	0.0539295174754121	0.0593331473514488	0.277718716774438	0.245753115849168	0.0188784381840516	0.100437127575143	0.602087879883751	0.345364036286759	0.406187249818428	0.165569755771849
0.961863491660934	0.0251992862802128	0.932769901275977	0.0645486048162428		0.930964944932077	0.978479061938161	0.671439879651202	0.144963319148192	0.0450203820118909	0.481437766668296	0.0403295921537371	0.838274500687086	0.425506814220513	0.558733093975256	0.80299483136178	0.667115261689901	0.875533177343071	0.166634463557204	0.0346280399296196	0.785965786775596	0.188400476893444	0.958956804151792	0.537943658886107	0.397862679727145	0.101266541576182	0.912153103691101	0.662680219196052	0.666855527672475	0.825053728861504	0.390613285305838	0.338109769837329	0.529150200522393	0.241139893004374
0.0253064881835264	0.131171706901924	0.783097173431334	0.799496398117971		0.467760536452612	0.178379227177766	0.261865738150958	0.203342351389028	0.756276116193227	0.516385046807287	0.536992670243639	0.683946154124624	0.0643166816845545	0.0499462353748782	0.733052824737604	0.126330139440782	0.63904002282289	0.515305911485388	0.956962812575628	0.952226093339879	0.0917189258906921	0.32094153395469	0.302645397246404	0.214907834416203	0.730682064177945	0.336442023651493	0.639339652209178	0.0445700772853253	0.307062036188798	0.799710576083329	0.994401786572554	0.0838949508321895	0.137403512990168
0.446816306220184	0.360871492947529	0.88980745746437	0.0836438386456312		0.0130226940617522	0.0167804841047577	0.183976587014048	0.12698472266193	0.415207464194178	0.0906655642128179	0.318115924703471	0.152185242612148	0.107931271451671	0.346464040438486	0.499634574199796	0.697503761411544	0.0635847023553111	0.881714661801307	0.258967980622105	0.356976837057981	0.550937483829551	0.58203056250855	0.180683662023437	0.227209694374081	0.0544314576302366	0.484119272722829	0.0475065145078971	0.594861061058961	0.382288708269684	0.0599111335052949	0.696004436588069	0.68990928423759	0.701580386557352
