# Supplementary material for: Heterogeneous, temporally consistent, and plastic brain development after preterm birth
Source: Nat Commun. 2025 Sep 12;16:8269. doi: 10.1038/s41467-025-63967-1 (PMC12432136; doi:10.1038/s41467-025-63967-1)
Supplement: Supplementary file 6 — Source Data [file 41467_2025_63967_MOESM6_ESM.zip › source_data/supplementary_figures/source_FigS11a_early.csv]

rois	infranormal_pt	supranormal_pt	infranormal_ft	supranormal_ft
centile_CT_bankssts	0.0	16.0	3.546099290780142	4.787234042553192
centile_CT_caudalanteriorcingulate	0.0	40.0	5.49645390070922	4.078014184397164
centile_CT_caudalmiddlefrontal	4.0	4.0	1.0638297872340423	5.673758865248227
centile_CT_cuneus	0.0	8.0	1.2411347517730498	4.964539007092199
centile_CT_entorhinal	0.0	0.0	4.432624113475177	4.787234042553192
centile_CT_fusiform	12.0	0.0	2.6595744680851063	4.964539007092199
centile_CT_inferiorparietal	0.0	0.0	0.1773049645390071	4.432624113475177
centile_CT_inferiortemporal	0.0	8.0	1.2411347517730498	5.851063829787234
centile_CT_isthmuscingulate	0.0	4.0	2.8368794326241136	3.191489361702128
centile_CT_lateraloccipital	0.0	0.0	0.3546099290780142	3.900709219858156
centile_CT_lateralorbitofrontal	0.0	8.0	1.950354609929078	5.49645390070922
centile_CT_lingual	0.0	20.0	3.0141843971631204	5.319148936170213
centile_CT_medialorbitofrontal	12.0	8.0	3.191489361702128	5.49645390070922
centile_CT_middletemporal	4.0	4.0	1.0638297872340423	5.673758865248227
centile_CT_parahippocampal	0.0	4.0	4.078014184397164	4.964539007092199
centile_CT_paracentral	0.0	32.0	3.368794326241135	4.787234042553192
centile_CT_parsopercularis	0.0	28.000000000000004	2.304964539007092	4.432624113475177
centile_CT_parsorbitalis	0.0	0.0	1.950354609929078	4.25531914893617
centile_CT_parstriangularis	4.0	16.0	3.368794326241135	6.205673758865248
centile_CT_pericalcarine	0.0	12.0	4.964539007092199	5.851063829787234
centile_CT_postcentral	0.0	8.0	3.0141843971631204	5.49645390070922
centile_CT_posteriorcingulate	0.0	20.0	4.432624113475177	3.900709219858156
centile_CT_precentral	0.0	32.0	1.5957446808510638	4.609929078014184
centile_CT_precuneus	0.0	4.0	3.0141843971631204	4.964539007092199
centile_CT_rostralanteriorcingulate	0.0	20.0	4.609929078014184	3.723404255319149
centile_CT_rostralmiddlefrontal	8.0	4.0	3.191489361702128	6.73758865248227
centile_CT_superiorfrontal	0.0	8.0	2.4822695035460995	5.49645390070922
centile_CT_superiorparietal	0.0	8.0	1.2411347517730498	5.673758865248227
centile_CT_superiortemporal	0.0	32.0	1.950354609929078	4.964539007092199
centile_CT_supramarginal	0.0	0.0	0.7092198581560284	4.609929078014184
centile_CT_frontalpole	4.0	0.0	0.5319148936170213	4.25531914893617
centile_CT_temporalpole	0.0	8.0	3.0141843971631204	4.787234042553192
centile_CT_transversetemporal	0.0	8.0	2.4822695035460995	5.319148936170213
centile_CT_insula	0.0	24.0	4.964539007092199	4.432624113475177
