# Supplementary material for: Heterogeneous, temporally consistent, and plastic brain development after preterm birth
Source: Nat Commun. 2025 Sep 12;16:8269. doi: 10.1038/s41467-025-63967-1 (PMC12432136; doi:10.1038/s41467-025-63967-1)
Supplement: Supplementary file 6 — Source Data [file 41467_2025_63967_MOESM6_ESM.zip › source_data/supplementary_figures/source_FigS9b_bls26.csv]

rois	PT_sub_with_infranormal_dev_%	PT_sub_with_supranormal_dev_%	FT_sub_with_infranormal_dev_%	FT_sub_with_supranormal_dev_%
centile_WMV	13.541666666666666	0.0	4.672897196261682	4.672897196261682
centile_GMV	12.5	2.083333333333333	4.672897196261682	5.607476635514018
centile_sGMV	37.5	1.0416666666666663	4.672897196261682	3.738317757009345
