# Supplementary material for: Heterogeneous, temporally consistent, and plastic brain development after preterm birth
Source: Nat Commun. 2025 Sep 12;16:8269. doi: 10.1038/s41467-025-63967-1 (PMC12432136; doi:10.1038/s41467-025-63967-1)
Supplement: Supplementary file 6 — Source Data [file 41467_2025_63967_MOESM6_ESM.zip › source_data/supplementary_figures/source_FigS6e_lower.csv]

1.0	-0.0721925133689839	0.186831550802139	0.0290775401069518	0.1273395721925133	-0.1216577540106951	-0.132687165775401	0.1631016042780748	-0.0838903743315508	0.3185160427807487	0.2576871657754011	0.044451871657754	-0.276403743315508	0.3218582887700534	0.1483957219251337	-0.0317513368983957	-0.232620320855615	-0.0598262032085561	0.1684491978609625	0.1467245989304813	0.2476604278074866	0.2780748663101604	-0.0056818181818181	-0.2860962566844919	0.3078208556149732	-0.4074197860962567	0.0177139037433155	0.1935160427807486	0.5367647058823529	-0.2536764705882353	0.1149732620320855	-0.3318850267379679	-0.0628342245989304	0.3429144385026738	0.0391042780748663	-0.1905080213903743	-0.1109625668449197	0.3061497326203208	0.1590909090909091	0.1163101604278075	-0.0661764705882353	-0.0518048128342246	-0.0190508021390374	-0.0277406417112299	-0.1009358288770053	0.2336229946524064	-0.1483957219251337	0.3362299465240642	-0.0307486631016042	-0.0785427807486631
-0.0721925133689839	1.0	0.2145721925133689	0.133355614973262	0.311831550802139	0.419451871657754	0.0675133689839572	0.320855614973262	0.1928475935828877	-0.0457887700534759	0.3064839572192513	-0.1366978609625668	0.2720588235294117	0.3629679144385027	0.1163101604278075	0.2800802139037433	0.3983957219251337	0.0969251336898395	0.2530080213903743	-0.2733957219251337	0.2974598930481283	-0.0150401069518716	0.132687165775401	-0.0554812834224598	0.1564171122994652	-0.0752005347593582	0.125	0.186831550802139	-0.0591577540106951	0.1383689839572192	0.3325534759358289	-0.410427807486631	0.1674465240641711	0.1253342245989304	-0.0290775401069518	-0.0153743315508021	-0.0949197860962566	0.2369652406417112	0.2600267379679144	0.4488636363636363	0.3893716577540106	0.4114304812834224	0.2824197860962567	-0.1427139037433155	-0.0467914438502673	0.3539438502673797	0.0561497326203208	-0.1634358288770053	-0.1356951871657754	-0.0551470588235294
0.186831550802139	0.2145721925133689	1.0	0.3566176470588235	0.0588235294117647	-0.0200534759358288	-0.1473930481283422	0.1998663101604278	0.3586229946524064	0.0949197860962566	0.1169786096256684	-0.347927807486631	0.1126336898395722	0.2593582887700534	0.2269385026737967	0.1677807486631016	-0.0541443850267379	-0.0838903743315508	0.2957887700534759	-0.0113636363636363	0.2085561497326203	0.2446524064171123	0.2256016042780748	-0.1918449197860962	0.0217245989304812	-0.1303475935828877	0.1206550802139037	-0.0170454545454545	0.1574197860962566	-0.1634358288770053	0.1851604278074866	-0.3285427807486631	0.1901737967914438	0.1945187165775401	0.0150401069518716	0.1313502673796791	-0.1213235294117647	0.2917780748663101	0.2610294117647059	0.3165106951871658	0.3064839572192513	-0.1039438502673796	0.2951203208556149	-0.1306818181818181	-0.0334224598930481	0.0010026737967914	0.0504679144385026	-0.0056818181818181	-0.2827540106951872	0.0040106951871657
0.0290775401069518	0.133355614973262	0.3566176470588235	1.0	-0.0541443850267379	0.0227272727272727	-0.3673128342245989	0.2881016042780748	0.0187165775401069	0.0594919786096256	0.2423128342245989	-0.3004679144385027	0.3552807486631016	-0.0103609625668449	0.4264705882352941	0.1898395721925133	-0.088903743315508	0.0407754010695187	0.2062165775401069	-0.1674465240641711	0.0838903743315508	0.2309491978609625	0.1885026737967914	-0.0086898395721925	-0.1483957219251337	-0.2286096256684492	-0.1046122994652406	0.0929144385026738	0.0945855614973262	-0.124331550802139	0.1266711229946524	-0.2760695187165775	-0.1727941176470588	0.2105614973262032	0.3014705882352941	-0.1179812834224598	0.0217245989304812	0.410427807486631	0.3897058823529412	0.2352941176470588	0.0962566844919786	-0.1764705882352941	0.168783422459893	0.0785427807486631	-0.1149732620320855	-0.0016711229946524	0.1564171122994652	0.0210561497326203	-0.2503342245989304	0.268048128342246
0.1273395721925133	0.311831550802139	0.0588235294117647	-0.0541443850267379	1.0	0.5010026737967914	0.1112967914438502	0.0945855614973262	0.1163101604278075	0.03475935828877	0.1166443850267379	0.1203208556149732	-0.0203877005347593	0.3502673796791444	-0.0066844919786096	-0.0574866310160427	0.3813502673796791	0.2951203208556149	0.3673128342245989	-0.0127005347593582	0.0561497326203208	-0.1253342245989304	-0.1761363636363636	-0.0394385026737967	0.0133689839572192	0.1092914438502673	0.3887032085561497	0.2015374331550802	0.1968582887700534	0.1788101604278074	0.043114973262032	-0.1320187165775401	0.222927807486631	0.3522727272727273	-0.2155748663101604	0.1938502673796791	0.160427807486631	0.2349598930481283	-0.1440508021390374	0.3506016042780748	-0.2306149732620321	0.5531417112299465	-0.0588235294117647	-0.0213903743315508	0.2600267379679144	0.2306149732620321	-0.1370320855614973	-0.2476604278074866	-0.0735294117647058	-0.0721925133689839
-0.1216577540106951	0.419451871657754	-0.0200534759358288	0.0227272727272727	0.5010026737967914	1.0	0.2630347593582888	0.2894385026737968	-0.106951871657754	0.0073529411764705	0.3910427807486631	0.0006684491978609	0.1905080213903743	0.2413101604278074	0.0982620320855615	0.0905748663101604	0.5915775401069518	0.2844251336898395	0.0447860962566844	-0.4207887700534759	0.2570187165775401	-0.0741978609625668	-0.0902406417112299	0.1931818181818181	-0.0140374331550802	0.1169786096256684	0.3141711229946524	0.0447860962566844	0.2526737967914438	-0.1266711229946524	0.2800802139037433	-0.0317513368983957	0.0969251336898395	0.1737967914438502	0.0360962566844919	0.3813502673796791	0.2610294117647059	0.1410427807486631	0.1343582887700534	0.5294117647058824	0.2078877005347593	0.4876336898395721	0.3589572192513369	0.0628342245989304	0.2195855614973262	0.2593582887700534	0.105614973262032	-0.0103609625668449	0.1631016042780748	0.0267379679144385
-0.132687165775401	0.0675133689839572	-0.1473930481283422	-0.3673128342245989	0.1112967914438502	0.2630347593582888	1.0	-0.213235294117647	0.1554144385026738	0.2185828877005347	0.132687165775401	0.1336898395721925	-0.0715240641711229	-0.0992647058823529	-0.2941176470588235	-0.3379010695187165	0.2469919786096256	-0.1233288770053475	-0.1828208556149732	-0.2573529411764705	0.1540775401069518	0.0929144385026738	-0.008355614973262	-0.1109625668449197	-0.1995320855614973	0.1854946524064171	0.0925802139037433	0.0177139037433155	-0.0210561497326203	0.3258689839572192	0.0905748663101604	0.3633021390374331	-0.2453208556149732	-0.1377005347593582	-0.0297459893048128	0.2339572192513369	0.5494652406417112	0.0594919786096256	0.1590909090909091	0.3101604278074866	0.0414438502673796	0.3800133689839572	-0.1253342245989304	-0.2971256684491978	0.1711229946524064	0.0698529411764705	-0.0625	-0.2018716577540107	0.1697860962566845	0.2616978609625668
0.1631016042780748	0.320855614973262	0.1998663101604278	0.2881016042780748	0.0945855614973262	0.2894385026737968	-0.213235294117647	1.0	-0.0651737967914438	-0.0474598930481283	0.2934491978609626	0.2663770053475935	0.4438502673796791	0.302807486631016	0.0330882352941176	0.7192513368983957	0.5100267379679144	0.2974598930481283	-0.0441176470588235	-0.0096925133689839	0.0949197860962566	0.2276069518716577	-0.0631684491978609	0.2667112299465241	-0.0494652406417112	-0.4522058823529412	0.2272727272727272	-0.0845588235294117	0.2175802139037433	-0.3051470588235294	0.2145721925133689	-0.2677139037433155	0.1263368983957219	0.2088903743315508	0.3673128342245989	-0.1534090909090909	-0.3616310160427807	0.3455882352941176	0.3175133689839572	0.3579545454545454	0.1233288770053475	-0.0320855614973262	0.4391711229946524	0.1029411764705882	0.0762032085561497	0.0514705882352941	0.4154411764705882	-0.213903743315508	-0.0287433155080213	-0.1761363636363636
-0.0838903743315508	0.1928475935828877	0.3586229946524064	0.0187165775401069	0.1163101604278075	-0.106951871657754	0.1554144385026738	-0.0651737967914438	1.0	-0.0691844919786096	0.1758021390374331	-0.1119652406417112	0.3011363636363636	0.2279411764705882	0.0123663101604278	-0.0193850267379679	0.0491310160427807	-0.0157085561497326	0.1714572192513369	-0.1691176470588235	0.1677807486631016	0.1072860962566844	0.0374331550802139	-0.070855614973262	0.0330882352941176	0.0772058823529411	0.0287433155080213	-0.141711229946524	-0.1470588235294117	0.2279411764705882	-0.0317513368983957	0.177139037433155	0.1885026737967914	-0.0110294117647058	0.0327540106951871	0.1009358288770053	-0.0374331550802139	0.0070187165775401	0.1383689839572192	0.1092914438502673	0.1443850267379679	0.0588235294117647	0.1106283422459893	-0.277072192513369	0.0421122994652406	0.0959224598930481	0.106283422459893	-0.526403743315508	-0.1610962566844919	-0.0641711229946524
0.3185160427807487	-0.0457887700534759	0.0949197860962566	0.0594919786096256	0.03475935828877	0.0073529411764705	0.2185828877005347	-0.0474598930481283	-0.0691844919786096	1.0	0.0748663101604278	0.3328877005347593	-0.2112299465240641	0.3175133689839572	0.3288770053475935	-0.1346925133689839	0.0040106951871657	-0.2837566844919786	-0.0023395721925133	0.0762032085561497	0.3292112299465241	0.3121657754010695	0.373663101604278	-0.1641042780748663	0.2730614973262032	0.0113636363636363	0.0070187165775401	0.5254010695187166	0.2794117647058823	-0.1915106951871657	0.195187165775401	-0.0377673796791443	-0.124331550802139	0.355614973262032	0.4344919786096257	-0.0588235294117647	0.0043449197860962	0.1610962566844919	0.4525401069518716	0.222927807486631	0.008355614973262	0.1844919786096256	-0.1661096256684492	0.1808155080213903	0.1871657754010695	0.3178475935828877	0.2022058823529411	0.3318850267379679	0.0357620320855614	0.5497994652406417
0.2576871657754011	0.3064839572192513	0.1169786096256684	0.2423128342245989	0.1166443850267379	0.3910427807486631	0.132687165775401	0.2934491978609626	0.1758021390374331	0.0748663101604278	1.0	-0.2710561497326203	0.3676470588235294	0.2118983957219251	0.2797459893048128	0.0895721925133689	0.3739973262032086	0.1320187165775401	0.1173128342245989	-0.3546122994652406	0.4024064171122994	0.1286764705882352	0.0604946524064171	-0.0394385026737967	0.2008689839572192	-0.0915775401069518	-0.0738636363636363	0.0467914438502673	0.3191844919786096	-0.3008021390374331	0.2279411764705882	-0.0594919786096256	-0.1116310160427807	0.1427139037433155	0.2269385026737967	-0.079211229946524	0.1570855614973262	0.365307486631016	0.2540106951871658	0.3475935828877005	0.2306149732620321	0.2072192513368984	0.3145053475935829	-0.1293449197860962	-0.1366978609625668	0.0922459893048128	0.1393716577540107	-0.1393716577540107	-0.0728609625668449	0.0123663101604278
0.044451871657754	-0.1366978609625668	-0.347927807486631	-0.3004679144385027	0.1203208556149732	0.0006684491978609	0.1336898395721925	0.2663770053475935	-0.1119652406417112	0.3328877005347593	-0.2710561497326203	1.0	-0.204211229946524	0.2172459893048128	-0.070187165775401	0.1875	0.1016042780748663	0.1136363636363636	-0.2379679144385026	0.2707219251336898	-0.1356951871657754	0.0802139037433155	0.1450534759358288	0.1029411764705882	0.0036764705882352	0.0307486631016042	0.3084893048128342	0.3071524064171123	0.2215909090909091	-0.0106951871657754	0.0374331550802139	0.2459893048128342	0.2747326203208556	0.3499331550802139	0.3843582887700534	0.0073529411764705	-0.3997326203208556	-0.0026737967914438	0.1480614973262032	-0.1814839572192513	-0.2947860962566845	0.1096256684491978	-0.0497994652406417	0.2807486631016043	0.3940508021390374	0.2372994652406417	0.3572860962566845	0.0424465240641711	0.2653743315508021	0.0955882352941176
-0.276403743315508	0.2720588235294117	0.1126336898395722	0.3552807486631016	-0.0203877005347593	0.1905080213903743	-0.0715240641711229	0.4438502673796791	0.3011363636363636	-0.2112299465240641	0.3676470588235294	-0.204211229946524	1.0	0.0210561497326203	-0.178475935828877	0.3586229946524064	0.4157754010695187	0.3011363636363636	-0.1393716577540107	-0.3566176470588235	0.0752005347593582	0.2881016042780748	-0.0648395721925133	0.0591577540106951	-0.1534090909090909	-0.1233288770053475	0.0254010695187165	-0.3669786096256685	-0.2419786096256684	0.0497994652406417	-0.1196524064171123	0.1393716577540107	-0.007687165775401	0.0153743315508021	0.1012700534759358	-0.141711229946524	0.0531417112299465	0.2637032085561497	-0.0020053475935828	0.1901737967914438	0.134024064171123	-0.0294117647058823	0.2413101604278074	-0.052807486631016	-0.0802139037433155	-0.0370989304812834	0.2466577540106951	-0.5635026737967914	0.0919117647058823	-0.044451871657754
0.3218582887700534	0.3629679144385027	0.2593582887700534	-0.0103609625668449	0.3502673796791444	0.2413101604278074	-0.0992647058823529	0.302807486631016	0.2279411764705882	0.3175133689839572	0.2118983957219251	0.2172459893048128	0.0210561497326203	1.0	0.1931818181818181	0.132687165775401	0.3669786096256685	0.0103609625668449	0.0755347593582887	0.0417780748663101	0.3796791443850267	0.1290106951871657	0.4224598930481283	0.0120320855614973	0.3392379679144385	-0.2620320855614973	0.277072192513369	0.2406417112299465	0.3813502673796791	-0.2660427807486631	0.4919786096256685	-0.1096256684491978	0.1029411764705882	0.3422459893048128	0.150735294117647	-0.1674465240641711	-0.2346256684491978	0.2637032085561497	0.0003342245989304	0.2837566844919786	0.1918449197860962	0.268048128342246	0.3258689839572192	0.4772727272727273	0.1433823529411764	0.3643048128342246	0.2540106951871658	-0.025066844919786	0.1166443850267379	0.0020053475935828
0.1483957219251337	0.1163101604278075	0.2269385026737967	0.4264705882352941	-0.0066844919786096	0.0982620320855615	-0.2941176470588235	0.0330882352941176	0.0123663101604278	0.3288770053475935	0.2797459893048128	-0.070187165775401	-0.178475935828877	0.1931818181818181	1.0	-0.0457887700534759	-0.1644385026737967	0.0230614973262032	0.3843582887700534	0.1397058823529411	0.2670454545454545	-0.044451871657754	0.383355614973262	-0.0143716577540106	0.4304812834224599	-0.0240641711229946	-0.0481283422459893	0.5370989304812834	0.1968582887700534	-0.258355614973262	0.2002005347593582	-0.2339572192513369	-0.0541443850267379	0.2489973262032085	0.2917780748663101	0.1313502673796791	-0.0805481283422459	0.2162433155080214	0.418114973262032	0.1393716577540107	0.0538101604278074	0.0344251336898395	0.1012700534759358	0.3161764705882353	-0.0748663101604278	0.2386363636363636	0.1280080213903743	0.3943850267379679	-0.4301470588235294	0.2640374331550802
-0.0317513368983957	0.2800802139037433	0.1677807486631016	0.1898395721925133	-0.0574866310160427	0.0905748663101604	-0.3379010695187165	0.7192513368983957	-0.0193850267379679	-0.1346925133689839	0.0895721925133689	0.1875	0.3586229946524064	0.132687165775401	-0.0457887700534759	1.0	0.3485962566844919	0.2399732620320855	-0.1356951871657754	-0.0023395721925133	-0.1119652406417112	0.0063502673796791	-0.0745320855614973	0.3322192513368984	-0.0594919786096256	-0.4044117647058823	0.2008689839572192	-0.2586898395721925	0.0574866310160427	-0.2633689839572192	0.1664438502673796	-0.3439171122994652	0.1744652406417112	0.114639037433155	0.2994652406417112	-0.2018716577540107	-0.4816176470588235	0.2038770053475936	0.3168449197860962	0.3375668449197861	0.186163101604278	-0.1156417112299465	0.5514705882352942	0.0955882352941176	0.106951871657754	0.1273395721925133	0.2794117647058823	-0.1981951871657754	0.0056818181818181	-0.1851604278074866
-0.232620320855615	0.3983957219251337	-0.0541443850267379	-0.088903743315508	0.3813502673796791	0.5915775401069518	0.2469919786096256	0.5100267379679144	0.0491310160427807	0.0040106951871657	0.3739973262032086	0.1016042780748663	0.4157754010695187	0.3669786096256685	-0.1644385026737967	0.3485962566844919	1.0	0.419451871657754	-0.1838235294117647	-0.2088903743315508	0.0013368983957219	-0.1905080213903743	-0.1397058823529411	0.1941844919786096	-0.1647727272727272	-0.0491310160427807	0.3843582887700534	-0.1975267379679144	-0.1012700534759358	-0.0959224598930481	0.1774732620320855	0.1911764705882352	-0.0544786096256684	-0.1106283422459893	0.2018716577540107	-0.0785427807486631	0.168783422459893	0.1991978609625668	0.0277406417112299	0.4120989304812834	0.1684491978609625	0.5073529411764706	0.3054812834224599	0.1280080213903743	0.0695187165775401	0.0113636363636363	0.3983957219251337	-0.4191176470588235	0.2215909090909091	-0.0093582887700534
-0.0598262032085561	0.0969251336898395	-0.0838903743315508	0.0407754010695187	0.2951203208556149	0.2844251336898395	-0.1233288770053475	0.2974598930481283	-0.0157085561497326	-0.2837566844919786	0.1320187165775401	0.1136363636363636	0.3011363636363636	0.0103609625668449	0.0230614973262032	0.2399732620320855	0.419451871657754	1.0	0.0812165775401069	0.0721925133689839	-0.1554144385026738	-0.2570187165775401	-0.1356951871657754	-0.0741978609625668	0.0461229946524064	-0.0160427807486631	0.3656417112299465	-0.1794786096256684	0.0899064171122994	-0.0441176470588235	-0.0320855614973262	0.2359625668449197	0.1437165775401069	0.0360962566844919	0.0725267379679144	-0.1567513368983957	0.142379679144385	0.4154411764705882	0.0524732620320855	-0.0270721925133689	-0.0040106951871657	0.2055481283422459	0.1122994652406417	0.0364304812834224	-0.2118983957219251	-0.0294117647058823	0.2256016042780748	-0.2413101604278074	0.1293449197860962	-0.0524732620320855
0.1684491978609625	0.2530080213903743	0.2957887700534759	0.2062165775401069	0.3673128342245989	0.0447860962566844	-0.1828208556149732	-0.0441176470588235	0.1714572192513369	-0.0023395721925133	0.1173128342245989	-0.2379679144385026	-0.1393716577540107	0.0755347593582887	0.3843582887700534	-0.1356951871657754	-0.1838235294117647	0.0812165775401069	1.0	0.2576871657754011	0.0601604278074866	0.1316844919786096	0.1106283422459893	-0.0738636363636363	0.3836898395721925	-0.0487967914438502	-0.0030080213903743	0.2867647058823529	0.1888368983957219	0.2603609625668449	0.2165775401069518	-0.3572860962566845	0.3643048128342246	0.3241978609625668	-0.0137032085561497	0.2663770053475935	0.0170454545454545	0.0494652406417112	0.1684491978609625	0.1407085561497326	0.186831550802139	0.1651069518716577	-0.0130347593582887	-0.0317513368983957	-0.1620989304812834	0.0497994652406417	-0.1560828877005347	0.0959224598930481	-0.267379679144385	0.1089572192513369
0.1467245989304813	-0.2733957219251337	-0.0113636363636363	-0.1674465240641711	-0.0127005347593582	-0.4207887700534759	-0.2573529411764705	-0.0096925133689839	-0.1691176470588235	0.0762032085561497	-0.3546122994652406	0.2707219251336898	-0.3566176470588235	0.0417780748663101	0.1397058823529411	-0.0023395721925133	-0.2088903743315508	0.0721925133689839	0.2576871657754011	1.0	-0.2322860962566845	0.0397727272727272	0.2767379679144385	0.1336898395721925	0.1360294117647058	-0.2342914438502673	0.4535427807486631	0.15975935828877	0.0384358288770053	0.0808823529411764	0.0922459893048128	-0.0812165775401069	0.1550802139037433	0.2787433155080214	0.1483957219251337	-0.1286764705882352	-0.1430481283422459	-0.0451203208556149	-0.0060160427807486	-0.2155748663101604	-0.1356951871657754	-0.0551470588235294	-0.0825534759358288	0.2623663101604278	0.1517379679144385	0.0010026737967914	0.2052139037433155	0.3392379679144385	-0.0955882352941176	-0.0330882352941176
0.2476604278074866	0.2974598930481283	0.2085561497326203	0.0838903743315508	0.0561497326203208	0.2570187165775401	0.1540775401069518	0.0949197860962566	0.1677807486631016	0.3292112299465241	0.4024064171122994	-0.1356951871657754	0.0752005347593582	0.3796791443850267	0.2670454545454545	-0.1119652406417112	0.0013368983957219	-0.1554144385026738	0.0601604278074866	-0.2322860962566845	1.0	0.436831550802139	0.3686497326203208	-0.2269385026737967	0.4338235294117647	-0.1066176470588235	-0.1911764705882352	0.2977941176470588	0.4679144385026738	-0.2750668449197861	0.4592245989304813	-0.1413770053475936	-0.0741978609625668	0.3482620320855615	0.0922459893048128	0.0504679144385026	0.1102941176470588	0.2352941176470588	0.2449866310160428	0.3786764705882353	0.2413101604278074	0.2697192513368984	0.1270053475935829	0.0294117647058823	0.1233288770053475	0.3108288770053476	0.0735294117647058	0.096590909090909	-0.0598262032085561	0.141711229946524
0.2780748663101604	-0.0150401069518716	0.2446524064171123	0.2309491978609625	-0.1253342245989304	-0.0741978609625668	0.0929144385026738	0.2276069518716577	0.1072860962566844	0.3121657754010695	0.1286764705882352	0.0802139037433155	0.2881016042780748	0.1290106951871657	-0.044451871657754	0.0063502673796791	-0.1905080213903743	-0.2570187165775401	0.1316844919786096	0.0397727272727272	0.436831550802139	1.0	0.2860962566844919	-0.0989304812834224	0.186831550802139	-0.2917780748663101	0.0548128342245989	0.0604946524064171	0.2991310160427807	-0.0304144385026737	0.2332887700534759	-0.1002673796791443	0.1313502673796791	0.4929812834224599	0.2359625668449197	0.0919117647058823	-0.0925802139037433	0.1968582887700534	0.2002005347593582	0.1684491978609625	0.2002005347593582	0.0270721925133689	0.0344251336898395	0.0778743315508021	0.1390374331550802	0.1911764705882352	0.1657754010695187	0.0210561497326203	0.0277406417112299	0.1768048128342246
-0.0056818181818181	0.132687165775401	0.2256016042780748	0.1885026737967914	-0.1761363636363636	-0.0902406417112299	-0.008355614973262	-0.0631684491978609	0.0374331550802139	0.373663101604278	0.0604946524064171	0.1450534759358288	-0.0648395721925133	0.4224598930481283	0.383355614973262	-0.0745320855614973	-0.1397058823529411	-0.1356951871657754	0.1106283422459893	0.2767379679144385	0.3686497326203208	0.2860962566844919	1.0	-0.1544117647058823	0.3940508021390374	-0.1477272727272727	0.0748663101604278	0.481283422459893	0.2884358288770053	-0.1804812834224599	0.5284090909090909	0.0026737967914438	-0.1112967914438502	0.4057486631016043	0.2997994652406417	-0.052807486631016	-0.0625	0.15975935828877	0.2536764705882353	0.034090909090909	0.3405748663101604	0.1163101604278075	0.1173128342245989	0.4385026737967914	0.0614973262032085	0.2643716577540106	0.2733957219251337	0.2981283422459893	0.0915775401069518	0.4127673796791444
-0.2860962566844919	-0.0554812834224598	-0.1918449197860962	-0.0086898395721925	-0.0394385026737967	0.1931818181818181	-0.1109625668449197	0.2667112299465241	-0.070855614973262	-0.1641042780748663	-0.0394385026737967	0.1029411764705882	0.0591577540106951	0.0120320855614973	-0.0143716577540106	0.3322192513368984	0.1941844919786096	-0.0741978609625668	-0.0738636363636363	0.1336898395721925	-0.2269385026737967	-0.0989304812834224	-0.1544117647058823	1.0	-0.1851604278074866	-0.1216577540106951	0.3048128342245989	-0.1637700534759358	-0.0635026737967914	0.0558155080213903	0.1848262032085561	-0.1196524064171123	0.1587566844919786	-0.1637700534759358	0.1711229946524064	0.1554144385026738	-0.0484625668449197	-0.3225267379679144	0.0608288770053475	0.2356283422459893	0.1016042780748663	0.0	0.2449866310160428	0.1791443850267379	0.4712566844919786	-0.0414438502673796	0.2092245989304813	0.0812165775401069	-0.1139705882352941	-0.1808155080213903
0.3078208556149732	0.1564171122994652	0.0217245989304812	-0.1483957219251337	0.0133689839572192	-0.0140374331550802	-0.1995320855614973	-0.0494652406417112	0.0330882352941176	0.2730614973262032	0.2008689839572192	0.0036764705882352	-0.1534090909090909	0.3392379679144385	0.4304812834224599	-0.0594919786096256	-0.1647727272727272	0.0461229946524064	0.3836898395721925	0.1360294117647058	0.4338235294117647	0.186831550802139	0.3940508021390374	-0.1851604278074866	1.0	0.1550802139037433	-0.204211229946524	0.5494652406417112	0.356951871657754	-0.1978609625668449	0.2232620320855615	-0.1841577540106951	0.0100267379679144	0.2232620320855615	0.0812165775401069	0.0741978609625668	-0.2289438502673796	-0.0487967914438502	0.0668449197860962	-0.0233957219251336	0.3806818181818182	0.1039438502673796	-0.0695187165775401	0.1875	-0.2526737967914438	0.0962566844919786	-0.1517379679144385	0.1657754010695187	-0.1102941176470588	-0.0862299465240641
-0.4074197860962567	-0.0752005347593582	-0.1303475935828877	-0.2286096256684492	0.1092914438502673	0.1169786096256684	0.1854946524064171	-0.4522058823529412	0.0772058823529411	0.0113636363636363	-0.0915775401069518	0.0307486631016042	-0.1233288770053475	-0.2620320855614973	-0.0240641711229946	-0.4044117647058823	-0.0491310160427807	-0.0160427807486631	-0.0487967914438502	-0.2342914438502673	-0.1066176470588235	-0.2917780748663101	-0.1477272727272727	-0.1216577540106951	0.1550802139037433	1.0	-0.1991978609625668	0.3044786096256685	-0.1350267379679144	0.2045454545454545	-0.3509358288770053	0.3054812834224599	0.0447860962566844	-0.1995320855614973	-0.0494652406417112	0.4074197860962567	0.0641711229946524	-0.356951871657754	-0.213235294117647	-0.2429812834224599	-0.0274064171122994	0.1443850267379679	-0.2737299465240642	-0.2727272727272727	-0.0233957219251336	-0.3579545454545454	-0.1600935828877005	-0.1480614973262032	0.0698529411764705	-0.142379679144385
0.0177139037433155	0.125	0.1206550802139037	-0.1046122994652406	0.3887032085561497	0.3141711229946524	0.0925802139037433	0.2272727272727272	0.0287433155080213	0.0070187165775401	-0.0738636363636363	0.3084893048128342	0.0254010695187165	0.277072192513369	-0.0481283422459893	0.2008689839572192	0.3843582887700534	0.3656417112299465	-0.0030080213903743	0.4535427807486631	-0.1911764705882352	0.0548128342245989	0.0748663101604278	0.3048128342245989	-0.204211229946524	-0.1991978609625668	1.0	-0.0705213903743315	0.0755347593582887	0.1046122994652406	0.2232620320855615	0.1082887700534759	0.293114973262032	0.294451871657754	0.1774732620320855	0.1808155080213903	0.0812165775401069	0.2433155080213903	0.0969251336898395	0.2249331550802139	0.0638368983957219	0.3806818181818182	0.2837566844919786	0.2790775401069518	0.3897058823529412	0.2687165775401069	0.4171122994652406	0.1019385026737968	0.1076203208556149	0.0110294117647058
0.1935160427807486	0.186831550802139	-0.0170454545454545	0.0929144385026738	0.2015374331550802	0.0447860962566844	0.0177139037433155	-0.0845588235294117	-0.141711229946524	0.5254010695187166	0.0467914438502673	0.3071524064171123	-0.3669786096256685	0.2406417112299465	0.5370989304812834	-0.2586898395721925	-0.1975267379679144	-0.1794786096256684	0.2867647058823529	0.15975935828877	0.2977941176470588	0.0604946524064171	0.481283422459893	-0.1637700534759358	0.5494652406417112	0.3044786096256685	-0.0705213903743315	1.0	0.3539438502673797	-0.0070187165775401	0.1811497326203208	-0.1580882352941176	-0.1089572192513369	0.3589572192513369	0.2352941176470588	0.2356283422459893	-0.1099598930481283	0.096590909090909	0.2610294117647059	0.0177139037433155	0.052139037433155	0.2252673796791444	-0.2479946524064171	0.1988636363636363	0.0524732620320855	0.1901737967914438	-0.0411096256684491	0.3241978609625668	-0.1216577540106951	0.2961229946524064
0.5367647058823529	-0.0591577540106951	0.1574197860962566	0.0945855614973262	0.1968582887700534	0.2526737967914438	-0.0210561497326203	0.2175802139037433	-0.1470588235294117	0.2794117647058823	0.3191844919786096	0.2215909090909091	-0.2419786096256684	0.3813502673796791	0.1968582887700534	0.0574866310160427	-0.1012700534759358	0.0899064171122994	0.1888368983957219	0.0384358288770053	0.4679144385026738	0.2991310160427807	0.2884358288770053	-0.0635026737967914	0.356951871657754	-0.1350267379679144	0.0755347593582887	0.3539438502673797	1.0	-0.5200534759358288	0.4171122994652406	-0.2179144385026738	0.0417780748663101	0.5665106951871658	0.3108288770053476	0.1019385026737968	-0.1567513368983957	0.4398395721925133	0.3141711229946524	0.2189171122994652	0.0795454545454545	0.0394385026737967	0.329879679144385	0.1691176470588235	0.0641711229946524	0.1590909090909091	0.1754679144385026	0.2115641711229946	0.2399732620320855	0.1567513368983957
-0.2536764705882353	0.1383689839572192	-0.1634358288770053	-0.124331550802139	0.1788101604278074	-0.1266711229946524	0.3258689839572192	-0.3051470588235294	0.2279411764705882	-0.1915106951871657	-0.3008021390374331	-0.0106951871657754	0.0497994652406417	-0.2660427807486631	-0.258355614973262	-0.2633689839572192	-0.0959224598930481	-0.0441176470588235	0.2603609625668449	0.0808823529411764	-0.2750668449197861	-0.0304144385026737	-0.1804812834224599	0.0558155080213903	-0.1978609625668449	0.2045454545454545	0.1046122994652406	-0.0070187165775401	-0.5200534759358288	1.0	-0.0668449197860962	0.1704545454545454	0.1594251336898395	-0.1096256684491978	-0.2974598930481283	0.1995320855614973	0.4094251336898395	-0.3114973262032086	-0.1824866310160428	0.0187165775401069	-0.0377673796791443	0.2757352941176471	-0.3385695187165775	-0.2526737967914438	0.2533422459893048	0.0772058823529411	-0.311163101604278	-0.1109625668449197	-0.0868983957219251	-0.0905748663101604
0.1149732620320855	0.3325534759358289	0.1851604278074866	0.1266711229946524	0.043114973262032	0.2800802139037433	0.0905748663101604	0.2145721925133689	-0.0317513368983957	0.195187165775401	0.2279411764705882	0.0374331550802139	-0.1196524064171123	0.4919786096256685	0.2002005347593582	0.1664438502673796	0.1774732620320855	-0.0320855614973262	0.2165775401069518	0.0922459893048128	0.4592245989304813	0.2332887700534759	0.5284090909090909	0.1848262032085561	0.2232620320855615	-0.3509358288770053	0.2232620320855615	0.1811497326203208	0.4171122994652406	-0.0668449197860962	1.0	-0.1447192513368984	0.1276737967914438	0.258355614973262	0.1407085561497326	-0.0006684491978609	0.0768716577540107	0.1971925133689839	0.2663770053475935	0.4829545454545454	0.6189839572192514	0.2967914438502674	0.5474598930481284	0.3365641711229946	0.3255347593582888	0.4605614973262032	0.2901069518716577	0.2884358288770053	0.1527406417112299	0.1691176470588235
-0.3318850267379679	-0.410427807486631	-0.3285427807486631	-0.2760695187165775	-0.1320187165775401	-0.0317513368983957	0.3633021390374331	-0.2677139037433155	0.177139037433155	-0.0377673796791443	-0.0594919786096256	0.2459893048128342	0.1393716577540107	-0.1096256684491978	-0.2339572192513369	-0.3439171122994652	0.1911764705882352	0.2359625668449197	-0.3572860962566845	-0.0812165775401069	-0.1413770053475936	-0.1002673796791443	0.0026737967914438	-0.1196524064171123	-0.1841577540106951	0.3054812834224599	0.1082887700534759	-0.1580882352941176	-0.2179144385026738	0.1704545454545454	-0.1447192513368984	1.0	-0.0715240641711229	-0.2242647058823529	0.1607620320855615	0.1978609625668449	0.3094919786096257	-0.1173128342245989	-0.3014705882352941	-0.4067513368983957	-0.1176470588235294	0.115307486631016	-0.1443850267379679	0.2516711229946524	-0.0314171122994652	-0.2733957219251337	0.3198529411764705	-0.2032085561497326	0.4852941176470588	0.2416443850267379
-0.0628342245989304	0.1674465240641711	0.1901737967914438	-0.1727941176470588	0.222927807486631	0.0969251336898395	-0.2453208556149732	0.1263368983957219	0.1885026737967914	-0.124331550802139	-0.1116310160427807	0.2747326203208556	-0.007687165775401	0.1029411764705882	-0.0541443850267379	0.1744652406417112	-0.0544786096256684	0.1437165775401069	0.3643048128342246	0.1550802139037433	-0.0741978609625668	0.1313502673796791	-0.1112967914438502	0.1587566844919786	0.0100267379679144	0.0447860962566844	0.293114973262032	-0.1089572192513369	0.0417780748663101	0.1594251336898395	0.1276737967914438	-0.0715240641711229	1.0	0.2747326203208556	-0.0344251336898395	0.2032085561497326	-0.3846925133689839	-0.1407085561497326	-0.070855614973262	-0.1580882352941176	0.052139037433155	0.0434491978609625	0.1681149732620321	-0.0374331550802139	0.2439839572192513	0.2149064171122994	0.1193181818181818	0.1066176470588235	-0.079879679144385	-0.1751336898395722
0.3429144385026738	0.1253342245989304	0.1945187165775401	0.2105614973262032	0.3522727272727273	0.1737967914438502	-0.1377005347593582	0.2088903743315508	-0.0110294117647058	0.355614973262032	0.1427139037433155	0.3499331550802139	0.0153743315508021	0.3422459893048128	0.2489973262032085	0.114639037433155	-0.1106283422459893	0.0360962566844919	0.3241978609625668	0.2787433155080214	0.3482620320855615	0.4929812834224599	0.4057486631016043	-0.1637700534759358	0.2232620320855615	-0.1995320855614973	0.294451871657754	0.3589572192513369	0.5665106951871658	-0.1096256684491978	0.258355614973262	-0.2242647058823529	0.2747326203208556	1.0	0.3312165775401069	0.106951871657754	-0.2022058823529411	0.293114973262032	0.2613636363636363	0.1453877005347593	-0.1811497326203208	0.2523395721925133	0.1390374331550802	0.25	0.356951871657754	0.4435160427807487	0.2640374331550802	0.2129010695187165	0.1179812834224598	0.2022058823529411
0.0391042780748663	-0.0290775401069518	0.0150401069518716	0.3014705882352941	-0.2155748663101604	0.0360962566844919	-0.0297459893048128	0.3673128342245989	0.0327540106951871	0.4344919786096257	0.2269385026737967	0.3843582887700534	0.1012700534759358	0.150735294117647	0.2917780748663101	0.2994652406417112	0.2018716577540107	0.0725267379679144	-0.0137032085561497	0.1483957219251337	0.0922459893048128	0.2359625668449197	0.2997994652406417	0.1711229946524064	0.0812165775401069	-0.0494652406417112	0.1774732620320855	0.2352941176470588	0.3108288770053476	-0.2974598930481283	0.1407085561497326	0.1607620320855615	-0.0344251336898395	0.3312165775401069	1.0	0.0999331550802139	-0.2225935828877005	0.1470588235294117	0.6139705882352942	0.09725935828877	0.0698529411764705	0.1427139037433155	0.2212566844919786	0.3058155080213903	0.0110294117647058	-0.170120320855615	0.7332887700534759	0.106283422459893	0.2891042780748663	0.4348262032085561
-0.1905080213903743	-0.0153743315508021	0.1313502673796791	-0.1179812834224598	0.1938502673796791	0.3813502673796791	0.2339572192513369	-0.1534090909090909	0.1009358288770053	-0.0588235294117647	-0.079211229946524	0.0073529411764705	-0.141711229946524	-0.1674465240641711	0.1313502673796791	-0.2018716577540107	-0.0785427807486631	-0.1567513368983957	0.2663770053475935	-0.1286764705882352	0.0504679144385026	0.0919117647058823	-0.052807486631016	0.1554144385026738	0.0741978609625668	0.4074197860962567	0.1808155080213903	0.2356283422459893	0.1019385026737968	0.1995320855614973	-0.0006684491978609	0.1978609625668449	0.2032085561497326	0.106951871657754	0.0999331550802139	1.0	0.1203208556149732	-0.2710561497326203	-0.0033422459893048	0.0932486631016042	0.1186497326203208	0.268048128342246	0.0628342245989304	0.0995989304812834	0.1497326203208556	-0.1470588235294117	0.0374331550802139	0.1186497326203208	0.1066176470588235	0.1223262032085561
-0.1109625668449197	-0.0949197860962566	-0.1213235294117647	0.0217245989304812	0.160427807486631	0.2610294117647059	0.5494652406417112	-0.3616310160427807	-0.0374331550802139	0.0043449197860962	0.1570855614973262	-0.3997326203208556	0.0531417112299465	-0.2346256684491978	-0.0805481283422459	-0.4816176470588235	0.168783422459893	0.142379679144385	0.0170454545454545	-0.1430481283422459	0.1102941176470588	-0.0925802139037433	-0.0625	-0.0484625668449197	-0.2289438502673796	0.0641711229946524	0.0812165775401069	-0.1099598930481283	-0.1567513368983957	0.4094251336898395	0.0768716577540107	0.3094919786096257	-0.3846925133689839	-0.2022058823529411	-0.2225935828877005	0.1203208556149732	1.0	0.0688502673796791	-0.0802139037433155	0.2610294117647059	0.0	0.393048128342246	-0.2710561497326203	-0.1634358288770053	0.0324197860962566	-0.0060160427807486	-0.2219251336898395	0.0688502673796791	0.0063502673796791	0.2907754010695187
0.3061497326203208	0.2369652406417112	0.2917780748663101	0.410427807486631	0.2349598930481283	0.1410427807486631	0.0594919786096256	0.3455882352941176	0.0070187165775401	0.1610962566844919	0.365307486631016	-0.0026737967914438	0.2637032085561497	0.2637032085561497	0.2162433155080214	0.2038770053475936	0.1991978609625668	0.4154411764705882	0.0494652406417112	-0.0451203208556149	0.2352941176470588	0.1968582887700534	0.15975935828877	-0.3225267379679144	-0.0487967914438502	-0.356951871657754	0.2433155080213903	0.096590909090909	0.4398395721925133	-0.3114973262032086	0.1971925133689839	-0.1173128342245989	-0.1407085561497326	0.293114973262032	0.1470588235294117	-0.2710561497326203	0.0688502673796791	1.0	0.3439171122994652	0.3191844919786096	-0.0190508021390374	0.0066844919786096	0.3238636363636363	0.0728609625668449	-0.2195855614973262	0.2623663101604278	0.2339572192513369	-0.1781417112299465	0.0203877005347593	0.3576203208556149
0.1590909090909091	0.2600267379679144	0.2610294117647059	0.3897058823529412	-0.1440508021390374	0.1343582887700534	0.1590909090909091	0.3175133689839572	0.1383689839572192	0.4525401069518716	0.2540106951871658	0.1480614973262032	-0.0020053475935828	0.0003342245989304	0.418114973262032	0.3168449197860962	0.0277406417112299	0.0524732620320855	0.1684491978609625	-0.0060160427807486	0.2449866310160428	0.2002005347593582	0.2536764705882353	0.0608288770053475	0.0668449197860962	-0.213235294117647	0.0969251336898395	0.2610294117647059	0.3141711229946524	-0.1824866310160428	0.2663770053475935	-0.3014705882352941	-0.070855614973262	0.2613636363636363	0.6139705882352942	-0.0033422459893048	-0.0802139037433155	0.3439171122994652	1.0	0.481951871657754	0.2623663101604278	0.0685160427807486	0.2533422459893048	-0.1534090909090909	0.0868983957219251	0.2376336898395722	0.3415775401069518	0.1403743315508021	-0.124331550802139	0.3900401069518716
0.1163101604278075	0.4488636363636363	0.3165106951871658	0.2352941176470588	0.3506016042780748	0.5294117647058824	0.3101604278074866	0.3579545454545454	0.1092914438502673	0.222927807486631	0.3475935828877005	-0.1814839572192513	0.1901737967914438	0.2837566844919786	0.1393716577540107	0.3375668449197861	0.4120989304812834	-0.0270721925133689	0.1407085561497326	-0.2155748663101604	0.3786764705882353	0.1684491978609625	0.034090909090909	0.2356283422459893	-0.0233957219251336	-0.2429812834224599	0.2249331550802139	0.0177139037433155	0.2189171122994652	0.0187165775401069	0.4829545454545454	-0.4067513368983957	-0.1580882352941176	0.1453877005347593	0.09725935828877	0.0932486631016042	0.2610294117647059	0.3191844919786096	0.481951871657754	1.0	0.3435828877005347	0.4054144385026738	0.4535427807486631	-0.0909090909090909	0.3703208556149732	0.3302139037433155	0.0267379679144385	-0.1012700534759358	-0.0665106951871657	0.0477941176470588
-0.0661764705882353	0.3893716577540106	0.3064839572192513	0.0962566844919786	-0.2306149732620321	0.2078877005347593	0.0414438502673796	0.1233288770053475	0.1443850267379679	0.008355614973262	0.2306149732620321	-0.2947860962566845	0.134024064171123	0.1918449197860962	0.0538101604278074	0.186163101604278	0.1684491978609625	-0.0040106951871657	0.186831550802139	-0.1356951871657754	0.2413101604278074	0.2002005347593582	0.3405748663101604	0.1016042780748663	0.3806818181818182	-0.0274064171122994	0.0638368983957219	0.052139037433155	0.0795454545454545	-0.0377673796791443	0.6189839572192514	-0.1176470588235294	0.052139037433155	-0.1811497326203208	0.0698529411764705	0.1186497326203208	0.0	-0.0190508021390374	0.2623663101604278	0.3435828877005347	1.0	0.0892379679144385	0.4471925133689839	0.0163770053475935	-0.1092914438502673	0.0992647058823529	0.0939171122994652	0.0598262032085561	0.0802139037433155	-0.0300802139037433
-0.0518048128342246	0.4114304812834224	-0.1039438502673796	-0.1764705882352941	0.5531417112299465	0.4876336898395721	0.3800133689839572	-0.0320855614973262	0.0588235294117647	0.1844919786096256	0.2072192513368984	0.1096256684491978	-0.0294117647058823	0.268048128342246	0.0344251336898395	-0.1156417112299465	0.5073529411764706	0.2055481283422459	0.1651069518716577	-0.0551470588235294	0.2697192513368984	0.0270721925133689	0.1163101604278075	0.0	0.1039438502673796	0.1443850267379679	0.3806818181818182	0.2252673796791444	0.0394385026737967	0.2757352941176471	0.2967914438502674	0.115307486631016	0.0434491978609625	0.2523395721925133	0.1427139037433155	0.268048128342246	0.393048128342246	0.0066844919786096	0.0685160427807486	0.4054144385026738	0.0892379679144385	1.0	-0.0865641711229946	0.1176470588235294	0.303475935828877	0.231283422459893	0.1617647058823529	-0.0070187165775401	0.1664438502673796	0.1717914438502673
-0.0190508021390374	0.2824197860962567	0.2951203208556149	0.168783422459893	-0.0588235294117647	0.3589572192513369	-0.1253342245989304	0.4391711229946524	0.1106283422459893	-0.1661096256684492	0.3145053475935829	-0.0497994652406417	0.2413101604278074	0.3258689839572192	0.1012700534759358	0.5514705882352942	0.3054812834224599	0.1122994652406417	-0.0130347593582887	-0.0825534759358288	0.1270053475935829	0.0344251336898395	0.1173128342245989	0.2449866310160428	-0.0695187165775401	-0.2737299465240642	0.2837566844919786	-0.2479946524064171	0.329879679144385	-0.3385695187165775	0.5474598930481284	-0.1443850267379679	0.1681149732620321	0.1390374331550802	0.2212566844919786	0.0628342245989304	-0.2710561497326203	0.3238636363636363	0.2533422459893048	0.4535427807486631	0.4471925133689839	-0.0865641711229946	1.0	0.2219251336898395	0.1470588235294117	0.2302807486631016	0.4662433155080214	-0.0838903743315508	0.3064839572192513	-0.1016042780748663
-0.0277406417112299	-0.1427139037433155	-0.1306818181818181	0.0785427807486631	-0.0213903743315508	0.0628342245989304	-0.2971256684491978	0.1029411764705882	-0.277072192513369	0.1808155080213903	-0.1293449197860962	0.2807486631016043	-0.052807486631016	0.4772727272727273	0.3161764705882353	0.0955882352941176	0.1280080213903743	0.0364304812834224	-0.0317513368983957	0.2623663101604278	0.0294117647058823	0.0778743315508021	0.4385026737967914	0.1791443850267379	0.1875	-0.2727272727272727	0.2790775401069518	0.1988636363636363	0.1691176470588235	-0.2526737967914438	0.3365641711229946	0.2516711229946524	-0.0374331550802139	0.25	0.3058155080213903	0.0995989304812834	-0.1634358288770053	0.0728609625668449	-0.1534090909090909	-0.0909090909090909	0.0163770053475935	0.1176470588235294	0.2219251336898395	1.0	0.0955882352941176	0.1173128342245989	0.4114304812834224	0.2693850267379679	0.3262032085561497	0.3191844919786096
-0.1009358288770053	-0.0467914438502673	-0.0334224598930481	-0.1149732620320855	0.2600267379679144	0.2195855614973262	0.1711229946524064	0.0762032085561497	0.0421122994652406	0.1871657754010695	-0.1366978609625668	0.3940508021390374	-0.0802139037433155	0.1433823529411764	-0.0748663101604278	0.106951871657754	0.0695187165775401	-0.2118983957219251	-0.1620989304812834	0.1517379679144385	0.1233288770053475	0.1390374331550802	0.0614973262032085	0.4712566844919786	-0.2526737967914438	-0.0233957219251336	0.3897058823529412	0.0524732620320855	0.0641711229946524	0.2533422459893048	0.3255347593582888	-0.0314171122994652	0.2439839572192513	0.356951871657754	0.0110294117647058	0.1497326203208556	0.0324197860962566	-0.2195855614973262	0.0868983957219251	0.3703208556149732	-0.1092914438502673	0.303475935828877	0.1470588235294117	0.0955882352941176	1.0	0.4445187165775401	0.1437165775401069	0.1350267379679144	0.0116978609625668	-0.142379679144385
0.2336229946524064	0.3539438502673797	0.0010026737967914	-0.0016711229946524	0.2306149732620321	0.2593582887700534	0.0698529411764705	0.0514705882352941	0.0959224598930481	0.3178475935828877	0.0922459893048128	0.2372994652406417	-0.0370989304812834	0.3643048128342246	0.2386363636363636	0.1273395721925133	0.0113636363636363	-0.0294117647058823	0.0497994652406417	0.0010026737967914	0.3108288770053476	0.1911764705882352	0.2643716577540106	-0.0414438502673796	0.0962566844919786	-0.3579545454545454	0.2687165775401069	0.1901737967914438	0.1590909090909091	0.0772058823529411	0.4605614973262032	-0.2733957219251337	0.2149064171122994	0.4435160427807487	-0.170120320855615	-0.1470588235294117	-0.0060160427807486	0.2623663101604278	0.2376336898395722	0.3302139037433155	0.0992647058823529	0.231283422459893	0.2302807486631016	0.1173128342245989	0.4445187165775401	1.0	-0.0110294117647058	0.2469919786096256	-0.1049465240641711	0.1387032085561497
-0.1483957219251337	0.0561497326203208	0.0504679144385026	0.1564171122994652	-0.1370320855614973	0.105614973262032	-0.0625	0.4154411764705882	0.106283422459893	0.2022058823529411	0.1393716577540107	0.3572860962566845	0.2466577540106951	0.2540106951871658	0.1280080213903743	0.2794117647058823	0.3983957219251337	0.2256016042780748	-0.1560828877005347	0.2052139037433155	0.0735294117647058	0.1657754010695187	0.2733957219251337	0.2092245989304813	-0.1517379679144385	-0.1600935828877005	0.4171122994652406	-0.0411096256684491	0.1754679144385026	-0.311163101604278	0.2901069518716577	0.3198529411764705	0.1193181818181818	0.2640374331550802	0.7332887700534759	0.0374331550802139	-0.2219251336898395	0.2339572192513369	0.3415775401069518	0.0267379679144385	0.0939171122994652	0.1617647058823529	0.4662433155080214	0.4114304812834224	0.1437165775401069	-0.0110294117647058	1.0	-0.0411096256684491	0.4060828877005347	0.3238636363636363
0.3362299465240642	-0.1634358288770053	-0.0056818181818181	0.0210561497326203	-0.2476604278074866	-0.0103609625668449	-0.2018716577540107	-0.213903743315508	-0.526403743315508	0.3318850267379679	-0.1393716577540107	0.0424465240641711	-0.5635026737967914	-0.025066844919786	0.3943850267379679	-0.1981951871657754	-0.4191176470588235	-0.2413101604278074	0.0959224598930481	0.3392379679144385	0.096590909090909	0.0210561497326203	0.2981283422459893	0.0812165775401069	0.1657754010695187	-0.1480614973262032	0.1019385026737968	0.3241978609625668	0.2115641711229946	-0.1109625668449197	0.2884358288770053	-0.2032085561497326	0.1066176470588235	0.2129010695187165	0.106283422459893	0.1186497326203208	0.0688502673796791	-0.1781417112299465	0.1403743315508021	-0.1012700534759358	0.0598262032085561	-0.0070187165775401	-0.0838903743315508	0.2693850267379679	0.1350267379679144	0.2469919786096256	-0.0411096256684491	1.0	-0.0584893048128342	0.2205882352941176
-0.0307486631016042	-0.1356951871657754	-0.2827540106951872	-0.2503342245989304	-0.0735294117647058	0.1631016042780748	0.1697860962566845	-0.0287433155080213	-0.1610962566844919	0.0357620320855614	-0.0728609625668449	0.2653743315508021	0.0919117647058823	0.1166443850267379	-0.4301470588235294	0.0056818181818181	0.2215909090909091	0.1293449197860962	-0.267379679144385	-0.0955882352941176	-0.0598262032085561	0.0277406417112299	0.0915775401069518	-0.1139705882352941	-0.1102941176470588	0.0698529411764705	0.1076203208556149	-0.1216577540106951	0.2399732620320855	-0.0868983957219251	0.1527406417112299	0.4852941176470588	-0.079879679144385	0.1179812834224598	0.2891042780748663	0.1066176470588235	0.0063502673796791	0.0203877005347593	-0.124331550802139	-0.0665106951871657	0.0802139037433155	0.1664438502673796	0.3064839572192513	0.3262032085561497	0.0116978609625668	-0.1049465240641711	0.4060828877005347	-0.0584893048128342	1.0	0.2346256684491978
-0.0785427807486631	-0.0551470588235294	0.0040106951871657	0.268048128342246	-0.0721925133689839	0.0267379679144385	0.2616978609625668	-0.1761363636363636	-0.0641711229946524	0.5497994652406417	0.0123663101604278	0.0955882352941176	-0.044451871657754	0.0020053475935828	0.2640374331550802	-0.1851604278074866	-0.0093582887700534	-0.0524732620320855	0.1089572192513369	-0.0330882352941176	0.141711229946524	0.1768048128342246	0.4127673796791444	-0.1808155080213903	-0.0862299465240641	-0.142379679144385	0.0110294117647058	0.2961229946524064	0.1567513368983957	-0.0905748663101604	0.1691176470588235	0.2416443850267379	-0.1751336898395722	0.2022058823529411	0.4348262032085561	0.1223262032085561	0.2907754010695187	0.3576203208556149	0.3900401069518716	0.0477941176470588	-0.0300802139037433	0.1717914438502673	-0.1016042780748663	0.3191844919786096	-0.142379679144385	0.1387032085561497	0.3238636363636363	0.2205882352941176	0.2346256684491978	1.0
0.0140374331550802	-0.2757352941176471	0.0401069518716577	0.0411096256684491	0.0210561497326203	0.2018716577540107	0.0384358288770053	0.2145721925133689	-0.0688502673796791	0.2025401069518716	0.0788770053475935	0.2834224598930481	0.0314171122994652	0.2085561497326203	0.0414438502673796	0.0735294117647058	0.1634358288770053	0.0036764705882352	-0.1189839572192513	0.1490641711229946	0.0574866310160427	0.2416443850267379	0.2760695187165775	0.2155748663101604	-0.2145721925133689	-0.3739973262032086	0.3693181818181818	-0.0147058823529411	0.3756684491978609	-0.4131016042780748	0.2503342245989304	0.2346256684491978	0.0775401069518716	0.3248663101604278	0.2907754010695187	0.1744652406417112	0.0	0.2667112299465241	0.0678475935828877	-0.0471256684491978	-0.0748663101604278	-0.0397727272727272	0.2663770053475935	0.4655748663101604	0.1724598930481283	0.2129010695187165	0.5137032085561497	0.1470588235294117	0.2687165775401069	0.5103609625668449
-0.1377005347593582	-0.2225935828877005	0.0320855614973262	0.1229946524064171	0.0424465240641711	-0.0865641711229946	-0.160427807486631	0.2473262032085561	-0.0628342245989304	-0.1046122994652406	-0.1614304812834224	0.3716577540106952	0.2463235294117647	0.0050133689839572	-0.0287433155080213	0.2573529411764705	0.1179812834224598	0.5538101604278075	-0.0812165775401069	0.2449866310160428	-0.1076203208556149	0.1564171122994652	0.2580213903743315	-0.0912433155080214	-0.0294117647058823	-0.1290106951871657	0.356283422459893	-0.0096925133689839	0.0778743315508021	0.0056818181818181	0.1544117647058823	0.4084224598930481	0.1998663101604278	0.178475935828877	0.1390374331550802	0.0006684491978609	-0.025735294117647	0.3255347593582888	-0.0741978609625668	-0.1834893048128342	0.0397727272727272	0.0561497326203208	0.0845588235294117	0.3970588235294117	0.0645053475935828	0.053475935828877	0.3198529411764705	-0.0919117647058823	0.2008689839572192	0.1774732620320855
[truncated: 2 more columns]
