# Supplementary material for: Heterogeneous, temporally consistent, and plastic brain development after preterm birth
Source: Nat Commun. 2025 Sep 12;16:8269. doi: 10.1038/s41467-025-63967-1 (PMC12432136; doi:10.1038/s41467-025-63967-1)
Supplement: Supplementary file 6 — Source Data [file 41467_2025_63967_MOESM6_ESM.zip › source_data/supplementary_figures/source_FigS7a_lower.csv]

1.0	0.0436853049071258	0.292605173886195	0.0912422758975894	0.0989767887510454	0.1605211262076815	0.0416304083234549	0.2311711803574211	-0.0685330673717965	0.244590709457818	0.2413712118698181	0.1098004532735829	0.1334488215237545	0.1102552525850104	0.0468918547894543	0.2281620374040748	0.2646702640798916	0.0869957152524148	0.2340465371629482	0.0038119441542882	0.1645254871134837	0.1464875682147932	0.0438194469486317	0.1102552525850104	0.0887083393998365	0.0536635706914344	0.0869957152524148	0.2112583161419081	0.341565436042943	0.3275477484681454	0.1955208098548314	0.1518648201681985	-0.0350125849094592	0.1888544891640866
0.0436853049071258	1.0	0.0630916818620566	0.0383946933491313	-0.0896955412050824	-0.042237945596288	0.0046436346021257	0.1530153291022751	0.0267181818064634	0.05551361100027	0.2652882613973338	0.1447241028794079	0.0561551816830872	0.2301137804856414	0.1331341422343397	0.3726025461260978	0.2113843164697111	0.0206389961436407	0.1463928796234984	0.0693886930115319	0.1752859397370046	0.2524071920285256	0.1447241028794079	0.057363607169773	0.0639046225394844	-0.0141205025962426	0.0206389961436407	0.057363607169773	0.3527813429929434	0.0267181818064634	-0.0861876832466562	0.225933762268629	0.0630916818620566	0.2749085349205999
0.292605173886195	0.0630916818620566	1.0	0.2676180023302327	0.0316230017573572	0.0734479774711693	0.2269933347611203	0.3275824980257222	-0.0537321049988882	0.5056498968474316	0.1969874117908055	0.1190069079529429	0.1392399493845474	0.2952162466970994	0.0075757575757575	0.1412176150564365	0.1677933190783387	0.2516273302253022	0.2516273302253022	0.1504434406683302	0.3530212061052955	-0.0224345481698387	0.1190069079529429	0.1728322963258335	0.1010607810343926	0.2107007341872814	0.0734479774711693	0.2952162466970994	0.2232972460176152	0.4261932873775452	0.4261932873775452	0.1010607810343926	0.1068181818181818	0.0468918547894543
0.0912422758975894	0.0383946933491313	0.2676180023302327	1.0	0.0760167545821254	0.0149657712577789	0.2819584733965143	0.406904727629781	0.1400250670307485	0.6002928972593295	0.2491068054911495	0.1760055341567895	0.002229537564576	0.3646468691460274	0.0377297511481967	0.1264448071837422	0.4099066234822993	0.2213358801808362	0.4277059891038936	0.4088665753765449	0.3088206360644146	0.0084066024843775	0.2686028232111648	0.2228998665996488	0.3349123499302382	0.1861052770292102	0.3245209346423649	0.2228998665996488	0.0995860112177309	0.3253107617886077	0.3253107617886077	-0.0196211275716705	0.1526738767392147	-0.0036207252340313
0.0989767887510454	-0.0896955412050824	0.0316230017573572	0.0760167545821254	1.0	0.1381901045616531	0.1442315878194904	0.12650786921902	0.0528987027137824	0.0818616126249286	0.1171508035693411	-0.1014194308889777	0.0449774970068984	0.0949170071451004	0.0316230017573572	0.0851274756073043	-0.0027061972515145	0.0680238111601936	-0.0021424822412659	-0.0119527380012441	0.0595325397270935	-0.0119527380012441	-0.0384528647920294	0.0949170071451004	-0.0542899833257254	0.1634840490813288	0.1381901045616531	0.0949170071451004	0.0449774970068984	0.1788937946320643	0.0528987027137824	0.1265232662252077	0.0316230017573572	0.0344695284207621
0.1605211262076815	-0.042237945596288	0.0734479774711693	0.0149657712577789	0.1381901045616531	1.0	0.0600485619836644	0.0866583063249946	0.2258283261422195	0.1122192716823404	0.04240433702026	0.0054785745661911	0.0973466127246947	0.2474031384934789	-0.0156416989058971	0.1555378977182637	0.1182401296787285	0.1202686202686202	-0.0396825396825396	0.03080149319781	0.1990916943326789	0.1083975625999855	0.1490172282003983	0.1375393719082391	-0.0094392843531747	0.0869957152524148	0.0402930402930402	0.1375393719082391	0.0218885874765585	0.0822190507799342	0.0822190507799342	0.0592577295504857	0.0734479774711693	-0.1335805176133853
0.0416304083234549	0.0046436346021257	0.2269933347611203	0.2819584733965143	0.1442315878194904	0.0600485619836644	1.0	0.2428135402362308	-0.0353531295577747	0.5021819125380993	0.1469333794255682	0.2676682622901883	0.0473686480689049	0.3069698485097231	0.0833405480282374	0.0086481835933319	0.130143771357355	0.3179620577167804	0.1890053098502224	0.1786062728274238	0.2609085366969658	-0.0716335318826566	0.1519437000459155	0.3069698485097231	0.0262128916206451	0.5158550596602023	0.3179620577167804	0.3069698485097231	0.1690410578145237	0.4277728676490748	0.19620986904565	0.0262128916206451	0.2269933347611203	-0.0769257545107319
0.2311711803574211	0.1530153291022751	0.3275824980257222	0.406904727629781	0.12650786921902	0.0866583063249946	0.2428135402362308	1.0	-0.0510194121151194	0.5325352101035198	0.2120450079569171	0.2192755874206286	0.2439494183653752	0.6986513049332312	0.3275824980257222	0.2354278854138828	0.266171367506452	0.0866583063249946	0.0866583063249946	0.4383185051965296	0.3765267834730587	0.1674707496269759	0.3027787907697634	0.3151737032031196	0.1976859653539489	0.145624783106511	0.3658117029292805	0.3151737032031196	0.3317444013485185	0.4502463119159289	0.2831577372389128	0.2776145501112555	0.2239271665248294	0.0600783858556009
-0.0685330673717965	0.0267181818064634	-0.0537321049988882	0.1400250670307485	0.0528987027137824	0.2258283261422195	-0.0353531295577747	-0.0510194121151194	1.0	-0.0271696333500831	0.1733489797097294	-0.0708312923858277	-0.0661971369323093	-0.0421663794510165	0.1062430257932562	0.1453378469427962	0.1643168709738846	0.2258283261422195	0.0822190507799342	0.2148547152075941	0.1272010156773155	0.0755182414838573	0.3157895118868153	-0.0421663794510165	0.1713811468094834	0.0634938712415174	-0.0613902245823509	-0.0421663794510165	-0.0661971369323093	-0.0314960629921259	-0.0314960629921259	0.0480243872927673	0.1062430257932562	-0.0685330673717965
0.244590709457818	0.05551361100027	0.5056498968474316	0.6002928972593295	0.0818616126249286	0.1122192716823404	0.5021819125380993	0.5325352101035198	-0.0271696333500831	1.0	0.2105630678812302	0.2353543601905463	0.0987423749578611	0.4174376028411252	0.1376491385862452	0.0594140133892647	0.3503824441133675	0.2773959524732011	0.2773959524732011	0.42573465914816	0.3619104139048429	-0.0550518955795034	0.2353543601905463	0.190531685944082	0.2187808322329736	0.244590709457818	0.1122192716823404	0.4174376028411252	0.2545887739877383	0.5660340281267332	0.5660340281267332	0.0768982133096095	0.3216495177168384	-0.0591190814329323
0.2413712118698181	0.2652882613973338	0.1969874117908055	0.2491068054911495	0.1171508035693411	0.04240433702026	0.1469333794255682	0.2120450079569171	0.1733489797097294	0.2105630678812302	1.0	0.1246851163396968	0.2528231896353483	0.2726667530487096	-0.066332495807108	0.2738138774058407	0.1033242559900717	0.04240433702026	0.1605951487150274	0.1505647096791485	0.2292089297011925	0.0358904249816574	0.2307484295896986	0.2726667530487096	0.0085248268412134	0.0240541757533495	0.1605951487150274	0.2726667530487096	0.2528231896353483	0.1733489797097294	0.1733489797097294	0.1100477646774822	0.1969874117908055	0.1327126938115838
0.1098004532735829	0.1447241028794079	0.1190069079529429	0.1760055341567895	-0.1014194308889777	0.0054785745661911	0.2676682622901883	0.2192755874206286	-0.0708312923858277	0.2353543601905463	0.1246851163396968	1.0	0.0542756350087063	0.2995351097702169	0.1190069079529429	0.1548924602686112	0.3695311485370489	0.2207865550175018	0.3643252086517091	0.1350154966151082	0.4175494782354143	0.1350154966151082	0.0339233038348082	0.2995351097702169	0.0155296611010587	0.2417624659234854	0.0772479013832947	0.2009444078106731	0.25742158318415	0.3157895118868153	0.0580423090383866	0.0771777097143524	0.1190069079529429	0.0438194469486317
0.1334488215237545	0.0561551816830872	0.1392399493845474	0.002229537564576	0.0449774970068984	0.0973466127246947	0.0473686480689049	0.2439494183653752	-0.0661971369323093	0.0987423749578611	0.2528231896353483	0.0542756350087063	1.0	0.2223502109496567	-0.0288746438815881	0.2452001817863168	0.0911891038626805	0.0218885874765585	0.0218885874765585	0.158721151073513	0.0830179348605679	0.0122953004352721	0.1897062671256687	0.1186922834250836	0.0361191450080753	0.0640766166840249	0.2482626632209671	0.1186922834250836	0.2168478260869565	0.0693001277260113	0.2047973923843321	0.100935692899279	0.1392399493845474	-0.0052955881557045
0.1102552525850104	0.2301137804856414	0.2952162466970994	0.3646468691460274	0.0949170071451004	0.2474031384934789	0.3069698485097231	0.6986513049332312	-0.0421663794510165	0.4174376028411252	0.2726667530487096	0.2995351097702169	0.2223502109496567	1.0	0.1728322963258335	0.2384474188773298	0.1737277738242485	0.1375393719082391	0.1375393719082391	0.4475362337783616	0.4722151243182804	0.2343462460512148	0.2995351097702169	0.3963133640552995	0.0878867653889659	0.3122613796988057	0.3572669050787188	0.3963133640552995	0.3260081384742297	0.3523904568406384	0.1551120386948109	0.1822569806836753	0.1728322963258335	0.1102552525850104
0.0468918547894543	0.1331341422343397	0.0075757575757575	0.0377297511481967	0.0316230017573572	-0.0156416989058971	0.0833405480282374	0.3275824980257222	0.1062430257932562	0.1376491385862452	-0.066332495807108	0.1190069079529429	-0.0288746438815881	0.1728322963258335	1.0	-0.0010862893465879	0.0927730979204466	0.1625376538482358	0.1625376538482358	0.1504434406683302	0.1353940155180309	-0.0224345481698387	0.1989551384238944	0.0504483459545676	0.1010607810343926	-0.0350125849094592	0.0734479774711693	0.0504483459545676	0.1392399493845474	0.2662181565854007	-0.0537321049988882	0.2541123684968833	0.206060606060606	-0.0350125849094592
0.2281620374040748	0.3726025461260978	0.1412176150564365	0.1264448071837422	0.0851274756073043	0.1555378977182637	0.0086481835933319	0.2354278854138828	0.1453378469427962	0.0594140133892647	0.2738138774058407	0.1548924602686112	0.2452001817863168	0.2384474188773298	-0.0010862893465879	1.0	0.169569036312907	0.1555378977182637	0.0916649679342745	0.2635014815115162	0.339450283652486	0.3254740022978872	0.3268493441261372	0.2384474188773298	0.1281585040965511	0.0519976352433647	0.1555378977182637	0.0629608353215421	0.3657301022891592	0.1453378469427962	0.0306435219457702	0.2378889879962126	0.0700656628549242	0.1694405700171714
0.2646702640798916	0.2113843164697111	0.1677933190783387	0.4099066234822993	-0.0027061972515145	0.1182401296787285	0.130143771357355	0.266171367506452	0.1643168709738846	0.3503824441133675	0.1033242559900717	0.3695311485370489	0.0911891038626805	0.1737277738242485	0.0927730979204466	0.169569036312907	1.0	0.2529310600084107	0.522312920667775	0.1695892435242642	0.3748583343699853	0.1042475055781506	0.2486607853451552	0.1737277738242485	0.277317429861444	0.140842390528228	0.0508946645138875	0.1737277738242485	0.2818131348096671	0.2852467029827548	0.1643168709738846	0.0459251794675002	0.1677933190783387	0.0789284537523962
0.0869957152524148	0.0206389961436407	0.2516273302253022	0.2213358801808362	0.0680238111601936	0.1202686202686202	0.3179620577167804	0.0866583063249946	0.2258283261422195	0.2773959524732011	0.04240433702026	0.2207865550175018	0.0218885874765585	0.1375393719082391	0.1625376538482358	0.1555378977182637	0.2529310600084107	1.0	0.3601953601953602	0.1859936320021609	0.3944550797827234	-0.0467945762043653	0.0772479013832947	0.1375393719082391	0.1279547434541462	0.3075719481182149	0.2002442002442002	0.1375393719082391	0.0973466127246947	0.3694376015045047	0.2258283261422195	0.0592577295504857	0.2516273302253022	0.0134703042971481
0.2340465371629482	0.1463928796234984	0.2516273302253022	0.4277059891038936	-0.0021424822412659	-0.0396825396825396	0.1890053098502224	0.0866583063249946	0.0822190507799342	0.2773959524732011	0.1605951487150274	0.3643252086517091	0.0218885874765585	0.1375393719082391	0.1625376538482358	0.0916649679342745	0.522312920667775	0.3601953601953602	1.0	0.1859936320021609	0.2967733870577011	-0.0467945762043653	0.2207865550175018	0.2474031384934789	0.1966517573578066	0.2340465371629482	0.0402930402930402	0.3572669050787188	0.2482626632209671	0.3694376015045047	0.2258283261422195	-0.0094392843531747	0.0734479774711693	0.0869957152524148
0.0038119441542882	0.0693886930115319	0.1504434406683302	0.4088665753765449	-0.0119527380012441	0.03080149319781	0.1786062728274238	0.4383185051965296	0.2148547152075941	0.42573465914816	0.1505647096791485	0.1350154966151082	0.158721151073513	0.4475362337783616	0.1504434406683302	0.2635014815115162	0.1695892435242642	0.1859936320021609	0.1859936320021609	1.0	0.2814322139215904	0.0212643678160919	0.41355140301793	0.2343462460512148	0.1806247427998296	0.1464875682147932	0.1083975625999855	0.2343462460512148	0.3051470017117539	0.2148547152075941	0.2148547152075941	-0.0193344795109676	0.1504434406683302	0.0038119441542882
0.1645254871134837	0.1752859397370046	0.3530212061052955	0.3088206360644146	0.0595325397270935	0.1990916943326789	0.2609085366969658	0.3765267834730587	0.1272010156773155	0.3619104139048429	0.2292089297011925	0.4175494782354143	0.0830179348605679	0.4722151243182804	0.1353940155180309	0.339450283652486	0.3748583343699853	0.3944550797827234	0.2967733870577011	0.2814322139215904	1.0	0.2814322139215904	0.4175494782354143	0.4722151243182804	0.136427507944477	0.254328982162927	0.1990916943326789	0.3380281800976845	0.4516738489871578	0.4780080273347543	0.1272010156773155	0.136427507944477	0.3530212061052955	-0.0150815029854026
0.1464875682147932	0.2524071920285256	-0.0224345481698387	0.0084066024843775	-0.0119527380012441	0.1083975625999855	-0.0716335318826566	0.1674707496269759	0.0755182414838573	-0.0550518955795034	0.0358904249816574	0.1350154966151082	0.0122953004352721	0.2343462460512148	-0.0224345481698387	0.3254740022978872	0.1042475055781506	-0.0467945762043653	-0.0467945762043653	0.0212643678160919	0.2814322139215904	1.0	0.1350154966151082	0.1277512521876414	0.2472778169034287	0.0038119441542882	0.2635897014043364	0.1277512521876414	0.3051470017117539	-0.0638182322398794	-0.0638182322398794	0.0473185945926314	0.0640044462492457	0.3605010043055506
0.0438194469486317	0.1447241028794079	0.1190069079529429	0.2686028232111648	-0.0384528647920294	0.1490172282003983	0.1519437000459155	0.3027787907697634	0.3157895118868153	0.2353543601905463	0.2307484295896986	0.0339233038348082	0.1897062671256687	0.2995351097702169	0.1989551384238944	0.3268493441261372	0.2486607853451552	0.0772479013832947	0.2207865550175018	0.41355140301793	0.4175494782354143	0.1350154966151082	1.0	0.2995351097702169	0.2621218555542338	0.0438194469486317	0.0772479013832947	0.2995351097702169	0.3251368992426312	0.1869159104626009	0.0580423090383866	0.0771777097143524	0.1989551384238944	-0.0881425657012707
0.1102552525850104	0.057363607169773	0.1728322963258335	0.2228998665996488	0.0949170071451004	0.1375393719082391	0.3069698485097231	0.3151737032031196	-0.0421663794510165	0.190531685944082	0.2726667530487096	0.2995351097702169	0.1186922834250836	0.3963133640552995	0.0504483459545676	0.2384474188773298	0.1737277738242485	0.1375393719082391	0.2474031384934789	0.2343462460512148	0.4722151243182804	0.1277512521876414	0.2995351097702169	1.0	-0.1008536652004527	0.2112583161419081	0.3572669050787188	0.3963133640552995	0.2223502109496567	0.1551120386948109	0.1551120386948109	0.2766271959783846	0.0504483459545676	0.0092521890281127
0.0887083393998365	0.0639046225394844	0.1010607810343926	0.3349123499302382	-0.0542899833257254	-0.0094392843531747	0.0262128916206451	0.1976859653539489	0.1713811468094834	0.2187808322329736	0.0085248268412134	0.0155296611010587	0.0361191450080753	0.0878867653889659	0.1010607810343926	0.1281585040965511	0.277317429861444	0.1279547434541462	0.1966517573578066	0.1806247427998296	0.136427507944477	0.2472778169034287	0.2621218555542338	-0.1008536652004527	1.0	-0.0376046221368872	0.0592577295504857	-0.0064834499057433	0.1657522407904828	0.1713811468094834	0.0480243872927673	-0.1211711711711711	0.1010607810343926	0.0255518586314746
0.0536635706914344	-0.0141205025962426	0.2107007341872814	0.1861052770292102	0.1634840490813288	0.0869957152524148	0.5158550596602023	0.145624783106511	0.0634938712415174	0.244590709457818	0.0240541757533495	0.2417624659234854	0.0640766166840249	0.3122613796988057	-0.0350125849094592	0.0519976352433647	0.140842390528228	0.3075719481182149	0.2340465371629482	0.1464875682147932	0.254328982162927	0.0038119441542882	0.0438194469486317	0.2112583161419081	-0.0376046221368872	1.0	0.2340465371629482	0.3122613796988057	-0.0052955881557045	0.1955208098548314	0.1955208098548314	-0.1007611029052491	0.1287962944883679	-0.0139318885448916
0.0869957152524148	0.0206389961436407	0.0734479774711693	0.3245209346423649	0.1381901045616531	0.0402930402930402	0.3179620577167804	0.3658117029292805	-0.0613902245823509	0.1122192716823404	0.1605951487150274	0.0772479013832947	0.2482626632209671	0.3572669050787188	0.0734479774711693	0.1555378977182637	0.0508946645138875	0.2002442002442002	0.0402930402930402	0.1083975625999855	0.1990916943326789	0.2635897014043364	0.0772479013832947	0.3572669050787188	0.0592577295504857	0.2340465371629482	1.0	0.2474031384934789	0.1728046379728309	0.0822190507799342	0.2258283261422195	0.1966517573578066	0.0734479774711693	0.0869957152524148
0.2112583161419081	0.057363607169773	0.2952162466970994	0.2228998665996488	0.0949170071451004	0.1375393719082391	0.3069698485097231	0.3151737032031196	-0.0421663794510165	0.4174376028411252	0.2726667530487096	0.2009444078106731	0.1186922834250836	0.3963133640552995	0.0504483459545676	0.0629608353215421	0.1737277738242485	0.1375393719082391	0.3572669050787188	0.2343462460512148	0.3380281800976845	0.1277512521876414	0.2995351097702169	0.3963133640552995	-0.0064834499057433	0.3122613796988057	0.2474031384934789	1.0	0.2223502109496567	0.3523904568406384	0.1551120386948109	0.0878867653889659	0.1728322963258335	0.0092521890281127
0.341565436042943	0.3527813429929434	0.2232972460176152	0.0995860112177309	0.0449774970068984	0.0218885874765585	0.1690410578145237	0.3317444013485185	-0.0661971369323093	0.2545887739877383	0.2528231896353483	0.25742158318415	0.2168478260869565	0.3260081384742297	0.1392399493845474	0.3657301022891592	0.2818131348096671	0.0973466127246947	0.2482626632209671	0.3051470017117539	0.4516738489871578	0.3051470017117539	0.3251368992426312	0.2223502109496567	0.1657522407904828	-0.0052955881557045	0.1728046379728309	0.2223502109496567	1.0	0.3402946570426529	0.0693001277260113	0.2305687886816865	0.1392399493845474	0.4109376408826726
0.3275477484681454	0.0267181818064634	0.4261932873775452	0.3253107617886077	0.1788937946320643	0.0822190507799342	0.4277728676490748	0.4502463119159289	-0.0314960629921259	0.5660340281267332	0.1733489797097294	0.3157895118868153	0.0693001277260113	0.3523904568406384	0.2662181565854007	0.1453378469427962	0.2852467029827548	0.3694376015045047	0.3694376015045047	0.2148547152075941	0.4780080273347543	-0.0638182322398794	0.1869159104626009	0.1551120386948109	0.1713811468094834	0.1955208098548314	0.0822190507799342	0.3523904568406384	0.3402946570426529	1.0	0.2263779527559055	0.1713811468094834	0.2662181565854007	-0.0685330673717965
0.1955208098548314	-0.0861876832466562	0.4261932873775452	0.3253107617886077	0.0528987027137824	0.0822190507799342	0.19620986904565	0.2831577372389128	-0.0314960629921259	0.5660340281267332	0.1733489797097294	0.0580423090383866	0.2047973923843321	0.1551120386948109	-0.0537321049988882	0.0306435219457702	0.1643168709738846	0.2258283261422195	0.2258283261422195	0.2148547152075941	0.1272010156773155	-0.0638182322398794	0.0580423090383866	0.1551120386948109	0.0480243872927673	0.1955208098548314	0.2258283261422195	0.1551120386948109	0.0693001277260113	0.2263779527559055	1.0	0.0480243872927673	0.1062430257932562	-0.0685330673717965
0.1518648201681985	0.225933762268629	0.1010607810343926	-0.0196211275716705	0.1265232662252077	0.0592577295504857	0.0262128916206451	0.2776145501112555	0.0480243872927673	0.0768982133096095	0.1100477646774822	0.0771777097143524	0.100935692899279	0.1822569806836753	0.2541123684968833	0.2378889879962126	0.0459251794675002	0.0592577295504857	-0.0094392843531747	-0.0193344795109676	0.136427507944477	0.0473185945926314	0.0771777097143524	0.2766271959783846	-0.1211711711711711	-0.1007611029052491	0.1966517573578066	0.0878867653889659	0.2305687886816865	0.1713811468094834	0.0480243872927673	1.0	0.1010607810343926	0.0255518586314746
-0.0350125849094592	0.0630916818620566	0.1068181818181818	0.1526738767392147	0.0316230017573572	0.0734479774711693	0.2269933347611203	0.2239271665248294	0.1062430257932562	0.3216495177168384	0.1969874117908055	0.1190069079529429	0.1392399493845474	0.1728322963258335	0.206060606060606	0.0700656628549242	0.1677933190783387	0.2516273302253022	0.0734479774711693	0.1504434406683302	0.3530212061052955	0.0640044462492457	0.1989551384238944	0.0504483459545676	0.1010607810343926	0.1287962944883679	0.0734479774711693	0.1728322963258335	0.1392399493845474	0.2662181565854007	0.1062430257932562	0.1010607810343926	1.0	-0.1169170246083728
0.1888544891640866	0.2749085349205999	0.0468918547894543	-0.0036207252340313	0.0344695284207621	-0.1335805176133853	-0.0769257545107319	0.0600783858556009	-0.0685330673717965	-0.0591190814329323	0.1327126938115838	0.0438194469486317	-0.0052955881557045	0.1102552525850104	-0.0350125849094592	0.1694405700171714	0.0789284537523962	0.0134703042971481	0.0869957152524148	0.0038119441542882	-0.0150815029854026	0.3605010043055506	-0.0881425657012707	0.0092521890281127	0.0255518586314746	-0.0139318885448916	0.0869957152524148	0.0092521890281127	0.4109376408826726	-0.0685330673717965	-0.0685330673717965	0.0255518586314746	-0.1169170246083728	1.0
