# Supplementary material for: Heterogeneous, temporally consistent, and plastic brain development after preterm birth
Source: Nat Commun. 2025 Sep 12;16:8269. doi: 10.1038/s41467-025-63967-1 (PMC12432136; doi:10.1038/s41467-025-63967-1)
Supplement: Supplementary file 6 — Source Data [file 41467_2025_63967_MOESM6_ESM.zip › source_data/supplementary_figures/source_FigS1d_dhcp_ct.csv]

PC1_CT	bsid_cog_composite
-0.4727815055760493	80.0
1.845191915663106	80.0
-0.5583357060544429	85.0
0.5545135216753212	85.0
2.00713181890056	85.0
0.7209972631275225	90.0
2.4572081303951574	90.0
-0.9685999625431654	90.0
1.383504887068896	95.0
-0.0947873081899377	95.0
0.488439164079089	95.0
0.2432612412942476	95.0
1.051312852380743	95.0
1.4251110060675822	95.0
2.175137681025144	95.0
1.593109117414336	95.0
-1.589718486121607	95.0
-0.7208288843560189	100.0
-1.3990683307893204	100.0
0.2599446135727681	100.0
0.2009605567179235	100.0
-0.1841513340381109	100.0
0.5053449926917186	100.0
0.7057943857216675	100.0
-0.9373004850675964	100.0
0.940369069296795	105.0
-0.4568941309579442	105.0
0.55111265990922	105.0
-1.0039270778083862	105.0
-0.6787054923051095	105.0
0.5502436145656762	105.0
1.536194984055454	105.0
1.4927509115231858	105.0
-0.2662933698611858	105.0
-1.5246026093292455	105.0
1.2383024185667333	110.0
2.14033144960195	110.0
0.3702919354092087	110.0
-0.8564162794034726	110.0
-0.9982649880403888	110.0
-0.721802236376706	110.0
0.1696530863287972	110.0
-0.7229490364010325	115.0
1.357153100817461	115.0
1.5733365431852206	115.0
0.9025136807834192	115.0
-0.1457803588670518	115.0
0.3596592714038462	115.0
-0.0526528450052099	115.0
-0.9857893878901922	120.0
0.8677137082449016	120.0
1.1819347275636851	120.0
