# Supplementary material for: Heterogeneous, temporally consistent, and plastic brain development after preterm birth
Source: Nat Commun. 2025 Sep 12;16:8269. doi: 10.1038/s41467-025-63967-1 (PMC12432136; doi:10.1038/s41467-025-63967-1)
Supplement: Supplementary file 6 — Source Data [file 41467_2025_63967_MOESM6_ESM.zip › source_data/supplementary_figures/source_FigS1a_bls26_ct.csv]

	T_184-statistic
CT_bankssts	-2.49525550886436
CT_caudalanteriorcingulate	0.0
CT_caudalmiddlefrontal	0.0
CT_cuneus	0.0
CT_entorhinal	0.0
CT_fusiform	-2.591628487442277
CT_inferiorparietal	-4.252591736777533
CT_inferiortemporal	0.0
CT_isthmuscingulate	2.579398324188316
CT_lateraloccipital	0.0
CT_lateralorbitofrontal	0.0
CT_lingual	0.0
CT_medialorbitofrontal	2.8677858370678644
CT_middletemporal	-5.793604116876336
CT_parahippocampal	0.0
CT_paracentral	0.0
CT_parsopercularis	0.0
CT_parsorbitalis	-5.931821998269503
CT_parstriangularis	-2.679591762002248
CT_pericalcarine	0.0
CT_postcentral	0.0
CT_posteriorcingulate	0.0
CT_precentral	-2.690446970972648
CT_precuneus	0.0
CT_rostralanteriorcingulate	0.0
CT_rostralmiddlefrontal	-3.614153488710099
CT_superiorfrontal	0.0
CT_superiorparietal	-2.468745277802365
CT_superiortemporal	0.0
CT_supramarginal	-3.434562405359173
CT_frontalpole	0.0
CT_temporalpole	0.0
CT_transversetemporal	0.0
CT_insula	-3.0593112172589554
