# Supplementary material for: Heterogeneous, temporally consistent, and plastic brain development after preterm birth
Source: Nat Commun. 2025 Sep 12;16:8269. doi: 10.1038/s41467-025-63967-1 (PMC12432136; doi:10.1038/s41467-025-63967-1)
Supplement: Supplementary file 6 — Source Data [file 41467_2025_63967_MOESM6_ESM.zip › source_data/supplementary_figures/source_FigS6b_upper.csv]

0.50695360373447	0.529496566756052	0.0611663443622604	0.243838297613194		0.229842250650273	0.322842041395645	0.860290274905487	0.0689122231101446	0.448571622040937	0.497788406657384	0.591452083792534	0.300673406503731	0.650588954025652	0.386616181006179	0.348512772333912	0.0949350342037053	0.59170562611354	0.13576258315981	0.524100727583917	0.674647009871655	0.561270646510894	0.515613354446622	0.0430781383812071	0.433752747867286	0.139335926887783	0.0683064419155457	0.20216227605198	0.249914959935597	0.343973094193277	0.390463481508383	0.81529000236346	0.105825001537546	0.0544117141818371
0.270312365115934	0.378082893282903	0.07448815348364	0.592727045621242		0.0268020886088659	0.0770441500075541	0.176935004199087	0.8019453479021	0.395311387978456	0.331139918037208	0.723215060355943	0.408581008342859	0.208176172664854	0.485256306754934	0.0284550343266113	0.278033446605986	0.404542096123633	0.626335778077918	0.871075728446031	0.227643450811968	0.518421735498227	0.122814608073626	0.225413778271178	0.680761007675204	0.460833554536717	0.0646766768336603	0.181754656808592	0.363366992979305	0.12108312778187	0.111367454937214	0.297024279464655	0.386370746127552	0.195142508472219
0.88649056504627	0.972737689897977	0.737442273880124	0.813418488523086		0.735665938080128	0.57560322581167	0.72922363846833	0.958135223965417	0.475404361280982	0.181981926329268	0.941213805163858	0.397370699906427	0.404860865598448	0.368531149451018	0.495382746470365	0.529473759046927	0.365487945482046	0.146522847912223	0.960441796969997	0.411694904955344	0.90778886130428	0.496812823657057	0.889957010488779	0.817065000247833	0.880684171802744	0.278054230718452	0.447593129227828	0.230034287323531	0.945666297548329	0.260317117063558	0.873930028948334	0.229896012849507	0.288346142679449
0.231809778880024	0.0138142440035008	0.161318836894148	0.747267447942271		0.123278606707052	0.0404653298503717	0.0193706773605131	0.29208937611849	0.21007541282771	0.0640506651058554	0.591699959967732	0.0976079874349989	0.0328129318251473	0.029569470779249	0.295940931587576	0.0231575683522562	0.101012819150194	0.0452705800484501	0.870655958135103	0.274971692778566	0.200034636741111	0.217089468503884	0.33416448635914	0.0131979786009301	0.036901293255452	0.0621958982202564	0.121260866017533	0.0138418596589648	0.158163556691679	0.47974088658977	0.380804844795315	0.135924581786052	0.218956010553344
0.80398438595772	0.69054409703748	0.233367156826661	0.308557062025634		0.488818204613813	0.881321705536316	0.840589854159769	0.31112784121595	0.293442927978492	0.509095302454336	0.131998093460071	0.471798211532286	0.822226278119608	0.126103942263998	0.938494008890865	0.682829736186422	0.33626451153821	0.596668012096947	0.10785635263644	0.30421014928322	0.771092902987041	0.320171255764701	0.729799727797673	0.650970078207603	0.554783020674974	0.477175279781206	0.762842033290899	0.326605719241331	0.871669497883213	0.755269268733549	0.923749847165262	0.16755230477215	0.41575553348384
0.0661134533856236	0.735324153703616	0.525437048991516	0.458748646279537		0.055511046059889	0.180641438081535	0.0773431445346967	0.512740529478085	0.681263013117923	0.157812449598621	0.952189684358352	0.0409259268625555	0.272576791352837	0.556055228532928	0.782073099823201	0.501472836325862	0.317083851629026	0.466519749479114	0.418126460452934	0.542424810613753	0.585064538381768	0.625698222027111	0.221149702428856	0.256001781638827	0.534971370105692	0.512762834493578	0.141872975699793	0.364014272834081	0.256211255492937	0.28273352507911	0.258334934809588	0.289188261164911	0.490712403028292
0.112565250540001	0.360546684738025	0.058808344188328	0.754455862547002		0.33157304178187	0.0221985427330181	0.380294152253868	0.0127457296199828	0.788777786966529	0.0228984647573863	0.505726529835502	0.14250620202862	0.0946388582786527	0.588922912784333	0.739420975528439	0.203609693818837	0.0596340276103693	0.0337157774401678	0.596495898227384	0.0331847509630145	0.0586009439777904	0.12281797664611	0.0316723072780598	0.0225448338694114	0.241575379213993	0.200818210264544	0.0030912349506542	0.0451831961302263	0.0050767646033595	0.0654918241195646	0.357035003681935	0.103353795975419	0.022686867061511
0.412793253638541	0.183246764114625	0.430544801483677	0.16169157051985		0.661184743739819	0.358403230835664	0.731143439425633	0.591963372695742	0.419213987187048	0.711386548852321	0.426560613354396	0.46082368787317	0.308605601753456	0.612387560778091	0.512162238805845	0.565438738302638	0.32969401172394	0.147205960360255	0.330431080882152	0.329673941113363	0.389704626912693	0.466092216313212	0.699484520490726	0.70729239164431	0.331532527755516	0.806012192336853	0.598621040443707	0.362639644752252	0.544047811397042	0.681101257175161	0.58641725311959	0.438878678197064	0.753355967883564
0.668758576831711	0.266534519346768	0.325050967312937	0.890192749428978		0.611705821855171	0.627804962633151	0.922414889930509	0.391622413568953	0.95227685588634	0.150136913188877	0.643276575945262	0.724300903430703	0.88566700919825	0.587929333155833	0.768401955016212	0.647374820911613	0.507141036649873	0.494691764115608	0.589452096236773	0.942978135998299	0.854723214370213	0.622549320867186	0.509569031447196	0.0615637241341315	0.549771101043107	0.328830099216839	0.779382161947509	0.560624329437789	0.920218548774302	0.759000317560271	0.695509223474331	0.415661463743345	0.395239609374247
0.0761138541824403	0.286327890947621	0.333210179415591	0.355288503360191		0.575465214461544	0.121801384597045	0.402571315755895	0.193432296291421	0.331703700645891	0.0196002779620866	0.122359445675138	0.0210800186401659	0.151566238565956	0.219170512525611	0.0393421903058746	0.648271526917272	0.0090050182651188	0.36827146393867	0.547260593576557	0.152779090404958	0.160673688403031	0.158488725907224	0.0350580537216776	0.261759568628487	0.213182174473687	0.0907353758333033	0.0917131211200723	0.153389379858623	0.355256310404476	0.176780787466469	0.767077636853398	0.0333437081465795	0.843957045078241
0.252026715873611	0.645512164810411	0.520662216398796	0.555736088614016		0.228350334593692	0.696826860101386	0.849947838249672	0.434490316530433	0.721560665764232	0.334447825542259	0.555788821746106	0.702785142225195	0.801405008697074	0.401456196307967	0.428569482025864	0.908271230527765	0.35879311084724	0.648533535343468	0.657711982162235	0.0563247507625962	0.366191033548588	0.0298006711806708	0.379263123158898	0.348918617714622	0.899169763158831	0.444973203723922	0.0404184624001838	0.588656395709918	0.359491136295899	0.679887738737312	0.770680355379649	0.251936195020686	0.363856725152852
0.360036734160125	0.718731083143991	0.588166936428653	0.607206356079562		0.727598121277854	0.698715643866143	0.856384071779219	0.278247685874327	0.359339691017971	0.860086476094058	0.767233478269755	0.866517685412946	0.314568241200342	0.630226537750109	0.776536615114533	0.751600027929684	0.585716146787824	0.348829114902002	0.793526981877033	0.754352898879084	0.616874395598185	0.733816919732799	0.355592429304968	0.820005747552911	0.44845301980205	0.639283565510428	0.598444729212075	0.337653479255656	0.701417630341996	0.55054744367834	0.917470398575494	0.634441510411113	0.895638261895212
0.144586604027859	0.237503624389942	0.0837401699828609	0.0774030218610248		0.0183907742065461	0.0964194300522537	0.80423056941388	0.362017982554687	0.0919991415087399	0.406649563728486	0.0533499275661575	0.232381221679066	0.243167940513503	0.100234523183857	0.634142778072006	0.290640714428127	0.248378684919019	0.11101583565322	0.0211841742175697	0.617146830166304	0.459831787230893	0.748464064824646	0.503076566832604	0.371157570244259	0.490082988479108	0.401369837093537	0.759692506543256	0.50714170029066	0.85841019130229	0.136076759093679	0.917103228571724	0.201857133988369	0.12185013026584
0.76748475986597	0.969287774696854	0.99449516712795	0.863227214417459		0.834793763094265	0.773559884425971	0.89288279291882	0.420350625481764	0.975696224153376	0.937513055798255	0.256727722121057	0.84661300611991	0.916945760232111	0.158465247551971	0.360044158408772	0.602144138581339	0.576594132877303	0.179874805344524	0.538627774803704	0.896147039144511	0.940368788405885	0.909470658167176	0.590970171120459	0.959245702138925	0.78780134656845	0.851106357212036	0.341054158803429	0.770587239556716	0.452216457963511	0.747937542693824	0.105943799369123	0.621175820342533	0.251247817192027
0.827983174675108	0.648661341655201	0.0649487401548535	0.300225079445949		0.667351939730912	0.517881573498214	0.599933785552461	0.678068725804017	0.433703292406481	0.46233565948551	0.816691192811298	0.829629315335977	0.74986620260786	0.947169511009633	0.395298602361067	0.376813855859019	0.762144350697756	0.31572399070426	0.558289986100221	0.613340050858662	0.536978496861232	0.532761941156298	0.515719629312315	0.752047769140309	0.613791087302135	0.410327811868398	0.626949861340697	0.663705985923936	0.382172535695683	0.662268933892497	0.323566189831146	0.758963983063388	0.541625944123733
0.564979972136777	0.874128267040571	0.907613180198003	0.312220842315371		0.663391220581674	0.400216354345716	0.651134839496301	0.0822344101722156	0.188335890953947	0.390031292382135	0.262270707720715	0.385243371721241	0.336658756731782	0.528622171838203	0.959069928420397	0.31676248057661	0.545304752755098	0.379756414045354	0.151511432274234	0.313121204122221	0.618043292115588	0.878414594069533	0.192525862606082	0.851837953175461	0.712502684891679	0.868112402779572	0.419601958948478	0.416291005100688	0.747595893068523	0.127368852797541	0.604931015108016	0.406843751857341	0.260139163816368
0.668888471497563	0.674308408393938	0.68573259186432	0.96595025776813		0.279722507059434	0.391767896894675	0.698647429385618	0.99458333210164	0.803105973010194	0.997613930888874	0.912901724625664	0.902452480268419	0.874335102037601	0.267209213123376	0.660981460452781	0.870839273096049	0.967354909558072	0.958007072408091	0.949654102932581	0.568016657772936	0.471965785255297	0.874321479725201	0.851111071692046	0.720496546441893	0.989525880298509	0.966585648567887	0.602638585941787	0.695069453500557	0.814282275318725	0.886962253780327	0.659039751672216	0.708681405610372	0.439913751829799
0.78272644487819	0.880446235140906	0.9255219772569	0.751444825711493		0.863258841203303	0.725371226169665	0.847769534977159	0.912884116276422	0.782234521963172	0.755419028463875	0.68016707704208	0.9254480988522	0.6730473874711	0.866093814070812	0.787013609848951	0.243923297709762	0.832374218325203	0.0952832466843033	0.302245159037456	0.705779872504364	0.985731656781889	0.525285510489954	0.522706855881963	0.892945215105484	0.815845402746657	0.927498744324501	0.632826524627594	0.792433021265076	0.920001630285841	0.96052276458868	0.986788094077833	0.249663633682481	0.87412474112776
0.892962049993637	0.788450352403527	0.940979640721344	0.896026626768146		0.881247126630293	0.984752414905261	0.935475072905781	0.861584241133125	0.795660483835869	0.98606528883131	0.777605256249504	0.994628454965349	0.988836069371231	0.811841366270114	0.999289086399906	0.967717808469297	0.991450751206812	0.837717759065657	0.79567246959233	0.979825660459804	0.919881034232048	0.992129527644511	0.992425793597253	0.878227165992962	0.97713866450238	0.982662918205268	0.97044870465261	0.997337683624892	0.986762520077581	0.998852133059711	0.990719512426145	0.99163403993544	0.95449189164201
0.415561332323463	0.434271530917406	0.0622471999144293	0.42592543698087		0.328693885917765	0.329668398976657	0.197683502711208	0.168703016480573	0.755223751740593	0.475848387060045	0.530405691258724	0.380217917595453	0.37165516390248	0.132741240926314	0.662838026138638	0.0266602731002666	0.708212946413879	0.0860739410307036	0.428904274249589	0.443366699613191	0.467193545922089	0.60757944301036	0.245037655491566	0.362050308177148	0.881556749044088	0.66494763466052	0.154509439135558	0.578991147204082	0.0432074270710166	0.907609474933873	0.512048861913581	0.421323818222883	0.273255603618351
0.170104915611286	0.0876027777313748	0.0398335460591699	0.261774367470741		0.309283076379661	0.0818943929964485	0.379287684892375	0.703642460238799	0.850880263775245	0.912862510498945	0.692338596904487	0.854188426725981	0.283533737253566	0.554847505976071	0.227429191656901	0.680237985413254	0.931774578836264	0.955642105460484	0.779406375609555	0.416609507472883	0.168499964464092	0.033493031093083	0.661678909993212	0.538820853873216	0.82288583260168	0.554864653845046	0.581404675756818	0.544871848971728	0.387086364397442	0.755330668864879	0.750273526100443	0.388524758353674	0.968021825560933
0.0353376392585394	0.188884126980349	0.546865168226275	0.468157117786045		0.0226172419474672	0.157079561407059	0.0612118039578983	0.326504352049916	0.14601093362461	0.0400550694580185	0.702636060298498	0.111033826597886	0.0601511414025553	0.245359542253944	0.0737885569823341	0.265669637120212	0.0148023766472677	0.0117353280139082	0.830599503540235	0.310235091952792	0.269288588491564	0.277868159397362	0.216428800579905	0.196984398390313	0.377204991432525	0.306047481255478	0.231398958048594	0.07888727804228	0.355765075124838	0.0544953289764467	0.341813031567813	0.443326934707856	0.246405502641689
0.175478153200816	0.256245257566725	0.0553614756913291	0.871212416656279		0.663876445921356	0.336996337790089	0.7488883117294	0.778413409382687	0.591272479613834	0.715020226802941	0.809398283432393	0.631938558533009	0.471845825224275	0.516088761643778	0.338480470062104	0.622000825833127	0.877804657993062	0.783076484373388	0.844070663992485	0.453826476534336	0.179587322775657	0.397561979247242	0.448823418325878	0.248394233541182	0.654059721548394	0.128997641316646	0.667071368844945	0.358091255228032	0.502148895533787	0.871243398817182	0.388198668135619	0.114192527296161	0.626990203053146
0.0968465669458804	0.0782372880978286	0.157397890655243	0.639690280277539		0.0460298120958703	0.0743877046193787	0.0887947967012134	0.362404606432669	0.132293066341581	0.162949793547781	0.1341500354241	0.166859026041038	0.0516335092085214	0.193594662922938	0.373334781358161	0.0147892526661367	0.0902343147741715	0.0286614738159281	0.436521471825637	0.120586281830497	0.158572789363531	0.377720412200561	0.272477694993052	0.010439127312995	0.190300201224558	0.118372531957322	0.178380913497646	0.105510207224857	0.10132457212166	0.614628709105849	0.146906119551241	0.293593345412009	0.129275206679698
0.221838838712148	0.0191066343050768	0.0034739829111693	0.954118526932701		0.283284982559864	0.0276748504990242	0.873832995877403	0.1183231561975	0.926938817532448	0.898445076259394	0.655697417207715	0.328919488595767	0.380507270650897	0.109196209170689	0.316546562822273	0.11246062415868	0.870567713445449	0.91312335289318	0.950885600729779	0.137437236278083	0.0659303163264406	0.0097440122109966	0.528874039585435	0.0105654337077566	0.670591808576783	0.238087540582787	0.241101410390841	0.512192533067565	0.361864327887106	0.227805841512093	0.997094010278629	0.750739951999979	0.578437875223255
0.899623847462217	0.811792483639092	0.860421274512221	0.921485700815001		0.960817712860492	0.617430824255566	0.92205928583482	0.956234948122545	0.668302873051085	0.959110420835929	0.952112694324681	0.913401615340795	0.861289620140457	0.999711556852739	0.893817461739994	0.18087816991145	0.963297801921272	0.7192441556938	0.937091046577519	0.645218205609992	0.922593157088862	0.672636524068691	0.953194321476274	0.67747912328773	0.960895555936836	0.852746641099248	0.825457720170003	0.948123667995176	0.965822178415511	0.980387978125501	0.993260555473936	0.844055055068304	0.650232227729394
0.830104842591428	0.107301454202495	0.630445242923105	0.0652179383292312		0.133130984810207	0.356242765387315	0.42015993725955	0.331964343205083	0.0472270794923624	0.836016157085184	0.343607336495495	0.717704107068628	0.775680743683069	0.68855626808573	0.246122326794136	0.692250841412822	0.371336904063805	0.347436303612181	0.283419968427804	0.437774929005978	0.218112944496345	0.446064144882735	0.453120137881287	0.245125978822967	0.543491819546367	0.612163852281913	0.680545792897341	0.682301655849892	0.543270762988943	0.715419935059146	0.424482270848419	0.590524898676994	0.507454382311518
0.965385803953038	0.679120449859536	0.638079372403543	0.384919618103674		0.899323092120741	0.54152487240861	0.894362966313977	0.750994427714906	0.354386579167871	0.755147192242629	0.610797021393962	0.607791827611824	0.853123892592302	0.835862950216427	0.683535183078735	0.595461893016143	0.446470050786103	0.368676800909335	0.642457957969332	0.873973805548825	0.696272366352346	0.593354416690557	0.579825092913202	0.275630227757776	0.737244421241145	0.71947187915312	0.672087798820054	0.774172044406515	0.900649261908928	0.689469806418571	0.732096317528394	0.614825706684732	0.451913027202108
0.784068274781458	0.102557916191716	0.527005658525023	0.205628118764908		0.0126526392586856	0.234040679427662	0.0551413105711728	0.0777343313163203	0.051427274549099	0.13643881770613	0.649545139703339	0.254930330688107	0.198125909034054	0.291801327199141	0.399483618552741	0.249543892785683	0.251951750404115	0.332740570352941	0.420593511719031	0.150042259428567	0.38025970056298	0.184470034777775	0.140425569245901	0.551540208225542	0.111141769612718	0.119865550242358	0.36179817351788	0.199140027544724	0.273710708047912	0.317617884540767	0.491889408060654	0.225777202195198	0.106080576692483
0.645349417564768	0.748966196498055	0.670591961545256	0.913744943965357		0.842918720335259	0.815604413644832	0.780955610493999	0.962420959800665	0.956766596710333	0.517015055176924	0.976315787354252	0.543681713213324	0.496260192654612	0.133359162462393	0.455852814111815	0.78454062389168	0.746260777191802	0.935012214344813	0.96482661548483	0.263777509723362	0.758582653256394	0.65682786540167	0.861027062131629	0.892749687961461	0.7964518817043	0.460886546889134	0.666094444872221	0.747714207894856	0.131586759799029	0.481083023994963	0.690234101238409	0.882558577986967	0.849056376594712
0.431436659869684	0.685254501320236	0.502746168930146	0.440676061131807		0.688105801211037	0.631347435164228	0.28321976558235	0.121171248120825	0.681863616718398	0.295992906137561	0.269712568849835	0.778176536580405	0.163871148996389	0.284230193185512	0.333544340432639	0.0320782321807904	0.719689302213876	0.42004107737186	0.262674068120804	0.745746894965347	0.398164425587299	0.570171820234176	0.201202708085787	0.863483285967529	0.392783407112638	0.240458378102685	0.395925752475834	0.101753017963334	0.174299190924183	0.342277577009884	0.523306999567535	0.155998758868672	0.0378205478257275
0.550607916858543	0.705705918856731	0.992535203293985	0.957744325491848		0.763300338155432	0.0123039926211659	0.704884493604626	0.152207218224313	0.908458348612429	0.0165896712053678	0.810127242461469	0.0193258983005854	0.208386596269664	0.653212718908878	0.0997273104329367	0.923155110879646	0.178192960186412	0.439753590414622	0.896202506802802	0.349757050506883	0.25367220888302	0.99988217081421	0.49520364356782	0.330935553728542	0.987953005472871	0.951831553019826	0.0375879243197733	0.268156519732354	0.0767277465179763	0.60684483810397	3.9575639735219814e-09	0.558180346505534	0.976226564639584
0.885787303927845	0.181829568033244	0.370180185805741	0.415368199754422		0.325550968609326	0.797510945592605	0.367518886213851	0.768290980705935	0.263097261489621	0.110710006394822	0.558460923629195	0.266114385300752	0.623118874491645	0.843818569157448	0.246851029212407	0.573908899586443	0.259801833161807	0.273911883417231	0.436776288518394	0.78760865336522	0.388167540015308	0.540443406109256	0.479855293967282	0.395979386559035	0.402233021303904	0.77518641808703	0.203266197400779	0.761963308925021	0.880177433791557	0.225249537856073	0.167726455652237	0.486316418316815	0.294912750085217
0.477192690718633	0.764994326236705	0.689611390875775	0.762358836935675		0.543611062835738	0.799481797543197	0.728676363555794	0.553807641850405	0.615332933013131	0.221597944437471	0.273637897801679	0.772008275426994	0.500261552734928	0.238983580897786	0.0940913312182921	0.0684868617463309	0.119492050339612	0.214006374089403	0.668106116116518	0.633113775962206	0.930676740637792	0.476476001338245	0.58687337242036	0.839836683089424	0.895695558271433	0.513472176516379	0.495638139344921	0.206746496870467	0.48377239739849	0.436551082715631	0.731263224299483	0.388172181926264	0.38599113650222
0.0150241737961697	0.832193821960428	0.280447317934369	0.601154592140101		0.166914732948942	0.12803019184209	0.201040741461412	0.112058638929956	0.419421601327062	0.239954155809176	0.58549551500133	0.233438647469847	0.108255932167126	0.600568395089394	0.818197416184246	0.189480663699016	0.13801430836561	0.400004369619344	0.493252165355425	0.159946043492783	0.290449625072194	0.0896754699792824	0.784887474098705	0.502602957278742	0.331332851807886	0.397698142431956	0.643006084711002	0.369081251561588	0.537464462787114	0.349828428701205	0.164399186756718	0.850229237197097	0.215492019336953
0.179186816183972	0.459852122710753	0.597214591785464	0.0058003895658241		0.0073616915671884	0.314315711691057	0.164996007692097	0.173110365337834	0.0321966675395179	0.0039916744911897	0.077371321325691	0.0405822793598878	0.0872561018016163	0.05334076822205	0.175023369595221	0.0933724502993874	0.116036469082263	0.029499027201392	0.174393336426043	0.0351619272860924	0.586977411708031	0.543875445566449	0.0295647307421877	0.220784129898274	0.161222383468246	0.143324544950345	0.071505025356782	0.118773768461048	0.128423361678404	0.0696296656350667	0.125806608046545	0.0830476395259764	0.0353872279980101
0.0374151791307103	0.569197442207583	0.37852166729078	0.377520906826177		0.539586442093362	0.626828402816874	0.63729869693867	0.462200103715855	0.381131985058192	0.79104995337788	0.585804026561859	0.915939129967815	0.561742146603007	0.427747000073921	0.289927738053109	0.380348438545163	0.701070424016916	0.878809687644756	0.488904303651526	0.746664824205098	0.408465240858034	0.245042200854446	0.568575770606359	0.674480747968773	0.720856440393992	0.213767909217101	0.229206886892085	0.637459323594135	0.80656199259381	0.410522235214683	0.936479180134496	0.949122557028332	0.863721291771021
0.816404486090389	0.13522257772468	0.106638109828314	0.483925350834001		0.320541304182226	0.61669311999519	0.474138510745217	0.511525029234399	0.970879902064616	0.0594519572365769	0.616228957096109	0.356672039288381	0.634174194203132	0.426108446074751	0.0382539974997795	0.962821832982143	0.273124231557666	0.492515826211463	0.268329513445601	0.275075295350394	0.0118784379663301	0.197880252677275	0.201090822641564	0.503734949586139	0.0700899418805395	0.0079432592742126	0.144061938086573	0.113254947482627	0.150158943187242	0.354527418932564	0.0394757452859401	0.0179132602771377	0.273945371026938
0.0159643956494644	0.806810521714671	0.452769475408879	0.999824452970333		0.955569541909528	0.493912010247088	0.957276100698474	0.6955756022723	0.998995483891678	0.913760344282895	0.958800487447034	0.966203789640254	0.664736929317835	0.321100090116684	0.625624154174924	0.709255275577071	0.946924099889567	0.964387393186533	0.997094911779277	0.841743202395352	0.967783171372878	0.729052037908651	0.840969659999131	0.921894216821484	0.926978588836417	0.926513254084555	0.552594006341518	0.635817998767434	0.874531151767308	0.97355870684007	0.998463933914775	0.78750614059616	0.949835656701545
0.651251974818568	0.34169212268688	0.871644912879274	0.895997497311122		0.839273050141376	0.42179900028297	0.808418302422419	0.704496723606628	0.90229202221945	0.878703781512007	0.829112572316782	0.466801846731557	0.970942437444591	0.827642913060585	0.0428539326824723	0.622566994000978	0.963427140676636	0.912732112436697	0.901766448632368	0.370805716928129	0.841107356063532	0.935392997963437	0.515977893754655	0.407360876340458	0.8961638006102	0.607386925457166	0.134778121155407	0.926108563596279	0.580258881712812	0.454706998612907	0.296645380347768	0.881809770946325	0.91273043242364
0.885036258625715	0.0594572927445256	0.295491160700365	0.43626072209205		0.577478738396763	0.131260418833968	0.269860750954538	0.926230017179883	0.858236595539587	0.914356481527894	0.738183514161518	0.7632579392974	0.213621949166421	0.792284758021135	0.63867951562003	0.667266186139937	0.827044936391501	0.823225979663493	0.834392545642789	0.819322940590819	0.415438094058486	0.161128208291663	0.842641933528786	0.371175367436423	0.472274767966856	0.643162854410603	0.718914659591297	0.512354600138723	0.232613150555576	0.532001044852692	0.888685652012692	0.470255367947393	0.985160813828441
0.0629251416281438	0.70841882086813	0.151156447674648	0.734210084129966		0.89199254822633	0.0873009027671537	0.34134114548391	0.621954349766065	0.234830092276033	0.454656391301785	0.0719208963515909	0.715344891594835	0.30604464734295	0.418316914789059	0.960220499914457	0.380951642625809	0.562847006710113	0.323298715840313	0.587063376109977	0.60332373760869	0.87972532730136	0.887200304687356	0.99416619563594	0.615843392877467	0.33746592412449	0.755174238989753	0.695932780809217	0.65412534329521	0.82867733125889	0.725885574748405	0.958755907738548	0.451420864925507	0.78908801526206
0.658541585506027	0.399845795715153	0.297032514310784	0.65067484823391		0.630674073231416	0.611318591585784	0.395973252318964	0.877272950171703	0.537308893784392	0.641983459695595	0.524904593812574	0.532904445977676	0.299160471515984	0.17046997310717	0.69320969636116	0.75402625355504	0.31078584718677	0.614803158506151	0.773748148306703	0.258636139003348	0.393703674202484	0.547112190820987	0.878753992884017	0.784277901891881	0.0756831032045598	0.0941564732379122	0.577242063793523	0.693345958273201	0.806779470220109	0.221559767968653	0.526574297695909	0.596394279964674	0.323227954542073
0.517390124278882	0.758582906238096	0.856598891028012	0.814158136997886		0.862503453375536	0.609742660706884	0.971030963921159	0.612133154399412	0.993997725313878	0.347711276035051	0.476090098790373	0.414176570231512	0.949626666985821	0.646077023911139	0.893182978369403	0.493887754546564	0.520623706564774	0.544654029189142	0.513915125063136	0.693974826183647	0.68690326642999	0.937266195892163	0.397710765346938	0.498571712757628	0.452042240122515	0.822094668611107	0.107682644695235	0.5554218222862	0.393452152663406	0.671711908687094	0.786060713707738	0.647283059005343	0.394808087038677
0.488447074661063	0.736517888113986	0.225980642186615	0.156434358334437		0.275906937553989	0.729497237541342	0.819520844179139	0.40205691141886	0.331749724081583	0.253540989859986	0.335658751879601	0.721683122593509	0.879942137781345	0.569601110117666	0.880434074705001	0.179771161934654	0.747448018944102	0.0026233055783726	0.188864731248734	0.570910983439619	0.283937453885119	0.41208759284505	0.953976354145006	0.730137832738173	0.854093322032731	0.585546548894892	0.933761245595968	0.52950107463441	0.702179972328502	0.971057453346202	0.877966436922493	0.024795813283618	0.188753471422009
0.867178277422148	0.69234483723664	0.446695925322955	0.66314559062407		0.240962624263916	0.8549753417642	0.789559596279781	0.715276394925151	0.962697603388731	0.320877559311521	0.935732513426299	0.475942549441549	0.871960306709401	0.756831105256099	0.162796295630536	0.55500371187866	0.492153233152426	0.505743297571778	0.824463689935528	0.265408695730322	0.294525637023369	0.159616459719604	0.662176222138037	0.779768932642053	0.875792005432169	0.318657072285239	0.244970226927716	0.698620566017946	0.333842580515033	0.735058694463928	0.810560605965969	0.565548657640785	0.130480220465667
0.595399112834596	0.728201081836771	0.949001144197464	0.573649105128194		0.817942969291582	0.77955621982873	0.886484482918733	0.660212190990123	0.319639911878535	0.960460552997603	0.352016064084005	0.972895439207195	0.889855107401791	0.898739022311776	0.712380936760826	0.961703372098032	0.951294815444069	0.460846176047403	0.592164584228798	0.594450673975664	0.665486397096896	0.802984832703625	0.719724331335088	0.844869471865195	0.772305483247644	0.732366507868675	0.961715451028883	0.938134053141023	0.927529187228927	0.880393171878003	0.997173388585268	0.923326905620438	0.962423705935662
0.66839428436498	0.706312690027889	0.214957046815594	0.644646678589288		0.242982064319493	0.496325178129758	0.327719942460737	0.381324163694099	0.361094665138087	0.0744384902073081	0.966427117896266	0.338504941740524	0.276070258744538	0.521397041177372	0.63888595636207	0.0669041813314904	0.351809539240373	0.14282321171089	0.894348472283539	0.528817870475382	0.173119450282814	0.540159932941129	0.859188670389661	0.347628810872161	0.314655707268594	0.252196988344007	0.632704572136565	0.403172142993031	0.49602120087928	0.28494639713907	0.927315996048326	0.210189225614115	0.360196382036881
0.185694752499479	0.178659984232604	0.303913606815791	0.619343058965066		0.0146268871760124	0.164322147151817	0.0102872657140098	0.57428192385607	0.638542778117449	0.332300500212979	0.588004937539542	0.427668032759776	0.0183273550237366	0.142250038380759	0.101019627676463	0.342917072868242	0.148556493091618	0.372139880961905	0.555331592756601	0.0385521839326222	0.323473772679241	0.449110836981637	0.0619622036038761	0.162725032970901	0.0435546152739212	0.0363334769287033	0.0460055582836263	0.108562595551758	0.0049065228011554	0.051686752158561	0.0797428937142127	0.289096289153776	0.0454604044156488
0.191549100997771	0.238473369721104	0.659747992631913	0.417149380177588		0.393758554004747	0.160502004537479	0.395696715155035	0.284388108146827	0.483230284045612	0.056479083972458	0.699589584220227	0.0059170308015125	0.266552054277602	0.186012247187925	0.372408327908123	0.20600680911191	0.106291015033927	0.187877506590873	0.365089051593744	0.346899195854001	0.600621926216056	0.887690084861742	0.563343952580032	0.491971680218523	0.483531505714641	0.518927209384265	0.356953211871287	0.137601856903246	0.161689174238528	0.411781538671819	0.902509897465769	0.234219297914734	0.631860235439121
0.229493304038608	0.0165848459051315	0.387736852818704	0.80349141593903		0.113269846191882	0.0634483766593002	0.211131596552574	0.560035657134718	0.6452311087552	0.09075632840981	0.354654440934072	0.0852685084939262	0.0792820573208093	0.0582378379201719	0.320433025547663	0.0582798797224292	0.157246339151519	0.389057273441722	0.786979818551998	0.325023502163183	0.0290044529136372	0.44321088265343	0.280492576930974	0.0240907249653631	0.102105441099745	0.264023670482051	0.049408570190433	0.477702486512949	0.178125709184239	0.203046088965483	0.207653387687536	0.502621231562554	0.326695846720313
0.222915172013314	0.426134390027245	0.237313352669236	0.397829728796449		0.0638118341416255	0.0921180566581939	0.341238608427696	0.21406981663872	0.0608076263400865	0.1636820522947	0.118356357903197	0.543883484679363	0.172979987990385	0.332718404871809	0.314169109194636	0.122485440091513	0.765270395242146	0.142939277102207	0.187047202224696	0.0892783235427347	0.264374620128087	0.10724143854111	0.1312072662438	0.125557060809222	0.58735010999231	0.059752878987005	0.0339157758007131	0.285988165183054	0.530850112509581	0.490568918994318	0.353409702267905	0.255683450421704	0.0189177326029381
0.019353432010256	0.283122756018706	0.083841467267323	0.190598004643408		0.0727754529982306	0.004040930490529	0.0157098832151871	0.0357255741930675	0.0340538462283111	0.220087251939239	0.287660816141147	0.409384543769924	0.0076845354393485	0.368264875386827	0.517039772712891	0.19612777460644	0.109198434456001	0.0723041665093726	0.214575410232569	0.0394741148272561	0.021747125949505	0.323542297580229	0.271964597907515	0.358815801614722	0.0589900157769956	0.232705760163205	0.0957372502582815	0.0218921274004109	0.0536368196129886	0.260001432134912	0.0089371778146332	0.176317168980031	0.173190019963825
0.101932538675681	0.0398347700131187	0.966802615190455	0.315111294364031		0.707027700272067	0.234435281919546	0.268812089733481	0.842083038273166	0.648408376880345	0.642038778368896	0.59988804336512	0.281747151230964	0.417571394310233	0.485783587724706	0.570279805278776	0.604136540438685	0.802055449853949	0.637250093928303	0.550697413210424	0.4343616964203	0.51094250959009	0.806607338701982	0.532262651759513	0.141689482755176	0.828294375855116	0.854491047773658	0.39878497442806	0.72951032882456	0.608759618795297	0.886222031265151	0.0528556799654474	0.568085400290657	0.651523858340624
0.13685640447742	0.809025653889593	0.801403314298683	0.953263881078079		0.419824893234033	0.143681214197325	0.723025084683389	0.981554760465915	0.557512847046876	0.934519046825389	0.74306780242077	0.819210507519005	0.779464222312973	0.273409549461499	0.656130471361355	0.47927140159699	0.960164788227149	0.302214183510395	0.818959625576469	0.513744174446895	0.876025489526748	0.78932197122547	0.469389917388919	0.780193447536059	0.826461005950099	0.610643860001458	0.80114192296095	0.824610611874685	0.449162371554623	0.653841051739779	0.438322077817975	0.337756187906287	0.46866267911901
0.278646630509084	0.341023129678431	0.349020543920242	0.659872056822659		0.360312595507298	0.517569052198978	0.789696703330041	0.32528356704213	0.311655979777467	0.15423406538185	0.463043343353745	0.391770254696359	0.576494456491923	0.410580981444818	0.514609680507967	0.144390143563872	0.195685276276141	0.030409454867089	0.681894789980728	0.22567237999488	0.255874730652807	0.874037990903431	0.263006750436259	0.262144925192854	0.192474188158841	0.476325448823103	0.0346447538035272	0.482127347487008	0.0925921026517023	0.37337181782078	0.935543877010562	0.59442808942283	0.678872481625003
0.491028807876691	0.779150076350559	0.512409700113106	0.932221184465596		0.615002939662873	0.2595928372249	0.444124865443503	0.69896937331941	0.777102670793783	0.637370478459624	0.705864563074838	0.741416318469079	0.265708179685104	0.936522530965892	0.311889273799677	0.688944772592466	0.537660550596936	0.573124935441916	0.911887059699861	0.719091194441204	0.365529578524164	0.714297390118974	0.411730694332249	0.818945889321179	0.730897060739519	0.317373254667301	0.313873346612687	0.780280107379954	0.926517473353375	0.525883429090019	0.887652964432923	0.974495385476489	0.823621607619604
0.874929498289345	0.325468080590213	0.95029012046181	0.336705742585436		0.539340189062637	0.71006449322531	0.862232846098856	0.486735978873359	0.641875972376224	0.554239696351637	0.531996382538553	0.752297687193306	0.6458402941374	0.661387489622341	0.539290816542685	0.0730266345294984	0.359958490676831	0.0194103434325005	0.469085571926876	0.560764403808274	0.281450079357957	0.508960651954909	0.697858409791913	0.37634992929655	0.783079407750946	0.460017603482895	0.76111686424667	0.525097848390031	0.229215228049516	0.807907557794768	0.851762938783759	0.290708487442307	0.225579110065143
0.963637369610165	0.51834219548294	0.19781159449803	0.940196367766399		0.932067155507068	0.73872524291111	0.842022086459146	0.220938834588924	0.812709366682617	0.746145859335157	0.769744766611084	0.351956213647844	0.682845452975835	0.699809341756264	0.926132153107621	0.624728931257518	0.594107987280974	0.507258549240777	0.866297445194169	0.869635737864577	0.793629585259302	0.655621344039346	0.89622849719599	0.343679833078741	0.883751516372778	0.519125106393429	0.921634778371642	0.646880528560663	0.977606289426074	0.666444711684479	0.542905439294449	0.520065373812794	0.542429926591548
0.740247939754144	0.22447289785797	0.357193695555961	0.661837467089198		0.461358362677648	0.642326647087531	0.691527147059976	0.530122086185803	0.689942308588119	0.836696176199249	0.930237434082665	0.797363554296051	0.676231960789573	0.661243894386633	0.353369006408636	0.77704993661006	0.856415925847729	0.509488268432477	0.95840404626502	0.582363667876836	0.298338742322911	0.438081672686053	0.247309661665718	0.724272972009393	0.917948076468415	0.498871388762822	0.587880530877794	0.534480499181864	0.903491144229098	0.857715908192305	0.78146125003685	0.458996735685609	0.454408206173966
0.896242057731179	0.178940870224773	0.119195355960731	0.59202398996667		0.556199385840989	0.802319556032368	0.692945664975262	0.398297623698974	0.455558636429652	0.949676851700647	0.232422292337185	0.748808086350006	0.382848839062361	0.342463070869964	0.482061500328696	0.337892164853638	0.933177879916203	0.659485294593472	0.588160014806077	0.206738583530872	0.420617732600978	0.60634026763657	0.896155727642306	0.462493878455215	0.199755998725522	0.365763373480853	0.616660002033278	0.805466223133895	0.899512367370863	0.709057385648417	0.819406869964033	0.836758592540311	0.588847741271215
0.378080758336043	0.372829682436159	0.629568697521444	0.0988983465960478		0.0292130024013144	0.182043201878665	0.126384850699501	0.160865641865766	0.213351153395648	0.100712566787806	0.176690642128248	0.0785855081531604	0.39981848196038	0.24071329247236	0.427102709029355	0.455470627388325	0.180087590898573	0.136493995658341	0.0785887037294591	0.0614169763556641	0.420991091033037	0.146762891229336	0.149440406856009	0.214146319704462	0.0857048454548448	0.080056541060521	0.620731320791202	0.638961313496427	0.506467191156251	0.462800980846683	0.231949256986562	0.342015243571399	0.421209704616164
0.826739908477117	0.274837856391946	0.31640973359385	0.145624931333911		0.388594099943852	0.445667003962965	0.115842235948694	0.34504517345662	0.405710925805371	0.242122510730764	0.521047874476678	0.325083088912388	0.283116919148305	0.54210194728676	0.110662540900386	0.374854896606511	0.588292112535772	0.507565596558336	0.191008289849412	0.205284808861234	0.260055177352391	0.275084829000312	0.279381792404808	0.372322452067583	0.436885004816947	0.324648622143184	0.176431296810784	0.0409495056467069	0.0594282298450834	0.897257741316129	0.751896137154031	0.0809484337237209	0.0638563052760547
0.502408662688791	0.595115143094326	0.675085227130137	0.767378328185641		0.723972599279345	0.899158514786869	0.320731317222139	0.925755858346809	0.837864445090406	0.793911335716648	0.443615767750775	0.511802999278755	0.30778557290112	0.253719715905633	0.328555222226466	0.867790884201518	0.623899122057269	0.820700145091783	0.437802028451491	0.60673321924811	0.729035271074991	0.468432934644012	0.643383290825378	0.58493776381584	0.603250417012904	0.581484438650314	0.763175293199425	0.537924075899173	0.8225199826032	0.849187006042758	0.632401092810345	0.66355630785119	0.89155858860471
0.0357604254493127	0.0585971262467645	0.0507468209520323	0.629599385188631		0.111734985390659	0.014688747082778	0.0497921335311232	0.655606100819861	0.231551959386289	0.134507712642297	0.487318475921877	0.189630420453885	0.0010712114182279	0.039295944646296	0.342569524430603	0.014651661142156	0.0816107803464488	0.0154101632738933	0.482736686474573	0.0643851180438326	0.0655239116696004	0.0309731360059109	0.355588178800342	0.0050098412159603	0.0199942430081227	0.260549187008285	0.334978905503126	0.134413870148044	0.0441906997617272	0.0614431661905066	0.323405630041165	0.285309035043751	0.0196462945320322
0.465960159446554	0.0003265331939542	0.179670270050703	0.488575552784674		0.30099662565066	0.0963842273106213	0.102799005037179	0.51720692299108	0.555918449451926	0.0850622386802529	0.134513962842	0.22379219037727	0.0543056941989373	0.220925633748606	0.211678782488419	0.0661696915678281	0.0519486645716458	0.0505532785597401	0.676510488779134	0.658087393589126	0.0629113422980262	0.0733400174695012	0.343629136947367	0.0150397451246269	0.0328046816269343	0.0428126627581693	0.0461320286467664	0.028211748493771	0.204979728427455	0.0063284186706631	0.14317726206897	0.320825546977121	0.0358238277067904
0.73471894766408	0.901032782005721	0.79000790918342	0.650847615554087		0.853821756225666	0.848362451526127	0.965807790534398	0.745664325177566	0.479096840789533	0.782919312512615	0.845439633313376	0.44017060572916	0.944382171032684	0.804385249774389	0.793326915874838	0.93777276067263	0.791930470938286	0.761143412429143	0.705716185591576	0.528487639330567	0.879735737534663	0.667486226270572	0.879281262836668	0.91080644512626	0.885971237013823	0.844169466154212	0.826409862439183	0.864480297338165	0.771985021325549	0.838910460876764	0.938698021337269	0.258913569079564	0.65524777702277
0.0001939893059644	0.0206841372484729	0.0339170071929587	0.10773207712117		0.0463256489092038	0.0425018076109987	0.130004947817114	0.299014365560904	0.0870869890297833	0.0631845718946774	0.135974530849898	0.106217404593944	0.0929448037963265	0.794011830266574	0.116434235103725	0.0872910078004246	0.0066108232245062	0.078780413030694	0.446038146944344	0.175785509665874	0.30984459613302	0.0917122771555936	0.519063687791976	0.0618995427210221	0.0152346325920575	0.150467202188299	0.262912746438718	0.125619133252516	0.214256997714882	0.0185950263712412	0.0739265476014878	0.699908585905286	0.231000947767053
0.75335886921848	0.957702416612439	0.946046280409383	0.591782255822122		0.532833746234497	0.663202865305613	0.572496161005817	0.332870811605536	0.583116565909087	0.722701574546076	0.341293679557715	0.859737864187968	0.861878973034618	0.821856148301146	0.744745963074475	0.684229337190917	0.460825119728799	0.687268235298925	0.249186505306251	0.869550520170085	0.889197894859699	0.90480678306617	0.750099079560033	0.932004134378945	0.745121163391263	0.911659001414052	0.835337223281567	0.926923724904046	0.812879908778001	0.669967689105306	0.808584727928964	0.979967620533975	0.762665808661903
0.7864713290324	0.173659629294506	0.129853121229224	0.475702782254313		0.0784132163125283	0.315862562734873	0.240074549312888	0.214379648057876	0.221871215853662	0.369083384284421	0.278013170594709	0.0546500736502838	0.361562701154783	0.0868165088995141	0.49530877364133	0.256994778107609	0.218617981176039	0.39225081659757	0.48527136871786	0.305322969839568	0.34035299073537	0.0722784882413788	0.184415189254794	0.0723506354767844	0.883384846624061	0.574787718316121	0.135468115959173	0.334651023259804	0.507788244146544	0.680015911365562	0.136998913072718	0.512219982729443	0.237645081712865
0.442094289021406	0.221736309166552	0.361671374289681	0.0406549561798498		0.92326185267437	0.330140688539962	0.814215343944402	0.0123836190058319	0.174452218037498	0.581285550956429	0.240623590109796	0.89957072433418	0.607208775542543	0.973198171360777	0.509353659101721	0.0088882864517279	0.69571234568688	0.290768265460775	0.122322756387104	0.672101077345466	0.184373997970825	0.408330732945589	0.70266382822966	0.525952306950703	0.671699160422123	0.366807650410269	0.89737639653085	0.521458136924581	0.591268131845602	0.761860357054727	0.672290271661224	0.306959182440174	0.402766304664222
0.0880672518357214	0.464083402896704	0.334427665783488	0.748421614053701		0.273594784417763	0.21810406745958	0.0018476232527914	0.788671139637454	0.306494128350521	0.290319680840153	0.970496237522094	0.064608301401305	0.0178138502349365	0.422083700645847	0.643012793184188	0.0404435522770236	0.392295645953008	0.375264316551218	0.920994582966724	0.253213313270775	0.679200283782874	0.429144975132511	0.355534150096887	0.165209444552011	0.73110700481819	0.186314108909857	0.380454871650629	0.133560148334034	0.119011997205108	0.381533285291097	0.606116862097015	0.129225640640713	0.448689737390664
0.982665273370077	0.923992715960815	0.610223489264248	0.13617769432595		0.903537801917763	0.588488539145299	0.769737312221494	0.259462933251997	0.370622540119599	0.129062530139951	0.0219899453866048	0.0848985237473412	0.757774678140864	0.997068351329863	0.697587433818811	0.91523355949621	0.348574819243425	0.526175048290653	0.191448303306839	0.811530808745582	0.969162867732528	0.619158525423848	0.657458072421179	0.940444822645718	0.929163541537932	0.817088670321704	0.399181464298808	0.841043912149983	0.434710703848742	0.787657011894073	0.259080388475689	0.336464899531415	0.969841556054499
0.509369074881742	0.241255105786172	0.225268129395811	0.634334805471955		0.0371325489800101	0.0984757153256686	0.073292048399165	0.260601198945978	0.0698553597766355	0.138279582327557	0.589073831603643	0.1426390056135	0.0212504664043896	0.264237253103244	0.646968521265253	0.148646163988386	0.529362602909125	0.148940775350492	0.713170323206103	0.195411583923821	0.227887646319189	0.378176455943229	0.319301823949422	0.0630748203463259	0.248547643955613	0.376092080101012	0.108561889379524	0.071636229256927	0.454522347669173	0.678224521727078	0.728135375808413	0.341893609289265	0.002829206572908
0.0267749235487941	0.776146848796822	0.284531094806306	0.305554629617417		0.0466750676371345	0.133801772528364	0.178236124359834	0.20697648151464	0.123316483568593	0.581193639162951	0.0533311487823692	0.620110366352784	0.24351721971559	0.03265914536957	0.818344516528465	0.786719714926514	0.386606348003801	0.760069233921265	0.101662024151978	0.332706147265023	0.189641876114446	0.216987288116228	0.532296552980966	0.718553721609616	0.673805057617492	0.487375993114805	0.208772438767012	0.391967493129889	0.731852061478318	0.843524340021542	0.75377134339545	0.2625342310524	0.393619756170451
0.906610053722519	0.832722195539877	0.392411630387362	0.159432370405642		0.315402565980411	0.618994250157531	0.587777958201778	0.214789436996628	0.127214396512896	0.779011052642185	0.147406770242422	0.334304114623713	0.599364914686534	0.305497796641712	0.789171727008758	0.310886445417916	0.719808998926387	0.131306716164123	0.111404768167505	0.502373482382566	0.641736143171136	0.658153022657496	0.190427013473035	0.444349200574524	0.75147933496313	0.62506442257857	0.243529935960008	0.655589190050043	0.701671394465815	0.464434371761656	0.913346254171716	0.841288926061669	0.40970086473047
0.0941194445540013	0.085789643319201	0.215742509666776	0.469561565913507		0.195508969479967	0.559623901707355	0.692959460435983	0.220756719816178	0.684999068425127	0.57437034980217	0.786661892802377	0.285795362840583	0.30444752416103	0.106697477648439	0.388124184679348	0.38699204950801	0.380801126063946	0.627968162999964	0.905389077091876	0.0862515887521867	0.0087272768164771	0.147006974076592	0.143332195933027	0.324961999389725	0.260351588733109	0.461320417840382	0.439914932378	0.0919012257535831	0.222576848251076	0.561310390805966	0.132679338535352	0.619989342604342	0.375614547951432
0.409999993257123	0.805571687693619	0.0616319799506376	0.408384545005284		0.46199392944103	0.760721535895971	0.253148388085246	0.653874511304186	0.712631421175186	0.725484305806325	0.0650385676615888	0.302608794985506	0.29972410815115	0.664421709696434	0.237390219900407	0.543197525923131	0.344839498735208	0.490529781962499	0.0966480769709737	0.406367423320507	0.936420948335652	0.347570019564852	0.839930261705862	0.55079576248844	0.817029695608024	0.306647449622472	0.263838175238652	0.542198819484803	0.418565956647185	0.229400012609949	0.288975522541583	0.810564670325738	0.761086736589325
0.0422657381926251	0.201706310558489	0.331064663504847	0.802029172945678		0.0526126678739468	0.139746266410364	0.0986671658336262	0.247511900207291	0.507938423577032	0.0886387592920368	0.826233872967142	0.42980359316159	0.074079657185739	0.215895679900286	0.131947461009404	0.125939787683831	0.307633667939001	0.0530409041275198	0.601692657495291	0.10906005744967	0.0421627590422495	0.161281520637282	0.151155654394062	0.17050930572671	0.520304033796404	0.125243864903784	0.217757138030855	0.126862421177752	0.280275852555815	0.727090459710759	0.139643449813095	0.602071761756503	0.0230008264208866
0.517333552055477	0.418315469406056	0.788837955413588	0.898049284341782		0.829582755495434	0.163286193603618	0.804493098681179	0.302582507173712	0.857382899419042	0.214999107832224	0.769333863378433	0.356970684191536	0.677533867389317	0.224159688183708	0.920800209033739	0.459875729382969	0.718949341041242	0.416629835078056	0.82422074533284	0.130603212716394	0.143273570799197	0.781712852082429	0.689249699095676	0.0937264734744386	0.420773553049908	0.731471037538983	0.0876675536924196	0.68260686873368	0.183660192164019	0.765065443603651	0.39753639857295	0.592859632822131	0.37256278313371
0.0780978038943872	0.0046403253991219	0.227427102286448	0.407742652382053		0.316159403585634	0.551336469423525	0.543168142032544	0.201952601767834	0.216010032179766	0.400062415951661	0.117269030655268	0.625144651646169	0.2488639449635	0.286589651854368	0.0193869704964354	0.549653780593968	0.204182876688801	0.625731931565848	0.341601040825814	0.068426373074777	0.0067608192374798	0.19079961049299	0.368083475528229	0.0120898878114279	0.0497686767379321	0.164916107043476	0.479891279951649	0.0363625904190282	0.10651890364554	0.738623341044986	0.671807189757855	0.313055056549348	0.290789520510981
0.815715987449273	0.785902180395933	0.135764711485628	0.714697707714791		0.223073272043383	0.917121230932534	0.810185321402705	0.547417927915586	0.541259880785116	0.735804897797749	0.927486333952558	0.634952213428803	0.937421752567703	0.277158279799157	0.0073780750326591	0.424920141797816	0.631744508722986	0.532321859885608	0.965221440328447	0.366589774939283	0.491357176082535	0.251098901571441	0.197212608860947	0.703403179592684	0.298474916810917	0.120938469629437	0.199600294061997	0.390049730024733	0.57759207956597	0.448117166623548	0.0831402245876945	0.0410600305084418	0.335476150984907
0.194662207821174	0.763023238809524	0.313140757993254	0.284845811940015		0.0480167002825542	0.641036614509587	0.164741160826849	0.387351546015663	0.154551131554491	0.207677402342695	0.699572196851964	0.287407775548046	0.143532249046386	0.0154075281705633	0.0850421829231437	0.0819265157836501	0.244289324891762	0.419361618268417	0.516761132407953	0.181829643048333	0.426969731256816	0.293927887953222	0.194857685824795	0.924896460275375	0.463192949549508	0.251207968243322	0.413186316772776	0.123649486980301	0.58390549902963	0.181294800335624	0.579241503309581	0.401834322486719	0.173348934477105
0.926305674479009	0.764693219541481	0.916363991112664	0.946336509067386		0.979509569684039	0.886106075059533	0.993221141569596	0.782377665982727	0.962412377083157	0.591791580019245	0.842245965636808	0.867616428490668	0.985019696958564	0.761183694037831	0.727161285948264	0.464605585202239	0.786974279071464	0.290821600101289	0.793929884977165	0.627430144862488	0.723670417395824	0.809717163794395	0.762713260732949	0.658590524040867	0.73567977561704	0.962082352933965	0.575355468967663	0.853585695552328	0.89169724741445	0.96183604682836	0.984850662759711	0.810018594747488	0.868995280389984
0.999522092189504	0.968578534324515	0.755079459341963	0.660237188431354		0.513981416671453	0.989612216507232	0.974373490333082	0.901196146221005	0.460463032295414	0.720808859846709	0.426685193419013	0.872591050861627	0.997271440876456	0.975527093132613	0.823835708551697	0.782513723695578	0.63925409140739	0.542553779713549	0.14813967561895	0.630107253498804	0.897226268654989	0.584220024796184	0.984392186321846	0.886315150506819	0.833983581566132	0.655471306305312	0.992323612394818	0.994073497161627	0.939779316994184	0.803229936825486	0.98570353329785	0.658614557800637	0.528606615132643
0.177478661508937	0.907891372287569	0.755068723939721	0.226953064869989		0.895719354423996	0.493971114065443	0.703042822833798	0.0849874356902459	0.475341088646877	0.70431987599362	0.539176327056025	0.482374256055555	0.404072842816026	0.328071821247671	0.847631783620518	0.828092901510249	0.539483587596305	0.465027413615878	0.378313907289493	0.286673547870462	0.875049642400205	0.596670525099606	0.16842304041027	0.883594079089606	0.595985078255765	0.702509550094497	0.452804911428736	0.599419469633235	0.937289089135349	0.887897691775087	0.714741372070844	0.885923517453961	0.393487876644685
0.140404224242461	0.218151229595378	0.0169057297295768	0.173628127411732		0.179532822095852	0.115799754988987	0.0092337705514654	0.419503256959091	0.0795555781910501	0.0118978716484603	0.681686274799717	0.0273746697814801	0.013670778933007	0.0044978489305238	0.0375552036461011	0.841249636563761	0.581966489616557	0.585559566727977	0.766275518338399	0.193067543498256	0.300587358282868	0.0602509111690864	0.196565967554948	0.0551439879671809	0.030468740283076	0.0201763662405718	0.0049250787643388	0.407540709744476	0.13264620764455	0.276802980908161	0.0477525600461568	0.24536008018341	0.0730671705839857
0.314173394327449	0.757066929516766	0.945024393025497	0.598991695761473		0.88437091059302	0.795248407278852	0.621865947138941	0.399213351320866	0.519366154759746	0.884983579019158	0.406011174923259	0.97350714479508	0.643438937628222	0.213896032779618	0.888112701556896	0.910526630067473	0.764208803317087	0.629092689896378	0.324810307507394	0.725345894875111	0.811842173992803	0.877388545079342	0.964867683389314	0.673445066380263	0.82513908749646	0.624756178972866	0.805502220233642	0.576753173066197	0.239995556623094	0.191157908199996	0.406440185342597	0.262355938591895	0.828352810072427
0.338752447853156	0.251283449310315	0.873823437520847	0.201126220816601		0.27491654722171	0.31663139149613	0.244308787633232	0.0514354512638535	0.0417904154873863	0.471989110454755	0.562357235170175	0.658452648280707	0.186279459897266	0.832313235155165	0.94161500043012	0.756214755402844	0.389435770249678	0.159641642014573	0.702477235591269	0.550864351635215	0.341060650808716	0.356014271238599	0.851461147075438	0.171096634669278	0.449303560708152	0.41287018477966	0.657140308820673	0.201664507881002	0.400864935841789	0.51758733076155	0.644526661409818	0.328110648402109	0.318866771799053
0.0147561627880669	0.410655589294287	0.570936042261023	0.474069033537248		0.0950323230886166	0.0151149287563325	0.0380025789401113	0.0978894740903494	0.125288184438683	0.346222700482974	0.642835834453405	0.157470729941294	0.166718789818462	0.803389777468116	0.538800119637449	0.057489909205901	0.33356022507152	0.151792711458995	0.693467998425628	0.0246442595390871	0.233195806960054	0.144951978532397	0.0097079047337868	0.427420877098131	0.114994495380139	0.399625575828031	0.092227359001535	0.186089236255281	0.0122120151953734	0.0054185201766229	0.154055744178892	0.126336918696726	0.216005793807555
0.622474105998635	0.78982757655543	0.346084892085289	0.531183105732509		0.890927111318498	0.391198092949487	0.874707243193489	0.52836630320969	0.853152362811659	0.588318558205701	0.508513061178626	0.870608817672967	0.77652816824809	0.388712825774153	0.767283393497275	0.631216427214688	0.372885055268334	0.722492101864235	0.535083067567538	0.522189334646929	0.751946297842353	0.658027482565595	0.54715478674725	0.633297026605854	0.487904215793868	0.849354111560502	0.396802187707368	0.539756294177922	0.480342414660995	0.71586829273414	0.598730126654945	0.744014952954716	0.817822612116773
0.445974419430361	0.810367756536216	0.557456648264734	0.559923155462386		0.78423749829681	0.601813997579388	0.756236905381905	0.186778422782546	0.756706296088221	0.441814097670385	0.578534406936171	0.683339665741698	0.571305095854011	0.3686780762355	0.798686150278477	0.676701379663308	0.783488795731287	0.676217991813738	0.402458426108808	0.177713747268822	0.72349652614557	0.388817436731073	0.604230013507376	0.466258488081398	0.670807264860344	0.565635384510677	0.533711730530071	0.40011828674184	0.123511300476203	0.645521225590134	0.373226003045561	0.1065138858275	0.0659635835314708
0.571395706183403	0.774875835172885	0.0070422560809224	0.506764830863357		0.312799268118154	0.720245653962706	0.370155348898015	0.024747440432976	0.176771156459446	0.219675572198285	0.315850355966393	0.0492353951585901	0.3231392013818	0.172079620405487	0.959077660539416	0.019464444769861	0.279385582384279	0.524384163760325	0.66802567524349	0.966147079846497	0.213184910158604	0.871504731522597	0.129382853316559	0.294254835425423	0.623721405195169	0.15246527234626	0.311904923618198	0.42666644476886	0.148299693539979	0.248656842921576	0.034010712044738	0.787761828436169	0.364747937648798
0.329783792001144	0.0764388131019406	0.474793779357128	0.599890169992774		0.405304089252551	0.628252525596164	0.498304157515874	0.275306071884877	0.126132671911778	0.0694714430527571	0.439555536837661	0.208693685095626	0.502723956693135	0.241455402226032	0.357343745435451	0.254717335265664	0.404632007387452	0.277829964328982	0.367322235623837	0.165799075084618	0.0961258435933687	0.200161504386642	0.625381370220546	0.0465647400514731	0.285311522253511	0.105126512215256	0.491700355805498	0.377970568678365	0.11963935621005	0.136522685134309	0.265928897459251	0.228719332758176	0.0429192656644506
0.119107445099312	0.123128737410257	0.0001666060893953	0.215190012407202		0.0800049323338262	0.0467251401493276	0.0595245611967979	0.010072322921727	0.0531324454149651	0.0144456525873041	0.26539435914081	0.101069564916451	0.0513701738763606	0.0492659117941662	0.252494498927378	0.0359410050686331	0.0733013415102877	0.662444277080984	0.223173969721669	0.0014436310137047	0.123394994091185	0.0129931600738459	7.44684076156087e-05	0.237042683675421	0.719821501894411	0.156102698149816	1.94024033888203e-06	0.0203933680073102	0.000392197704724	0.46513512204106	0.918875255722136	0.0162841228669443	0.0293738537669508
0.8357180603758	0.290445673456667	0.351499129510452	0.151649969676001		0.520449294165964	0.571188381488921	0.738660006198192	0.888976885999682	0.178361047803074	0.314773608822107	0.217001584766117	0.441154615684329	0.79080911953345	0.0847137090913786	0.0526101396127759	0.416953039247228	0.772353247401004	0.802567679198033	0.398779011314381	0.696132021549826	0.497794412964714	0.725920585891725	0.370289012089007	0.119123280254082	0.223110388215624	0.102902292677953	0.206164540936522	0.706506564139587	0.683968312616806	0.511540438577305	0.618406291388286	0.666076850143379	0.429372507921045
0.585168006045208	0.88587201178042	0.861545048012098	0.18016086907681		0.85812688971607	0.540525544170256	0.746144227692718	0.261308127815092	0.425632330958814	0.425226679798427	0.581125708069859	0.340450621105425	0.665215319405857	0.216877251134721	0.964542821833224	0.332141918078374	0.725442711130746	0.0778451224119005	0.270670677199191	0.553350761200092	0.743153682556231	0.95370415637888	0.364235631865349	0.755719237482911	0.266707141733432	0.463883685361338	0.2982805430211	0.660681845515597	0.856196471719825	0.799281790926048	0.683354326600054	0.715613342312345	0.734848473559752
0.0361908365722477	0.374649635186902	0.332711814038528	0.882266125059163		0.213864911647248	0.218402324002623	0.77941351740979	0.289588345033335	0.100676303385774	0.232848025202936	0.346399417225098	0.184771781154139	0.0627071990145324	0.150003805722581	0.615743437250687	0.563208521476979	0.546460542943456	0.200826068243353	0.829955824886551	0.486528129328236	0.277405665571998	0.42251314297367	0.375225472734169	0.50153606687779	0.362041050343943	0.550193784575346	0.337324920810014	0.129892168761214	0.620182503544299	0.723626267197523	0.905209091682622	0.314650329743715	0.329189854756109
0.619419790200976	0.425359521295416	0.505795058330392	0.302346093320853		0.400090451845587	0.736900036300675	0.91587282569039	0.264869264019107	0.510037907746516	0.154312554181977	0.406551558771413	0.407350090468389	0.702584703761659	0.0302181074094856	0.679360575577478	0.633421609138327	0.556446769593123	0.0469295527689519	0.291295919465497	0.464019128100574	0.700052652151156	0.594508494878278	0.437472091595874	0.314209904060768	0.287921561973747	0.536836657124395	0.239012597243542	0.753184237297348	0.692591063684335	0.540812020079767	0.799482517561902	0.701862618667944	0.205983922257439
0.0293452338657872	0.084406990452135	0.0212737113538713	0.939219902535775		0.370972413565874	0.484740941328796	0.682351145819511	0.690922580309296	0.557075051321974	0.201951741473647	0.81154385301793	0.0898686638374239	0.110419709170821	0.0237328770226216	0.092885039540534	0.092947032687427	0.210534129674828	0.727582550908545	0.864142362803237	0.475406945173803	0.367490352279253	0.0603067430213553	0.623353577968067	0.154003161489289	0.891872198103085	0.190812474547784	0.698957571344672	0.0463022374924246	0.108368174210113	0.891753970553211	0.719586400826605	0.468581146143711	0.267630260254026
0.174738380988671	0.0216402486252003	0.246256272431991	0.0646133437700825		0.288793068771855	0.198675886089974	0.299204075487441	0.0080175072554732	0.0241171716266652	0.324908188538519	0.210697611995586	0.0178358119932913	0.216154730622738	0.436931099243085	0.0979284761653942	0.379925159342839	0.381879317871714	0.292561707984242	0.405754952221621	0.11005936125471	0.0032143285570327	0.339691914826851	0.237724150147881	0.338818323351526	0.0847250344381346	0.186578820157553	0.0759654628736079	0.182333519086654	0.192806326135879	0.17326014884168	0.15093201331344	0.224586172923743	0.0579963413903156
0.421833986705771	0.823335523607741	0.211733571133249	0.126801731669586		0.67535973061896	0.779813057737042	0.70311009758923	0.25479042866114	0.163440288624776	0.41826341010972	0.116108995486297	0.268234183508998	0.761084180827221	0.511775726258296	0.698367995186824	0.120450793222788	0.292286882352777	0.217420219789395	0.117087081369564	0.29917830264885	0.612659526059788	0.0790040080383419	0.934883980090004	0.771869862658841	0.387169602304148	0.48278608694711	0.63579375957573	0.271138376307061	0.787268568970186	0.381382541791371	0.815744671631755	0.0286255595697565	0.302205494309441
0.691543258278284	0.95360828588377	0.968315147026065	0.716894010853763		0.907470422599397	0.791248113716782	0.99278814087333	0.402971747214882	0.62288210713487	0.944009925066399	0.664020195962521	0.91373193798062	0.940325637296893	0.447700020780299	0.730451980835646	0.275742476314223	0.341261910843585	0.0752829043540372	0.565992371142827	0.857541469709603	0.852149085379728	0.849039054415433	0.937778179481741	0.608703986539873	0.964105927849622	0.786487901724321	0.956768443015702	0.868466147412672	0.571665263468167	0.747535981876639	0.931617137551718	0.542975676026099	0.718632337326679
0.0251674722154377	0.331509795438397	0.76448188793668	0.106532398541673		0.0242096036250751	0.0080277031014566	0.73894280525337	0.0349010607031254	0.0149031131879922	0.508019965195885	0.0588631853777208	0.274812707834278	0.134402183163313	0.659096447796855	0.623417235689947	0.221159551733194	0.0180671927228822	0.0274662110364441	0.323865820822173	0.554707387553567	0.519908725837376	0.759741481961968	0.714983609249026	0.486568580832348	0.0996435457347213	0.401355008107115	0.584563007361841	0.13385759625595	0.65283188838056	0.0742941276042176	0.279888393553826	0.77435498568544	0.564690663698267
0.592165438323355	0.762332657624341	0.591018096158906	0.382426266906328		0.101243263728596	0.24113498354534	0.225200941245983	0.523165577426131	0.227210508094368	0.215729677776263	0.399077480878785	0.178227024093221	0.208582317731103	0.205790429961564	0.21370614211227	0.786688831579315	0.545197039791661	0.738392257263897	0.554239425140576	0.411724839965877	0.61733821282777	0.34587285040169	0.140204550120902	0.334625291313362	0.248716469102414	0.456437733468702	0.143372780850182	0.669218121438846	0.363031427949399	0.382390956387734	0.675577464616522	0.424243854425428	0.71321894470858
0.665454548457269	0.814698646218155	0.645023710221706	0.205037194301824		0.734245612700946	0.656365574633301	0.474218880772575	0.120461131023959	0.373937446323986	0.579504175389494	0.321042266109717	0.650228050517252	0.605223134778078	0.25876105987111	0.89693742732572	0.993832972137181	0.712852544427831	0.926390156184177	0.233647986971158	0.866637161648354	0.902635267825367	0.805199073887963	0.972135831916175	0.622835033371498	0.629394331751521	0.711881800535032	0.886236568239615	0.842355828482594	0.6184858251897	0.469667218623059	0.586512053629858	0.519592705157187	0.972688947844751
0.11158699821085	0.568940447092976	0.175274495238463	0.135115186221315		0.202635821404565	0.109130387174269	0.18116590041013	0.0591042300873807	0.0937892176889824	0.766141947068712	0.0507348684530196	0.424906936702022	0.0650228308986568	0.0517613616461959	0.731770004869296	0.305098738287598	0.332576357464216	0.73720037809861	0.128079982747755	0.419072393828211	0.374569498594502	0.181811739401459	0.0560066338424036	0.186026021996548	0.170180743184164	0.122073672048621	0.0171655228728871	0.211759779349574	0.263097740300792	0.177818830876516	0.0313602731883673	0.411746274262327	0.103626160992229
0.242435327200757	0.0899563375990974	0.0081024274309658	0.268420234708314		0.115344423871302	0.0862815639787995	0.0490150871088929	0.319455624108818	0.146341308550817	0.110060199686984	0.489343083615341	0.256844116650431	0.030351360216885	0.130669087623902	0.132805851305947	0.0081812764721018	0.37465373849131	0.161374392959235	0.216078378767364	0.26798650357013	0.0244743252669101	0.029562932118116	0.0754359830863641	0.224483223828609	0.0495658072078579	0.0095517748670946	0.0248442620804337	0.170550673653834	0.234764152034924	0.239948309191356	0.575124895263909	0.486092405427248	0.174342713041088
0.658293670631262	0.885369204869647	0.442351494884038	0.728372814449595		0.357521947369083	0.710139944730205	0.204531571965122	0.31887572624196	0.665043721699812	0.800931577145826	0.102852561831767	0.751226044372924	0.323595902349664	0.381579822718076	0.310985984925049	0.146787887172322	0.929295054464926	0.48797332284385	0.418984519750945	0.19544716459759	0.434775816682695	0.0985312800741489	0.57111767622911	0.473782475883376	0.865150985028797	0.115820320259253	0.655366959310922	0.168740577027398	0.444634104659341	0.701381705409346	0.706192117987525	0.311703965704667	0.283612683719523
0.898771945994363	0.0809884715457048	0.68085564278843	0.214606164016027		0.139045380397979	0.41976455755648	0.201189734854516	0.0874140713025369	0.0727415681823302	0.0139729744667864	0.270669999549418	0.0136968959843791	0.590916986712997	0.549232858098073	0.742212254425006	0.342641344272758	0.0290863790364679	0.156575259971162	0.598066700466399	0.26474205716441	0.75566785390209	0.586366577485265	0.0301823560521488	0.0035079507678564	0.0989900649218236	0.222226811232654	0.0659092283382294	0.39711900595482	0.44204556786426	0.418995125037159	0.161758450455515	0.0189567908236119	0.145835769345458
0.765315082742635	0.429691541913343	0.937622214727395	0.253259767880172		0.805407841563486	0.705667455050615	0.92164909593893	0.820768420352829	0.570328643692774	0.749997580151582	0.358900769456723	0.781340045168708	0.593629429795	0.293875648744169	0.867692361521377	0.694804571771359	0.771032401870818	0.162261545433195	0.694047920346379	0.779932636023112	0.688845411126615	0.764997743636792	0.898749403685013	0.844899199056968	0.843391195408901	0.741395980631847	0.810496229466687	0.187914988315944	0.23266497330006	0.821044780523664	0.821592081583604	0.486991547597612	0.700267936359983
0.231329459954752	0.128576972078778	0.628931281030252	0.404895029372043		0.761021666842504	0.863131564193227	0.627757822993248	0.352956751585994	0.556756263901048	0.172924217684287	0.664196926390656	0.364742680733066	0.560597487548085	0.450974784324292	0.74023814509621	0.888131735903163	0.305468563828213	0.144537625757199	0.452266348078849	0.719085372624445	0.537542117902942	0.644598968420822	0.160989785645149	0.717306887255045	0.327101719899022	0.726195895431153	0.845888702721428	0.565237242040641	0.426423609781185	0.683629270467363	0.55706510426848	0.554535422058987	0.720792122652234
0.650870656237358	0.407045201072596	0.830449893173031	0.435181359692797		0.297221608437201	0.216810177529404	0.935342076347128	0.165769075235946	0.193217924859451	0.433418971291714	0.483993188894205	0.24672355610463	0.725498376255532	0.982849597361179	0.541484799918149	0.0997417763352332	0.287027656221826	0.0262639605246702	0.241079112859958	0.519680806649374	0.731672892524881	0.325803466994586	0.39420011181087	0.494843717787007	0.881085585591087	0.7914146193595	0.617607488553609	0.583748935175814	0.671650330836073	0.806861874601716	0.93090497469097	0.203692325672334	0.0727949224206549
0.662462533086945	0.903347631970928	0.905350551041166	0.602011841702461		0.859929809541234	0.306812008765056	0.936163041067756	0.993694324132502	0.751140671841681	0.864809272406638	0.464854193984018	0.93097315719721	0.978682460894778	0.0485309269800642	0.59630508550461	0.7655099750661	0.972862037771288	0.870632184953155	0.515858586626501	0.825477719532166	0.997088432856676	0.739026954879516	0.641970810441649	0.942536350545692	0.97530431757934	0.933278393397242	0.575103653085467	0.914270660146369	0.858293476933393	0.531205011862327	0.502335759256239	0.712258189698077	0.314699863126743
0.244816613403959	0.529388635245615	0.454078538015162	0.761346746640053		0.749225523778413	0.541287468316145	0.750393404985556	0.579736970151202	0.953982459332511	0.749576164324797	0.437945382668684	0.484593766376107	0.568153814840177	0.422667322055069	0.918697882282662	0.637420972409416	0.928129419234186	0.837545516845311	0.418985880977316	0.502280154663083	0.752081458406677	0.756704820504226	0.900532315860177	0.276772253823549	0.452308297757369	0.599360882619279	0.85962546929962	0.321758056229161	0.476052772344974	0.254647265601478	0.794809812111217	0.24666962935715	0.174845327882651
0.0579095945242427	0.79295969900875	0.316386061088898	0.376323622399971		0.891959868986133	0.328267964689889	0.49464942234667	0.924140009526902	0.901153531337799	0.661401038611062	0.7025993688481	0.815575734772854	0.307140191874471	0.164652942858279	0.690903970909384	0.735508995418235	0.961922971329899	0.800393368891429	0.696679648490484	0.486121826637657	0.765753552684852	0.668702986913796	0.885874683993434	0.663190327213525	0.59046218800143	0.848938017491737	0.241761545334903	0.792897924016142	0.250559326105084	0.863893919864218	0.981221016956787	0.66258530559155	0.643549846337728
0.146511761232993	0.879859338048605	0.711438161958043	0.89519382970146		0.528108272832797	0.616863329197327	0.71673810506967	0.905515962384286	0.960883006256373	0.447510711132541	0.950431415992794	0.750686443689436	0.54929277335076	0.249755494521627	0.425112725818321	0.705126925619495	0.647931011895204	0.77523713032566	0.930033421291398	0.356563962723899	0.779659675469547	0.629607185010284	0.705071601780864	0.775978394057451	0.636192762894042	0.602061363330541	0.545123571350463	0.840450254517003	0.416325739166482	0.622417074847532	0.683362318392654	0.949131816357494	0.431181300943831
0.831343859292024	0.81508159809462	0.4601942039138	0.437070973165379		0.337746921873618	0.450859713261754	0.591230384758998	0.623112694129751	0.172479261692938	0.873044560820002	0.527951927374404	0.568334675117113	0.681872729983707	0.430482919841484	0.784199936760384	0.501952358990163	0.845641047459686	0.778582941962302	0.841778233136827	0.823306716399362	0.880646580654235	0.396315072290288	0.523667686243699	0.234956267442014	0.653228391102948	0.74990860845632	0.663997419824773	0.614506063080355	0.7679495025967	0.543962709154099	0.933790186145362	0.645669353742347	0.984606446057999
0.502594996178097	0.940339294998653	0.862989328601852	0.359328031878696		0.143446030211321	0.0839369687627975	0.0809560121076101	0.337618436545697	0.0660626484398722	0.468243190972385	0.55909117150482	0.214633609043863	0.299182786847804	0.480060255297556	0.467910095413008	0.376156686780506	0.417715006690891	0.73166118008748	0.501403891022305	0.123052604118607	0.388128590744166	0.174476445459855	0.235393361179287	0.837481380311515	0.83142023029958	0.943583223023181	0.301403070887331	0.853157596535553	0.311497462266182	0.210697174301178	0.592854092242222	0.845788325671659	0.220313113428682
0.495590912463459	0.673821817537933	0.534524738126329	0.444031983987142		0.413702361843849	0.258623556246489	0.392811153211006	0.385562085922877	0.200763744272561	0.0355255898400547	0.340223693120042	0.0259946734286128	0.490887364075273	0.477041011364348	0.1582161423946	0.0889498314043383	0.0570147254756139	0.0568365253001792	0.405201120825757	0.134736630777794	0.378871330280099	0.395501437811853	0.0958784182574275	0.22054597994537	0.268890508900801	0.241217398544729	0.14648275507519	0.119282504367307	0.543114175230728	0.33380694399394	0.549099421074061	0.173465522114435	0.308687802809903
0.207319139570658	0.228731039557923	0.213737366070041	0.0939236404095847		0.807979631609018	0.400726130362904	0.518522633173124	0.0312526513786128	0.263209153238672	0.0572516695677153	0.167340875707053	0.595886309617504	0.140212112665306	0.595270855069037	0.337430216943173	0.148716014779357	0.407302746227026	0.0485419723428046	0.0867240112738701	0.240918402723608	0.172796967197068	0.366218099524801	0.268069378521453	0.674562835196235	0.104295662122695	0.335171934214627	0.0555055522721274	0.138258288293324	0.321615389202845	0.519870090682836	0.647655594448979	0.117537488187217	0.140738675820925
0.222632709848555	0.715530737254608	0.402445004121922	0.5671377563472		0.227510224874206	0.517600653822682	0.218400415211245	0.138452883230051	0.67413399748199	0.269695144755758	0.784316305405693	0.157604280058396	0.536621740821091	0.0856008708885927	0.63618416953523	0.426910496791819	0.775891399659663	0.840538524268816	0.372339317989281	0.795398672974335	0.0342682847163415	0.475360896294855	0.672347051823766	0.72131699712253	0.79253363684514	0.339774572536333	0.482399328232746	0.183394663133707	0.260304565152355	0.764383812590449	0.0207850876869711	0.048571994722178	0.0271452199777868
0.114578766153318	0.216605325823817	0.118467589851148	0.215052037279576		0.375071398809639	0.0512363038580531	0.284809861766811	0.118209417253559	0.581455301618627	0.519994341098943	0.232492457422341	0.0513565943681444	0.169907927506344	0.110581833843135	0.766614488086131	0.0432100546926759	0.554705026725026	0.159857865757067	0.15989267959069	0.253267814504335	0.29117201295516	0.728687184005179	0.217127877536756	0.266956179431193	0.565598977636927	0.772441764816718	0.10696676079015	0.513532117798975	0.0621006016071782	0.601562474106501	0.511716893415448	0.618530298942087	0.305758354252321
0.432935323366396	0.674609633659018	0.393113438010645	0.389458421183933		0.255527826638079	0.175964082873755	0.806123596165603	0.0264471152278995	0.103951295775934	0.165791962688289	0.283402110982819	0.853372929949846	0.449229090261609	0.271087946573174	0.191026081093011	0.101401169648905	0.195420157796891	0.0333826541459884	0.309674452262262	0.406996524008027	0.0417402123595986	0.337676687664786	0.428653500072028	0.265800530394792	0.517821039438359	0.114834706679342	0.498659848231502	0.108703692853769	0.253551419504152	0.355821770192735	0.778217037069662	0.0431469021493048	0.0163327863872441
0.137142737637044	0.896242418699095	0.275298676560183	0.208505983490633		0.289584051543246	0.214864647118638	0.0737152685087006	0.0031564618144627	0.301924959052653	0.675114608518631	0.513997231003093	0.475068660805723	0.0533705667387274	0.84572028741419	0.633545965860589	0.633961063660985	0.704129321882726	0.34892188691064	0.518658791780285	0.0646725341545618	0.430928042924088	0.180166930982633	0.524304262048427	0.785717123267201	0.379585461260482	0.452356292413102	0.719914412480678	0.131961829104873	0.376301166610694	0.605577709995612	0.458795532025003	0.111106259109825	0.272880515191518
0.98501737006352	0.645220654284289	0.88930528836347	0.631537110909511		0.786159549672543	0.686988336690395	0.867584664530341	0.552027874183837	0.651857367488478	0.638313628844511	0.61166901395246	0.508220191343965	0.612488561225472	0.442508354343623	0.95192285357977	0.588467637726092	0.838724070904014	0.621400521744868	0.620503082301934	0.735907158913837	0.674237171688346	0.54514962705457	0.719591324428695	0.358059856516064	0.780196097888802	0.978416344872006	0.591442076783223	0.982832075948152	0.947691897187156	0.717534669992693	0.881406661064245	0.995774871556871	0.623538827650476
0.0111551330115118	0.0558661527774529	0.145694361929575	0.082473741806856		0.0402518269780942	0.0062064324158291	0.0028822895023028	0.071115699521853	0.0123730878026569	0.0710468866110471	0.300637880243364	0.0235515929256521	0.0003688831211002	0.024579925984146	0.0119065582080034	0.0752978243442629	0.0287907501345419	0.0317033443577362	0.410682669600345	0.0679492581897576	0.0675734320809638	0.0156110905637267	0.0166532492268911	0.0684649884388924	0.006087536010074	0.0282239322183377	0.0209574861169697	0.0041075690807813	0.0033449291412386	0.035801859250613	0.197271448370789	0.0339916967976348	0.0124108288194893
0.607909851145572	0.775276906786008	0.818664794415306	0.761673123937617		0.780434811370738	0.84144723441967	0.690363206333738	0.0989082111015131	0.397898421823792	0.414390538749949	0.724970335372137	0.635129556333194	0.505052733000409	0.583995420494016	0.370589846218869	0.277598678670712	0.607079841618083	0.317625598657405	0.827329474206947	0.175890811952558	0.0825911071205964	0.836432041968874	0.738696751734622	0.813273569716376	0.900915075086867	0.862029982998492	0.739434372019082	0.188442943331399	0.212292222270567	0.640069848500681	0.890944602616963	0.028478072078611	0.532241453578822
0.431186485955642	0.555873555717632	0.0222514944866782	0.132147261362673		0.13428984027376	0.0023304724640965	0.0463780486089023	0.0086884252676437	0.0252638684509071	0.0513372408461221	0.517894240083963	0.0513330385188697	0.0083620646884206	0.0982361882626789	0.095351366580299	0.273831059602848	0.137642818218185	0.445032809174603	0.339138451925702	0.0166329679499948	0.0599462046914024	0.0063718511650331	8.56896589506241e-05	0.400730249551501	0.613261823347447	0.132532919400426	4.21781272114816e-06	0.0361264430562769	0.0023867864035137	0.0306475736075497	0.195995102682338	0.281202206087594	0.0670505551467387
0.974670774129938	0.507653508595333	0.368821594069057	0.119805170250194		0.565355753614606	0.617969986341592	0.838748506505908	0.889280383198653	0.257659015849018	0.707137562694444	0.657492811744401	0.98404652911142	0.84527830195164	0.539388178865685	0.657296479894876	0.515654885807392	0.7729455027758	0.770533551393999	0.434209389990698	0.642276751755301	0.630071891901932	0.628656740147937	0.640141044285641	0.804060807619298	0.841823506395182	0.81749970302301	0.115456102852378	0.663300652158362	0.955725504675663	0.550944201978044	0.627197833067687	0.484760439811928	0.554034917340771
0.743904514353677	0.427372389569108	0.088886736116977	0.0576507253504767		0.787014912290566	0.537064231254924	0.717465915475284	0.578667876454733	0.346869548989249	0.735129896314511	0.393576631098641	0.947556096846417	0.729958980234241	0.55389119588144	0.959683244185115	0.686908368680282	0.759120567903374	0.931107575068686	0.372293665745765	0.673005807810747	0.506967152560368	0.748756197228179	0.674481061909408	0.82129700824232	0.78070777810675	0.716473929970053	0.160613510960883	0.681170019976017	0.93310805219673	0.9718099320207	0.618583503538976	0.423705524484052	0.534165864702205
0.531281942204112	0.195436932747688	0.208889258683394	0.371081496158409		0.409976795039915	0.785162746944501	0.387295705468345	0.50927284752804	0.20415023207356	0.888988246776799	0.0199786526634243	0.423537673216714	0.340716298305362	0.0892004910273037	0.363823843638453	0.131052150243107	0.518860089402205	0.874690583086841	0.0403329219735719	0.282432880805317	0.482099137447691	0.249251250316792	0.370497709773942	0.188976291276347	0.364350821782109	0.311755971134204	0.632992929019084	0.260562915996481	0.152932878540644	0.0310763542412295	0.124322854204587	0.35728809084056	0.54118366087526
0.0630862491771789	0.916517404027315	0.912070868095965	0.467844056828297		0.726354633242524	0.866269321932828	0.83829962477179	0.531944426073823	0.887670963963952	0.809003281648787	0.596562015417046	0.897896390310999	0.66194815568496	0.971503361012219	0.658223922672053	0.433317874978501	0.956275518300347	0.605250032939163	0.548761188919799	0.76555214613899	0.743252970176188	0.705112924082905	0.709873520391765	0.783793162042854	0.946727445359508	0.782207717518226	0.832472174679056	0.79140175187655	0.428408249496317	0.938296360344286	0.957965809900674	0.945264564382491	0.848122884876324
0.191780051188452	0.076857165791517	0.617237943409348	0.123368487919546		0.401568894817325	0.560403858656712	0.42837878147731	0.120276429047229	0.0057502315991687	0.882622037547196	0.243542693715355	0.832605718400892	0.235039087330137	0.295584134293722	0.516773860019786	0.10951543882743	0.265177603683633	0.0061493441397888	0.280717373129015	0.184664972685094	0.177677547952909	0.252356407942186	0.650898690343019	0.17777496543802	0.139976660345036	0.229857696901185	0.438597462171402	0.576852787663963	0.568302691558563	0.328782202243711	0.20219956546821	0.479616504480971	0.129656670594754
0.0980746549031356	0.604659557954718	0.651986821102496	0.783251577615338		0.159693897244226	0.0139154455631751	0.152388669180058	0.310257682983225	0.42420353261626	0.0914918850094571	0.230503533377006	0.259874682632035	0.120135635142843	0.102269801812513	0.759834441358163	0.458263127220841	0.678173419273681	0.616060710498384	0.719466878046712	0.620727951794296	0.38286533731204	0.555070818708531	0.666770234814432	0.319711595537925	0.608277291742447	0.564226520890779	0.286992946389843	0.510510357000523	0.69596339952622	0.61923059649571	0.333294835588232	0.836768790943916	0.52402917567634
0.596366310422036	0.163962952781657	0.179033010816355	0.0744840003721019		0.0747549710736855	0.361208587021737	0.223280783679664	0.0299607733877543	0.213035879807625	0.365691176332203	0.0361800238567069	0.167142465292423	0.0802531830719137	0.943555777063074	0.0934621438982781	0.321598463732792	0.247365903644063	0.406040413669094	0.174349543661979	0.100361402220365	0.0270735511800201	0.0250611320935468	0.0088754431347017	0.212706622424232	0.0751763313364128	0.0465017294129305	0.0350411482539697	0.0563062542977308	0.623305176246204	0.135689860342371	0.0443379414576256	0.0731141507288542	0.0408325706933624
0.754951144222624	0.84959929988353	0.922335430707605	0.37278363510505		0.730622920445165	0.726431165986542	0.99878822241334	0.955034552631139	0.584632798185822	0.939546390440692	0.15194519731266	0.976080679396947	0.983837700492976	0.676689112479291	0.879962361572849	0.985686581415091	0.957634344395835	0.985848800946088	0.506461364693804	0.800941577900725	0.966213357281476	0.964567209001157	0.349939977544924	0.491186507714542	0.974633126660283	0.979399635823507	0.94232629605952	0.982599429939304	0.99303549957532	0.943018941150876	0.999711499228641	0.991875549995138	0.967289051657196
0.487233326677701	0.434542415021971	0.24803147460863	0.135336009485065		0.455534874247629	0.781250529724392	0.0987311484762663	0.0207650491153836	0.0948321581894367	0.0830850221726784	0.0671987246494442	0.233818418632738	0.183346232394618	0.692834271671332	0.314357819768263	0.176500263200036	0.214102627772597	0.124847211465306	0.141394407674617	0.271145195087929	0.0994394603464797	0.157410197204902	0.260295961814696	0.392657244814382	0.231824760350055	0.196340175446751	0.400864919287049	0.29087216483558	0.639192892923263	0.633014120709525	0.50783490362614	0.367471970570391	0.498467261624186
0.697932899857088	0.844957759784703	0.0429540702130596	0.335264511447078		0.29221174264934	0.104415173793187	0.655804265615902	0.239644928149571	0.256899796190101	0.724759898396687	0.459749538965868	0.638710657661858	0.54601449077953	0.516044665260725	0.391420691522837	0.785147427263316	0.895428111670422	0.884583259148594	0.42313443180664	0.612330249995504	0.750709356772919	0.551296359998763	0.372426733948918	0.366196830969007	0.597484101204011	0.126380183038594	0.763146313851814	0.532817567277668	0.662607319465411	0.33207376557144	0.325703578172309	0.724560007624498	0.169370109425358
0.172678948356199	0.507865048579914	0.335417949649596	0.140305442375363		0.610958315666263	0.214220656948128	0.431383243295192	0.467835654674811	0.65111586567742	0.380170108612306	0.622779213130132	0.299383181659157	0.296815266442779	0.739366316385351	0.330487344939851	0.910351649543857	0.551858738265405	0.895507632696641	0.400746626047224	0.199443357193734	0.197631162020088	0.115016646889082	0.118615201431085	0.467706968229695	0.846444292655259	0.63616810261325	0.120112640439986	0.316655054786516	0.199805928015674	0.110405588896368	0.788592867028126	0.524439285309651	0.728159483872563
0.0155841969442115	0.327819543194873	0.065599895503891	0.572379537169315		0.538741532877933	0.145101533841056	0.206839226857144	0.539799354322887	0.722761295115564	0.508324993012822	0.588823649944098	0.145248248921894	0.0319875513975848	0.790259534631063	0.362319668119042	0.396724113702723	0.482697543683578	0.63418773389549	0.699149069247168	0.235677214831093	0.337473813734596	0.216909521452063	0.832632071071834	0.378285726027182	0.502710271976412	0.32079590668786	0.892527776270177	0.338639719882414	0.80842556879811	0.148821778272383	0.324562007439018	0.343188720637948	0.530839802237119
0.261564235379827	0.477113110329385	0.612318229540316	0.878180737031976		0.155839756287813	0.0063022598343377	0.0871659380592945	0.284482276785617	0.743977223965	0.278457272434459	0.494201055563497	0.09384586719651	0.0234273958044472	0.0511146970605945	0.291099394855191	0.766681478470064	0.15014826795076	0.26259102912799	0.51425802464923	0.0409448586968254	0.039230043703998	0.192655339609782	0.240184021281924	0.495408528971143	0.359340983149267	0.277746938137022	0.0757451322638689	0.559999378383015	0.146859726804437	0.483082753776902	0.798285325990422	0.865435193916799	0.142175946646004
0.0811335585555182	0.0055426493947239	0.0006326998217388	0.0559091722674279		0.0076404938347666	0.0552784473344006	0.0077933885441927	0.0033286435884658	0.0269087232158572	0.0031717783166055	0.0035067260108516	0.0085891136559082	0.0263775838086927	0.016224051169088	0.0091465414498484	0.0210273942826612	0.0013856185204652	0.0090707886147882	0.0364047382683219	0.0370975329832144	0.0032478603202044	0.0125805285663021	0.104368577298361	0.0031848051074747	1.97615411581591e-05	0.0001137868184706	0.242205291081199	0.039092779193722	0.100764607514836	0.0046950279899805	0.170709459064587	0.0972040759329729	0.0305687532102114
0.524067956981824	0.956644082739383	0.946659159295872	0.809424075554084		0.993936514498877	0.909277460040919	0.925171931684404	0.991149301723913	0.697360351814141	0.990849076367193	0.876866680432958	0.994611479796727	0.886218194846817	0.995624921618	0.993935751010645	0.930986147536863	0.997757601918529	0.996236352683504	0.758258848418374	0.757850754090987	0.81137227140606	0.82240038168045	0.980468371863811	0.961230604750588	0.976240329118688	0.97518036882854	0.899080527465507	0.862630649866495	0.46445867565754	0.945980015295756	0.967426781459718	0.765335292299904	0.231853390282515
0.393819622819342	0.677879175987186	0.584140882894498	0.118589314283066		0.170025814329758	0.937595675419992	0.765866189472392	0.502868925286555	0.366776094661061	0.0357904140251246	0.22282797103064	0.916620724156119	0.204099834277754	0.361692328019832	0.751077380399735	0.0037828354787282	0.170394466372288	0.0161514646558275	0.216844452232466	0.771875556439892	0.860378910701177	0.622911472473732	0.226583715561719	0.745830528770866	0.778536752914388	0.710288063989231	0.666933005433196	0.157714602192849	0.769873208008195	0.931201460153856	0.836156765134577	0.204194719278668	0.0896928310154166
0.41757596293009	0.172071423174067	0.811917498961625	0.0980608172519078		0.737073339459461	0.56324190893468	0.253578374654857	0.501918734480206	0.233693018236828	0.0423774010524057	0.224071969531705	0.236754202746022	0.376019299178518	0.897813295359585	0.853517044102666	0.362670312051017	0.133383769948421	0.396141704337395	0.281911239206087	0.889449841494513	0.808084947148001	0.9405625878886	0.653697377372964	0.213468448190076	0.521698495852884	0.849084747544669	0.472499685583264	0.524070180296484	0.797969220935016	0.296936129712388	0.213388876565995	0.71574277309063	0.474462572070631
0.1984301574428	0.587168818822248	0.63243680694212	0.847263418522773		0.495937681453137	0.49921341426189	0.13109415343322	0.35663112358767	0.650204420512239	0.38817552123488	0.586897770353118	0.124107694290455	0.344318134573801	0.0603495180315178	0.377442460514527	0.605813681212628	0.587951535077399	0.543924883254267	0.736905732119095	0.17231095002954	0.276941678843061	0.601468474220482	0.359346768083672	0.466999634571502	0.263649619624138	0.597847755025541	0.237724129244456	0.391293261310451	0.0114919397364187	0.769598686604942	0.298953253837706	0.102477589039596	0.592153678161918
0.782411760095851	0.856160119894032	0.817188150628219	0.749080742615163		0.314629647854093	0.729652417773322	0.580541284834625	0.103129438102377	0.385267921006482	0.1330152030774	0.81199035948903	0.144748649103097	0.446056095832001	0.797075467699489	0.58458361562413	0.254046621769903	0.0811273671040387	0.0355630975551229	0.769508256426609	0.57024131274292	0.459033461137976	0.184086893187912	0.216107086051131	0.740467386966429	0.26668719600495	0.532700508624194	0.305613274819192	0.461306369712275	0.246849971005425	0.361494784270026	0.888998831537566	0.0757594459886672	0.345786923063213
