# Supplementary material for: Heterogeneous, temporally consistent, and plastic brain development after preterm birth
Source: Nat Commun. 2025 Sep 12;16:8269. doi: 10.1038/s41467-025-63967-1 (PMC12432136; doi:10.1038/s41467-025-63967-1)
Supplement: Supplementary file 6 — Source Data [file 41467_2025_63967_MOESM6_ESM.zip › source_data/supplementary_figures/source_FigS1a_dhcp_ct.csv]

	T_549-statistic
CT_bankssts	0.0
CT_caudalanteriorcingulate	7.794248465117218
CT_caudalmiddlefrontal	0.0
CT_cuneus	2.749619102290469
CT_entorhinal	0.0
CT_fusiform	0.0
CT_inferiorparietal	0.0
CT_inferiortemporal	2.6210699788433334
CT_isthmuscingulate	2.4684943056141866
CT_lateraloccipital	0.0
CT_lateralorbitofrontal	2.394716876666594
CT_lingual	3.5070280750282263
CT_medialorbitofrontal	0.0
CT_middletemporal	0.0
CT_parahippocampal	4.163945802639997
CT_paracentral	6.097057475637635
CT_parsopercularis	5.618774729164362
CT_parsorbitalis	2.593827696330902
CT_parstriangularis	0.0
CT_pericalcarine	4.660380658137344
CT_postcentral	4.7259397686379785
CT_posteriorcingulate	3.464212557790115
CT_precentral	4.527607619669696
CT_precuneus	2.729986721273196
CT_rostralanteriorcingulate	0.0
CT_rostralmiddlefrontal	0.0
CT_superiorfrontal	0.0
CT_superiorparietal	0.0
CT_superiortemporal	7.247290920845537
CT_supramarginal	0.0
CT_frontalpole	0.0
CT_temporalpole	4.946154925703858
CT_transversetemporal	5.212519544437054
CT_insula	5.748171878286186
