# Supplementary material for: Heterogeneous, temporally consistent, and plastic brain development after preterm birth
Source: Nat Commun. 2025 Sep 12;16:8269. doi: 10.1038/s41467-025-63967-1 (PMC12432136; doi:10.1038/s41467-025-63967-1)
Supplement: Supplementary file 6 — Source Data [file 41467_2025_63967_MOESM6_ESM.zip › source_data/supplementary_figures/source_FigS19.csv]

SES_at_birth	centile_meanCT2	amount_infranormal	SES_label
1.0	0.372517716201516	1	high
1.0	0.616067405465789	2	high
1.0	0.786816294099208	0	high
1.0	0.376173179689538	1	high
1.0	0.691896857278601	0	high
1.0	0.181265058783507	1	high
1.0	0.376235661423539	4	high
1.0	0.528021592563775	1	high
1.0	0.925710706363319	0	high
1.0	0.553670208394251	0	high
1.0	0.189027420111566	2	high
1.0	0.332614212225364	2	high
1.0	0.374467743648218	3	high
1.0	0.43155941338949	5	high
1.0	0.56746072932306	0	high
1.0	0.564569521569869	0	high
1.0	0.74500324927488	0	high
1.0	0.191130213205849	4	high
1.0	0.382516013608659	2	high
1.0	0.9779599233985	0	high
1.0	0.117863669579881	7	high
1.0	0.989339221798789	0	high
1.0	0.92137570319552	0	high
1.0	0.648119081939176	0	high
1.0	0.32060861925287	1	high
1.0	0.183934211268964	3	high
2.0	0.175441638695801	3	middle
2.0	0.920088477431846	1	middle
2.0	0.790801494723284	0	middle
2.0	0.0949958902022106	5	middle
2.0	0.271341648293374	1	middle
2.0	0.129032754421648	9	middle
2.0	0.160127893862543	1	middle
2.0	0.732923386341885	2	middle
2.0	0.899886106985226	0	middle
2.0	0.604769534698231	2	middle
2.0	0.149873588585921	4	middle
2.0	0.0046148781557971	16	middle
2.0	0.323177156088874	3	middle
2.0	0.48317580638704	1	middle
2.0	0.0638465961969137	8	middle
2.0	0.0881898112120863	6	middle
2.0	0.609245423226185	0	middle
2.0	0.555478490249791	1	middle
2.0	0.190691519007826	6	middle
2.0	0.233147284665997	4	middle
2.0	0.706533215550393	1	middle
2.0	0.298217987337913	4	middle
2.0	0.158750181887095	3	middle
2.0	0.512857624941512	2	middle
2.0	0.619463770450571	0	middle
2.0	0.866242261820152	0	middle
2.0	0.0850226867543493	6	middle
2.0	0.0180439440624464	15	middle
2.0	0.124800193427776	5	middle
2.0	0.420130903234417	0	middle
2.0	0.562508929031216	0	middle
2.0	0.0426650974897336	14	middle
2.0	0.511265092465304	1	middle
2.0	0.66716537583544	0	middle
2.0	0.10210919162988	4	middle
2.0	0.111289612112468	5	middle
2.0	0.121820171520949	4	middle
2.0	0.392775852524837	2	middle
2.0	0.190033854979535	2	middle
2.0	0.0436244325553391	10	middle
2.0	0.662720834395955	1	middle
2.0	0.126403061119759	2	middle
3.0	0.199775584029476	2	low
3.0	0.392610829575884	3	low
3.0	0.506623997259335	1	low
3.0	0.0238668482072744	12	low
3.0	0.186329881548633	3	low
3.0	0.309156665349924	4	low
3.0	0.0419974840425695	10	low
3.0	0.864686548629179	1	low
3.0	0.837810818846076	0	low
3.0	0.154470040589668	1	low
3.0	0.77570964775788	0	low
3.0	0.0021735558258524	17	low
3.0	0.625396586965308	0	low
3.0	0.0026482689354023	18	low
3.0	0.0726428900726451	7	low
3.0	0.735125223533047	0	low
3.0	0.278144061966424	3	low
3.0	0.468885662461381	1	low
3.0	0.918841353546548	0	low
3.0	0.532294115559184	0	low
3.0	0.87540034720921	0	low
3.0	0.580617963863683	1	low
3.0	0.0588171245631385	6	low
3.0	0.458407664898936	1	low
3.0	0.118036785535897	2	low
3.0	0.0219679836671808	11	low
3.0	0.0316226424512783	11	low
3.0	0.118943565997795	4	low
