# Supplementary material for: Heterogeneous, temporally consistent, and plastic brain development after preterm birth
Source: Nat Commun. 2025 Sep 12;16:8269. doi: 10.1038/s41467-025-63967-1 (PMC12432136; doi:10.1038/s41467-025-63967-1)
Supplement: Supplementary file 6 — Source Data [file 41467_2025_63967_MOESM6_ESM.zip › source_data/supplementary_figures/source_FigS8a_lower.csv]

		1.0	0.4331245770269867		0.6385484925284006		0.6038309707309882	0.5012395639784422	0.7059780321139191	0.6385484925284006	0.305085107923876	0.5973288891404817	0.7422038240292934	0.3658117029292805	0.6449650995335664		0.6449650995335664		0.4331245770269867	0.6829243332810917	0.5066609583921015	0.8661171583435545	0.6385484925284006	0.2799358143972328	0.6385484925284006	0.8311351579889177		0.7834710743801653	0.5669421487603306	0.2891950511757292	0.262874689844094		0.5346982846794047
		0.4331245770269867	1.0		0.4112580605763324		0.4584360937187615	0.2849750495836389	0.3921055597997047	0.4112580605763324	0.7043818894277778	0.293336856920345	0.4112580605763324	0.3599557004858963	0.3599557004858963		0.3599557004858963		1.0	0.3338174778634752	0.1762827516746571	0.3751366278633677	0.4112580605763324	0.0904653609769767	0.4112580605763324	0.4584360937187615		0.4331245770269867	0.4331245770269867	0.3751366278633677	-0.033819056094007		0.3023098888059222
		0.6385484925284006	0.4112580605763324		1.0		0.8970891825734568	0.392853982552015	0.5717663434910317	0.603030303030303	0.2896827297511605	0.5602155434218646	0.8015151515151515	0.5188963593565017	0.4298066829794352		0.6079860357335682		0.4112580605763324	0.5595264325498864	0.380934774071095	0.6359880182469169	0.4045454545454545	0.3220372965584686	0.5037878787878788	0.6794619919861923		0.7422038240292934	0.7422038240292934	0.3598075860137253	0.1353940155180309		0.5005980844230703
		0.6038309707309882	0.4584360937187615		0.8970891825734568		1.0	0.3748583343699853	0.5414575578087408	0.5706483966925601	0.322914081875511	0.5559581074920471	0.7882755872798245	0.4921367725077455	0.3944550797827234		0.5898184652327678		0.4584360937187615	0.5438378275188053	0.3322217463841241	0.6164191710813538	0.3530212061052955	0.3092431638061584	0.5706483966925601	0.6420765027322405		0.717483064359953	0.6038309707309882	0.3136032532876388	0.1648451730418943		0.4880359850155141
		0.5012395639784422	0.2849750495836389		0.392853982552015		0.3748583343699853	1.0	0.5825263486744373	0.467874203709907	0.2007312638654982	0.5665577428538736	0.5428944248677992	0.3876219903380928	0.3876219903380928		0.4549674555029339		0.2849750495836389	0.4724371657566537	0.3661436879664468	0.5508839084523387	0.3178337613941229	0.4460399820849385	0.392853982552015	0.5393690271755734		0.5795956294691056	0.3445274329971154	0.2029292700374092	0.2103476415643971		0.4108909493549638
		0.7059780321139191	0.3921055597997047		0.5717663434910317		0.5414575578087408	0.5825263486744373	1.0	0.7625979129109685	0.2761920550668525	0.6009567073343475	0.7625979129109685	0.4897345741064716	0.4897345741064716		0.6610435973586687		0.3921055597997047	0.6088974249976739	0.4495798319327731	0.7797026769651834	0.4763505587810633	0.2961365673061773	0.5717663434910317	0.7506933692333575		0.8056365689748279	0.5066609583921015	0.3371504643029692	0.2276038406718158		0.545545027195783
		0.6385484925284006	0.4112580605763324		0.603030303030303		0.5706483966925601	0.467874203709907	0.7625979129109685	1.0	0.2896827297511605	0.6367413371531099	0.8015151515151515	0.5188963593565017	0.5188963593565017		0.6970757121106347		0.4112580605763324	0.6435837291829543	0.5717663434910317	0.7280481623246474	0.4045454545454545	0.458124025104144	0.5037878787878788	0.7882755872798245		0.8458591555301863	0.5348931610275078	0.3598075860137253	0.2442076108116632		0.5787605982006891
		0.305085107923876	0.7043818894277778		0.2896827297511605		0.322914081875511	0.2007312638654982	0.2761920550668525	0.2896827297511605	1.0	0.2066211695163583	0.2896827297511605	0.253546276418555	0.253546276418555		0.253546276418555		0.7043818894277778	0.23513498578149	0.2761920550668525	0.2642394467279641	0.2896827297511605	0.172132593164774	0.2896827297511605	0.322914081875511		0.305085107923876	0.305085107923876	0.2642394467279641	-0.0238215306301606		0.2129416106698168
		0.5973288891404817	0.293336856920345		0.5602155434218646		0.5559581074920471	0.5665577428538736	0.6009567073343475	0.6367413371531099	0.2066211695163583	1.0	0.6367413371531099	0.402742799068788	0.402742799068788		0.540136826876109		0.293336856920345	0.4898349802465014	0.4538065603048156	0.6399716425028307	0.3306381622281286	0.5182737792657245	0.4071639559593739	0.6398642274015611		0.6772574738977882	0.4374717196258686	0.2140464003290585	0.220333627853991		0.4278786821434297
		0.7422038240292934	0.4112580605763324		0.8015151515151515		0.7882755872798245	0.5428944248677992	0.7625979129109685	0.8015151515151515	0.2896827297511605	0.6367413371531099	1.0	0.6079860357335682	0.6079860357335682		0.7861653884877011		0.4112580605763324	0.7276410258160221	0.5717663434910317	0.8201083064023779	0.5037878787878788	0.458124025104144	0.603030303030303	0.8970891825734568		0.9495144870310792	0.6385484925284006	0.3598075860137253	0.2442076108116632		0.656923111978308
		0.3658117029292805	0.3599557004858963		0.5188963593565017		0.4921367725077455	0.3876219903380928	0.4897345741064716	0.5188963593565017	0.253546276418555	0.402742799068788	0.6079860357335682	1.0	0.4401709401709401		0.4401709401709401		0.3599557004858963	0.5500947642135119	0.3184255508542746	0.5463214639874826	0.3407170066023687	0.4345706702990276	0.3407170066023687	0.4921367725077455		0.5519139673321378	0.3658117029292805	0.2157528183414769	0.1014100016076566		0.4188552781674914
		0.6449650995335664	0.3599557004858963		0.4298066829794352		0.3944550797827234	0.3876219903380928	0.4897345741064716	0.5188963593565017	0.253546276418555	0.402742799068788	0.6079860357335682	0.4401709401709401	1.0		0.5201465201465202		0.3599557004858963	0.7010108147097842	0.4040800624803731	0.628963625398984	0.5188963593565017	0.2513235958059827	0.6079860357335682	0.6875001579577901		0.6449650995335664	0.4588628351307092	0.2157528183414769	0.1990916943326789		0.4890215715689509
		0.6449650995335664	0.3599557004858963		0.6079860357335682		0.5898184652327678	0.4549674555029339	0.6610435973586687	0.6970757121106347	0.253546276418555	0.540136826876109	0.7861653884877011	0.4401709401709401	0.5201465201465202		1.0		0.3599557004858963	0.625552789461648	0.4897345741064716	0.7116057868104854	0.5188963593565017	0.312405953970331	0.5188963593565017	0.7851818506828123		0.8310673639364238	0.5519139673321378	0.3810371411644798	0.1990916943326789		0.6995204517733297
		0.4331245770269867	1.0		0.4112580605763324		0.4584360937187615	0.2849750495836389	0.3921055597997047	0.4112580605763324	0.7043818894277778	0.293336856920345	0.4112580605763324	0.3599557004858963	0.3599557004858963		0.3599557004858963		1.0	0.3338174778634752	0.1762827516746571	0.3751366278633677	0.4112580605763324	0.0904653609769767	0.4112580605763324	0.4584360937187615		0.4331245770269867	0.4331245770269867	0.3751366278633677	-0.033819056094007		0.3023098888059222
		0.6829243332810917	0.3338174778634752		0.5595264325498864		0.5438378275188053	0.4724371657566537	0.6088974249976739	0.6435837291829543	0.23513498578149	0.4898349802465014	0.7276410258160221	0.5500947642135119	0.7010108147097842		0.625552789461648		0.3338174778634752	1.0	0.5280812520749837	0.8118817497096436	0.4754691359168186	0.3286344885892243	0.6435837291829543	0.7281657845821002		0.7707193162642351	0.6829243332810917	0.2660638871849052	0.3595098704555103		0.7070058237376506
		0.5066609583921015	0.1762827516746571		0.380934774071095		0.3322217463841241	0.3661436879664468	0.4495798319327731	0.5717663434910317	0.2761920550668525	0.4538065603048156	0.5717663434910317	0.3184255508542746	0.4040800624803731		0.4897345741064716		0.1762827516746571	0.5280812520749837	1.0	0.6026817919002978	0.380934774071095	0.4923957088767131	0.2855189893611267	0.5414575578087408		0.6063194952530102	0.4070024215311926	0.2486400217705264	0.1229859349595075		0.3952476590303833
		0.8661171583435545	0.3751366278633677		0.6359880182469169		0.6164191710813538	0.5508839084523387	0.7797026769651834	0.7280481623246474	0.2642394467279641	0.6399716425028307	0.8201083064023779	0.5463214639874826	0.628963625398984		0.7116057868104854		0.3751366278633677	0.8118817497096436	0.6026817919002978	1.0	0.5439278741691863	0.3358315907166485	0.5439278741691863	0.8182964496104972		0.8661171583435545	0.6738097892876127	0.316818774445893	0.212664614023067		0.6608544749850476
		0.6385484925284006	0.4112580605763324		0.4045454545454545		0.3530212061052955	0.3178337613941229	0.4763505587810633	0.4045454545454545	0.2896827297511605	0.3306381622281286	0.5037878787878788	0.3407170066023687	0.5188963593565017		0.5188963593565017		0.4112580605763324	0.4754691359168186	0.380934774071095	0.5439278741691863	1.0	0.1859505680127931	0.4045454545454545	0.5706483966925601		0.5348931610275078	0.3275824980257222	0.1756872978582643	0.1353940155180309		0.3442730568678326
		0.2799358143972328	0.0904653609769767		0.3220372965584686		0.3092431638061584	0.4460399820849385	0.2961365673061773	0.458124025104144	0.172132593164774	0.5182737792657245	0.458124025104144	0.4345706702990276	0.2513235958059827		0.312405953970331		0.0904653609769767	0.3286344885892243	0.4923957088767131	0.3358315907166485	0.1859505680127931	1.0	0.2539939322856309	0.3838487889601304		0.422073766668696	0.2088668382615012	0.083355617208006	0.1600319134982146		0.2724519155181699
		0.6385484925284006	0.4112580605763324		0.5037878787878788		0.5706483966925601	0.392853982552015	0.5717663434910317	0.5037878787878788	0.2896827297511605	0.4071639559593739	0.603030303030303	0.3407170066023687	0.6079860357335682		0.5188963593565017		0.4112580605763324	0.6435837291829543	0.2855189893611267	0.5439278741691863	0.4045454545454545	0.2539939322856309	1.0	0.6794619919861923		0.6385484925284006	0.431237829526615	0.3598075860137253	0.2442076108116632		0.4224355706454514
		0.8311351579889177	0.4584360937187615		0.6794619919861923		0.6420765027322405	0.5393690271755734	0.7506933692333575	0.7882755872798245	0.322914081875511	0.6398642274015611	0.8970891825734568	0.4921367725077455	0.6875001579577901		0.7851818506828123		0.4584360937187615	0.7281657845821002	0.5414575578087408	0.8182964496104972	0.5706483966925601	0.3838487889601304	0.6794619919861923	1.0		0.9447872516178824	0.6038309707309882	0.3136032532876388	0.2841530054644808		0.6594373631308823
		0.7834710743801653	0.4331245770269867		0.7422038240292934		0.717483064359953	0.5795956294691056	0.8056365689748279	0.8458591555301863	0.305085107923876	0.6772574738977882	0.9495144870310792	0.5519139673321378	0.6449650995335664		0.8310673639364238		0.4331245770269867	0.7707193162642351	0.6063194952530102	0.8661171583435545	0.5348931610275078	0.422073766668696	0.6385484925284006	0.9447872516178824		1.0	0.675206611570248	0.3853487357037001	0.262874689844094		0.6979744508635587
		0.5669421487603306	0.4331245770269867		0.7422038240292934		0.6038309707309882	0.3445274329971154	0.5066609583921015	0.5348931610275078	0.305085107923876	0.4374717196258686	0.6385484925284006	0.3658117029292805	0.4588628351307092		0.5519139673321378		0.4331245770269867	0.6829243332810917	0.4070024215311926	0.6738097892876127	0.3275824980257222	0.2088668382615012	0.431237829526615	0.6038309707309882		0.675206611570248	1.0	0.3853487357037001	0.1492225962151293		0.6163363677714817
		0.2891950511757292	0.3751366278633677		0.3598075860137253		0.3136032532876388	0.2029292700374092	0.3371504643029692	0.3598075860137253	0.2642394467279641	0.2140464003290585	0.3598075860137253	0.2157528183414769	0.2157528183414769		0.3810371411644798		0.3751366278633677	0.2660638871849052	0.2486400217705264	0.316818774445893	0.1756872978582643	0.083355617208006	0.3598075860137253	0.3136032532876388		0.3853487357037001	0.3853487357037001	1.0	0.212664614023067		0.2258196195928805
		0.262874689844094	-0.033819056094007		0.1353940155180309		0.1648451730418943	0.2103476415643971	0.2276038406718158	0.2442076108116632	-0.0238215306301606	0.220333627853991	0.2442076108116632	0.1014100016076566	0.1990916943326789		0.1990916943326789		-0.033819056094007	0.3595098704555103	0.1229859349595075	0.212664614023067	0.1353940155180309	0.1600319134982146	0.2442076108116632	0.2841530054644808		0.262874689844094	0.1492225962151293	0.212664614023067	1.0		0.3166346069001459
		0.5346982846794047	0.3023098888059222		0.5005980844230703		0.4880359850155141	0.4108909493549638	0.545545027195783	0.5787605982006891	0.2129416106698168	0.4278786821434297	0.656923111978308	0.4188552781674914	0.4890215715689509		0.6995204517733297		0.3023098888059222	0.7070058237376506	0.3952476590303833	0.6608544749850476	0.3442730568678326	0.2724519155181699	0.4224355706454514	0.6594373631308823		0.6979744508635587	0.6163363677714817	0.2258196195928805	0.3166346069001459		1.0
