# Supplementary material for: Heterogeneous, temporally consistent, and plastic brain development after preterm birth
Source: Nat Commun. 2025 Sep 12;16:8269. doi: 10.1038/s41467-025-63967-1 (PMC12432136; doi:10.1038/s41467-025-63967-1)
Supplement: Supplementary file 6 — Source Data [file 41467_2025_63967_MOESM6_ESM.zip › source_data/supplementary_figures/source_FigS18b_sa.csv]

ROI	PC1_loadings	order
centile_SA_superiorfrontal	0.2103458125717391	1
centile_SA_superiortemporal	0.2075951959966195	2
centile_SA_middletemporal	0.2040325436678572	3
centile_SA_lateralorbitofrontal	0.1998708228844759	4
centile_SA_postcentral	0.1988637187698644	5
centile_SA_medialorbitofrontal	0.1981386832406272	6
centile_SA_fusiform	0.1952434723415272	7
centile_SA_precuneus	0.1950213491787905	8
centile_SA_inferiortemporal	0.1949028381531772	9
centile_SA_precentral	0.1938155546471551	10
centile_SA_rostralmiddlefrontal	0.1937926208534268	11
centile_SA_rostralanteriorcingulate	0.188845410989547	12
centile_SA_posteriorcingulate	0.1872136683765617	13
centile_SA_superiorparietal	0.1812936868726004	14
centile_SA_parsorbitalis	0.1792122839876108	15
centile_SA_caudalmiddlefrontal	0.1770948931172791	16
centile_SA_insula	0.1755601252136828	17
centile_SA_supramarginal	0.174057905648779	18
centile_SA_paracentral	0.1696971209942065	19
centile_SA_frontalpole	0.1674303891496236	20
centile_SA_inferiorparietal	0.1667872379721613	21
centile_SA_caudalanteriorcingulate	0.1659375353485062	22
centile_SA_lateraloccipital	0.1647725642282162	23
centile_SA_isthmuscingulate	0.1635286140760843	24
centile_SA_parsopercularis	0.1573295044642046	25
centile_SA_bankssts	0.1487938623003909	26
centile_SA_transversetemporal	0.1483286462335581	27
centile_SA_parstriangularis	0.1462287103685356	28
centile_SA_temporalpole	0.1383216138918104	29
centile_SA_parahippocampal	0.1322389249694568	30
centile_SA_lingual	0.1312173171201858	31
centile_SA_cuneus	0.125371700889436	32
centile_SA_pericalcarine	0.0945069411436339	33
centile_SA_entorhinal	0.0	34
