# Supplementary material for: Heterogeneous, temporally consistent, and plastic brain development after preterm birth
Source: Nat Commun. 2025 Sep 12;16:8269. doi: 10.1038/s41467-025-63967-1 (PMC12432136; doi:10.1038/s41467-025-63967-1)
Supplement: Supplementary file 6 — Source Data [file 41467_2025_63967_MOESM6_ESM.zip › source_data/supplementary_figures/source_FigS9a_abcd10.csv]

dx	adjusted_WMV	adjusted_GMV	adjusted_sGMV
CN	-6000.437699683767	-79209.75734882604	-1415.844298992277
CN	-53070.07766388246	-102615.20860889905	-5780.491635710154
CN	-19489.07618109754	-47793.60335625976	-1799.376778083737
CN	17272.8535559125	46055.60799357004	2341.7083182232677
CN	25828.46023002028	77527.51883917453	1202.7626399819635
CN	-54858.275100170926	-74912.50782560592	-1623.6538346220186
CN	-33469.784961260564	-88571.25656269526	-841.8796540719413
CN	29671.65585391532	104308.38378195396	5303.789971409184
CN	-18153.946578328905	-99007.8142701896	-4404.19964136168
CN	97959.32936445372	70121.40645096684	3761.20085673756
CN	7025.045639846532	80085.14064412774	7782.331950616215
CN	-45965.90633686265	-54327.06333241961	-4013.379451920548
CN	-21977.857175951765	-7897.562308152439	-148.68483304303663
CN	-12865.362235121836	-44281.79753810493	-1015.0029842478398
CN	-8145.264370750345	-40578.50984451512	-1606.313215237322
CN	-40003.40781583084	-38621.856619721744	-3315.417073470344
CN	1429.4738509891904	-35234.72589557327	1895.864477198484
CN	62964.208846054215	99968.52810410212	3879.0822071449584
CN	-101620.77577524591	-147218.6673357736	-8218.855013315158
CN	-36107.105941596325	-22469.14893069875	-2267.867141519906
CN	29599.157471884217	70981.67003766296	6085.091961651604
CN	-6094.643970900797	-55720.23687067896	-3499.550470990165
CN	29374.15771726123	93013.50149644156	4541.564735614767
CN	-24517.32535014482	61119.17530146672	899.9579081511329
CN	-37502.91808800143	-62028.86353515333	-3447.3302615204884
CN	-99902.26001047582	-118749.50909158774	-10020.694878077644
CN	21827.30068478029	40603.89198988304	10367.795173932514
CN	47450.58503957745	60731.60247569659	4182.631385863591
CN	-60894.676329532405	-119088.78384939463	-6247.719901603523
CN	-54884.85652774031	-32995.50177978678	-5566.198875095106
CN	520.2097529672319	-119645.35334610344	-6499.421247496437
CN	3400.9076477534254	8898.95836952841	1016.9371617285288
CN	61383.47917691973	76665.40921375784	2732.155742308256
CN	-25471.469080240407	-62876.91709324461	-3568.7158973295227
CN	-2625.966617452796	936.9024271989474	-2793.394532473372
CN	-13314.236112765444	74926.18569714518	-2632.5202667788617
CN	-54976.94570763048	-95677.98287961294	-6267.671193473034
CN	26011.72823715745	-2749.769746973296	1709.0621147919592
CN	-10247.20774700155	34444.057847519754	-319.49359321816155
CN	-25637.963617015863	-22727.038770514308	-3399.212775552951
CN	-38751.02973550669	-34405.00178129098	-5443.897122598086
CN	-50522.71716532786	-15333.49715290533	-4520.0896491773165
CN	23152.387335103063	61724.126286145765	1738.8225766375765
CN	28581.13781756535	4549.760563036427	-536.4977567257447
CN	-54487.28562371334	-56298.76521321852	-203.72081168415025
CN	-33978.574179484625	-34889.46202843764	-2576.499442454144
CN	30237.653676661896	46644.48509046924	3840.566378503536
CN	31057.982168729475	-10894.696304781011	3220.6865652889683
CN	-8865.013597453595	-34209.10895685328	-2179.8144974693423
CN	-10612.328020698857	28433.22319651977	-434.0792658506689
CN	-7961.463127853407	51687.0653305829	1005.528766682808
CN	15811.87891395326	-16020.527549815364	1024.6173241081633
CN	-42103.21172527276	-91604.13102886012	-4254.331420501694
CN	-29738.601107787457	-31041.776977045345	-2142.0108936298857
CN	43937.24775727419	21462.897551564267	948.2577861468526
CN	-4249.286040157662	-42897.45852760424	-1809.9168422349176
CN	-23243.66391111008	-47871.311797386734	-3571.2422513228667
CN	-26165.48272975156	14525.623655049712	1127.9933864494596
CN	55007.047898166114	65352.64455060242	6076.530950107524
CN	-8944.686198567448	34629.6766687124	50.53482942537812
CN	-60377.80390168063	-46289.56458993745	-8072.300794259281
CN	-1515.1724966068286	-62923.52658749721	210.7399396796318
CN	18066.49541425036	-12195.113452971447	-853.8023714324809
CN	-2255.681559285731	11535.54415415658	-1116.8620994362354
CN	-56845.89579445444	-73046.06306470325	-5356.128808853282
CN	19202.051308724276	58186.472234526416	3557.516940688278
CN	807.957566292258	-466.6365881533129	-2034.7332944956945
CN	-38021.32968836936	-105849.79486573744	-5024.165314781749
CN	-58167.52411077975	-80456.16801102692	-2384.3861898660616
CN	-4864.748603515443	-32476.23943407659	-2652.0472125391243
CN	16000.303599818726	-6708.723893597839	1147.7760557179936
CN	-3468.909346099652	-3286.495044447598	1167.3105437430568
CN	-32871.36650139757	-70594.30456787231	-3714.705560747665
CN	-36034.64072450757	-41323.96982821927	-1335.5074901880653
CN	76544.31131406158	56231.44997863821	4352.255496711645
CN	-18714.20419927977	-30616.665194612116	1671.0417266082222
CN	10955.440128819437	43648.29090262635	940.512349785633
CN	-44140.93938445981	12748.70787024789	1647.5496843476285
CN	-917.224108768918	-12361.87379694858	91.89313291914732
CN	35635.117593866424	73638.37607748318	4624.855754914592
CN	8626.755821665458	9396.07666674233	-2361.363676028399
CN	-46309.31951720035	-53558.0579436071	-5987.3664679066205
CN	19109.813661772467	10198.694390431396	-5.635544334196311
CN	-31655.244949287506	-36220.39250763366	-2906.110559795401
CN	-86431.96022885485	-46610.04951888323	-3638.388055122872
CN	61272.61544335255	142561.59849012236	7652.158457948979
CN	66441.58839762158	79576.55705415737	4887.616113137279
CN	-18148.61794605595	-56026.99976017221	-5790.227198297027
CN	-66040.8974572497	-75457.05405479576	-6062.104139863164
CN	53901.423203062266	41902.45463311696	3211.361523713
CN	44089.18829910451	12642.114783978206	1010.186308960263
CN	39643.6662436456	1980.9731115332104	533.674976137816
CN	42135.46558270027	33101.3725540326	2688.41602173126
CN	21458.97875067336	24903.855144083616	3580.24009770732
CN	52108.53444825456	29841.49794994772	3797.027997258214
CN	545.2391811611596	-38423.46506717976	-2053.8035624946424
CN	-61686.37661038549	-56727.39869248099	-9676.643586990956
CN	37892.47632378235	69214.78568405367	7144.879641132386
CN	-26429.511322309496	-37726.42030156765	646.7426032923031
CN	-56805.75782945083	-125336.4841591313	-5421.361601308374
CN	-52207.80177460547	-63657.46790443128	-5458.138682992983
CN	-56050.24630902929	-72415.62454788282	-8230.802768419606
CN	-23700.439456427703	5059.952752904384	431.4687458801782
CN	2483.88654928864	27812.24697535392	-116.30232413041811
CN	51555.40505448508	67482.96785631648	5145.234317932845
CN	22959.442992081167	40054.23384581506	-172.36086097494265
CN	-14784.349691812648	-6229.525320235407	1113.7714476833207
CN	-19727.45106446027	-20006.70240730816	-56.14876222894236
CN	42185.60576047731	84223.98354873026	6530.415033082412
CN	24175.506526905403	80153.30681465159	5337.837934801821
CN	-25695.05979182949	-13254.405324553603	-2634.6230614977976
CN	28853.375815653068	37758.31870665343	2730.744689495543
CN	55010.67779531033	39549.77104997856	5691.868803120342
CN	4355.59296774352	28924.830942392	3308.136007818066
CN	-8175.10087365401	-11812.998699911754	-1116.3492219851978
CN	11865.34096660302	11176.188577314257	2496.271008271004
CN	4217.187913810951	-10057.84580372076	1872.989904144837
CN	-37466.0907638623	-42630.80766179517	-1803.2362184249432
CN	-50269.07791285351	-14188.068963579834	-2440.26055321614
CN	22751.233867194154	35853.97887970845	1559.759878912897
CN	36845.072350959934	91342.7381745912	7534.751841833837
CN	-20132.568535771454	-39751.27090008999	-3902.997770637252
CN	17235.203531074105	5355.697226756718	3025.4836797434546
CN	52153.66953248036	96830.52218125062	-162.71868547436316
CN	-66279.27952471632	-94891.12896294578	-4094.3109487585034
CN	19829.63347349706	41331.75351835042	1879.3553956474425
CN	147479.30661035638	147672.05439023266	11322.640119723554
CN	113126.65070844836	61520.40396451799	8224.199322130298
CN	-32427.38661032694	19958.98481560976	-3237.4471770396267
CN	22710.16038042039	26231.092912157183	682.7534230704841
CN	11945.912896772496	6944.502004407928	2207.667669535236
CN	65182.76146378554	64049.9010170704	4810.372803178376
CN	-11481.910266435763	-14174.007690923405	-3150.290452232235
CN	-18705.23173964361	-3529.9058070859173	179.8416404972886
CN	13161.18946318206	-25128.492531499596	1581.891852581124
CN	42453.37879021739	-2568.797349089058	-351.9492972199441
CN	-51294.87300628389	-2323.398306550924	1564.5166295305826
CN	48905.684845924494	36635.47845368204	-1636.6772827510283
CN	67110.58644299529	36280.08296988229	3741.469821796905
CN	-72143.31011535967	-81011.06865744572	1186.3974100226114
CN	-49076.186453129805	-26557.812378068687	-903.7514482843472
CN	10038.50224817649	45868.39962942258	4071.572043501488
CN	-22299.336208487104	-23686.171641144785	-2077.672835421763
CN	-25879.80559964292	-32620.10534925433	-2753.836330298684
CN	-22663.645734172373	-31084.387718616752	-4841.441182970084
CN	5891.749260191515	24598.660296977032	-409.5960372531336
CN	16756.317184176063	4509.68367581442	1435.8737593119222
CN	51790.177857711446	35859.22746574634	2324.2560519624312
CN	49291.49960680021	81459.43390408391	5975.540514399829
CN	-49401.44452348846	-57472.685547472094	-3101.7056423859685
CN	16113.517217069457	25186.383813854656	3616.962516740037
CN	-70874.72626825975	-107551.81669045077	-9178.880582528463
CN	-5379.134072460292	-5127.742777856183	-3684.139454345343
CN	-111885.27117674478	-150714.03922449623	-7657.610197043592
CN	30455.96068046731	29413.514571169275	2627.881602886111
CN	-47830.49414143968	-20156.812865194748	-3088.498015906087
CN	-33463.71388856345	-46941.188931755256	-7117.531038786183
CN	77520.63072966662	132853.9993488395	6959.475019564743
CN	37599.24378083122	15966.9260522899	-3486.8672677809955
CN	-35121.955369987816	-8639.756103922264	-4646.846251971474
CN	-6704.212322959444	5688.918239273713	257.1717134307182
CN	-4851.200546858483	-35933.88463150582	-641.188050208737
CN	-6250.267369428591	-48650.970348184	543.9278852536881
CN	24436.82550683251	29280.207780033	2568.1406397409664
CN	54984.25240253238	16231.290028068352	8132.756930815849
CN	13404.581854210992	-5840.624998076819	41.51821443900553
CN	23012.069399761327	8317.671765531995	1644.9604213079149
CN	41669.613922605466	119796.00139894243	7154.801652249531
CN	74082.40125489736	65073.52295044961	4783.386531001343
CN	-10454.79273610859	-73543.73538463411	-1553.96660383774
CN	-10164.361140032648	854.7862810625229	-4109.182978786957
CN	-16207.42342866282	-62718.326728812885	-1298.168501795437
CN	-30468.951373968448	1752.5705507217208	2179.369265912916
CN	9491.621506906233	-47967.74834226212	-675.3021532353741
CN	7696.034569270385	-7378.452203887748	-2740.198707648815
CN	71628.77091288008	26970.64536014141	1434.6677386114245
CN	-64185.08533087856	-70531.50431863847	-3724.1445592881055
CN	-4296.756063875684	28294.67569322791	-3.958561571722385
CN	-25784.62620613008	-82424.42153544782	-2544.459485809566
CN	-35071.595048703544	-61602.9986502236	-3417.9153847122725
CN	-8792.47629887046	-10504.601376911276	-3707.511415332389
CN	27603.881883583323	24887.85979855421	3729.2181073798056
CN	-71323.37039101991	-86934.2081135253	-8352.596680428585
CN	63968.48614103458	102164.56253952766	2109.901805269612
CN	60387.16613462614	37113.250856560655	1309.3556204463894
CN	-28768.637481392885	5337.560071324697	-3711.132708189849
CN	-29653.49969821755	-17626.822018461302	-4473.470864032737
CN	19057.345603184654	107459.02514437388	3731.373711235981
CN	57660.83189789043	20825.82882300939	4272.006090204028
CN	-56292.39179963374	-67656.93789854611	-4288.277744598599
CN	15418.32686561707	42863.042746755295	-1819.9546274151216
CN	56916.082311842125	55023.49841282202	6703.468316123384
CN	44062.37638721638	69644.39721846033	8432.692027766454
CN	-11135.650298141523	-20025.6607330828	-1579.4813028010394
CN	7020.523047466471	38790.76508301823	3020.608404309365
CN	-21886.97197869676	-74610.93630681443	270.24510693606135
CN	75361.17109802953	134785.02325460955	6194.203070143572
CN	-53113.32087194652	-90854.60735709232	-4083.147522374064
CN	-5712.895251389418	44971.20714416122	1526.6556654613378
CN	16966.353628964745	-20108.786480068116	-541.5327632471453
CN	26844.24114854471	63021.1775278612	-2440.6811320678025
CN	11299.37470423145	-5166.697723419289	-848.5037860716402
CN	80394.9711723646	127409.35780505324	5321.249251347013
CN	-4272.379642159503	-1247.0598645879654	2448.1264083384667
CN	-25068.75875405956	-30059.7324598775	-3067.252174971407
CN	4197.938800085161	-16791.826389338705	-577.0721436340464
CN	-1.0006042525637897	1868.810081073665	-1137.9765503836609
CN	-43369.64335002552	-38913.20390836336	-191.9292160009645
CN	-4744.921167977445	2143.5527157984907	1214.4383905476716
CN	-26719.71062518691	-20081.139115106314	-4724.072685078281
CN	-53414.90109532373	-123562.48200477147	-8572.14891915764
CN	17879.503036660026	63140.47591593978	1638.094345829275
CN	-34448.91709994263	-26454.694752373733	-2482.901132395913
CN	20002.35164243233	7317.867662036442	2850.787874773254
CN	-11284.469199560292	-39625.93657177978	-284.4944249035034
CN	60493.688193317386	24816.04830107721	5731.091185949583
CN	-54686.18039966241	-67710.37185799668	-3369.16582700672
CN	67566.23489623761	65252.55370163394	3949.761081275108
CN	43375.9527829024	2062.463616316905	-1342.8439619296405
CN	-3215.4517712802626	-22304.91262338811	415.3378626976555
CN	24093.849084473564	22224.173300526687	-2654.010578309586
CN	24346.812724699383	21792.381126340013	4042.038166856393
CN	19462.329784298083	36740.22153478477	7347.9077256120145
CN	-47103.57325526577	-73654.05802852812	-6604.321507169298
CN	33215.178937600285	89612.33544220007	6916.306843096114
CN	77104.3009888726	86345.91324845317	6620.47654730604
CN	-24877.670528025308	-82264.19273527886	-2485.4162746675065
CN	28718.120751579176	48076.17449495744	3499.2500780721966
CN	50327.65596531541	23175.88374258124	3301.716549298784
CN	-14115.969507785749	-13412.831796819228	-4109.028468352793
CN	59596.95475364925	72941.2984801397	7739.104756663612
CN	14961.876436895458	16747.5421439067	-4098.502828033561
CN	47279.54278612131	60133.00069663488	1755.978456477278
CN	7293.152769134496	15152.014007722028	-941.0398341955296
CN	39238.31791474001	50037.2478586958	7617.109102958981
CN	-16524.243813724665	-20012.31676256424	-5480.227134274915
CN	-32256.476111489465	-75780.48328956135	-4798.997520245888
CN	-34348.51934235671	6698.488014294999	-484.0924834569887
CN	28638.14705642237	21069.88195450022	734.3774162975897
CN	-48427.43629228941	-19458.935130932838	-5756.639350287383
CN	36806.17064016522	29338.65898071509	2065.662222107363
CN	-1104.4141354769235	30943.829499112093	1401.3727850513824
CN	-93466.02063513883	-149084.40239479754	-11285.429110131105
CN	-13860.852267666836	21201.167267174693	202.9798668178846
CN	38713.894724416255	37063.50980239897	4049.9361898523057
CN	-11314.61199358874	40504.33079766657	-5.25925447663758
CN	-19974.30116514972	-75745.51578442263	-5215.255712099824
CN	95522.6785722163	44537.52913020307	5890.967612959816
CN	134714.74623137945	249263.410764653	12244.704611189198
CN	-35120.756775740534	7666.801253408194	-3647.6182957612327
CN	-8560.915343281871	7877.34635230212	1265.5663383252831
CN	-40641.29632551898	-55930.083143726224	900.997586241072
CN	-6105.755918480456	49518.89570107171	3537.938203531412
CN	16885.84294096037	-9994.64029949077	-2939.97141124271
CN	-5004.38440687547	13384.969375699526	-2679.6597543083262
CN	-31885.84031569952	-38049.52402917878	37.86420099526731
CN	7018.56337674649	28582.264088525557	1853.936113104392
CN	-51620.1832487018	-18842.1811537476	-1017.6105919308028
CN	-21635.13768057857	-31642.04852858826	-1728.8451572826598
CN	-12146.34809804574	-15583.82533000363	-1962.3052459724204
CN	21833.519941728213	-1468.8850349159911	570.235370209135
CN	13913.25953712844	51248.11123392568	1821.5024673402584
CN	-82423.27825575927	-105528.1848886268	-8829.232340822302
CN	-14820.438570560773	-36075.919059869135	947.8506520658048
CN	101653.49369636991	142281.86500207125	6500.547429623133
CN	-8377.705062576337	30493.61964264454	4824.772287073742
CN	-53339.15053145267	-34430.3113570658	-5537.549139217292
CN	46404.37356084754	7477.1396443886915	2117.6135902238166
CN	-21367.691693125817	-30056.253298172727	1391.0745688901588
CN	137871.92261090642	118693.28246332891	10582.703347852454
CN	-92667.98271017092	-131986.82132873358	-12073.185344657177
CN	-2891.2681946269004	-22603.312166421325	1974.6706514149191
CN	32663.29778342636	35119.07036424335	2873.619424308854
CN	-44330.23357808875	-25343.987987616216	-1229.5566431729967
CN	-46091.58025777637	27026.9904691549	-3693.65432735152
CN	12915.861441538378	-21994.477582302992	-2431.884081480406
CN	102219.86896534351	71451.98584551108	4394.003013790469
CN	25195.33646084648	57889.84876848373	2906.113198388135
CN	3285.0940293771564	21655.310167912397	1418.0056852827984
CN	40579.797342449485	-46720.48592244007	1362.2133917133324
CN	5607.14112843934	81249.04184593586	2154.2686214943824
CN	12278.397150213656	78337.79490971856	6326.65192633892
CN	38134.543678998365	-3233.1423684912734	2677.267834192782
CN	-12476.403905571611	15919.31957930536	3126.9388322555533
CN	-6353.749100794725	15836.360847803531	1892.9265201379603
CN	-39243.06316557474	-60116.43071072944	-8660.39116071244
CN	-31200.728657241387	-32318.766037096157	-5000.932682029292
CN	-82722.91014922573	-106600.72837995504	-7862.225772746897
CN	-17386.533663761686	11598.707054034225	-890.3702018849872
CN	-19375.16466017347	35331.53271604271	288.4382244815133
CN	5189.908337642555	-3780.696232112357	770.6078132864131
CN	98161.5274394236	76019.33482658688	4981.949820538473
CN	-6518.048195398704	-34496.47799611278	-1473.3300679777676
CN	10213.68185178825	-23668.447337697027	-211.2591026314985
CN	-50248.4884676736	-38428.67621657997	-2255.796561484407
CN	131664.38820247643	100891.7228409904	13161.411339293132
CN	-2415.1743970964453	-19748.405830707285	34.807673115312355
CN	-7315.021281468333	-51058.64153096744	-1093.564358275049
CN	-7870.005842364568	-36091.37566571415	-611.255799890343
CN	-11476.50448218343	15327.82721112133	-576.6267167933256
CN	-30199.707629108743	-5238.327314724447	1669.9087479611626
CN	9891.970678529296	-44081.98131850071	-3989.57796317499
CN	-10380.584791507688	59167.17964800121	6526.503533787611
CN	-47005.01349411579	-31473.584975135745	-2225.2715997652413
CN	21946.46183408925	14382.86551833537	4384.397774240977
CN	80076.40577779518	136345.17913401022	7885.050679553555
CN	20840.10582445434	82873.88434523961	1193.7936296234402
CN	-34391.490138127585	3099.7288298349595	415.5055909429575
CN	11974.43092519627	59276.50986420654	5083.955783035359
CN	-22780.017486410623	-22129.11019805272	-2232.244028698915
CN	-9491.646314831683	-18934.79958020046	-681.4830068056617
CN	28082.508451756265	14138.71247615444	5291.397015327078
CN	-38735.14337059442	-36882.65430966264	-4297.510174092924
CN	28628.211786732198	42158.88693952828	789.4779678815539
CN	95709.74238270849	122318.51852632988	8850.173584974851
CN	-28925.678260357527	-28267.14784534264	-4526.677259056669
CN	-30647.544024479284	-119.34223676414696	-4126.410793735144
CN	-10997.652566631092	-31666.26777869882	-838.5234419958651
CN	-47025.40504017571	-18226.06727906456	-5725.550365959221
CN	-10506.90062748344	6457.295391986729	2230.419420551414
CN	27605.080395929574	13907.022381231303	2081.468293275677
CN	-900.2715574188042	-42124.67576995073	-5697.875158201641
CN	94520.42369948007	93690.69772556308	4401.011120780786
CN	54465.83384912205	28884.17874664371	4164.513374234615
CN	-29285.231252039663	-72177.59555324772	-5146.903697221889
CN	13292.684671030496	-4902.155915710959	2297.815442017345
CN	-5168.198843234801	-5272.34019273892	-2926.169170221561
CN	-22861.00794598431	-22542.424397369497	-2363.936860030677
CN	26906.043912456316	30481.72308860009	-101.2556271122885
CN	-6399.78939631948	-8627.09749423596	3776.624362777271
CN	-30965.391605623478	-42111.97941147536	-4894.749032743282
CN	-44534.10734152055	6959.036376316682	2039.408896924564
CN	23963.054836572555	93021.7606993314	4229.701703100174
CN	-6464.38941753062	36262.97654685541	2969.9641927763514
CN	-66626.90613013861	-45051.42216586543	-4386.141599944283
CN	-70450.1021683403	-68894.30240986182	-5199.605982054607
CN	-47567.53802557528	-87426.21317908983	-4224.398126321008
CN	38909.97109019954	36924.0541459946	128.16584650806908
CN	-31269.05117759469	-8144.207920381101	-557.9431651498235
CN	-14894.545411599858	-29195.042702923296	-802.2979474335152
CN	-10563.860554630926	11341.509041070703	3737.240298063312
CN	48157.91573667218	50724.74418534129	-151.3324137994423
CN	31574.216665169457	30012.28753521072	4783.68149171384
CN	-10970.10346545052	-27270.32679696963	-3082.017890074203
CN	-16258.817889083992	4167.665502819233	3308.468060639607
CN	21342.77120792092	22923.241437686254	-200.34995874666487
CN	-36568.57441588765	-64353.01504551864	-1141.539904575744
CN	-602.5995645158109	-43536.79285141465	-1985.682077718404
CN	-22925.98053342948	-32048.069249865017	-4457.845440517856
CN	-62757.96353599656	-98683.83262608526	-9570.532033054536
CN	94807.3263710083	-1302.318595525925	1940.740221018517
CN	33669.60280354362	50749.3203624069	8015.395227236004
CN	19685.23433734832	11309.236631166888	-439.57883444322215
CN	32680.581664258672	52146.09878172516	2778.688215578295
CN	-36237.47916850488	11757.547920684214	-7736.0775846273245
CN	-258.16563883482013	4826.482670024736	-1675.2847493686131
CN	-47881.281642721966	-21772.85572862928	-5911.911081609025
CN	105061.46291889908	107569.3473544824	7204.371461407623
CN	-11102.33022743446	-20060.870223114267	-686.1899004507868
CN	-2517.1359066007426	-34198.211901097326	-3633.3426761916926
CN	-6933.605032297608	62749.00834545458	1965.8664579865144
CN	-9728.00744564383	49916.71496549377	2674.06825192643
CN	12459.937116590443	24467.31061151077	4814.999844129059
CN	-52257.72156843037	-79379.27553400607	-1904.5703768561216
CN	-10882.681088411076	-12349.43981970183	3312.260047943935
CN	65895.6735132942	38956.33528497338	9104.724030153397
CN	-58548.38374858146	-95063.15566904936	-10023.986904256286
CN	-34424.62087481056	-50284.91404085828	-2380.4830737483426
CN	-34056.94381307979	-60075.49466989492	-4804.173304268865
CN	-13906.017509118712	-62493.255544964806	-661.7686967355912
CN	31634.83419539209	85997.14271446469	2861.361959034417
CN	-34306.4941548403	3925.0763565351954	2738.811815396097
CN	-38241.12729311164	354.0261872909032	982.0876921459784
CN	-23007.24076953105	-6562.430962984799	598.6503835776384
CN	-59463.13811256841	-87110.6350478211	-5052.48973402589
CN	48999.63721118722	39214.34150507592	6900.265934064322
CN	19342.985972573457	31900.209025333403	4216.005269282832
CN	27732.58718955645	116713.03291402687	6361.56264830826
CN	31813.24905438448	86991.36627908342	5081.716331080497
CN	1336.5346480170847	-5683.550500097568	-3600.437072669658
CN	12426.960938836271	23247.34901315253	3650.6273324371577
CN	7997.300160509243	-11279.572146810591	3132.5937964521727
CN	-18266.11803771695	20806.59559629881	764.1217263564758
CN	25864.43344910856	19803.10010867869	7522.869812456513
CN	11098.69433307636	-38385.25977487024	888.0773312301826
CN	7221.255458687083	31416.30572146538	-163.47821345067496
CN	46973.842218451726	73677.09830531024	3340.9617549372924
CN	2615.3565351464204	-17904.05537629209	-853.6859492224467
CN	-23139.313677645405	-90948.51049591613	-6187.225348182488
CN	-8010.572381062491	36143.46829936502	2233.7636636565658
CN	36218.458384912	85431.17466657818	2074.138682115903
CN	37014.67141088226	88555.9832644969	-2532.487423256098
CN	-10121.51660095842	155.63732107135002	729.8497300506788
CN	-9100.092577556965	68836.55319971824	2107.7696076648062
CN	-3285.100598438934	-108931.93467026357	-2266.7762584090524
CN	-21093.207952778903	-38485.09869580623	-4952.486742013287
CN	31331.618827701604	80201.00991999917	5275.166399575537
CN	-9318.969054745276	-23379.423948162817	-2782.9663637669078
CN	65048.567201676255	47485.93847604492	1562.5879989326058
CN	-19445.656300951785	-43076.463147988776	-960.9348903043428
CN	-71676.38358558074	-126684.29448922664	-8351.194748183327
CN	-31968.43292956642	-17715.569614185835	-3946.472971055759
CN	8971.361125539697	-13456.811024628114	2507.72488832166
CN	48502.80632682226	32178.41083417076	2268.928075115204
CN	-26316.21381051198	-30016.283415141283	-211.18948967752655
CN	-11766.910419510505	-49973.53267316113	70.86464828283351
CN	83714.11040141335	148798.86687477818	6079.126829547386
CN	-58440.10091780574	-55809.98475512408	-2333.3739210881977
CN	-15005.13535422145	-11723.658039293252	799.6148911355122
CN	-50071.27726401726	-89323.67636249412	-6223.820149379746
CN	72869.7233178629	44141.854652085225	6243.470493327033
CN	-27005.02111707366	30405.420459325425	2355.859082970353
CN	131454.9145121784	91836.58546681084	3977.876054814551
CN	740.9550786796026	1807.044032016187	-1894.363649666062
CN	-7784.704029678425	32494.042175972485	985.6312640368706
CN	-36298.3553598646	-32366.966391106485	-879.3100798716841
CN	19928.564296705183	37410.390688695246	3936.645860558252
CN	-27995.639447187303	-8342.259961886448	68.59780520222557
CN	12954.43521366571	3579.092148134252	1166.722054224192
CN	-31312.271375161887	25463.837984141428	1577.6064988094222
CN	49909.00401453575	151066.94411259587	9164.686324179762
CN	-48440.11349874869	-64669.319766653	-8066.319420639789
CN	9785.690929790437	-4841.366315594292	-139.6919544472621
CN	42205.80207427539	92359.62179445953	797.1596724306146
CN	20793.149837204022	10615.472780537792	-1676.134417558722
CN	-51266.76297262998	-72992.94904511725	-5173.2840562221245
CN	-35615.05722540378	-68474.40483582008	-5215.564994448694
CN	-14103.366293454716	-48549.752024211455	-1839.0735558244344
CN	-15441.648136498872	2010.19729947811	-458.19581026351807
CN	-70217.49657794856	-101321.30882674931	-9120.78022685086
CN	-13726.120793270356	-103655.25713510044	-3210.35761697805
CN	-45927.00395080878	-67775.68591954408	-7033.580988234498
CN	31532.81255910039	32348.87766473519	-107.74113467191636
CN	16284.31719277508	18117.614240703755	3800.079529709816
CN	64391.7163380307	54264.66088675114	5351.605523434497
CN	45894.84094982036	46256.40333558142	-480.62228003575
CN	19310.15609856334	168721.51345092955	4949.452905043036
CN	-7726.485827489407	-11156.02566101763	-2967.3842212550226
CN	72742.98208544933	104133.67462801829	7353.192437324316
CN	-35669.37727929768	-2459.5618430280592	-4328.282408814521
CN	-36642.17353516375	-68656.27147879964	46.17957429337548
CN	-72993.06988873758	-61863.31869465625	-985.8955918041391
CN	-14305.30769491475	71527.30311567395	2304.627096799304
CN	22365.15199732437	-49670.80787262565	803.4571576853559
CN	-30287.132799832674	17655.37465038593	-2562.609057896821
CN	46368.72077145649	50711.520310533	4342.771627768168
CN	-43975.14539345063	-58153.462250713725	-6165.734437385814
CN	20332.092904248333	-6105.585043984582	650.3074593883503
CN	74466.31297872268	88593.2656600572	4716.376909344399
CN	45835.66026543448	37402.84931652667	-84.30993169615977
CN	-17327.639248314605	-77103.25188224646	-2468.475502239984
CN	54528.67411511933	54467.63552597875	700.181445208982
CN	4895.611661244242	10270.292673438438	-3389.2212087995213
CN	61495.03439813724	57349.07433329441	4731.492682360076
CN	4454.111255024618	-51573.04773405974	-3203.9144396883785
CN	-3598.209021556657	-18186.598331161425	-4829.87600793186
CN	-4262.360766101512	-10970.438596600085	-1796.4150997229665
CN	32481.21800463216	-13559.86852682475	203.70395083555195
CN	-44961.19967173028	-79951.63228043786	-606.5154445903026
CN	-48206.77570835652	-103806.32097885676	-2827.3590803213374
CN	-6342.004443632672	-2869.220502290991	828.2987312762125
CN	-8011.223324968538	-3503.5154624854918	482.8175248293919
CN	74553.80757629965	58184.46750493453	7390.778362014353
CN	-4013.507964108954	7408.034892317723	-1645.0232752167867
CN	29944.925963944348	-17515.213112209458	2715.703245254139
CN	-66266.78879563679	-59389.03351057356	-6216.485699073499
CN	-36792.6060210134	-67684.67903777561	611.0784752054751
CN	40390.45677442325	15336.7840695607	1431.2048167152095
CN	-108721.8325874004	-41260.287193199154	-6349.598912773792
CN	71746.35656571563	19424.6012355492	1506.4820884697183
CN	-51976.91881430167	-35193.476271679625	194.1980904914526
CN	74997.70283600123	160752.87938741676	9517.086946301804
CN	-36942.78797013237	-67061.7587659941	-511.1392158403178
CN	-46680.92338429793	-136116.86123618123	-5911.4563222204815
CN	-13135.776178932574	11512.00882197288	-2552.920083931044
CN	-4538.695174180553	18747.396587659605	-3312.7204339742093
CN	-32435.55499681167	22764.33781342639	-155.0799736874469
CN	-51732.99178841128	-127239.05180352682	-3910.734632469408
CN	-16293.3370175804	-25670.86083537468	-2433.9664885584207
CN	20381.523264685064	-18300.140907037538	-740.7762642801754
CN	36277.52341692528	35081.17737644329	1052.2821234740331
CN	80167.74460188631	81546.94812524726	7339.506871143509
CN	-24678.18423396774	-35859.121113297646	-4803.973475615021
CN	-3204.502859725268	67569.06331037788	4887.612047327457
CN	17818.854353849194	26776.071892168256	5492.391161134852
CN	-25303.14709482272	-21733.869978304603	-3483.6265075780248
CN	62261.12703786994	51261.919745660736	3580.236242536397
CN	48591.74371414218	12587.185276813922	2407.918325359926
CN	-4832.875256561674	-41573.16291544994	44.566257722413866
CN	41033.93583549606	27490.6752746288	2137.554033698077
CN	-17115.61892676138	-55866.3263636675	-3302.3720548009514
CN	-1390.2404136668192	-15249.569967035786	-2514.686287448647
CN	-91033.82024821435	-120081.92896221147	-6520.182046310052
CN	-3337.0798047647118	-3873.345840904745	-3665.186790233369
CN	-82694.34639935731	-140707.18063640175	-12585.856284379508
CN	-43102.88515265455	-46146.41489314649	-4543.6223610484085
CN	21680.50050406705	-13185.7154004263	1618.8634051528788
CN	27671.5909234453	18173.55657526501	-1612.3379495327829
CN	-5814.503479408624	-8080.172113543609	4086.6133304906543
CN	-20038.284716362366	-8754.205860845512	-1328.204434768355
CN	-2234.08282752143	-22641.02062220231	-4211.427141233282
CN	22948.16209711961	37299.03677103785	3891.714612836615
CN	26680.445489537145	-2803.855681840214	747.4041248829526
CN	5351.676553174097	18901.18947152968	-3236.4466222000847
CN	-15198.309476288618	-24588.88705142343	-3956.6725120870833
CN	-67854.10297189199	-65698.9350515852	-3235.8907874936267
CN	9888.792918708234	52468.97202316963	6065.25731018027
CN	67218.00096138555	30762.9533342754	5261.56013670368
CN	-17632.551826239913	-2875.5316607542336	-1746.0122173617856
CN	52069.73495426268	33542.54751701024	4611.506545839991
CN	14970.568008993405	24170.212730129948	2836.9338722764587
CN	750.9296977472259	-28830.623713520472	-966.01830314604
CN	-53891.28284453647	-38762.03467855044	-2761.182524889431
CN	-39273.32886406488	-40722.56762052374	-2029.643220442318
CN	20218.64923252148	4933.617670814041	963.583505026967
CN	13546.73046917026	50802.07788302563	3253.7953746268613
CN	-16813.55726635456	12515.109257683856	-304.24686392894364
CN	-31775.054484986525	-36639.13785090763	-1119.3556522646686
CN	-41507.6087664098	-75270.71396359697	-601.6054727761657
CN	31469.62658326642	95533.30846148822	1648.9377655646897
CN	2786.6435248411726	-15943.172630636254	1982.8854281669264
CN	6994.214403904625	-9123.619868640788	229.37142172701715
CN	22482.646799414597	34715.60606124636	1606.2811343251742
CN	35779.177916060435	115241.8448533204	6718.044744473627
CN	-12974.404978153589	27212.165479848743	-1266.824177072638
CN	4904.098111873493	1599.4027441579383	183.2078906191309
CN	38618.04570482019	19482.266762236948	4721.231071973023
CN	10823.07035599358	60905.96676890832	4399.66080775598
CN	55166.84556279291	11634.738544793216	3056.9873415351394
CN	89342.94451274734	46656.2152189404	4799.896515696855
CN	109961.40676606924	124450.36054399888	9239.209069948003
CN	-23282.53804762551	-25902.706745113595	-2196.404510526801
CN	54269.84497486963	7115.318441747921	8507.593751134904
CN	8406.361700020207	14319.32071902894	10369.20080106552
CN	23170.270582155677	45101.90926242154	4534.424038819641
CN	-29599.505222089934	6119.720356472419	-1582.2695933597788
CN	-38941.22339115245	-26094.0229652375	-3974.243923623028
CN	73551.8445535673	67243.29173431627	1652.1323462911314
CN	28762.696616632573	68521.96496971173	2196.6577826094144
CN	-17017.88482952694	4495.114424849744	-6384.015862519984
CN	-33450.861167286464	-24081.98437965731	-2726.8096948833845
CN	-21163.138665270817	-1920.320054950309	-3212.28701039077
CN	-29772.505614436057	29751.918197998195	1446.7046308173376
CN	76989.36180943862	58634.531501997146	1252.9923421183194
CN	-56751.17343023559	-64249.315052825725	-4903.436704228712
CN	-15960.12628994661	-51362.84489713272	-5295.535049177015
CN	-45845.603599760274	-38573.49185636209	-2736.6453919333435
CN	-57481.03656973166	-21904.92254785728	-2756.528684643614
CN	-7443.6723390885745	-43906.27059502807	176.87382080825773
CN	8800.096763334353	2823.371638069395	3863.330670055453
CN	62969.09309569723	131146.8983687976	998.9681748477597
CN	-2160.0343297577347	-66454.70900605503	3158.9311651981043
CN	45525.63419749256	48094.69517940539	4491.445577783976
CN	11780.23262748646	9230.646517215411	2692.9186560406306
CN	-47749.30704278342	-100782.46345867612	-4183.483511226092
CN	-497.1223027376691	12994.29487948038	-3353.490998113848
CN	-19099.1081843634	-34335.84404160874	3180.23679641552
CN	-26954.415602808644	-68889.09752945544	-890.9067843485827
CN	10812.019113243385	48741.60209187039	5576.349885065152
CN	46184.1877021151	20631.045959197683	-448.0348254251803
CN	17606.883004278527	-25342.69668922713	-30.07907439986593
CN	50073.27997442515	75101.94644145272	5062.606722728728
CN	-8279.422398294788	-48845.563119599945	-4691.556181403466
CN	43151.12156362837	-6551.406045599724	4637.511009035385
CN	-19141.47081126558	-54056.70330978301	-5238.136674986512
CN	38994.1550817815	21426.193125654943	3558.227315788732
CN	52348.29390180943	106690.2919204979	6090.224692374555
CN	-645.214281462715	-35299.528489833814	-2562.1727676375885
CN	-30657.41599687771	28697.254957262427	-1613.528138762922
CN	26588.073152299214	3491.553756661014	-1116.8836995071615
CN	-5650.381852779945	31661.17189972778	3370.9000097960743
CN	-48371.126393202925	-64119.72579852876	-1904.019736208524
CN	28744.360332740413	48740.062769640936	6512.071312163156
CN	16506.549939970893	-37043.41635223676	-774.2459820162621
CN	-65936.81032003195	-99143.68618358334	-2423.098265992281
CN	-47251.033605001576	-1875.4182227719573	1073.4073994258945
CN	-72478.17253428366	-59912.26848074363	-3071.9412278642485
CN	8339.974986911286	-38354.402918317006	-1946.9793330325847
CN	-1284.8766292636285	-30495.47836837743	3756.445816218336
CN	-95668.07685483772	-76656.10390220094	-6757.8671728777845
CN	38116.39197995607	40164.188190084766	-1424.765407206687
CN	-70630.28117461968	-146437.6035196758	-6447.551359601588
CN	-26157.73375016428	-31271.35006056819	-4509.702629374646
CN	-38412.23808238865	-10680.945709184278	-804.6668858525154
CN	-29828.32510533929	-27401.471842552768	-2865.143058684604
CN	15511.850237911043	19690.38758765976	-1032.306842049322
CN	-9672.492106593098	-58446.24453226477	180.7907552741381
CN	-12687.444323660864	6167.262287702761	-3276.182591819648
CN	-20497.51360466343	-45221.83952901932	-2539.584576985486
CN	25008.16753687733	54870.36339423305	5143.774111600214
CN	-19762.00850596564	-4862.860628858558	-3286.049890718743
CN	11712.754282933252	21921.56893763342	3691.308182918874
CN	-11987.062568314665	-53926.25904658181	1873.4851657292093
CN	-80135.89559791156	-84422.54587650462	-6241.100152422572
CN	51541.412801617465	23741.89356498304	3196.533373850667
CN	131102.47948032705	158172.28463384474	13932.495052042816
CN	35799.31433609547	46116.209526933264	3126.911568909461
CN	53507.001998529246	36646.41459671268	1299.57676872921
CN	-31879.237653417687	-63448.45967167325	-2145.9084700935127
CN	-19319.294647137634	-42014.39492632949	-2581.586222148784
CN	-56221.35367128247	-136666.29316460947	-7111.879468763131
CN	-29352.8066598805	-30973.46915397211	-48.13980371366779
CN	50281.07283716509	45346.26538669528	2865.870967265175
CN	4946.492942300276	13667.617048991378	5069.176453477376
CN	42179.589294939535	64983.83325131168	748.3170374816182
CN	-39360.38767901133	-60096.583451924496	-1017.025852966348
CN	27280.45222897723	-47871.00745818438	-2406.935059050338
CN	21039.745182829443	22829.65944270091	887.5221088556573
CN	-10478.639055231528	-43010.79924563167	-1468.230988015166
CN	-3458.993818307703	31003.73797975923	729.006443761733
CN	-22467.848864792555	9896.277751182555	-1099.4903601699043
CN	-60948.36268400954	-2815.4976786214397	-3808.018312987602
CN	6133.406551504449	9840.431812427703	2514.3110765231613
CN	39337.99043179938	30146.25886154105	2023.030702644792
CN	-19690.333803265705	-1474.121496853768	-4008.4022843030903
CN	5403.183348524675	39073.056854217546	2937.339631287148
CN	32146.880361383723	69235.75496331789	3518.7708757019573
CN	1419.0163452317356	-33411.15771385515	-109.8488803220389
CN	-79807.31513526279	-69088.33026529872	-6881.029351206744
CN	37185.21181894216	75742.23683908326	2174.939299050653
CN	-2761.189098639821	24764.196562361787	-1142.1019359520724
CN	9081.258903087	-30217.673228391795	-5073.793666425197
CN	-20719.080325370534	17196.10416586674	-475.3102708771621
CN	-32774.442674972466	-5645.948925003293	-644.4008724955856
CN	26415.5607791692	4957.653863180894	1210.853239598924
CN	37455.02444678993	16635.796494203736	1784.6241872893952
CN	18727.283826938947	46643.4116215182	1392.8695636619375
CN	-11185.942047010933	13807.408912051702	-2189.597483940386
CN	-36502.29486377677	-86442.03623983345	-5849.383389341136
CN	-11776.88381482329	-38846.78671906085	-5329.953424297404
CN	32607.583798437558	25621.035405068546	1210.6308409715712
CN	20285.035680144618	43274.53226765548	1693.6724978311468
CN	-48775.38820215227	-58328.80997109611	-6284.255755045342
CN	41024.09301371814	105264.59815541876	6541.770131767931
CN	56865.33014057134	80192.05825480353	1697.8012668656374
CN	-24223.41479004465	-31612.01853626233	223.2440168882822
CN	84548.36324893049	65216.28215165855	6550.213402178
CN	124739.54153293016	133452.9407537313	13737.199678772253
CN	1462.8924540212029	23051.750184224453	799.0442611702965
CN	32066.719630931504	48621.68842151424	4672.407563046661
CN	6728.838390990393	-5982.024028729764	-239.48444623541585
CN	-28639.102726598096	7870.94948230416	-4111.307128406661
CN	-45476.77236397844	-39096.65784401435	-3102.643348631784
CN	90079.76593005077	85336.53408870124	8722.620261978489
CN	-34966.72023373883	-56943.1416871713	-5124.380951384468
CN	14895.949752321292	-38260.27546906879	1103.049741983632
CN	-36678.548498618766	-8703.958691537962	-2182.0611411735663
CN	-21370.455020686783	-33923.924867161084	-3375.932052616772
CN	-55187.38196324598	-103766.54409351374	-12010.833068180393
CN	-15567.01114478131	23091.13613164425	3481.913403562597
CN	22090.17896048533	16266.222379678627	-1517.2029876603629
CN	-8021.611979701498	-47080.55783655378	-1290.5557495169342
CN	-59063.09484636964	-81235.88999975927	-7251.331354369213
CN	-41222.05221406452	-16497.10944310599	-3251.528828351031
CN	-29955.342606716906	-32962.98624367989	1152.0621298708793
CN	101007.03064192644	70584.09119425993	11122.319712570956
CN	52579.04683016334	41598.00879147125	2302.532319745311
CN	-42569.28840267495	-47060.5856447866	-3313.0085908208566
CN	-5629.946013131703	-27883.81509928196	741.7800828399122
CN	-38834.15539326449	-52982.20086135378	-809.7499133160381
CN	-54722.885092989774	-57230.069830766064	-7282.659660645499
CN	16146.621560010011	33520.70093642478	3805.040973502073
CN	-46359.90502343263	-4522.460815662751	-3286.809387149413
CN	33036.32334529946	52320.69978898368	3296.6929122448346
CN	-66869.38703064382	-120054.59629385325	-7390.88734962041
CN	-679.3492649304098	29043.97802334989	981.50529968481
CN	-972.4383402077364	-46684.24070446566	1284.3017357478748
CN	40793.95433999848	-1488.928179731476	733.9598869757974
CN	10844.948218646226	1761.2533289518906	2382.372722658227
CN	-11514.113940229408	63497.50281378837	1359.1034895202756
CN	-46066.55596558948	-88994.33307861502	-5837.066160091155
CN	-37045.71579135576	-69067.5752809653	-4279.216717334995
CN	13480.1123042134	38947.640394702205	2855.6303150037857
CN	-13826.06784534268	-51183.95203821594	-2584.3314902962884
CN	-23740.567698995463	-72812.59580879728	-2191.630915769681
CN	1704.169253740518	-22859.96711001394	-458.2101491171561
CN	-40365.727614376345	-89864.13781279407	-6617.338431400021
CN	27022.960927371227	20670.196286433027	816.7924201696369
CN	-64390.35377524595	-87842.90229477955	-7231.392932448958
CN	-7164.020158533647	-32410.73307660257	1801.495294861452
CN	-53461.491174553055	-82376.80572056677	-4590.155930696761
CN	75366.37791575864	118570.0925004005	5300.960282327455
CN	122263.9992164927	91508.98705153354	8952.816513763544
CN	3999.9598980775336	23865.35784917767	5490.323515649812
CN	102215.617698728	60518.31422884518	8119.978855866306
CN	-66420.91297972045	-109306.6273185563	-8117.352108895582
CN	-46129.62376103754	-61737.0485164345	-5111.9010318149085
CN	70734.50898133323	115775.94684092398	5916.8266790539055
CN	-13691.665730481383	-39153.11593064677	-3394.970541764982
CN	-12878.929320859665	10801.049624839216	-4242.005270541689
CN	15575.826985334335	-23067.63246663776	4633.890754940316
CN	-23843.65558540309	-73938.91367881582	-5497.945437581664
CN	91707.42977792775	45296.41258937982	5949.877147887157
CN	20013.5752892234	66336.89801112167	2997.7460534740603
CN	55398.60451386316	27009.79257631721	-1086.0372780503458
CN	-7170.304811865382	-45232.29496477346	-3455.173789888555
CN	-34408.49439772597	-12516.677872493749	-2995.672095062393
CN	15113.429672366708	4574.0065863361815	2344.3996768423967
CN	6483.875402686012	40271.9641129768	3069.805372445073
CN	-1943.5882666136604	-5511.87198984006	280.507093935179
CN	56266.67014482775	70596.08441269281	249.8272247080604
CN	66101.11908843438	70951.73389362637	7892.323733205056
CN	82729.67278246448	112271.77883300628	5590.927375424966
CN	-7036.110699801648	18908.970203631907	2518.587648887682
CN	9923.599566035557	2187.697324604728	-944.9023161103833
CN	1579.148808292579	-58310.61271721462	-2017.168790205724
CN	-86277.50414588576	-89547.90802763903	-2135.3425780278994
CN	6426.728908014717	104.60084702516906	4060.4418510299
CN	-75500.71473064448	-91256.33250721102	-5943.410409987751
CN	16218.036021650243	13619.113369018887	3245.302674599203
CN	-19092.85333296942	-16558.999292056775	-5020.05493997896
CN	-6495.177804630483	57402.20333367505	2891.107177966769
CN	-3336.081135852088	24327.95446108526	2132.9883300530346
CN	46521.196671982645	34897.61588413757	7827.242406424448
CN	80256.32207726658	99004.39654667384	9062.514878371903
CN	44410.539094156935	88856.08150057623	2173.573448425436
CN	-42246.744757077366	-133218.32549963542	-9500.663508786049
CN	295.5469568721019	-45100.49325811723	-841.3139048301819
CN	-11665.269577640747	17860.21826128394	702.8385185109
CN	-70026.8851537485	-120870.57588705396	-5962.897883267433
CN	-23007.403792985773	-35514.061319558416	-7154.057387040237
CN	5813.511084936268	-4977.647548530251	2731.9563774114067
CN	26141.177301548538	25792.32143046556	-1246.96303477513
CN	3745.101441560488	-17708.182827939163	1340.2974203185368
CN	-35155.699380109494	-30853.326832418097	-4742.376979788867
CN	7859.437386770034	-30228.465222026804	2886.984959243608
CN	-30031.194301634798	2446.398867470096	-1345.3683385965633
CN	17830.99130278424	11215.152844442751	2074.2952564759034
CN	60651.26700378617	59991.976102123386	3699.377342813699
CN	-35845.497796117445	10001.447393129349	-2419.8839626472254
CN	-41821.00964119262	-21084.456565890578	-4191.02720427575
CN	-7902.867669019732	38211.683396836976	763.910551653702
CN	31308.824978636112	49794.9106045037	2178.7749507298504
CN	57526.11591561168	29589.36656725919	6145.8803317127895
CN	47661.497401346336	49303.111642879085	2537.646146919913
CN	-15982.810532841424	-53856.81098681269	2098.5582674212783
CN	44510.99754043855	-28874.85280215298	2305.1053579893487
CN	29575.299242060923	57558.702319182805	-469.86183025620267
CN	105147.7711221592	95141.26153114892	8402.361441901201
CN	59826.12093446159	70501.56259653624	8254.187389138919
CN	54690.065279506496	62290.87256577227	5812.131913240657
CN	-7273.704694505781	-44621.81810012506	997.4413727815992
CN	34634.16489443072	-4316.6342614648165	3876.016053848092
CN	-13914.33116789756	-29580.584861657466	-491.6186523173092
CN	-52908.561765519495	-104702.98788137676	-3780.6881161566334
CN	83331.60814273823	33939.143980921945	806.2308965246266
CN	38126.16569482937	59330.30370278261	1065.6684713558209
CN	-74416.23770943563	-126012.9476816164	-6703.3551004031615
CN	19146.92542740429	-5969.955363975605	2258.2920627704734
CN	-5824.400873191364	-42017.83216519281	-4826.695990759785
CN	-7721.099348187447	-37370.39656877774	-2470.380567495362
CN	-24871.538812235813	-9343.868898076587	-1112.1519895833044
CN	17801.34224792663	-3457.062111831852	1286.4964892966163
CN	-58295.95944947732	-79910.26091166981	-4396.982976026207
CN	-26847.39029641828	26206.29409576184	1937.134312911556
CN	-39495.21532156237	-26086.6317139921	-563.9607046282181
CN	-5897.521304213558	27968.05155507452	1248.5012452354931
CN	-11467.178200803814	17779.204938019393	-635.1358220295006
CN	-1290.2164383560305	-2607.1285984682618	-310.7014120997046
CN	60671.46980801219	58738.19613324304	4191.723922199257
CN	-31702.84770513425	-39572.470251507126	-875.5613358704431
CN	4304.111123451206	-34463.410829005064	-933.085354592673
CN	-69246.50988965068	-114712.49585919511	-5066.78677277462
CN	-43305.70671725756	-72603.77633138967	-7067.493238117269
CN	127932.17493894754	94667.1510167924	9258.35350310368
CN	71583.42213904404	100078.35352919648	2281.538880716544
CN	63065.4579599186	149402.49672621686	4073.68314038511
CN	-10683.96828433068	15434.427144651534	176.74915125413827
CN	-42667.15758408181	-41369.56398913497	-3609.44312696984
CN	64891.283684106136	70014.48438351869	8376.58276918588
CN	-512.8322600743268	7174.028343787184	506.39212830969336
CN	-775.5057773062726	47920.68543779024	673.305288125397
CN	-10084.17729381437	46698.65817015851	6900.112308860647
CN	-29387.138005097688	-43090.45235967694	192.1397774878133
CN	-4480.345837679459	-2667.3331288392656	-964.0664784693872
CN	8006.4425361013855	10362.10623007256	-4366.32712364578
CN	18011.656878327252	-51890.80379832664	1233.15181408418
CN	-64687.64965258731	-86594.93503726285	-5750.603175231103
CN	29051.375213342428	78747.80325960519	3901.025978818885
CN	44125.46808162244	61222.52101847588	7569.34691082206
CN	71562.22408410162	72736.11763646384	6156.717412186874
CN	49886.91145221057	71049.35147824173	7340.871693925015
CN	65301.45884012221	92991.70215261995	6441.481099483623
CN	-42613.57394407893	22272.699740120675	2168.1180969680136
CN	17884.19874492963	31924.56663835689	2969.305202075411
CN	32571.0898476172	85049.3082479334	548.3114325662027
CN	208.02409601322145	89953.17843001196	7045.096910806118
CN	41570.56862502417	-67287.73151196027	1787.035119867527
CN	26933.43418652908	85884.39284484147	3260.8899410534214
CN	9715.425868931168	-22316.192686749277	3125.294817217233
CN	-21523.551231255755	16680.74726332072	1238.0533708531077
CN	-71958.21685238677	-84982.72720656695	-6422.302693846963
CN	-50633.49682458252	-16613.54662593035	-4921.636030479065
CN	20979.91566065629	-32448.77083934192	-434.5120969550844
CN	17118.227465739707	68293.23454657116	6609.9930358735
CN	-55074.68226402177	-82475.46878528141	-3841.300055968837
CN	24787.754539140908	17013.005906436243	-416.6017254955659
CN	-92343.79331962291	-121824.65933314328	-5439.0353079809865
CN	-33513.82248165953	22215.313578011	-3520.92680972143
CN	-36988.06865132891	-34045.63428008673	-4343.802781012018
CN	-21716.52019939077	-25572.02925067104	-825.7039210286966
CN	71124.8867688977	88530.32718942617	302.04728766659537
CN	-44707.564761023445	-54190.937124749296	-826.8782631595823
CN	65102.240680708725	53972.07724230224	3398.161581427797
CN	-28041.99440644728	-5881.38865385612	-3156.1408530551416
CN	-8450.145024987578	53065.36264219333	-3714.848113074273
CN	-3129.7893554784823	23685.35528921592	-1011.5757990649654
CN	-31049.633058374573	-38657.08561000682	-3616.515809620716
CN	-36689.18691570341	-32248.96554696769	256.83752073617507
CN	-21768.39101123356	-16065.720677800477	-106.82918107580916
CN	-20103.7366034133	-16548.96279185149	417.1331513562254
CN	119258.20734991634	92377.7694470816	4504.882911865243
CN	-77554.63967068383	-38024.74831169529	-3897.951470986911
CN	34439.45588341227	53004.10677292675	3557.574352805408
CN	-9064.93211521447	4160.3607814946445	2257.2480896739144
CN	-3020.134790298994	18185.998607161226	2728.334659615408
CN	-59180.29924542893	-73424.98633357952	-6564.375490091479
CN	-1736.4354446834186	-56091.72551384312	-3983.1143482255866
CN	-4399.064700971765	18655.30617872253	2361.8997272361594
CN	-67834.12768422841	-88840.6247949031	-2310.9124712345874
CN	87377.52133804961	74232.85925884324	9894.566968265111
CN	64866.78656563745	58844.701809770544	5235.283041884693
CN	-54461.32562129863	-100922.2447508654	-6657.90606184458
CN	-11236.351737878576	-64433.69634291425	540.8615445689575
CN	14549.271100568529	-35965.83253610134	-489.1063618973858
CN	-3530.730552624504	30908.289395137224	-702.0483254412393
CN	-25771.540715513634	-10617.8578567754	-2455.643470466457
CN	58606.36481824418	86345.80515845306	-556.5353926892421
CN	-15090.747752110648	-17432.174166672397	-3268.0735807741803
CN	18005.710155628505	80355.10668530501	-1430.487421462458
CN	-8038.852482396469	-127.28021430736408	1176.7165921541164
CN	-4592.169665149704	-14353.277241541657	-779.6671997020239
CN	43975.31158985238	60762.625273371	-2890.982943736206
CN	13511.067389300151	-19503.99845570524	3638.957822122029
CN	-72080.91484332352	-67743.37604552798	-5217.437393740234
CN	22735.126068894693	30402.116450615227	2776.356197698995
CN	-42903.70561272581	-46463.99286241969	-4368.277045891948
CN	-83205.13428712555	-92804.6910981096	-8926.922319298668
CN	-88742.01873884781	-116419.94094346906	-9523.810247188674
CN	-17861.592060824856	-18620.044148713238	1465.8985895073492
CN	-122594.53037777374	-120324.31650203606	-9051.474709296095
CN	-6467.228636548738	16849.934015193256	2835.194998129431
CN	59181.12906852964	68762.38266543788	7442.76217543878
CN	-80664.65231614973	-26703.76458744612	-7424.899035987495
CN	-11201.316552795644	14568.85950877366	-742.5537556270137
CN	-29474.722751379944	-25474.178574453574	-4020.151430716353
CN	-886.0207841705997	-6784.640175487963	-782.5070963444086
CN	9284.0049414151	3783.8395975406743	1608.587521800815
CN	6943.008720862621	64769.12858572358	3645.900223829747
CN	38998.75115148228	-33687.646149927634	2272.392062790379
CN	-45499.45556707843	-42016.22241304163	-3654.529252041226
CN	-6922.175019943796	-12632.845716846758	2829.6045296795564
CN	-48979.73820849374	-103023.9833505234	-8756.625661582635
CN	-28078.29789562954	-25181.716448247666	946.5106847196002
CN	-28490.516564414487	-75203.58633563307	-3328.713066952565
CN	44625.40364842932	24858.803784423275	5220.812488980409
CN	23733.69766832405	-25105.358059190563	-2045.9672535737557
CN	-18752.2165941993	-38510.01696620579	-2907.0882862355065
CN	-529.4906913787127	14213.039956293302	-5980.003140750065
CN	11997.026640905126	48935.820811100304	-1774.6276820515195
CN	22890.64711543545	54649.91835779557	-1100.145141619803
CN	-28568.51648925274	-20301.932835892658	-1764.748280179425
CN	14954.173571452093	10631.365648110746	-948.817308424681
CN	-30272.11577247269	-67645.12329746678	1684.2991630226315
CN	-80859.4443324607	-98463.33761076	-9594.089855875289
CN	-70111.86407567491	-102948.37021969853	-7693.178647525681
CN	25182.26229516446	44634.31358700758	2720.9800645501964
CN	-34759.64906355343	-74329.97752425261	-4197.269626708621
CN	39181.725154651445	40648.34348950989	1418.9317328033576
CN	30407.86413875129	42989.29056317825	2062.591721875535
CN	-38369.38893845258	-35300.70786363876	-5640.413057361315
CN	-32451.063910752306	-25293.13660953776	-646.7755440787078
CN	-28512.70359359536	-81359.97661785409	-4040.716493865919
CN	-25417.46990603651	-13099.75537739112	3148.1272334179303
CN	68762.23469219747	146756.6140863105	7696.918676544294
CN	43098.388659695454	7617.861120549729	3097.006750574736
CN	-7031.766079044959	8047.658309130464	3171.394608992545
CN	46414.923746419314	30135.01497513393	4895.752359480182
CN	-13946.998685362809	-26257.07005775906	-2370.6231620842736
CN	-9894.250116165902	44357.8789389797	-2805.735557654145
CN	-15738.918355441594	-42884.30373265478	539.2116978733902
CN	4243.314224938338	26480.569605147237	-735.9002379774902
CN	-2445.458273328375	-76784.95185645577	-2681.7051350557813
CN	45578.00345653854	94397.77195823776	4731.998931880116
CN	-28593.400807671773	8904.04816573963	1556.2420672159642
CN	20484.735090389677	48172.31297909422	3666.2445752205967
CN	103747.63968415756	172465.96179701574	7452.774964542717
CN	-67524.33781421569	-76751.13541129208	-5866.4064368254185
CN	45268.15635345213	35654.835128000705	-151.98843658065016
CN	-10885.177795984608	-33489.52687859791	-2673.979987615312
CN	-43506.65950111544	-19508.655500559835	-3892.638130610758
CN	19068.39104132104	18619.434220667463	4377.843502532742
CN	-10193.838972072524	-45501.70888201473	3531.7457072759644
CN	-30165.57971183496	43695.02711818542	-3192.207059782653
CN	-23962.683613513716	-40924.90453059773	-2078.5158921674665
CN	10795.613871262234	47059.87604264857	838.3421567821642
CN	3967.8352344134473	26985.486931704683	3641.338659230241
CN	-8259.341842290887	-19394.210864394558	-592.7256113314797
CN	6357.000384242507	56524.23243406322	1789.713302307362
CN	-23739.001985882525	-34453.98187942535	1438.2550525942352
CN	-35984.70344994665	-93640.26025543244	-2917.302480693259
CN	-68375.52568228962	-79953.4546147174	-3495.2470279778863
CN	23727.136212077923	13918.707744304207	840.0671659905347
CN	-27127.150834423373	19916.945433424204	-1016.6890971251852
CN	28779.61576586805	67225.22283280641	-175.0219636681577
CN	-52609.75306499883	-38190.14542166365	-2094.954334817601
CN	-21934.61307881144	10679.366706563742	-1842.4286571588816
CN	-5196.206278989324	-42980.5425069218	-3903.909407158906
CN	-49580.66439198109	-77954.99446366681	-2214.692182042061
CN	14930.195438266208	-2131.19887862599	-1367.4209812727422
CN	36047.29957814753	56602.58366083086	1202.5805127047352
CN	18492.94642353343	28673.212447925704	3473.269905268462
CN	-76244.38374407782	-90809.27187311812	-5175.427645523872
CN	39619.38338517759	64204.79072306526	7074.504819904643
CN	-17981.536180003604	7062.477588295587	1393.2375365647167
CN	-21540.15087197983	-59445.48251356429	-2442.0637609146142
CN	-11022.788520644768	-9995.911517828936	2507.7272012207395
CN	-17188.790565958712	13083.133622993017	1494.7599462681171
CN	-23975.32906314882	12196.15339424822	791.1666209004543
CN	-22446.27557250153	-17428.282058758312	-2075.49465571146
CN	89100.37006561144	155411.63456772524	11075.310651101165
CN	28053.157834262995	-30126.713012179825	2356.4482703929025
CN	77343.44599702704	107424.20283450268	4214.95467931372
CN	-26191.43038385274	7836.027329297736	1915.946676255204
CN	-15768.352192506369	2295.2970600775443	-1135.0867399726485
CN	23013.348297420656	26337.999571710825	-1276.4843116417178
CN	6253.6192768354085	-21512.462816983112	1965.1795713475583
CN	4174.976823294361	41404.10639626137	1390.198960643051
CN	-10666.561798806537	22089.6991407515	3047.804663686795
CN	40572.9115192031	77541.96155417769	5242.7861744327165
CN	-42265.21869755944	-266.1436363826506	-5332.746095624425
CN	-97411.20600301564	-136845.4030562304	-9595.53540402036
CN	-2727.0547246456845	-1831.9219842059535	1297.9320702884145
CN	61310.969984001946	122168.8098677902	3320.0416937667324
CN	63003.65075551934	125955.77724596602	6798.010630713514
CN	-1215.59943159268	-3126.9353921207367	-1930.6169601765869
CN	-50539.5351193758	-23791.10650134855	-3186.3538222615025
CN	-27132.57033950853	-38702.401742976974	-2068.511195487634
CN	19925.37079812138	48530.42960390553	9144.07216875082
CN	80305.95393558132	103157.7323794806	2943.793846632143
CN	-35202.05192354135	3302.7687588029075	-1778.2977029603207
CN	24218.01458984445	5340.308230628725	3585.3625678778626
CN	-45496.00832761999	-89635.46830702026	-1874.187062078323
CN	-37280.04569135042	-19981.80942040484	-207.05020458505896
CN	-10202.477414361723	34424.65884772374	2574.1602685860053
CN	2970.9842701152083	51583.22290879896	740.383984639222
CN	-34718.47898737289	-54825.6149379086	-4924.138495210274
CN	-9528.421518379066	-7498.950840438832	-180.8069639093665
CN	-39785.11732725857	-33288.298666963936	1053.0211435750898
CN	-97060.3030141726	-191354.69576249176	-8716.58305286181
CN	-21183.20897654642	10273.615976011264	-520.9045321224621
CN	-3275.1393720782944	70897.4776606342	5558.302330809296
CN	-41895.71946478269	-7346.886143723736	-1643.6128265635923
CN	-23668.624880095595	-63002.01591429475	-8488.698660544615
CN	-45199.30116944277	-49953.751720586326	-6464.292071638396
CN	-10537.50466883945	37553.263965607504	-444.7118743924293
CN	9197.194307388563	11971.96517522633	786.9759050719804
CN	15366.67234482232	19311.04233686987	-1117.3220638094208
CN	-38000.13812465541	16531.367194860242	-1181.5210485963837
CN	-38152.72496706358	8722.976024833042	2717.067982646593
CN	20889.688400460054	74074.16814577766	2023.3196984242168
CN	-36990.54907487193	-135218.80376931955	-8137.731721230477
CN	-1420.6067098703934	10336.23935976217	-4441.692710326359
CN	79809.35864880512	97601.13728444872	11958.400161954218
CN	-94812.824825564	-186741.0862701442	-9863.744250624222
CN	-21333.401307132797	9025.662442361936	65.50258782962192
CN	-34334.94215506379	-27383.50255153398	-3491.8024698046647
CN	19602.3849383932	19149.16769232904	4157.956009398935
CN	38242.76631502033	1297.6030976319453	634.2538969202797
CN	14194.392879144289	-20691.55078973074	-1722.3454309784938
CN	15827.480146901566	62793.67458232364	34.70263357851218
CN	5527.920589712332	42249.13860981935	3748.255141874557
CN	-50736.50487935747	-67045.06732945633	-3099.599613928985
CN	18923.36026031972	-4203.874960058834	1464.714610412193
CN	-15500.964475139102	47879.11338873324	-1133.334449938062
CN	50007.673403468216	-37113.92064855574	1657.0649385597571
CN	11102.612435410903	-15179.945128246793	-3641.572501341667
CN	44466.845831049024	64914.28781086777	5897.569358238274
CN	-13088.517017049482	-43153.39696429076	-3639.234205567736
CN	-15276.955393543292	11336.310629752232	-4938.415404960004
CN	36230.70145743835	-27142.19552440045	2838.649714302519
CN	-39981.24217033241	-65982.89790758863	-7111.16479463892
CN	47094.06943761039	79770.78686845291	6638.21540159265
CN	51665.66062607349	83543.01725649589	-3743.959612502069
CN	52215.80592711968	68395.5876581812	7573.408420003296
CN	-35443.027012512786	-1412.5602865229594	-4809.95782632006
CN	-13719.081343810773	-35235.00401114102	1182.3499909827224
CN	7009.48497191252	660.1313151486684	-590.967541707083
CN	8902.41116930847	83716.48296803306	1407.624493079471
CN	42081.97258989222	52258.25282674108	4142.966563221562
CN	-28224.20138734358	-16717.880452299607	933.468485170728
CN	18815.94451606134	13641.633685451585	459.11747273264336
CN	-18354.058847986453	-1164.830407430651	3809.1587802843783
CN	4003.978209188383	19918.45011691039	5396.243875522152
CN	21734.54593355162	36281.51026876422	586.0353760226208
CN	4585.444410250697	-762.6203485778533	399.9483202504925
CN	5377.431172187091	-35807.545429426245	-3864.808873907481
CN	-77551.44111629942	-57998.75883615913	-2420.506793159788
CN	39218.95740069804	22397.55829134246	3112.601821097844
CN	103379.99140641134	108707.64841967904	8904.57734898982
CN	-22336.825099612644	-43955.55490127846	-7326.861399844856
CN	75448.75087601168	14356.604484797224	4685.950860723795
CN	-10798.836207439655	38059.7314687469	550.1573200030762
CN	-60896.98029521451	-55137.32679186214	-9594.333909464964
CN	16914.27854174556	17859.21146174823	3422.8961398198444
CN	-38135.26437613182	-103825.87997245057	-5074.368517028604
CN	-9130.875223291863	-42603.1660637653	-1802.1944556283124
CN	-19006.387169305643	-41351.615511541255	-1908.3717077722176
CN	-9236.975751681486	-56062.349289665	-306.62109445475653
CN	15329.96376273327	-13769.90013640572	-3009.309613747369
CN	16780.517484787502	-40199.99484231905	-1562.6686543953692
CN	-46232.20192531205	-76820.50821528723	-6365.071912043502
CN	44087.03033950558	13962.375555072913	5553.2629042663175
CN	-5176.976493759779	-40412.39721396496	-2255.825384416137
CN	-2795.3674347585184	43525.96669417631	4253.621640890298
CN	11173.700423834496	45865.249329061946	3807.6940936108367
CN	34978.85042737407	18892.45956630073	3342.2671886556127
CN	-28798.73448203376	-38629.75498363946	-1319.1069003801383
CN	15016.421066837329	27559.10728097509	-2416.4561148224893
CN	-15970.95326473791	-50632.02514030458	-3489.7196068334742
CN	9146.726128894312	11872.136795561062	3864.002956013115
CN	-67977.54617043032	-46380.33419581084	-5853.142935308904
CN	15092.338132303325	27578.31976952229	-3479.219125807089
CN	1605.035924056312	56543.35569741868	46.95418595088268
CN	-78168.17361974542	-162388.3763782758	-7917.832189242159
CN	-128347.20124688484	-178294.9047382403	-12201.440207757114
CN	19862.925879920367	53896.923625141615	1746.0782723940429
CN	-98531.23581203382	-106538.37587665778	-5623.563987878246
CN	-5737.162049184553	-61167.94555913343	-4498.897345940204
CN	-10321.058800846396	7151.373203469906	1110.440940314009
CN	3299.6268460690626	33936.54978083074	-1181.0262788242835
CN	-38207.66084207757	-48315.62953429506	-4769.778220178145
CN	-45399.2923199613	-42672.190817122464	-3101.5956600875725
CN	-57133.42323912849	-90747.90269077512	-7713.521961195969
CN	-10541.047732979	-9445.131550415768	-1623.7720461711942
CN	-650.0203522857628	23377.41295989905	3244.92931049694
CN	-637.6223772128578	-15523.191836044309	-1037.960624234067
CN	-11327.42099713831	31657.731659985147	2275.306801236795
CN	11825.46326313127	16520.807746666716	2392.901061147306
CN	11908.30667341646	-4613.2315321536735	3922.886264400702
CN	31026.641564861347	-25733.82447525545	-1714.431339084862
CN	57399.47147067136	81410.38936719636	4945.370152652751
CN	-83164.84993909171	-119465.84245055576	-11426.415301885892
CN	54228.55020544294	89092.05242964078	695.3857117751977
CN	37026.23283341853	78447.03604197293	-1499.6213379949695
CN	-63937.559614393685	-91054.46430757514	-5784.128998427819
CN	-8871.730679929839	-80797.18741491274	-938.7820588787436
CN	57455.49927143217	53035.551132392255	4342.084448890651
CN	-49904.07944341662	-91388.57747448294	-2606.4562742438065
CN	-10750.497447083064	-26229.2025992258	-3954.313315177868
CN	-27585.687370122643	-76490.6143257824	-1104.721059019561
CN	-2395.375101939426	2687.117489482393	-1466.8928292871203
CN	-29228.11878294061	-17178.227736309636	-2314.658774254945
CN	-48154.648682862055	-23125.017165243746	331.91099279773334
CN	5506.921106479713	-27769.962407641116	-1648.4052308330429
CN	31031.58691021253	27142.86864757992	2140.512234270333
CN	77643.44289974018	114701.35996668028	7568.525019084751
CN	-586.994632545684	47967.24038063618	4546.639121643915
CN	22340.8713817384	-22396.066213196493	-658.9112499716794
CN	-25114.638921939822	6554.167404189357	692.3554880459997
CN	-33039.73888657655	-28836.327771114306	-2411.5797098095645
CN	-27942.43781904946	12134.528576594545	-1655.9996960874269
CN	-48420.76391682273	-29243.609353558397	-6016.968767772436
CN	-46699.261526878574	-70486.00123203627	-3893.1722319046394
CN	-33075.69954076054	-23470.15422682534	636.8461885987344
CN	-27954.38050210965	-30724.723099758383	-3582.8848420352806
CN	7988.31359596242	21824.649544144864	-3024.85934155884
CN	29024.78989101824	25716.895616378868	-1340.316946287894
CN	-17426.80997488665	3102.0644703037106	-1865.9294333797152
CN	-19693.588456071448	-26745.569371780613	26.603166641580174
CN	-21068.348953831766	-58853.90757079143	730.1288814496656
CN	27493.216426030267	59745.38877184992	4947.744343400802
CN	7365.510176368698	47035.74903870991	-1075.8699777864458
CN	66037.77907530125	89353.91749211773	5653.856138484203
CN	39997.284420879325	18208.167902082558	-2484.1091384957617
CN	20587.734615113528	-50568.48123632406	-825.2489112637631
CN	-24925.9953909638	-54473.180956218974	-2051.8957656802377
CN	-11721.717655858549	22056.553699108656	-927.7328306571362
CN	54596.28876342933	52180.30254346074	1476.848124842887
CN	-75772.26839248865	-109540.60940831108	-7763.585164603421
CN	-31054.411874536658	-17373.731336256955	-1059.2939522981833
CN	-31832.560488316754	24442.04475923045	-310.4440474273215
CN	681.0184531829436	44512.93123401224	3673.608843070433
CN	12624.485930859051	51342.45763795066	992.8905055426148
CN	33953.28177131241	37296.35157540208	-4859.442384728711
CN	-38849.81180184189	-48989.09303860855	-2388.57321764328
CN	-14514.34761076962	-47873.53674789693	-4656.642296551108
CN	-79315.3857817435	-79070.04652052699	-1085.962336604629
CN	-64057.65381968074	-75277.49877677171	-8928.726865959165
CN	-6581.0397075195215	-35679.67261924292	581.3010665333713
CN	-41292.17961818853	-22134.33473214996	-2459.6665807304307
CN	36811.32561417052	9099.874438646715	2561.8464941658167
CN	-16389.66455619957	-1037.2378738903208	953.0686181138371
CN	-29617.770891554886	-62442.4791884789	-6661.108621720814
CN	-17258.656450433424	-18192.050972374276	-3933.363353118584
CN	3244.2607445864705	70681.43026679219	2314.939544888366
CN	82318.22793359158	22069.268540686346	1598.1682763103745
CN	49713.10904984543	102922.7554928899	6325.518739156963
CN	30446.521194744917	50936.916345090256	5816.531734777636
CN	-6174.1172330384725	32667.55459187564	-2032.527630119788
CN	-74894.45486176352	-105480.37952930282	-9061.441121794633
CN	2250.705823250406	-39694.09552201675	-3060.1199113144103
CN	88118.57036389253	95058.15607733966	8453.077598420408
CN	311.4762460246566	12098.997235339484	-486.3001886893544
CN	88798.80369432434	87012.50396263029	9496.596446514828
CN	21858.0576964636	1279.7947707342682	976.5255052073408
CN	-27520.477157484565	10115.774558410749	-1161.1624474659402
CN	85503.24623839254	56353.87119970331	1234.741862732677
CN	-20835.08142828481	-63142.43134999706	-481.6654859136761
CN	27083.16389563744	-18091.13163260336	4251.45745513044
CN	-3145.214441027376	42899.599508485175	-1286.4255865352825
CN	25433.631139787147	54350.45236393472	-4659.93640658255
CN	-25140.961054976917	-55875.8069689729	-2954.026946253718
CN	-11295.171905326655	-52812.40482335223	-365.5719568056156
CN	-20585.6178038239	-47145.38081919425	-3875.527161088983
CN	1095.967705941177	35833.00124433101	4276.04484996236
CN	60313.25346642634	71797.8057605041	3075.662428920914
CN	19969.563634971448	-9386.19728248834	-503.421462566439
CN	-16021.90832003072	-33762.77711889963	-4970.562554804121
CN	-356.6802688686293	8247.04075646738	1422.2451760383556
CN	-22602.60790695256	-22638.29310755257	-817.3486635230729
CN	-17946.075456288643	5237.510051764664	-1996.160853421119
CN	17763.15034205251	35063.716321243206	-86.67526421663933
CN	-19344.645487586386	-37653.77138950315	-1629.5948822469218
CN	38444.17706079164	90240.00528830884	6014.062457275286
CN	-31531.75645485986	-79445.68784946424	-3791.0201893038175
CN	23026.12062370969	-53082.37992244982	2874.1179984513947
CN	17432.649051874585	-18916.26656293741	1302.713092675469
CN	13439.402116080397	35828.163133300026	1591.9232276724942
CN	29683.05083075509	86434.26158186607	8135.83578051519
CN	-11156.36547434656	-3125.2343835022766	-3379.6161059277365
CN	23699.06026223331	43100.79764662124	-923.92914227039
CN	22060.017289356387	71632.41147853341	7357.409976740055
CN	39087.9067806807	15245.399502714165	543.5411911857955
CN	-54263.08852833067	-61999.60934285179	-5638.267629390088
CN	-71171.72183013381	-43896.3096141133	-7364.262526110011
CN	-29169.08263279177	-15925.15076274902	957.8784607795023
CN	-12531.627013335705	-104733.99444095568	1875.5858044033305
CN	-55278.0845755185	-61993.03671232273	-4031.323535718839
CN	24652.974001803435	27905.94911888987	3689.326995111464
CN	26018.46525782731	15653.472897976057	-2179.821755126286
CN	-5632.239760158584	5338.804998542066	-2201.837516488405
CN	46322.65529290872	25039.43597156717	7099.450354799992
CN	-17919.928649545298	-2579.366763406084	-741.825293566646
CN	95177.77482943726	64949.7822364649	5919.818512502527
CN	58693.68436581444	66862.45167093072	2991.9143480874627
CN	32625.41548911162	56194.85518426751	-853.3964227571487
CN	-30140.117194714665	-45578.62415830977	-3531.576100355989
CN	-15138.943833992467	-2406.0815766591118	2525.4723709924365
CN	23517.457446496468	69055.62180382956	2880.537390218691
CN	-42971.63223734271	-28115.869302021805	-2950.12706159339
CN	-8077.246608496061	-53740.47572699678	-4841.465069018865
CN	58334.57131050556	24500.63618921256	6444.547685477766
CN	9518.262316792388	2539.4397734539816	-1751.5191363506092
CN	-62055.83724260703	-103049.34373883822	-6948.3380110798025
CN	85215.9752087795	120433.52142200504	8343.032274019868
CN	18656.9755133235	123115.303127256	2916.640924592466
CN	18512.5005591081	36658.59333992005	-559.7884860502163
CN	-16844.516219641664	-56914.46264595213	-5496.255897780822
CN	42684.75030489912	-86465.42103870574	738.4107369870762
CN	-6068.192772029433	84133.22009634331	3637.534845634677
CN	7620.890572384698	-44969.9884483678	-4404.371087603504
CN	-47344.52157944534	-88922.39976092742	-5433.6870950297525
CN	-7908.0596271177055	-3615.713820763631	-1770.8988744394228
CN	32222.92519628216	84289.36867526069	7272.293664894329
CN	-57932.27171777148	-69976.6897027333	-6879.063222024182
CN	-34184.431539517944	-19447.38627940428	-2677.9823326987243
CN	16935.4806378762	-19256.27202099096	838.9359680994603
CN	-5621.749557617644	46798.15724911657	-2321.237342722183
CN	-38312.52826825285	-50440.93281909521	-4562.907174675369
CN	37922.712574747566	8849.520672601182	5014.556448183736
CN	45748.020856342046	77589.28611014038	5552.897785180045
CN	63659.11804413854	25627.613975511747	3093.088491992516
CN	16162.93203801103	5810.007597085787	2186.5798516134746
CN	34216.151396216475	79960.87782670942	3948.4961086906983
CN	33888.51847757748	63467.88685496024	7621.807327370865
CN	-18964.12488918967	63977.4956670152	2331.3087689270105
CN	1051.7627203775337	-38407.78638552828	-3011.7762727500885
CN	10650.96193323232	-22306.86118757341	-1886.1797984990624
CN	-2508.0123539307388	58874.2155445742	308.0569845141363
CN	-2466.3683508255053	11738.646719754324	-3610.345863936797
CN	-18412.09450419253	-64074.63280998776	-938.9995335263376
CN	-67527.66787887597	-62337.28855804925	563.6871943096776
CN	5097.250678662502	-7804.183941147639	1364.085265305097
CN	-54881.43413513183	-64729.48591119691	-4806.803482678042
CN	9554.72670957225	26784.358398824348	-1530.4743636195271
CN	54121.10881856835	58075.120317454566	4204.329991013714
CN	-52644.51133671944	-39273.84663602663	-578.5547575484234
CN	-29634.78733768844	-17059.81023135828	-146.8722373353885
CN	-46648.1542030627	-27207.15359056077	-3163.375920092789
CN	13507.775788574654	43173.22166759952	4261.67758222705
CN	1419.4531803604914	-75612.51362221478	-420.59144824033865
CN	10981.309304125258	-34348.37403588777	1754.859917673035
CN	-55102.997639689536	-21983.11290780932	-3795.985850886762
CN	-11080.753491558542	-9912.177092177328	3112.329137132037
CN	16759.54050787154	-5024.615061219316	1703.5854617780133
CN	-10422.315119161794	-40185.61107135657	-6606.280256015198
CN	10032.920729463103	-4337.286649850546	1.9156198304190184
CN	-48036.907347994624	-63276.2138436964	-7227.535862053381
CN	8293.963872688473	14489.467866939607	-1798.933277294207
CN	-61693.31791099842	-86533.7627671886	-9106.946999581523
CN	-88646.7713522499	-87832.54062772426	-7498.338262073346
CN	23833.72550633113	58748.66577097576	-311.1581024359475
CN	-1988.2191051965929	-29051.10825729405	-2890.8128113268467
CN	-10809.449536403758	319.53694534662645	-375.34227652633854
CN	-30521.075334302677	-86729.67442346341	-4350.334589695463
CN	36574.014670815726	-9638.746596507845	9517.737288679302
CN	32667.24876275816	33063.910878607654	6588.852749341582
CN	-34495.436356148624	-68683.20753371797	-73.02625162660843
CN	-12891.813391982752	-26155.094642566284	-2054.251433722595
CN	-2599.1955113708973	42077.0470630097	1202.4924352284506
CN	14799.791092017724	-13590.741241351818	-1112.662418961307
CN	-6391.859590101347	9403.642661590478	4857.967519372323
CN	-67989.5699240776	-49154.03608284891	-4725.157497721011
CN	146720.06604060455	186069.40508568825	14901.118902388946
CN	-51408.60946517176	-7140.429167666123	-6885.3319651118
CN	-37049.26186028164	-10271.37823777739	-4923.69383630118
CN	25546.636810124444	-9666.84889660834	5043.269689888664
CN	19041.22965299338	70428.05845354253	3955.914104001524
CN	33667.978334137704	-31763.91256766685	1187.4692573590946
CN	-24113.59902255895	-31347.15241855732	-4393.343379408383
CN	-70587.78392427147	-51705.94619756413	-3010.6805770411665
CN	23421.360763656263	10782.8428466022	-368.8571810925641
CN	22256.72518694139	30317.557099042577	-1354.551036572382
CN	-55496.4905393396	-94887.02968344814	-2519.021630825744
CN	4449.033508962661	20008.991273558586	-819.8074580023531
CN	-47104.37169100059	-111011.3962554863	-2978.83459563274
CN	7479.600906281441	-35359.68789230834	-2644.351565230638
CN	84572.87027623854	153595.54119860264	7570.145656785215
CN	18882.687429806567	40636.32634583872	2447.5912245609143
CN	22705.790042034176	28694.25395911676	2124.173294059685
CN	-37691.75663868792	-61764.5412125719	-6830.03215067742
CN	31105.472018283617	77944.77797356225	5825.132288340821
CN	-70.77959288732382	-45760.70609967876	-398.6646765910045
CN	-44334.45877444401	-84160.74784385483	-5168.868998701095
CN	25445.70309366664	54315.44879608392	1950.5753117711797
CN	101791.5975681367	233912.0310245996	13171.889267269951
CN	54870.893215018674	114755.3049876882	5112.442419227795
CN	-2369.9026184466784	9024.842947928932	-3013.601801127319
CN	-4247.962472930434	-44379.368692038464	715.9254399146739
CN	-42146.51333782548	-79561.90225024498	-4937.257620958953
CN	-41310.0793466348	-52985.09701491706	-105.63121416697686
CN	-37617.07418918156	-63569.97396807233	-7363.265169334962
CN	51801.49238873075	78862.00928709086	5909.225436485656
CN	12317.668802728236	13286.033304146724	465.50128029400366
CN	-31576.268296183785	-82045.52975906793	-6845.495835822039
CN	62139.65971401066	72761.09740042547	3360.8482529116227
CN	-9031.035131113313	2084.265156091191	2345.155059233497
CN	29242.836329154143	84976.06059541274	3128.914929957151
CN	11653.115628279513	6102.533753459924	-8235.46071933517
CN	-3006.037985705887	28236.74212361244	24.455088117625564
CN	-39163.51830482268	-7885.771337525453	-4203.679243648658
CN	-180.4115022572805	13014.194564096164	-2161.202186492505
CN	4429.643989198899	58725.53701859224	-1058.5618461952618
CN	16389.13297205046	3439.8315961395856	4407.553251293291
CN	-878.2796441888204	25042.531865250203	-2790.251221564948
CN	-38522.73847771442	-27158.21218113706	1639.7472553532134
CN	-40560.71979492536	-80940.77069660649	-2346.494452792649
CN	-40808.59805850993	1156.6222516477574	-325.30249720088614
CN	-29816.654483264778	-15529.496386655024	-2743.4353387847004
CN	-33518.44457247871	-56932.252068547765	-4647.949922609565
CN	50099.17010036827	145022.53910191124	3070.823234551135
CN	-20066.01747018268	-27999.345434483257	-1210.522185923517
CN	87984.06996099273	10616.276321624871	-528.9331523160436
CN	-7078.213559163734	7434.862261314527	-558.5067702387387
CN	-323.70666704443283	21058.94129071373	-3868.380702084884
CN	23634.2838856522	79298.55386211525	-3056.705868394544
CN	-71794.76714244875	-55584.47599146573	-9412.148347664064
CN	36527.25583878101	19389.992294195225	3516.560447250209
CN	50932.40359934839	30107.99248514499	2452.326153513488
CN	-108188.74772646342	-113730.0013182474	-8963.468461595432
CN	-45024.490479946486	-33701.85578631202	-1265.0189310570568
CN	-19219.02469627181	4700.412620840711	974.6857497474848
CN	-27679.121609144902	2004.4551364312647	-6350.709076488922
CN	3971.74665670906	25823.08407096041	1245.777118154845
CN	14048.738991070655	33506.57056731358	5596.57725653705
CN	41883.2350838015	58742.07995005441	4218.183364872901
CN	87902.46910063259	59481.49576419941	5870.584491038375
CN	79648.92737394746	47940.11459422868	6271.648940799336
CN	75272.45014846767	75152.79593546723	5642.473511368196
CN	30300.28078972548	-21364.7827813928	2109.9076786238656
CN	-13285.021038696694	-1809.3216916797685	499.5104016458354
CN	-25448.986525065902	-48270.74997106125	-1174.3531879886868
CN	-98952.01410750444	-137189.51603203826	-11998.257650070584
CN	-50593.92571533384	-82762.71230110526	-5277.019803325769
CN	98209.04287654842	45846.56763876858	2550.194819073193
CN	9790.717349973564	-13376.981068316498	-3508.448957235232
CN	-10104.319654388644	18440.058567000902	92.28357166158094
CN	7284.94076737971	25937.022396521177	-1385.4289841273055
CN	-9857.246272933728	31337.87196543068	-605.9013724851902
CN	-10086.16469268268	-96765.6507317248	-3591.373565528193
CN	83382.7288713603	49669.62817691255	2751.200780069441
CN	-31234.68609163357	-48800.8777859608	-4947.41424566551
CN	41468.11429608747	30507.1357486014	3020.991304363597
CN	-52372.48294052784	-88322.20177042834	-6770.042724573315
CN	49776.33555108501	37906.179124295246	7679.567913778104
CN	64619.86310022301	115668.08754540922	9826.973984019402
CN	-68333.55039435055	-59463.81234550325	-2976.2268119843648
CN	36933.26438317925	10712.631497930037	-495.3851773830611
CN	-25229.16159432399	-23983.47524973785	-30.603321675596817
CN	-57462.57806522236	-99244.20878270175	-6376.433770039381
CN	35665.98336611147	27931.23132159433	-426.912471609372
CN	-72798.84805269039	-94475.40128812417	-6548.398189132589
CN	-11951.370068688297	-25698.171101941844	3115.469307676693
CN	-8746.16827393591	13470.206604288423	-2022.120644953975
CN	3636.2099658655934	26903.952576716896	3517.952783826011
CN	56218.56372707069	83128.83498896752	5134.113073727422
CN	-33310.210991714615	-29868.10468171572	-4384.870640723915
CN	38882.624398191285	-11886.280722343712	-1666.1440137593672
CN	-9643.507285022642	48432.53932185052	-5166.732242382081
CN	14920.920468347496	7109.893382544862	-3834.57704698397
CN	-46051.07773385645	-29176.62118745828	-4173.952503410488
CN	10664.765827399387	33312.82743642037	1594.3000075081509
CN	-33121.282330473594	-3114.8419541959884	-449.9604690634078
CN	77716.42920584249	134187.8750389499	9421.143457972728
CN	63977.01791455399	160087.51616424124	8305.786140268312
CN	-14215.306446143484	-63495.94567031483	-3400.4667082431333
CN	-6636.644885461836	-63624.4924197183	723.0738993484265
CN	3795.0624764444656	-39434.6986105406	-2462.2330920768
CN	13207.523957816593	29374.301920475904	-1951.5347637077864
CN	-20232.78891749395	-34019.707781507284	-852.8595141633268
CN	-17362.489545570745	24396.416623980276	-381.4551505823693
CN	-9050.479293206765	33912.737624965725	-1214.446517637196
CN	3998.178494739637	-10099.3343289661	-2493.938636741317
CN	20166.86255012604	73282.48304155422	1405.4278776390056
CN	28361.000937487173	-7321.790012980229	2831.1808834223266
CN	-6466.597820097348	-19417.850075687515	-5811.657200633672
CN	20642.865643025438	33529.08478113834	3021.4142444840327
CN	11320.483245862008	-16992.876529650763	2533.899955124507
CN	47320.07108459156	53644.56238432939	2200.386304618478
CN	-17209.166365936748	-15937.592324488913	-4385.345763944664
CN	-55510.33914779662	-94447.79047281458	-4330.811002273244
CN	-16091.256199765428	-67233.61879962066	-2368.107666520722
CN	29801.161597434257	46020.25361839135	5285.223914689377
CN	-28367.306816905504	29790.954639694188	-1391.9499239340366
CN	88335.51810615056	142323.2494235949	8629.451260388305
CN	-71047.90175356256	-110567.4851040123	-9755.48556151634
CN	-985.3238925349432	-24980.05695219629	2329.9131578410743
CN	9860.669468686334	14303.880237891106	-13.179049370184655
CN	-35474.04056800966	-10604.791695640306	-2164.292568978417
CN	-17211.522881615325	12698.45784008922	-1027.7591187631042
CN	1372.7355112032385	-3513.3135487562977	-2422.942961661596
CN	12339.58249663253	15356.889215477742	3479.7623025253124
CN	-49176.64193263336	-52992.97156332049	-5344.072850317752
CN	-11036.303266816423	-68826.74829159933	1525.8961382261186
CN	23168.2734421792	54183.66143562703	9232.762712405238
CN	16316.631476773124	29297.45280852972	-112.07948945114912
CN	44735.40708395722	36339.84014661098	9723.1473761534
CN	11013.563823255245	4889.9669276924105	1480.3256017967797
CN	2234.407905779197	-1854.285097841057	-2556.4291617466733
CN	-6189.442127539893	-3594.9204285152955	-4808.684414845149
CN	-54278.55640023242	-75891.24292440747	-4842.3523219544295
CN	101175.67497918336	93054.49102962656	5605.471368398823
CN	-15496.99748751684	6864.351892240695	176.6264888543883
CN	56397.2381822716	89873.14346209622	964.2546411128204
CN	29030.88909680053	-6234.785022741067	-1368.3692474648633
CN	163846.3435521213	130678.67798049422	10390.248013201735
CN	-71038.9611783878	-149611.44816087675	-6973.085916873046
CN	-12407.887062980968	-16963.62826912559	-2611.6803048877555
CN	40115.05316706724	62310.24013655889	1697.3101467115994
CN	47477.28549750603	87044.57231452048	248.3311359317449
CN	-6754.902361667773	34205.04158254154	2823.80693102286
CN	-77012.35045122996	-55953.07105039025	-5607.187789051328
CN	-19383.901018149103	-45318.89358693781	-839.473611022062
CN	39623.41810437263	16465.3336466169	2571.96301627448
CN	-46256.78163438197	-101757.35769412784	-2318.1910934238917
CN	62131.35561546567	87929.61420060252	2703.825291446752
CN	35917.29658037535	55106.08932159888	5095.168066135484
CN	-26297.608070089365	-29322.667471863795	-4398.086342860079
CN	12848.43218087108	28439.80521912768	2077.306087099314
CN	-21090.80655595183	2917.0470659104176	298.37050851169624
CN	4524.518053729204	18488.767799294088	-655.4649988014644
CN	24915.46431108826	-12986.382775490403	-794.3782455471373
CN	-31703.01934931887	-97320.33188143629	-4738.687444440948
CN	-34155.80157362443	-69401.51374609361	-3256.9500151873217
CN	-16616.06800281536	-74540.82971521514	-554.2058897578172
CN	-428.38101002870826	-75755.01054318796	-1642.8064891917893
CN	14578.386434717162	-11397.60296822025	-3410.557870507612
CN	-6024.140812253812	38664.07399312244	1029.0699310455966
CN	1358.3963289124658	57236.59582282743	3115.9373228157274
CN	22335.727890040085	36782.58827103407	2053.240297606586
CN	-71243.50047674775	-81226.84936782392	-6317.9853531006665
CN	2442.661346320354	-26689.14876602148	688.9296318922206
CN	-40521.51593510452	-72935.61455020041	-1332.034193438907
CN	1197.8294374174438	-21082.205605892348	1460.6162778385406
CN	83683.05938631954	33962.18867643655	6824.051894069373
CN	-56991.15042548295	-83274.32713672519	-5783.348130905426
CN	14466.339621829102	49172.73096503306	3345.74237065568
CN	14925.561363142217	33203.888882798026	2348.271194183835
CN	49048.95589039067	42262.19287494954	5384.158931506645
CN	62523.87262145622	39708.36115763104	7881.142395136732
CN	-36377.06890176842	725.0299373413436	-1974.795938418225
CN	-9019.749985332892	-16369.94662717497	-936.708745519114
CN	-222.31496346573115	31500.58807390637	-4418.875928181922
CN	15002.619292217423	-52121.85727056104	-1198.4082559048402
CN	23479.112873974314	36267.56900639366	340.140570825286
CN	-37862.83348692255	-74422.0995717654	-3607.487961146704
CN	33476.24632567115	54201.06658667175	4265.907685621154
CN	-14210.767369754903	-63275.92163674824	1425.672917417913
CN	-60493.22336410068	-99561.43008402572	-10531.765669376888
CN	67087.83858414204	89580.1769370928	13905.58121443008
CN	34570.65208661847	-8203.882289012428	616.639633764993
CN	32567.957482228056	36664.83973874338	5109.9812862610415
CN	-4713.995601907431	35617.53601596458	1995.634371376269
CN	-3161.286881532753	6491.535584809724	-820.4617247283968
CN	85718.6946284105	150368.6711787692	6798.533141877262
CN	-40249.27623949881	11015.514484403657	-3705.812192125013
CN	14323.363660487172	35223.39261877409	472.1375124900587
CN	2798.045127002581	47208.10192742792	-1389.128496574791
CN	-22765.56076043792	-17097.55119371391	-1288.0544838840142
CN	-32181.162836113886	-19695.1773893293	-318.2290649972492
CN	-57286.85581407265	-115281.46447800344	-7775.430871514582
CN	-11985.677027751575	-15497.415662961314	2456.1768767275644
CN	51103.84719769936	12382.765335110598	-1599.16812367276
CN	-5084.423628433666	51933.415789582185	1483.4851176297088
CN	-6744.690025193966	7486.211619759211	3351.307261175607
CN	-64570.4029921238	-25208.306818696557	-3187.4465282258025
CN	-24354.84470295295	4140.351401493768	591.2649923093777
CN	-10805.636796833656	-38064.7261979453	-639.0927033625194
CN	47556.718522252224	27535.02489712194	604.5422930979039
CN	-54706.649366639496	-60290.454223023145	-9961.388251410666
CN	101188.00811612116	104732.05990671972	11308.811977113328
CN	41072.94409076462	93548.39155095816	2573.1229237111183
CN	-63942.87206960138	-79657.41247767408	-6692.199388941619
CN	43950.9916417746	67326.95554114832	3610.279461103579
CN	-7525.332293324813	3927.5237154599754	-829.3010789183754
CN	-62501.55099421693	-69836.8758073526	-3944.593419367978
CN	12809.309944994224	5030.660042983713	905.685374275803
CN	606.9753204986337	-75056.7757463085	-83.5207456087519
CN	23484.765060595357	92432.89720353857	166.20983999344026
CN	20785.24825829349	32992.53837416053	1821.927459693892
CN	100481.82948122034	94966.7923528446	5031.112436627438
CN	77995.5867536412	37107.83503402525	7495.471864965853
CN	447.62054608319886	22414.58857431542	2037.5492702822007
CN	37347.77452335047	60533.114696740406	3229.3031072347294
CN	63345.64558378572	68190.44070580485	1634.2997796520576
CN	34915.190284130455	58219.63444069866	5067.070473554137
CN	37818.720530218736	72248.75760550285	2653.5500983778547
CN	-8621.660404443508	18373.52571022604	-1717.013605601329
CN	19392.668596355245	-18699.43973680155	770.5964901389743
CN	11004.858817874454	-13128.419725352664	-2230.1626560920704
CN	45277.327916397655	28239.76978448057	6117.87511515613
CN	-996.3181598214431	-14483.064861964667	-3117.1148307911208
CN	-15728.279564233904	-17350.745560960262	-740.7677383873815
CN	102138.327782778	70736.03358730278	6291.485613754572
CN	-23119.9316260278	-24847.054731345732	-7608.422592150142
CN	-24135.496010310657	28524.7418415976	-2282.0492107548635
CN	-49952.31910519971	-55491.08188884298	-3032.4362818538866
CN	-20609.954172911646	-34899.64116005611	1305.967594264279
CN	-30185.145140932407	-25949.76394365216	-850.1514742131912
CN	20923.08716760628	14132.668351883302	381.64460167123616
CN	73554.1356757952	148423.37909328705	6822.837200058857
CN	38461.54551596957	48811.984114702325	2787.2572821574795
CN	-39022.11808046937	-14076.210244743152	-5511.518624623488
CN	111936.17588071164	79639.36539898685	8052.627372354516
CN	-442.134082827426	-11637.857719639316	421.4482100678142
CN	-11700.604434058943	-70603.49280677724	-1280.0990368956843
CN	-64473.61429752159	-111519.8713850748	-8700.014032977117
CN	30138.64397449745	-13371.717038402334	1249.197512269537
CN	-4735.828233141685	-40972.29045493831	-660.3089396101132
CN	29786.74711791135	88422.96510279237	3065.256898384854
CN	31408.345232849184	32119.349674069672	3085.1365617296838
CN	-26418.53448435961	-42080.311258368776	-1857.0829861724123
CN	8896.459015368251	10163.972930952092	-1533.968076133664
CN	-76381.7829108013	-95001.7264855681	-4899.196708847441
CN	32267.520709645585	45804.82283937838	198.17020644327567
CN	58909.53571220121	77336.82621719036	7913.980128335497
CN	-72076.94038452877	-122501.17082132644	-7873.52882668504
CN	36127.398909011565	14057.685389988355	1903.9580296073764
CN	-5565.398221682583	-61385.36365521571	-4977.261706409714
CN	-8229.342234405456	8332.418125332566	760.4940827230748
CN	92880.93707277132	102603.3462167976	12554.735642328858
CN	-57193.692647700256	-110495.65554694911	-7206.78189172424
CN	-58832.0612338144	-83289.56635797082	-4621.461140387684
CN	49501.27416415012	17549.737370556104	-3034.760831041516
CN	5938.086591254512	33577.41635258519	4167.318990321066
CN	52174.04371355823	101442.4972062707	1963.4954731120088
CN	22270.593850723468	73534.28826150333	6469.884599616133
CN	2355.705289271602	-23987.265725333127	-4917.479752197687
CN	-582.5431870823377	18550.23578768992	-520.0735352486226
CN	125122.38924140536	111772.40082165795	7432.520606641679
CN	-44277.10025127069	-34140.74590156926	-4451.819500606216
CN	-11885.376261017402	-40896.4364113916	504.9086401433742
CN	-90399.13742770348	-176816.466316842	-13378.314033383533
CN	17892.89929043129	-6225.245424293564	2027.5506527764735
CN	684.7692190791713	51773.54805658071	4349.406011076084
CN	-13744.336344177484	-7190.020636306028	-3675.393027746635
CN	29777.182049778523	38815.01360413071	4800.714903678418
CN	-22644.847308827448	-31.83326727233361	2240.0491002740164
CN	-47956.73990699276	-21371.785045871045	-5866.477370244495
CN	22868.04690258234	46681.62957457663	3754.393636833447
CN	-61146.837860764295	-42509.15945532476	-6755.059327141105
CN	19346.47114304034	50218.6364789051	2705.3408671085126
CN	-78502.14232959546	-118733.54948221846	-10508.042682851928
CN	69670.48531022534	70809.76258415554	4322.787120664339
CN	6679.933261816448	-14016.31706545758	-1193.7122435495694
CN	57432.32892805868	47720.34354333615	3361.579948193292
CN	-25996.003429792647	-68208.52256464644	-4744.104787975084
CN	14818.91971239337	23898.683572372534	5081.4175419382445
CN	72413.98928011063	97368.0408539466	5929.281458151054
CN	3695.5801148345354	-5522.959427485126	2834.2908037344314
CN	36802.53986659355	-16772.330023635644	2867.4110802497744
CN	-6865.484548170527	-9710.318116836832	-113.74991787383624
CN	-36260.61701632431	-57041.632171916775	-5590.710621418708
CN	33781.003740617714	37793.02659970592	904.6503249325542
CN	-30939.73537567328	-106155.46988377778	-4578.799261115208
CN	-81282.1981539767	-79435.11232029891	-3607.8673808073872
CN	32859.51212326856	23218.175246165367	3879.8091601961783
CN	-30153.795152777515	1982.4186467705292	921.5777767268956
CN	98252.23489532452	61860.083868763526	10207.68865936569
CN	-72372.14557761344	-119282.91232955176	-9077.20262878936
CN	27282.43364427373	28772.29790194414	6867.2230720641965
CN	-27977.04984217428	-25324.90278669016	-2489.162925248645
CN	-32039.69274002773	-68008.05390212603	-4983.195548421994
CN	-65117.16010100296	-82550.55949402729	-3711.235167575724
CN	-8213.632406717457	1302.3351080534048	-1140.0069000776202
CN	30169.83421886299	26320.776044918224	2618.654127551403
CN	5598.458264218352	-24246.459216412622	-175.79395173124794
CN	6492.529396778205	-38391.9663434251	-141.83936702667415
CN	-21107.973454241524	19892.31628489727	-1755.5337914121335
CN	-53772.08428667375	-43479.72872903629	-261.6086533913913
CN	-45447.61068670428	-75067.76392053615	-2020.7190712628435
CN	6320.801286160422	58968.405753904255	339.9506091387884
CN	-54807.32321849192	-43381.92256853928	-3193.176519558685
CN	7414.701914976526	33058.26350251469	2426.993838312213
CN	12341.40848032647	-6621.870184625732	-187.972513248038
CN	105002.7769972859	142793.95676287625	7894.541863092942
CN	75582.3296137643	75002.55220933305	5361.063869932412
CN	-45454.788103102415	-38853.77051183011	-1862.316015482589
CN	-33116.14198852453	-74193.75844723545	-3206.021829121608
CN	4065.304039298091	11284.341542093433	-1340.5000567235766
CN	67599.78140786872	29397.0310736862	5699.521005942894
CN	-35661.37308608857	-100910.17339046112	-4643.899115501947
CN	9790.086875378096	9481.094904158264	2323.3152191312765
CN	8181.560711824219	262.01877456193324	-1416.2129833028955
CN	-87973.99856965855	-74771.9455410071	-6456.403200008346
CN	-61772.23149946984	-81975.60859633225	-2886.1420877427154
CN	9847.758655820682	25901.21169209818	-127.88978751050308
CN	30478.53783469234	9283.723945620586	393.1305772370397
CN	-27318.862268969417	-37879.96797127661	2274.888030363676
CN	38698.4681260307	85266.04108781891	5408.361129257559
CN	-43433.39054910967	-30572.229348621564	-6812.844296185547
CN	1146.9047478482244	11719.05359825096	73.53146169610409
CN	-108852.31310823972	-112572.44413232803	-10087.044922467794
CN	4787.364153043309	-5532.312279024744	3288.857955230713
CN	-17146.380174844642	-21347.8672200134	-1887.0878315708612
CN	59771.90425687039	65159.33702030603	6240.667357974693
CN	4128.034084939456	-38552.92049670243	-2497.764241320605
CN	-10793.530820913087	-32919.41860295681	205.7618687107388
CN	-1510.2640443559503	5158.177399341716	-2118.755085128985
CN	-3689.840232830437	24056.645284386585	-105.5413231516286
CN	3910.35292839841	-5261.998196215951	-529.3311590049052
CN	-1927.5207178090927	-16386.9389771868	976.0722329005366
CN	-23773.829114421736	38014.64587519155	-2838.573896212336
CN	889.1296597035252	2338.4486312576337	342.4634344142178
CN	27246.923580897448	13679.452093628584	3543.8275201641954
CN	51565.92137325421	85244.77400031628	1931.349631826255
CN	27919.714128476626	-9728.733825173113	9.360579847481858
CN	-22013.78949652688	-19092.64086451591	841.2378116489854
CN	-26332.457125573943	-34108.90352868033	-911.5698519329816
CN	44325.43998699036	75613.15793458372	5972.425734192184
CN	17857.88993061008	-8468.797966923332	518.0121631346192
CN	-25126.48207483755	-69019.71934713062	1104.923820632328
CN	-39448.07481114788	7733.773802205804	1608.7274804316548
CN	-16873.193662943726	-40825.37888543029	-840.0314695260968
CN	-28361.023244711745	-89195.88433750765	-4607.735582205423
CN	-28450.184068728937	-34787.12495323352	-952.7383943548556
CN	-22278.010063332626	-98483.30474619172	-2915.324331668213
CN	21167.36690580356	34698.79726503533	3708.3145342388734
CN	-6758.132794636535	-1856.6462320502612	-981.4751623094636
CN	23826.288047516253	-20927.29260953155	2216.719861754674
CN	28562.041616911592	51934.29998273437	3424.6119497362743
CN	-49937.63834476675	-69220.28560266655	-1895.1509652123204
CN	69247.70585492247	98359.00017088267	6871.650887428237
CN	4625.709955350321	30213.598004373023	895.7102296252124
CN	-3515.8866348637384	-6482.328016676707	-2775.1145945928656
CN	6804.84819325438	39919.94307321124	3516.8739049365904
CN	17142.436855972628	52118.816863371874	5285.023630607175
CN	13599.367158481096	8778.801416395116	-2695.155901594917
CN	-47218.399779018655	-3873.462750640116	-3181.3395100606213
CN	54253.33881560201	94514.1807268652	8036.052809327601
CN	-26676.63341093977	-27837.057363867996	-1689.6782459118622
CN	61803.00506779755	42891.44963554421	2271.018694673337
CN	-72340.2704452565	-79965.48415567516	-6137.115244579465
CN	-2919.9991256599897	-187.37177048181184	-2425.759980507595
CN	26747.7349344237	57020.69176373992	3719.82683876856
CN	5657.842948464386	35040.063077008585	1184.1953470519147
CN	49292.48669222719	43139.69125145592	5250.628975570922
CN	-60120.350243877794	-69237.11270692165	-7594.823571503199
CN	33281.10019858414	37275.66100027773	1253.803162309785
CN	-29957.07073673489	-62855.62935086608	-8476.891708846953
CN	-46084.55067496066	-58936.31444245356	-4091.836835210445
CN	-69043.61753290467	-71486.06070612348	-5091.93861700796
CN	-30083.35812541074	-87410.0250935118	-5348.098401145369
CN	-8203.05713500746	-80277.27907703933	2796.4433881046134
CN	21689.743575398403	42490.70536290598	-41.32632267731242
CN	40398.50775286625	9925.62221414491	3710.966645427703
CN	-18339.8962364333	-11171.92912029184	-3381.7693061687023
CN	17870.995336754248	74481.39623113407	1094.9660978808388
CN	51013.003149331664	2355.7738669435494	3921.465863405152
CN	36538.41249291256	68635.29723562766	2575.1292308355114
CN	-30806.122173271666	-8448.675542627228	-2322.638187770513
CN	25946.077178518342	-4551.662612188607	1059.6534740352508
CN	18385.38302742422	37286.42756910692	3347.998063707324
CN	-17020.610188362538	5319.229535299586	-1325.5331604091043
CN	-40762.86233610375	-73940.71333653457	-928.8392398831202
CN	-39393.85945194081	-35556.30650216411	-3159.193570046278
CN	30097.35328497819	59481.07155580702	906.1391466447604
CN	23937.754085025637	4972.379806353245	2372.9458240654203
CN	9779.91455640411	39290.60752370104	4965.169870647282
CN	-3756.6991725813714	-40432.27243709844	-2885.327745086448
CN	60938.91624008672	52894.412788131856	881.5814992424566
CN	-63197.05380727409	-56301.345511407824	-7732.452675400462
CN	-23733.64016028453	-58146.83672765875	-4159.815674782738
CN	24645.457306423166	17781.952004471445	5018.273512649699
CN	-9304.08910496533	95769.63393841556	242.79540187722887
CN	-46819.47305717046	-68855.99724376667	-1906.887726691726
CN	-38176.84637903771	-47981.694841442746	153.87133173063194
CN	18068.41056628316	67975.56676870468	-384.4226489187713
CN	7428.307939979131	17380.654449563706	2972.152598092529
CN	-53980.755810007744	-36815.69995854807	-5059.491167596396
CN	4317.885077871499	-31068.994775048923	-2845.85377771403
CN	20730.899292587244	77790.25277031935	4836.533918468878
CN	6385.447953092167	53149.6768365053	-2474.9602503394417
CN	-49629.60702695459	-65292.671628252254	-4482.160054881839
CN	-49643.73054169945	-23902.94982530165	-5205.1308028231215
CN	-34265.42254389555	-13014.735497681308	-3596.072116278061
CN	-55335.57068481535	-81729.87604699912	-2510.10552809362
CN	39003.04979151738	54702.99453076627	958.163536069289
CN	61207.31310002762	104623.83852747724	5562.685794533718
CN	58440.58444892656	68411.73350917967	6881.632940399213
CN	40706.1746279971	38965.3378357843	3471.091334451281
CN	13253.26155232638	7704.325057118433	1502.0613060128526
CN	7358.324574152182	210.224849715014	1447.8802240938603
CN	52255.144172126136	54652.25031241367	1481.5308938030869
CN	-1038.6107227185275	9401.535665236996	2704.3208337941687
CN	9223.403719023394	41390.141479885206	-283.8919255651126
CN	-30729.712036638288	-5247.823778205784	-2792.7598597770047
CN	3620.671788039093	15512.19829073944	5964.3490004706255
CN	48057.70569530234	136831.47137687902	9221.508632790215
CN	-40588.391982028494	23042.16360183724	-4048.221807096837
CN	-2185.6053192897816	-16277.370327047072	-2047.4237705819976
CN	-25831.069661797723	16637.634860783233	-594.1430128370703
CN	-87423.3332211324	-145527.1502539751	-8887.71169959959
CN	6042.030115848698	3975.666456330917	-1502.7789477408442
CN	-35033.19729707565	20266.544094349607	777.9540794370187
CN	-34139.69864949945	10474.72461760568	-2714.379574026585
CN	18833.015139620285	70177.30729531823	2657.519914060933
CN	-6392.001595240377	14830.468135138855	865.9991556829773
CN	-30143.91333686328	-34243.08696515008	-384.3405109313389
CN	8761.381841801398	41687.64604696096	749.2723734903557
CN	25693.820998509706	23514.26425731415	4009.434998680197
CN	43494.84979261446	-5288.69134932966	2347.7928568954303
CN	-23358.668769032287	-21110.90269071108	-3147.0372569086394
CN	-50407.81312771351	-56934.50645337359	-3887.405264661902
CN	78951.97242426913	78901.75116068823	4401.232662242059
CN	49049.76054159692	71244.84938945016	4806.551462344236
CN	-36959.55173032748	8676.596209448879	-842.1374671677695
CN	42081.84874231758	-21018.591880890657	3373.9395202433807
CN	-44903.96448937152	-25097.28871694044	-3015.926514833307
CN	-13625.420670600666	22870.88889423723	3449.6806247917048
CN	33028.912078828434	33695.47315576533	947.3217864241306
CN	-44155.546165357	-74365.6770535208	-3850.0986195470978
CN	-16671.14872159547	-40780.33149649028	-3263.6136973197863
CN	18062.545264941586	33154.88210693339	465.2403962199751
CN	21285.002819004585	-26308.07734143408	-507.0393138061918
CN	-56142.77153039846	-95875.06974566636	-4912.557042361288
CN	-120942.94644517568	-167149.7324750179	-11376.474366047383
CN	-7419.497332902276	416.9883565388154	-2866.6712488419435
CN	-5130.415973046736	-60289.756524504046	-5306.979239071596
CN	-66923.05041661079	-92089.02798747306	-2279.9921574615
CN	57667.49218229315	83342.24355306278	7271.599362465531
CN	17370.575018137344	-29840.14977901441	-3256.614329117263
CN	-26218.77644853556	-46687.80797103257	-4561.8514537150695
CN	60454.42660884664	74450.78092763585	2717.841658473378
CN	22550.717604952573	47143.62742545223	2789.8738764752416
CN	-5377.510722536536	-19540.69877655257	-2889.2962411645717
CN	3058.8106378004304	26173.19021151238	-1153.2162931041676
CN	3675.1574462920544	1588.9887827187777	3163.204834831078
CN	1702.5998404027196	-24558.998619162827	-343.8132785558046
CN	-42362.29324913368	-33084.87288793526	1679.3978684741817
CN	-26718.35734920262	31242.135781933204	-1371.275792768116
CN	-28307.571521689475	-31094.6034153183	-3934.7710465001874
CN	49547.12120978645	17633.794257657602	-760.8045869719062
CN	-32616.271708546672	15445.821922519011	-1070.650306322983
CN	23163.138907857006	43294.14275935979	2132.4939557095786
CN	-31651.527120664425	-38053.41905015858	1183.5366117558806
CN	-29212.65899850137	1215.973429838894	-555.8862555370215
CN	-41052.19101459475	-67761.8971993723	-3311.7988955282926
CN	15994.315726123576	16826.461701563327	3014.769303311077
CN	8909.67161489249	16153.381688784577	3783.1404872817
CN	-14097.191934918752	-56955.94710336928	-5522.986637703296
CN	19145.32001922233	12536.50532320037	1891.8148425777545
CN	-9693.825021167344	9147.99491870252	104.58551347594766
CN	150.8791107346187	-70096.85424479377	-3689.604104646584
CN	-43786.73769305093	-57619.48438679427	-376.8001588134866
CN	62750.66793851741	66712.23503747268	8131.361994084058
CN	21526.832714993623	89037.17077835684	165.159597223108
CN	39578.277508741536	19448.836197002674	1864.096193589714
CN	-7684.752036963764	-12323.933393614016	-2257.375509074278
CN	4831.016450898431	2400.711486148648	2572.480577176837
CN	-10998.254326626367	-7080.435420243768	-415.7241089165837
CN	-60673.55904662877	-52055.452632025466	-7489.20667490724
CN	-6848.180046337249	-96204.2453902542	-1705.8897523507403
CN	44504.15670506563	46952.64744022885	1561.1135892152815
CN	29359.511222309666	57036.86874328856	1366.0940376233484
CN	-110263.3520460793	-97086.9459053448	-8923.954162481306
CN	-48341.41712199891	-56829.37370324053	-5008.27800895238
CN	-27878.216430125525	-20235.42343252781	-6508.049755183136
CN	28988.74994057644	105335.39931752069	6180.529669045136
CN	61762.148154845054	93461.03364088468	6635.962169825019
CN	94692.94630720408	64599.07442402933	11034.629298594184
CN	15865.258714403724	8657.760582108865	2853.918087513055
CN	-7434.353025798569	-30640.534066049964	69.84524787989358
CN	30447.515702870267	7459.001051798928	-1880.4661058079944
CN	11212.540257166487	11247.437513301498	-1116.6065400906082
CN	10506.310317230937	45285.19813847717	946.0116653953372
CN	-23741.364184288424	63884.25343435933	-2386.03594701182
CN	10199.49831195455	-6815.918007645756	-980.001638184156
CN	83972.3232414092	116500.53867756028	9859.59364074836
CN	-15896.764594945824	-5065.922643218306	2700.09896912743
CN	14121.049792725184	29398.57986231125	1130.3954386245532
CN	-36423.02755001781	-36944.15217222273	-2104.511771650941
CN	-14279.881302123656	3675.818455365603	-823.2389588929582
CN	48249.88547764905	82703.2464380737	4650.289858661818
CN	-13421.011588157562	22486.45898963069	-652.7965556191411
CN	-85954.41369540343	-96313.9367456166	-5593.4285113781225
CN	41280.3228915676	75237.75970652618	7666.518481320418
CN	-38031.71330265648	7835.396181709948	402.9441452280371
CN	458.457336170366	-52939.44841778639	-3570.198421532463
CN	18554.222495836148	-45828.04090161924	-1746.253507009751
CN	23118.050474027696	30456.172136092908	414.62364828835416
CN	-41415.71555856429	-80021.57585249876	-4096.375343755004
CN	55345.807460700045	29348.605092072397	6936.1808524748485
CN	-19484.35981549858	43805.32550748624	569.1947722198893
CN	30286.050655656552	40935.90961478464	3416.5918216585123
CN	-37956.34906504635	2977.2117381185526	-3769.939640262055
CN	63827.53726063209	39482.81395508745	6705.5761253010205
CN	-29195.080139754456	-67603.71616331302	-2100.663435724651
CN	11150.069900715142	35078.74850404367	346.2493703962828
CN	788.4773821909912	21346.350205260213	-554.2141439701954
CN	-47224.331642038655	-77578.35806597909	-6443.151868155917
CN	-11084.98122704326	5012.761608376866	-2479.4365181516405
CN	19824.49570847192	-16549.63004073873	-611.7980661538677
CN	28458.788368029927	5489.938523266814	1399.643956964399
CN	23826.0415254914	3199.131685785949	58.63111243315507
CN	25947.89744158747	67811.82967338769	2433.455091682539
CN	16143.686225779122	47011.80705268076	2445.690673923251
CN	3042.607821870246	13170.742531069554	2583.11213079116
CN	36210.19794021925	85272.08893791342	5768.977128838276
CN	-16880.048361343623	19002.65681820025	3149.2706065061866
CN	86098.8876395601	128043.02793958574	12730.055718940122
CN	-29649.45410340035	-18761.39372767345	-2758.323931859152
CN	1318.6588622335694	7948.093999430654	816.8717630514147
CN	82504.61490463518	19125.43019136041	1069.9013856766978
CN	-1152.1378413556376	726.1761402235134	3908.488517502323
CN	-79606.99139749364	-53458.221038099495	-4906.778462726383
CN	17618.235783541342	68178.77601027978	2818.4958193547864
CN	-38062.7957499426	-26899.40890529577	-1811.712781428316
CN	-30527.75838532392	248.67541646573227	636.4292279110159
CN	-15162.299805120798	38420.84116163943	-1342.3340338581984
CN	61959.81750443042	125538.06835947024	5229.81866420999
CN	8036.964485699485	-35031.69143514731	228.45563721773945
CN	805.1680311583332	-53006.44841396378	-1318.8288990146905
CN	39193.57567246305	74839.64810093981	2673.769846631876
CN	-34356.239579185785	-8180.627660837956	-2237.919737936761
CN	-10737.87639961671	40227.54081280506	-2303.501459247789
CN	-41965.72255485895	-8623.571681682603	-3600.2755520824576
CN	6426.50269706652	-58805.34301170695	-1444.2788096883305
CN	31544.78345500119	14893.250977212096	3321.9322729259584
CN	-19689.77240711666	-20104.935612026136	234.6424191797778
CN	28934.210529737407	12895.43072546774	162.94178358135832
CN	-30084.900704243744	-59967.67337004677	-4590.972932940269
CN	27104.570676637697	-25633.43466494977	1085.2481242248978
CN	15923.14187867404	-14608.72533109726	-832.449319368221
CN	12751.883312275517	25203.16839958192	2553.4693105197366
CN	-23077.58237966243	-10750.985364741646	-414.0416646848244
CN	24931.761973006414	469.87224103789777	-1673.1000689842404
CN	-2561.1202455508173	13912.13224867708	5659.946155702062
CN	3764.711220408615	22519.44744787889	-124.91172042638937
CN	-39425.05774520984	-31558.61303705629	-6113.349727860317
CN	-983.9179626683472	76283.0996948405	4045.315144280052
CN	-7779.298741333652	16955.29512993293	754.0112377625774
CN	-17871.30751073046	-94972.58315408391	-6373.5031818461575
CN	-23576.56715914153	16391.50891351758	-1518.6972979420025
CN	-31941.607633585638	-71498.87422325648	-414.8152956316844
CN	-71840.10161284753	-68623.0608460774	-5037.406592653802
CN	-31169.926879535604	-35222.44247278676	-1765.664006651612
CN	45691.24453079462	143153.01413986285	12571.477834585312
CN	7002.3302631235565	268.7808023246471	-1027.005947903388
CN	-14434.542380071827	-17640.345270541264	-2057.361484088214
CN	26663.74027724273	67674.27794523188	-1189.8009850203453
CN	97040.69123536418	111109.78880205473	4311.286433587033
CN	80799.54742616968	62209.8252121472	4073.280858204991
CN	78214.8013809754	71329.23056196608	8403.248822350986
CN	-67119.9880984673	-66661.75406480685	-5934.3024163586015
CN	-29598.692628603487	-17211.69501169515	4180.332918060136
CN	9644.031229047048	-18455.00800850452	-767.7088647313576
CN	33686.30065807933	14041.232772822026	3437.392592841817
CN	42098.38974147121	62942.10104294331	7534.643194009062
CN	49171.08664570144	79245.80034983135	6320.060185213632
CN	-59006.27995281451	-84836.52326269296	-7251.042709567635
CN	-1953.6901108339664	-64610.8536315338	-2338.9560696985936
CN	12459.479496246087	-43379.67009464628	-4362.1278668521845
CN	-89505.01925082074	-104166.30449460878	-8193.41578858457
CN	74409.76704580017	138133.09085533477	8436.914605295133
CN	-83177.44674187253	-69352.75863529777	-5480.920816359838
CN	-16864.31578278367	-59682.289762759	-3224.258936438789
CN	88706.42403959454	27663.424401040887	5601.006761004035
CN	-15868.032196409653	15477.150218383524	1705.1787928012418
CN	33135.470020848734	31141.88841892092	704.1070764227552
CN	2971.338611191546	-13221.71729702747	-1531.0756928405317
CN	-1172.3053656634877	48448.37147249398	-1359.0941410254309
CN	-60301.36225427291	-86577.60147686664	-4299.277048219679
CN	-8703.690137851576	-62382.55362842709	-2299.7042235346453
CN	-27794.616191543464	-97566.10015783145	-7263.46306475703
CN	-41206.2314282626	-44612.03690845193	-2079.5934968974107
CN	-12343.243131625524	13814.57259292528	-2139.5610304073343
CN	-18677.853174215412	-33745.029432580806	717.6168263670406
CN	85308.1097131403	125221.53312591543	9319.10521259888
CN	-50446.92106946086	-50436.61686460022	-504.4843370502713
CN	11438.065784277336	57273.03357237822	2176.150749638909
CN	8208.153386394551	17035.809291197336	-995.354125612721
CN	15903.03583663248	58479.193054103176	3744.014723017761
CN	1539.3275479469448	20759.13286229619	2623.109625925136
CN	85009.24545907107	88702.14283613174	11045.893152488416
CN	80192.22827231168	191415.4877439402	13926.069183727988
CN	30282.50282418024	78432.33434228704	4976.883667432834
CN	-82258.35341975582	-99096.40537598496	-10607.70219174964
CN	-51081.5077986485	-115709.60654740511	-3480.279609500263
CN	-54366.82124243159	-70968.98616483505	-5329.655993157343
CN	2988.9314464100758	4916.710763954441	-2898.212465381352
CN	2029.7578466863488	-55289.84631202533	-4134.628401009417
CN	37449.4293398555	48881.57623064797	-176.45297985865182
CN	-46664.39684649796	-24627.48594997521	-4180.9968873143225
CN	49916.0488827693	30182.31092609826	4186.109796085439
CN	40585.682005915616	88988.48866592115	2943.124317367416
CN	22225.99032181158	7071.044180891593	856.2881238715709
CN	-64389.84844774584	-54904.54699569859	-3296.4644266102987
CN	13538.218197494103	16412.739655044395	6779.952487515824
CN	-14031.014456530858	-12765.126168562216	-3958.882041523269
CN	16441.53159655223	4854.075745008071	367.00494301354047
CN	-30409.56249889452	7993.458934386261	-658.7375356080374
CN	-11773.90597686969	-7797.73383782024	2239.011965607984
CN	40189.83313533157	81822.71568156464	4411.395713938517
CN	25021.199835116568	54691.6621603067	36.63726737531397
CN	5241.111244359636	49786.918369936175	-950.2065335095832
CN	-22450.70765652845	-26127.774621790624	-1076.1096887061212
CN	-833.3237923276029	-49815.436563013005	-2260.3273547601057
CN	74080.19560852105	69202.0695053814	7489.913033837838
CN	-54916.193972422974	-43396.17003285419	-5345.049593480624
CN	-95108.81453053391	-145703.89130656573	-10021.16742588782
CN	1207.9879879334476	40375.281066242605	4822.458770603895
CN	-5865.368095902435	14446.933261197526	-1197.5322246613289
CN	-78090.16985905281	-100325.5736086223	-7155.838638345813
CN	18501.58514981432	37249.54481359804	6558.674006150017
CN	39340.59467587317	11603.194957604748	2131.359327418228
CN	38289.472014955245	-13019.131496025131	-1010.3356740421004
CN	-9729.61472284858	11652.476573240245	824.2517820566864
CN	58807.6346466124	77953.47596491827	2420.5334141416897
CN	13075.173161158396	113.17430168623105	-848.7380402777126
CN	26232.12590763101	14914.217612361768	5207.677842010773
CN	7376.333540694148	14094.303342912695	448.4064599772537
CN	41166.21461616573	46699.41168910288	4853.545029944558
CN	-1410.1638925314182	50082.50943749631	1244.3039833760777
CN	-46437.28836525977	-13500.502264110954	-1369.545209717966
CN	-69605.2156420215	-34208.97910799575	-2769.375904648637
CN	54344.32774553268	85925.5544522712	9982.54082132649
CN	-36948.68819972535	-4130.070256256149	-3217.779965642716
CN	16665.665596217208	64180.13925451203	5150.933613870562
CN	22050.573250178077	-37014.875868331525	2184.588142538043
CN	-26632.983834924584	-60823.52528469125	-853.9688329707424
CN	-20559.96259898052	-40143.92140190734	1452.4833927416405
CN	-52355.19254475873	-75933.56910211255	-5207.770328401421
CN	-43243.68436246854	-24771.062758192653	-7132.72267011107
CN	-10470.43280642986	-30021.884782851208	-3821.5070960734447
CN	-5153.4366069172975	-43453.56596715818	80.69189843865752
CN	55117.71608184854	59396.21600525768	3429.934746234212
CN	-16748.174796953856	1432.346640839707	4448.096902506986
CN	-17874.63315144484	54726.2985187883	2585.5062353954563
CN	-4077.255006275896	-12929.971294042303	-2486.366509958083
CN	37181.85684230126	41540.79800823331	4639.041675172426
CN	-29066.866182313708	-70141.17678358092	1584.0768471368135
CN	-11663.592621001706	56881.032272259006	-87.43048045018804
CN	28856.30920807121	-56957.38770788594	-1075.9384069910666
CN	-18028.684710722708	48567.408613094245	2400.5016272091307
CN	61285.78732328728	83250.80048615346	6664.593968722176
CN	34609.93333072221	63687.05669795023	3006.6867627061583
CN	-57678.85971720575	-58394.07648532512	-8427.818730467596
CN	74681.03467051563	75092.99215322826	8088.220667092923
CN	-49110.096298271616	-28281.51963580144	-4878.139885099779
CN	19850.117329862493	-62765.2932149946	1590.413911821997
CN	-52192.95237529569	-68459.9887443321	-5735.302416251223
CN	9394.041511995483	-10407.098802722758	-1536.9780778299391
CN	-12487.429333213831	-50609.313907910255	-379.7180203150128
CN	65767.28057692625	31110.249853494577	4888.736359458868
CN	-11883.948095836327	-22038.167179648764	-1082.2385732505063
CN	-52084.43868078757	-114662.35040615233	-8035.713761675062
CN	-5953.006902291381	-36374.04720865283	-3017.237952206582
CN	-5909.726310403261	-40050.90833133517	1287.0398009942585
CN	-45718.32966938167	-42268.47435288096	-5393.081927443789
CN	24296.42561515508	-6943.41084461729	2836.58814948432
CN	58575.78015142208	93684.47756416036	5618.706719551723
CN	-62496.54715046147	-85476.42491575528	-3597.878139740882
CN	-59477.32441189245	-83156.3809449753	-7210.000030700488
CN	52881.079165640345	68463.61981957755	5458.602766947435
CN	12221.702379279304	-17387.71900584374	1365.1214415190334
CN	-113949.57322266232	-101247.98033438378	-8101.885798593707
CN	24478.47094895452	11634.926310208044	3908.339469635372
CN	23873.86445904116	47396.85189571872	5010.690074742692
CN	-59951.14791002788	-59681.81585374696	-9094.566316205315
CN	-811.7273962378968	21067.18650802004	-2374.9755446016206
CN	-8361.993272720603	8360.449531567865	3895.3795777017513
CN	1657.526235462341	-3039.4671011909377	-1155.923860911389
CN	121202.3208746552	160969.17031550803	10016.951771271262
CN	46371.42968219274	41207.30320849386	3389.1473162780603
CN	-20155.3540331914	-20094.797804113827	2583.649078505121
CN	9249.93297551002	58528.59183008515	5563.3935312245085
CN	-43664.60284648952	-78218.61693824478	-2471.2423592500345
CN	-18390.24442557851	-28537.97907468444	-1308.807449125503
CN	49679.287068196165	56761.25037445722	10161.087775471962
CN	-2674.814401908836	32800.66663018975	5162.039721020832
CN	21656.911319320323	11796.026480451226	7236.621129202111
CN	77431.15559932421	175834.61460958526	11366.536249690958
CN	-9014.766861597776	-17054.826016382896	-3891.6378455661616
CN	37463.367331867164	69180.11100785609	2426.9445828305616
CN	-418.9969613064896	20121.140304348897	77.98070134573209
CN	32549.45740060252	27581.106910855746	3164.340480229912
CN	-31297.58479568444	-39506.85727934365	-2173.3780426735248
CN	-17657.744725977827	-28837.1765353753	797.4191570759867
CN	6082.581682818476	53924.01035732939	2715.7758024344294
CN	-50517.54782471981	-65241.51086494059	-8818.620754103802
CN	-27546.626651196915	-68343.2286637869	-470.6068270894175
CN	14438.905723106174	67167.11679061747	5436.662717829
CN	-500.897104493808	35023.86449495028	-1861.769796159744
CN	-14296.676820120076	-38129.744744905736	890.7183612079389
CN	-27404.4700597676	-17653.27016688895	124.16697821838898
CN	13529.049364463544	-5029.832239309326	2152.5420761071146
CN	81325.57087225636	63911.12640527834	6649.911689360553
CN	36908.18700475624	39242.27384263778	3011.89976268771
CN	60538.119835699326	141366.92693439987	7157.824931419375
CN	38173.00488797348	61489.747029177495	6484.992702610492
CN	-25347.260922841087	-34760.85826435278	-1782.927002354365
CN	-9125.09306885372	-39030.48807056644	-1005.1445051479386
CN	3551.1708247587085	16234.616953359218	-52.58066962460725
CN	-20088.5457578575	-8250.130241457955	-439.3611708940298
CN	-2891.677836120827	35937.4872797071	4007.28671850876
CN	-9696.620459353318	-38703.38790466986	1394.6680415864976
CN	-12589.305186953805	-45445.38181649055	-2285.736116833701
CN	8351.392516469175	28832.81562751776	-1173.290433926573
CN	-9219.18704691541	-47299.678484133095	-6251.592938548987
CN	-23421.31584582484	-64444.445542123634	-2878.5002877344014
CN	-13240.344716383668	-16467.52604044543	-367.2908311070569
CN	-15337.17092244752	-38304.053761343006	-2886.099987445028
CN	-92701.19320528052	-161925.26681845973	-7998.144328541239
CN	-47420.09166791832	-64045.26747330884	-901.4768851142072
CN	42069.44179501763	57374.55730279756	4656.346340872355
CN	43439.15694838663	88822.6785817995	11475.21627453225
CN	9498.393444492132	-39511.00129965227	-4074.96094253115
CN	16566.036526608164	24222.739344711412	3264.9500176321017
CN	-125.79139283351832	10020.69435205427	-1170.2604639912388
CN	27458.319592145563	62065.60089721018	3815.30858697134
CN	-51721.76320015092	-25905.043687043595	-2641.99581710848
CN	-38536.86588697758	-59428.5401864961	-1036.145632507345
CN	104516.49827945832	-17697.172328213113	2116.810478838277
CN	-1573.4644209736143	11349.564754931604	2345.69353892572
CN	3425.4433760773973	32062.48077362799	3340.942769348192
CN	-105784.92637138336	-154026.11660806043	-6372.779438797654
CN	23354.942717527505	45949.3285072092	1642.2173184149651
CN	-49285.90846248146	-76450.4771198536	-4358.963957535125
CN	-46055.97538730991	-81078.10734757595	-4944.119641233214
CN	-15489.88574413443	-22871.51644849929	1570.7626268304157
CN	39034.70505263447	71494.0516872356	3185.8310072759923
CN	47554.26150801603	37861.25414963742	6311.950059267743
CN	-22086.622190554623	-62069.75685834244	-2382.019618685081
CN	-47162.31721567269	-61684.83078816673	-3584.2939262233704
CN	36274.29972807813	15178.990870478796	1931.0882359231327
CN	-85167.77447080455	-69193.17925029644	-8333.514022010706
CN	14139.157505249896	25345.41074462526	-4006.207302131465
CN	10010.336665817187	-30295.46835003653	-2511.009279614598
CN	61751.565216690535	22164.14540783374	6577.959120583117
CN	-6319.909146145452	11093.979731103522	-2086.852099954929
CN	-1336.5860885197762	19041.77442332974	-691.5345290920959
CN	-27518.184348931827	-63632.21800646663	-4953.5135898402
CN	-24915.9705722268	-34936.31266567111	-1858.108158766474
CN	3910.9115358206327	18368.905424136552	1176.0016829659507
CN	-4359.368946095579	-32705.414890624	-3070.583829309209
CN	50345.17357259942	55929.75632110541	4885.847778696334
CN	674.1687701654155	90679.22619531886	6001.375417059258
CN	72482.40904975042	93431.49771699728	5799.301658039491
CN	18620.76313611254	14382.950181742895	2345.814322540333
CN	86960.32577205665	139132.1635712135	8508.639736376143
CN	-31513.758681384614	58447.226709843264	-1830.87550633301
CN	11650.333451509476	-76608.14452084166	3121.9020676558284
CN	15667.606713003535	-30562.46043715125	-1011.7175216293836
CN	-21236.3229404795	-39110.60224212601	-6771.741652268654
CN	26585.31399500469	30432.83296794724	3035.8853558790943
CN	-60219.20731980493	-94698.5936108746	-1415.8968184380792
CN	-9297.487364480912	5105.013296563411	-1127.3077341743774
[truncated: 3,954 more rows]
