# Supplementary material for: Heterogeneous, temporally consistent, and plastic brain development after preterm birth
Source: Nat Commun. 2025 Sep 12;16:8269. doi: 10.1038/s41467-025-63967-1 (PMC12432136; doi:10.1038/s41467-025-63967-1)
Supplement: Supplementary file 6 — Source Data [file 41467_2025_63967_MOESM6_ESM.zip › source_data/supplementary_figures/source_FigS1d_bls26_sa.csv]

PC1_SA	IQ
-0.8927426393703058	71.0
0.3297538780274773	72.0
0.4111744233816436	73.0
0.3324705927308709	73.0
-1.5288594126512844	76.0
-0.8660113607920286	78.0
0.7142563522962962	78.0
-1.5036761408572157	80.0
-0.6353161268003574	80.0
-1.444192158724669	81.0
-0.9517934919354736	81.0
-0.5526719313368844	83.0
-0.5655771141669338	84.0
-1.1869405178857175	84.0
-0.3555548375564507	84.0
-1.7224247443298544	85.0
-0.3045414737314355	85.0
-1.213028986532178	87.0
-0.8071200627917567	87.0
-0.7853120209764061	87.0
-1.8775935120215803	88.0
-1.5367592193446995	88.0
-0.6042287188607722	88.0
-0.963309932483248	90.0
-1.1678801124745744	90.0
1.844889850788148	90.0
-0.0435425529604274	91.0
1.6088920563447318	92.0
-1.1083050389100846	92.0
-0.0972096026885346	92.0
-0.2263002082016435	93.0
-0.0569845651306273	93.0
-1.1455421287733818	93.0
0.3798174524266709	93.0
-0.4229754276108542	93.0
0.5876604731983213	94.0
1.0583288931686992	94.0
-0.8206876222498184	95.0
-0.8814534165644907	95.0
0.1164851538306184	95.0
0.2484898291208318	95.0
0.500611837744711	95.0
-1.6324420777005917	95.0
0.1989279391469702	95.0
-2.008909349205456	96.0
1.6936992808004458	97.0
0.6551530622157866	97.0
0.1018599739978431	99.0
-0.7244445751747359	99.0
1.5008785295149976	99.0
-1.3157433408974757	100.0
-0.6586874820673143	100.0
0.6657855824271387	100.0
0.3934577384730095	100.0
-1.5515200692779882	100.0
-0.959123380432497	100.0
-1.1372699600233345	101.0
-1.2593881855832747	101.0
-2.298906671532654	102.0
0.0408784663001562	102.0
-0.3522099271483739	103.0
1.7214636015801938	105.0
0.1661283720651017	106.0
-1.149273396869449	106.0
0.9726035266243256	107.0
2.2714785831872626	108.0
-0.0395955664275083	109.0
0.4616045650750078	110.0
0.3596928859625102	113.0
0.0496461193245002	115.0
-0.5933440765166267	115.0
-1.0423140534004045	116.0
1.394266230032855	117.0
2.059694757878037	121.0
0.3173704726698277	122.0
0.1349419470667665	125.0
-0.0081383855588191	131.0
