# Supplementary material for: Heterogeneous, temporally consistent, and plastic brain development after preterm birth
Source: Nat Commun. 2025 Sep 12;16:8269. doi: 10.1038/s41467-025-63967-1 (PMC12432136; doi:10.1038/s41467-025-63967-1)
Supplement: Supplementary file 6 — Source Data [file 41467_2025_63967_MOESM6_ESM.zip › source_data/supplementary_figures/source_FigS1c_bls26_sa.csv]

mean_rho
0.0716629355344304
0.0995747591147319
0.0791903860209719
0.0813774896284713
0.0688189705960547
0.0258333284391804
0.0235275723594758
0.1298767910305027
0.0541325523196008
0.0192512677509726
0.0940632162939809
0.1091597874641029
0.0025540728471823
0.1039754447282655
0.1115390788053727
0.0340233185782212
0.0437909878885742
-0.0119800294148811
-0.0048817847269885
0.0535541493476817
-0.0084647614156552
-0.0093232173873618
0.065016153675156
-0.0032210084458631
0.0393395794212249
0.0145351945148786
0.0854668166573506
0.0720415598938726
0.0044552271556803
-0.004875121443115
0.0152713706365796
-0.0131348419770727
0.0145351945148786
-0.0035228290514154
0.0750847463883422
-0.0186787749724092
0.1476651629468736
0.019514946773743
0.0145351945148786
0.0757407723485897
-0.0129360447002167
0.0476644330557469
0.0906537152324503
0.0163798148984659
0.0751670614567038
0.0156577681369
0.0598028746953916
0.0009756608188213
0.0060272559685146
-0.0122053933247637
-0.0017531108288095
0.0423745484292335
-0.0034301852618169
0.0990100767465239
0.0535113263258153
0.0588615330239362
0.0942836942506832
0.1298767910305027
-0.0074734832853596
0.0969295205278986
0.0800548647468658
0.0286346493122507
0.019967117184895
0.0005206571347248
0.030137129939767
-0.0086267197172134
0.0023049298857589
0.0145351945148786
0.0953399356307124
-0.0307352212056281
0.0403110739293806
-0.0046088740083986
