# Supplementary material for: Heterogeneous, temporally consistent, and plastic brain development after preterm birth
Source: Nat Commun. 2025 Sep 12;16:8269. doi: 10.1038/s41467-025-63967-1 (PMC12432136; doi:10.1038/s41467-025-63967-1)
Supplement: Supplementary file 6 — Source Data [file 41467_2025_63967_MOESM6_ESM.zip › source_data/supplementary_figures/source_FigS6e_upper.csv]

0.237592695493832	0.0104596300727694	0.404278607926982	0.375986510220257		0.532613430991773	0.557247207313063	0.0461144238485196	0.072486710415927	0.524955510732885	0.271235966803944	0.824964335510142	0.26688269323927	0.1519580067557	0.26408004476276	0.775114679569266	0.570676286521135	0.144407505585306	0.157012356530656	0.817173831798813	0.504571991945921	0.0092866288777786	0.501547639675639	0.228632157404978	0.0592476743835377	0.112352159030469	0.0750807550031503	0.144803050073007	0.14967612065566	0.326726907307191	0.495658039094529	0.39008271868973	0.0563426874973487	0.0613305606659538
0.0927383930150023	0.119444565541734	0.244091836128812	0.301040633898039		0.0317400038363642	0.293708720081216	0.348141219291055	0.3017329149388	0.536334674047902	0.172231536004742	0.190140165733098	0.0883917224421034	0.158717272377988	0.036287001678499	0.0208454401920523	0.0129864909271527	0.107105619599086	0.0171762870041567	0.190912926105263	0.0465661235136968	0.143572811041201	0.0123989504962321	0.111555094159486	0.253799653392899	0.383146534932283	0.153205162077615	0.284695665332887	0.0150596721615755	0.0184902687588673	0.196303268585462	0.952879501753242	0.0042724237294996	0.164526764945603
0.245312583323599	0.49175364786902	0.0875918239913754	0.472313445228151		0.205744634774739	0.181178378636634	0.279730515786506	0.692573577772154	0.520879753625343	0.0704905776136202	0.660705704990317	0.459130665196336	0.045130621024211	0.724403992684515	0.638105905322556	0.0636109998078456	0.0617507328165897	0.0070933390288546	0.861014672874861	0.257137466979668	0.275382026618357	0.130420859193191	0.13351321027316	0.0080356725780417	0.159180102120376	0.254890663145624	0.396077644765659	0.464734083775146	0.0578374180725937	0.0521714148396027	0.589902086387936	0.182690709405871	0.0099573304147209
0.246297486111663	0.462232995872863	0.273509171627815	0.612259007147093		0.183675618180999	0.0626571211446171	0.0388310309156413	0.0915135993139776	0.667876328954786	0.17250164376068	0.412652618241834	0.152998699700839	0.207538532267613	0.767499319648619	0.269098045736489	0.137774270162545	0.144403010682487	0.428052397144654	0.446267218848932	0.0592931368297047	0.321999845408123	0.0785657407581148	0.345519234496524	0.54984692743632	0.177047990165842	0.169596070254028	0.378417767029177	0.216625731256544	0.211128923535959	0.0577458171881825	0.491976933084253	0.206999034357407	0.127024723352703
0.390608706064156	0.658451049493008	0.897186307234319	0.329517473476691		0.524281268268643	0.935423117452674	0.700771977430775	0.673077257386307	0.713295735085808	0.189693766235229	0.224842385653842	0.708401911631823	0.794344630684868	0.75689739244158	0.38125063311766	0.648981692629689	0.455143615656614	0.562876318104366	0.557598048270705	0.687586781640139	0.564292174911247	0.648912531684575	0.680628881752496	0.465102028265319	0.436132112137142	0.558829656324007	0.843474012458044	0.409031544160894	0.624107316009626	0.865197321669305	0.964828383331003	0.0745485576776121	0.271035452402409
0.0091722365937022	0.745164496161501	0.872377057900807	0.465192104465095		0.414257096756276	0.56017600517165	0.711827025522048	0.391917112076869	0.345270386942587	0.634953253377079	0.237697625178352	0.581093680601231	0.237092821325863	0.512279873587399	0.0651980949268874	0.345640363706022	0.282708257700647	0.475268829951981	0.451283088857979	0.551789145980474	0.860448398835028	0.539079020563559	0.85824268377924	0.566212522111757	0.864578382262079	0.190545732679563	0.57318261156933	0.239077167207278	0.143990521441833	0.892921246160482	0.895795773385949	0.25173192008667	0.218280877369351
0.114956385638905	0.864879227891767	0.670679988742392	0.474082159651106		0.963086635457308	0.911965962985754	0.999187916056044	0.259736753225423	0.87894920001635	0.988255760737372	0.0243407773070617	0.927210043579152	0.614418910752453	0.940363242707458	0.898176750734491	0.472631116066394	0.99361109925887	0.794070776646827	0.156115556556168	0.961810217425906	0.821087004307393	0.939019864357961	0.8571815775062	0.870436366621187	0.980227267695814	0.974500324273198	0.806911008488416	0.88186428360841	0.92477950760939	0.919818067809081	0.997312469422709	0.652499267786444	0.953582468905696
0.608904213983892	0.846733237264553	0.966753608274744	0.796935525174932		0.10869706498351	0.75414721591259	0.459278522640043	0.251268880805614	0.770585398485691	0.265515599756828	0.689390939778592	0.486297638608778	0.283159399304574	0.0926104243028754	0.351545099800453	0.426422023333132	0.0732722805983215	0.471067501016736	0.505911382490126	0.330696773736275	0.665970057261005	0.788726262445411	0.265470871977305	0.635461171587256	0.600056573015909	0.49601298109461	0.0677692415348689	0.346183053896014	0.127155506921218	0.335433508190513	0.792396136758536	0.329479445995252	0.205714714456586
0.861864189533574	0.981776504593428	0.920115613792604	0.905323426325649		0.983970984659325	0.91372944332282	0.939287764862984	0.983257810203876	0.847099353527299	0.656122577715666	0.918225326662907	0.961947163862604	0.975192557898644	0.973221125720733	0.889205118704091	0.835179644576915	0.98941275769731	0.809971266704292	0.985756363240916	0.838270695068182	0.903197766966119	0.56192631260504	0.749701180147859	0.78629158058116	0.937822834149168	0.953917685664319	0.736929276919459	0.96858164482176	0.905842333469903	0.847995308023684	0.979237527332404	0.700775637227839	0.957622821775378
0.0370963847003539	0.0019062568662787	0.0317355159750827	0.221673618336218		0.494368543816133	0.0244262157432899	0.153353469609876	0.0006241596757582	0.311465641286553	0.0662377447390642	0.113505403791685	0.504731797446879	0.0714696621943472	0.058977265475362	0.401251000745232	0.150688384249134	0.0076928772273407	0.377640820318393	0.304608677104225	0.136458954219679	0.0046472469579518	0.127410838486543	0.0943438229073407	0.115064844345225	0.302057860559495	0.288244290896212	0.391649319794688	0.440697150551247	0.22215936142942	0.867200536820934	0.587572139906007	0.216151657677991	0.105112103502582
0.061495274035734	0.423051960717341	0.114211065993253	0.326230706223022		0.662425705079511	0.190072232520301	0.145053191345817	0.0382876258040731	0.29279644005326	0.142064554404647	0.780343955450542	0.184506976152271	0.123343856114952	0.292297447975427	0.0730816968320518	0.0742237455784571	0.435696217292343	0.276859103292044	0.731704362885649	0.638916061270413	0.38112520241585	0.290065752118091	0.103380390990907	0.745754859958881	0.156527973508495	0.0461583168454967	0.127896494380463	0.0346340851606227	0.0178845758453996	0.693275425987944	0.663595603073638	0.0145598284705819	0.169152547321235
0.472805063458189	0.149958870070997	0.834154191404259	0.218764223552601		0.276656352252923	0.1546286298609	0.476942740436218	0.0484001654811792	0.40716324638411	0.122461007246681	0.0225041226793589	0.063399956666972	0.295491214313615	0.0185940529579971	0.126265099630582	0.884066497241626	0.102571147502024	0.658020755039148	0.0626924120418084	0.168610017283092	0.129800141433187	0.479864596216659	0.063712001609946	0.0227836414080205	0.327588225015169	0.765412262091214	0.032663171782964	0.879520099246034	0.263469860775095	0.906184781844497	0.708390851364592	0.426446745452725	0.27521916987967
0.267400424678877	0.663546118273212	0.49883514466956	0.570884951091775		0.141984861706016	0.429920188717382	0.554896770683528	0.371261240028191	0.293703387957558	0.168303651388935	0.317190762010185	0.557566763940803	0.442123072581772	0.340854046692711	0.480664571738678	0.133271674280057	0.533152156229976	0.674375255343365	0.561012949167235	0.0905304211413956	0.820284886183794	0.419822075305563	0.141952144372567	0.762859413466774	0.238777441649044	0.0930124128811812	0.156968980256968	0.177769388873997	0.0906601132789159	0.0873151368591585	0.808233722897369	0.216695231996043	0.718611358161133
0.0416255785444714	0.0695942885291742	0.375773465340607	0.213420527511347		0.073607581894754	0.37111694985432	0.0714956166333722	0.246673769074792	0.246763436498508	0.0157704541702764	0.24480515732306	0.137679532780322	0.039455693870802	0.0169387866102248	0.0518381228812764	0.142677389130873	0.334748313386978	0.18261951241253	0.770140143538507	0.0918074601338057	0.0982997266962198	0.231387274623491	0.0367385007253766	0.0188401624621585	0.316622985106009	0.113351431117915	0.50357862205343	0.464789851431225	0.0709318752655074	0.364467512179742	0.490658828018789	0.0227779770450022	0.0172660535542301
0.2673530207048	0.63778175518787	0.0217889831168203	0.78003466224561		0.595176962670015	0.139997237415044	0.162142738170733	0.281745855982112	0.321306533249065	0.0475052372657562	0.560104630446508	0.0639903868933967	0.0523244436510637	0.313073445321619	0.135423056149935	0.482756985228842	0.0538316284179898	0.544549212236064	0.64385261631329	0.165093500257779	0.226061137179942	0.0892109177262253	0.583812991576734	0.279077814645452	0.520303836243171	0.206081181041872	0.551979626077061	0.216837804277929	0.702734866613491	0.773777469553223	0.486332963648659	0.233142656052331	0.100598221495345
0.752615649661484	0.994091314392753	0.992745896916986	0.791741126974706		0.112198858964294	0.620534138141171	0.853983999708528	0.674089069625704	0.947012670181647	0.159388930140485	0.853451259199054	0.383331870442605	0.80400038500744	0.0257305008072759	0.947339151261432	0.803624616783723	0.168140773100196	0.367838434076037	0.927149052547032	0.24880268243601	0.935777193814619	0.838567698553037	0.413920389883715	0.934356790405937	0.935668398651496	0.742374989307042	0.13318422223836	0.684404314192376	0.112407462648554	0.738816232088568	0.588868178706242	0.69040739654367	0.51909748503257
0.174883963554111	0.982489273852042	0.786711919595164	0.184847707265666		0.230685090161091	0.871592114358845	0.457145878873196	0.457318247426245	0.56160396997947	0.344009102755391	0.349208748529814	0.908963665985392	0.190040161076051	0.0716399017161806	0.329169851788723	0.287220370018201	0.399644097477322	0.613730183272388	0.228590448602083	0.375232617892603	0.963927263527588	0.757287733937541	0.175182378894815	0.955024861893337	0.784765197090891	0.69233219409258	0.540629124820149	0.358806227605503	0.0021246295445348	0.820782428126897	0.904863038507754	0.0634534077813678	0.43871356874615
0.0560661562367007	0.464877689375445	0.485915443293201	0.182066805634014		0.151223884113671	0.321400242841307	0.141401815575029	0.57823772285895	0.198952544255935	0.106152506975684	0.0638907422063353	0.107281735287698	0.111246695062711	0.224658811644272	0.147045817522569	0.843233789775285	0.0461103920083714	0.561942200545588	0.178916325407637	0.213390928585216	0.431606505864693	0.284579407579087	0.329956855363334	0.330524482116254	0.136559433093786	0.252492588278122	0.0839002945371075	0.112682827548011	0.0201934876506342	0.159517302727501	0.191194168510921	0.0131191970312175	0.542522088489739
0.143009201082014	0.173725124726304	0.0607788287690178	0.146833866257595		0.127984196027039	0.600801340619436	0.233002759088972	0.517972554538103	0.342148141502498	0.086803435260553	0.270495581184525	0.146583681515244	0.260058040748672	0.680680487937023	0.0387279977047258	0.234335155722246	0.0516806094849025	0.09388285204727	0.530854236397856	0.27940259448045	0.0015097932427288	0.0474619761815386	0.562301842387051	0.465360649642985	0.134106813534364	0.0987258723765807	0.14196483801307	0.321986534944849	0.317216711795152	0.241228687525166	0.370534003612465	0.163194603012836	0.127376581362201
0.367662208049696	0.522803472075982	0.258389332359084	0.551121413130915		0.298985487833944	0.718905021598678	0.13710880775882	0.46874613789194	0.730445922460205	0.110872038529702	0.401733122887577	0.387920316611974	0.412696590343166	0.138526164054964	0.42226758562873	0.767937932740263	0.351793489023347	0.266833973092307	0.318943510120757	0.423840109561308	0.271830920158486	0.522294634611909	0.715494637947551	0.149729492573601	0.0941075512499575	0.562660853147979	0.366267005529258	0.730366054772289	0.676567047072995	0.534049037115533	0.32418512338276	0.801001596085596	0.564590546666235
0.0061060615020993	0.107181423604594	0.705663788065345	0.778705896514899		0.823944683112448	0.144650709345184	0.729873630097004	0.227808499639922	0.379059939158796	0.123760008312519	0.935583650000253	0.694228728838666	0.0349808280529741	0.224996992058526	0.0673413376143096	0.14670926205452	0.562428900611638	0.281925875768171	0.950843366592784	0.573541085542172	0.071150224331438	0.489909789800182	0.465441380778195	0.334321758619528	0.589990829360038	0.288155415825963	0.595854709016689	0.067963843921988	0.423231215987574	0.222596011192964	0.80753310327115	0.380850446806205	0.336393013561629
0.0419515975207576	0.0793154447327818	0.386085041694476	0.517433120376677		0.217274035188359	0.212019984224379	0.505300464584677	0.0307473302577271	0.427884339651909	0.241519481373632	0.333306602485571	0.335866844506288	0.085459029117561	0.125459365195641	0.321191154742135	0.0713784403294024	0.263011686230278	0.270841250589043	0.500234777612076	0.284319154328502	0.0941059159484002	0.154663516714568	0.12269008141151	0.182179003655653	0.0166415074182626	0.0378178343960276	0.0284164801853728	0.503622846132656	0.461095013071098	0.0351950080113261	0.579351464161935	0.463382500654794	0.163163557007499
0.027818085914759	0.305058674262313	0.085611239676668	0.922741399232684		0.109873835415175	0.00654900823292	0.215639283714785	0.329536097339976	0.830342227842568	0.127307123188089	0.347958329170363	0.0804687148149297	0.0972936971294503	0.134211057506031	0.122146329926873	0.334758918781984	0.514423018265741	0.384989731529049	0.465682177187851	0.352280143605923	0.0348195861021228	0.303047661492688	0.1762385232259	0.0799636087867508	0.530291202985014	0.214186164070406	0.636504450281012	0.736328505520437	0.304879612419468	0.304044618598044	0.608738251990802	0.6074842108189	0.421324860091576
0.64641022284511	0.711992565806216	0.431818797898648	0.505117630607089		0.105083853025966	0.28949953260579	0.246471415886451	0.183119059114834	0.149502653993967	0.102895112438049	0.0697989868701435	0.390280730636037	0.31950099353616	0.0209492064943248	0.33007699060151	0.282349415302713	0.697359245653122	0.0720966190747186	0.181819885762097	0.345295634406815	0.463097431205679	0.272725510963552	0.499364690594318	0.91300484842019	0.438871003714105	0.259380041216963	0.207411103219465	0.497677973763501	0.273176862470363	0.494009003372981	0.233691963079388	0.335858149443247	0.0577766632630488
0.259880005714834	0.098765709271538	0.282558184547516	0.872247736114723		0.667514168946949	0.63830933561491	0.859756353219688	0.873293700343047	0.729999099116255	0.347960078520115	0.958922714586116	0.662754093966376	0.580556016653574	0.330062870228217	0.29229319832054	0.995980397022172	0.635705017986144	0.897702382690386	0.993364902771766	0.732631708934294	0.370142900428032	0.462602806384332	0.721385100119148	0.526848999659256	0.733298132710696	0.390112685244231	0.452981244801616	0.566141438076745	0.687528605668215	0.691004813012517	0.489693233695014	0.525238372427533	0.437795522495884
0.59565717688354	0.31812441139226	0.17815390246127	0.35798787880031		0.755243930030538	0.259549117818052	0.933425994392777	0.758980495065711	0.488624037802546	0.558062934817436	0.318164760413286	0.775518736429403	0.561165663431352	0.769736606258964	0.0123454317541016	0.531486881772016	0.599246940124245	0.930484842789848	0.149019359527175	0.459553720299694	0.607134490995095	0.288620093125805	0.659465203490141	0.363561453319055	0.49301157339819	0.577719752521265	0.483008565701177	0.422783363402937	0.315563282929459	0.675805557614336	0.386611512130608	0.540271659773068	0.470430766180107
0.0808363399575563	0.784578814410882	0.791291826878779	0.51473441260576		0.347527999761861	0.726656340518039	0.314194152527337	0.53362741156835	0.66948479014502	0.303689097224689	0.0651400645392563	0.430088960311916	0.200821027281182	0.163226788703078	0.692260142543772	0.581024341589409	0.43808658129024	0.11022868496567	0.125090320468059	0.531572387229536	0.880946907113278	0.369201775064796	0.543258699646325	0.132139930649215	0.165123830382206	0.442771350027961	0.426871580259407	0.649361853022445	0.395698140968487	0.815799123466525	0.923966575000487	0.46478392824237	0.470124188357012
0.541479827461218	0.0332525232407021	0.231451592645967	0.820737845615417		0.432961692687638	0.30602568124032	0.623897376480451	0.326743813300136	0.86088398075005	0.289369624660701	0.682293622640382	0.49190676525878	0.443356728019881	0.603048747450554	0.170018095941862	0.864964438507401	0.395209558947689	0.795455479230939	0.354426038394026	0.610523557146611	0.2606397592529	0.188892049153631	0.669026686496963	0.26656642119189	0.750936348143891	0.615958402460196	0.683383876765922	0.427691415858338	0.737347720093458	0.952635832695531	0.921561226108732	0.445922108203997	0.332011059356624
0.0890115041782124	0.0657710695709857	0.888152856883425	0.762602463749138		0.43599782534079	0.381487776145211	0.38320791799658	0.114679294950608	0.646952204486088	0.175092460247413	0.772201968318747	0.366896417137014	0.155658454816364	0.831069752626853	0.326884589928641	0.655400435282558	0.422879283650981	0.446389675367954	0.807518185565622	0.861597664541412	0.214662661814305	0.813361675536908	0.554152332392454	0.312641446747787	0.489652101369589	0.420895291749256	0.218734046179498	0.487415495378034	0.188449237528992	0.825103892371495	0.509197889640279	0.530905888219189	0.0645476709108626
0.986371437153698	0.805978610724562	0.717912462004158	0.546990663263991		0.832943902188769	0.927324390398366	0.977075254785414	0.917627141744307	0.908898351274228	0.907090287982933	0.4948237976128	0.860946870954983	0.949787923740336	0.877909444538566	0.84507288969169	0.845941472979346	0.965587409563268	0.580129853182639	0.29231769040069	0.666729320910603	0.721508883428107	0.606242936000933	0.990386756513577	0.907925035990186	0.754599358630645	0.729521050039269	0.775071541467247	0.94246292484161	0.973325513805255	0.659216924046058	0.98900931556312	0.499481399435633	0.995984034588928
0.27728902330238	0.453865750940752	0.738552000550522	0.511569202690174		0.227703812672642	0.114228261359791	0.411329825985198	0.58734753911593	0.86197609692503	0.432610286737481	0.803256221150987	0.347077788164151	0.0995019522395119	0.0815497203397874	0.344607233869227	0.288171705379226	0.651162511630576	0.200074105066808	0.844698632862916	0.877399905558403	0.368938876313597	0.663521075142641	0.906774544200566	0.637538230951341	0.83347732683909	0.474135618282932	0.634729636872255	0.902977256640594	0.475029733585708	0.645992929850119	0.929841866848013	0.374003920864078	0.413748101071474
0.652021635167406	0.799283459530264	0.705623827037337	0.159364736487047		0.972066674495093	0.290573707738631	0.549921309907531	0.95020902827682	0.22607904529713	0.862666606934535	0.259983917227031	0.845106063573325	0.52163509539876	0.827552773531661	0.469514324932689	0.986669665366464	0.996621675823284	0.991190876733087	0.358219029974703	0.787268997962964	0.994666351399927	0.969297763757373	0.306210474248592	0.799686459685773	0.705095201024801	0.930177494510198	0.455368520305624	0.931032810065998	0.878889457769764	0.766542205590326	0.992544675044183	0.833994214494722	0.999681367136568
0.671016564498657	0.153639127986029	0.338453882484701	0.143175434069692		0.192914327920449	0.261857407449266	0.378926894459117	0.421466319214452	0.165790691697737	0.124943154897817	0.045094312972797	0.125251395025029	0.2778559506985	0.108807692230567	0.0155434944367589	0.171931537995616	0.0130125373045937	0.0106731336944367	0.542024347436173	0.310135123656031	0.282644007402679	0.0875967635456403	0.195348522814056	0.148164534689993	0.0149760479965483	0.138116217954276	0.0553633719739049	0.388453964212477	0.0546198503201987	0.284280552268605	0.294775799921515	0.303971660982445	0.187832433768572
0.0407532347118354	0.133009400770628	0.479539621657632	0.516072435729369		0.171008181166779	0.135514702916906	0.387096045393597	0.0750450626448866	0.656979978667735	0.0428219350658069	0.240129124236813	0.124021392107553	0.172251411163179	0.297240347940912	0.0856851651738883	0.357034462194841	0.0665404881987052	0.118735556447039	0.288746314275985	0.113752202042932	0.066925786508301	0.315021919620041	0.170980128048322	0.0756162600485197	0.0414647708656464	0.0095215616321431	0.235965000191001	0.409985969102124	0.160044564377603	0.43361452031366	0.960228305348488	0.334120753649382	0.160640168912405
0.252752074024561	0.663779280372688	0.549811830403185	0.735284137685207		0.727704624718741	0.10851801643887	0.135763063472232	0.126615365596654	0.815622468970467	0.189907425546222	0.531694747614203	0.616481910910534	0.0705435653361405	0.443884265600697	0.451069140040825	0.773785680420039	0.458499172916246	0.624827546954142	0.465862917413081	0.0666136524876048	0.44216311429399	0.339960831335691	0.0981999253743084	0.817479731669008	0.661045270224218	0.72303633703214	0.0383566268747616	0.745230086903597	0.17889928016842	0.784833320265226	0.747567765913173	0.963931868486698	0.383971747969731
0.17213250260316	0.202976841947045	0.166710088085864	0.147335943223417		0.186441765978099	0.0878281864575404	0.595164667352803	0.419521639788987	0.128328991995478	0.258112919004321	0.129810243034159	0.386490024323538	0.0855163035511956	0.965837859350919	0.0764235932950041	0.305430146859775	0.187525281676972	0.0519091062404499	0.048945683645519	0.223777153739463	0.329221474495403	0.0707184719837419	0.283903776368132	0.130797517867429	0.36699822140519	0.0314782851195505	0.0481630629545098	0.164333462142362	0.421372337705772	0.375163783911853	0.701619929946805	0.639416295113353	0.0170628453782237
0.0324946844396792	0.609062569353769	0.315915580095789	0.0793845988665172		0.624525623355672	0.46406349469934	0.339084348360374	0.322690266217992	0.454701998384757	0.621842782295708	0.0288850105808638	0.838557106348955	0.0226450795348262	0.848717862638654	0.523113950680239	0.453400404170099	0.714732989304579	0.447284534295206	0.0716187798010353	0.690824290960074	0.459917956820599	0.540041971973836	0.902918674145603	0.726469208605112	0.464766196495352	0.235099296254802	0.733626517151613	0.404886492099946	0.681297160416683	0.191352254314508	0.678029520142419	0.0288274525131832	0.979216191958824
0.0118485794801792	0.143204118497909	0.491957306934902	0.359091797440713		0.0903394668362489	0.294048767143983	0.120849076729833	0.0678706272910287	0.580605935584535	0.0286317815462063	0.246602625013679	0.0181614003243272	0.0148233169716926	0.795015645247728	0.493136144022208	0.102711681742653	0.069321833790622	0.346454559531271	0.634721108875729	0.216687254621455	0.483190635386523	0.316097694869218	0.148393254512259	0.150827066022347	0.123114619405687	0.514758483408133	0.178343979863938	0.0293747064037379	0.158055463295185	0.268151409161774	0.609033006618948	0.0294866821925803	0.327219312411425
0.224403296346029	0.826954353517425	0.461960375537603	0.918733784378755		0.818480105263448	0.261214834403237	0.529458331768719	0.0715313395907406	0.756568684215133	0.376912851462264	0.708745364525398	0.29857749241947	0.274597608968425	0.64634140304005	0.912213160890433	0.451650264171215	0.157360368520898	0.303633578077521	0.727136642112079	0.347524912494515	0.0622805143809898	0.169203703259817	0.725560712552179	0.777671857170012	0.938355969997858	0.914722857912287	0.207880677452737	0.63179048521725	0.24521589554328	0.742570330006124	0.915803784410663	0.556857468178305	0.414892738818817
0.0230933975931122	0.747905730858085	0.364080633165372	0.156963573426487		0.0917621345893413	0.221094162276802	0.486364122404283	0.0600242778280207	0.457151780328627	0.123693313237805	0.18079771101282	0.441352736793729	0.052798633735598	0.146377102555429	0.731872655226529	0.0223019974920098	0.291652872713758	0.0527101356881238	0.401999660193364	0.143006327332963	0.0758860600703194	0.248300421880084	0.826588245123393	0.382812698502917	0.493407432160066	0.158376907078925	0.280807431883002	0.0638299662647735	0.14038860583202	0.310502936331962	0.946750141179112	0.0367416224104481	0.0109693414478048
0.663490262806317	0.919999592791861	0.844655940032213	0.942287473284816		0.684926418521098	0.815070056955763	0.927136082769146	0.993163105231075	0.956997760109378	0.986197283398456	0.993566642722436	0.945558847287801	0.84086384624903	0.544880881547184	0.938122135759	0.839685057963325	0.981426611977544	0.908830987643131	0.987051535439235	0.990780567620587	0.95488135822517	0.539768488081943	0.988673005488746	0.954946331076974	0.997213638222229	0.908861203019068	0.745252531006858	0.982648727955199	0.737400017397311	0.872092858904574	0.983831857846044	0.88293745919172	0.907779222629506
0.0018659759226548	0.235948172748452	0.534667239557406	0.0507747681857204		0.185867977756121	0.150341615322819	0.825427276368242	0.268736275745427	0.543974702935947	0.115256685790018	0.0658873473883962	0.340813323300932	0.0342138756604113	0.0755234281061892	0.0570077896572032	0.208807944421284	0.226991443899265	0.100261546811575	0.0121316219077756	0.21349560161764	0.0406531118674445	0.061430655952483	0.148116353791872	0.396652432214675	0.084628395377433	0.0786940180753646	0.475383892986612	0.0788451760344106	0.160571367901312	0.96697449138509	0.849468800819863	0.0499613392694441	0.174425131650057
0.128380312454133	0.589757326109585	0.644431644115806	0.237651528628372		0.0341576493904562	0.14593398282924	0.161629735070008	0.445672928954719	0.298097434860938	0.187412835941857	0.669122200852628	0.066598292032317	0.0677523201181717	0.18460979962951	0.305757364912535	0.012745038412442	0.433936650165195	0.0497125095213021	0.822501924807164	0.113543543178451	0.70615248214486	0.624213905436439	0.509523914301934	0.22341484360805	0.531082952328277	0.204664266708634	0.0478706743590819	0.298870229263295	0.0141073729003599	0.799491090501567	0.452057346342097	0.323066987719343	0.135040223585295
0.278519684258744	0.405912254963058	0.583564994150161	0.464748885023343		0.122637764623771	0.302497790400556	0.250661034421874	0.595535756778561	0.355938632962262	0.21583581606217	0.552968345506661	0.200972009536597	0.0760309243072185	0.0405737138988985	0.375108729053622	0.936687319252231	0.582462196044669	0.748478046735935	0.48481382115336	0.279017726138577	0.663836532992218	0.66369288757503	0.288887715872717	0.556666527269692	0.543133210274569	0.268462571969017	0.778938066119178	0.832098568531541	0.949854362456276	0.666859997309692	0.736215235941307	0.864776166747331	0.264125927768015
0.42251610956298	0.588471629234452	0.784306126781297	0.323530814508957		0.326072357551329	0.0202462099391707	0.804308060798645	0.0697245176484807	0.257471272088387	0.106797110433515	0.163198847898648	0.39570985292968	0.412727673681136	4.3107679299079e-06	0.341983653461269	0.263953053689632	0.455378747168582	0.0089032249838995	0.0470262800111946	0.30275709796504	0.240701606348666	0.48207030130797	0.969209019478729	0.110828992857025	0.212689449046157	0.277391305787109	0.425150207727419	0.616422808436105	0.283138655654155	0.526062782195101	0.941533418384171	0.314588925936159	0.244110310364243
0.051142570811538	0.139609982294528	0.527493457637336	0.178782145761131		0.143816978876629	0.0930038069569147	0.235098760045762	0.047497812817289	0.109646385551187	0.08437139576866	0.159671899868771	0.0384385604578675	0.167028553082277	0.0134423150823031	0.182900640684075	0.0510990345358694	0.0432691212690066	0.0537380101643854	0.465023747975597	0.164799398435114	0.0664166746632842	0.095826635102016	0.27415493492049	0.0344042760438557	0.197227104214625	0.0423362333838549	0.460910909719573	0.213938927700626	0.216889607180954	0.64354336672154	0.50282962177816	0.0106430445906335	0.521026791570641
0.0223223941864862	0.264867095919178	0.437467134947051	0.371095972693707		0.0780922317847237	0.0019141999632095	0.0001136731414951	0.259850716008641	0.148849056184395	0.0088454433764078	0.084525456267931	0.115978729140191	0.0002220290620489	0.0108874054475314	0.0426694649863341	0.0296559779547829	0.0768258948891528	0.10894488747453	0.0335298678648725	0.0071601935257702	0.161551508719539	0.16899118200413	0.0005048384415179	0.263868340721395	0.0713854276830587	0.316435655355738	0.0011075762305949	0.340140827102253	0.0268278684054133	0.604125560650315	0.511735418432262	0.471322390175895	0.236260900640592
0.568471654719754	0.347152364071041	0.376720534485512	0.600460099953468		0.565758599826694	0.340675934905002	0.245027278807571	0.378992335305835	0.503597978457483	0.78048679206046	0.467912401863972	0.388884985795537	0.0529172404439764	0.337847495948127	0.500522453278376	0.937895924855196	0.249343299159742	0.285138123946497	0.498156317188521	0.709385563504051	0.367957510735604	0.425609216330962	0.959962117930239	0.420917898221757	0.493851421723821	0.174824267970816	0.924619824684059	0.554598213833238	0.559426209155837	0.724342139384737	0.455139676337565	0.847465251566087	0.456724725155255
0.0258976696948765	0.0131698746651205	0.670853766457369	0.0098011235114097		0.0063355401462258	0.0296480629408709	0.0563323946318534	0.255280929088359	0.0509792519865151	0.718662836695175	0.127480709298494	0.236995136184207	0.0430736742654019	0.1950642569599	0.183248108028453	0.436934372677997	0.65539818098447	0.36199568238216	0.123896385691318	0.0268525605445295	0.123037215079748	0.746128179441021	0.047588663548236	0.218968662659285	0.178236817006497	0.135083087286321	0.0336525534875909	0.354125608571135	0.0138594732630821	0.668915663187038	0.420737408898923	0.453431104847662	0.381026951236282
0.0527373657456745	0.164051361134166	0.176123465220816	0.181168106826647		0.164638957306207	0.0165949181191594	0.107674155353867	0.0845344894381556	0.195101325525749	0.178918416436186	0.0869958220493933	0.186067943297295	0.0170784167472909	0.695377258439573	0.302277675769442	0.248197315913728	0.0883479328325274	0.26749109760033	0.336337890974497	0.24674974133878	0.154274181881025	0.0898825210889093	0.083001124090943	0.463136944062319	0.39434490350955	0.317250001993259	0.424756417962868	0.350487929969574	0.537473083073017	0.336724151845373	0.796111315906154	0.435606318549309	0.437728711997074
0.0357131969764157	0.33570016014991	0.479688060563263	0.299464193421887		0.0175563569910275	0.0699920834284264	0.0082757735590003	0.0072674349584074	0.0210391516281346	0.060618999533172	0.137761867337694	0.286470066523186	0.0529226759077864	0.295911814425184	0.140004137364177	0.217160870341264	0.0723813274433545	0.10452977081589	0.22176119637135	0.564895669254065	0.388326591720294	0.360684948391903	0.006499456512509	0.0723902201287238	0.258484466573977	0.0898149661144508	0.206460718868357	0.844821228503433	0.357041048435284	0.420674824768991	0.36988693665227	0.564801610728658	0.294568664136353
0.205104241254462	0.483017858433498	0.638654549289422	0.0875482375597746		0.0204191929252343	0.0154494306065992	0.252805880899635	0.442679908821649	0.467119042885588	0.0034820312497232	0.189770758126232	0.0302960176616196	0.0797839990062475	0.19061312874355	0.308625820589285	0.703483132337398	0.0816063764595208	0.791598105879525	0.194397292445929	0.521329793661597	0.638911188404136	0.420172141607698	0.22647614203326	0.113351579740927	0.0662616098274796	0.2766534541232	0.0402104637776765	0.362233113300743	0.309850561331589	0.0291779017522687	0.673585809629024	0.321416166292331	0.690670588900218
