# Supplementary material for: Heterogeneous, temporally consistent, and plastic brain development after preterm birth
Source: Nat Commun. 2025 Sep 12;16:8269. doi: 10.1038/s41467-025-63967-1 (PMC12432136; doi:10.1038/s41467-025-63967-1)
Supplement: Supplementary file 6 — Source Data [file 41467_2025_63967_MOESM6_ESM.zip › source_data/supplementary_figures/source_FigS2b.csv]

rois	FT_sub_with_infraanormal_dev_%	FT_sub_with_supraanormal_dev_%	PT_sub_with_infraanormal_dev_%	PT_sub_with_supraanormal_dev_%
Z_L_bankssts	6.5420560747663545	8.411214953271028	19.791666666666664	4.166666666666666
Z_R_bankssts	6.5420560747663545	5.607476635514018	26.041666666666668	5.208333333333334
Z_L_caudalanteriorcingulate	6.5420560747663545	8.411214953271028	15.625	6.25
Z_R_caudalanteriorcingulate	6.5420560747663545	5.607476635514018	13.541666666666666	4.166666666666666
Z_L_caudalmiddlefrontal	7.476635514018691	9.345794392523365	10.416666666666668	5.208333333333334
Z_R_caudalmiddlefrontal	11.214953271028037	5.607476635514018	5.208333333333334	4.166666666666666
Z_L_cuneus	6.5420560747663545	7.476635514018691	8.333333333333332	1.0416666666666663
Z_R_cuneus	6.5420560747663545	4.672897196261682	11.458333333333332	6.25
Z_L_entorhinal	7.476635514018691	7.476635514018691	5.208333333333334	9.375
Z_R_entorhinal	3.738317757009345	5.607476635514018	3.125	5.208333333333334
Z_L_fusiform	7.476635514018691	5.607476635514018	13.541666666666666	0.0
Z_R_fusiform	8.411214953271028	6.5420560747663545	17.708333333333336	7.291666666666667
Z_L_inferiorparietal	8.411214953271028	5.607476635514018	14.583333333333334	1.0416666666666663
Z_R_inferiorparietal	6.5420560747663545	5.607476635514018	17.708333333333336	4.166666666666666
Z_L_inferiortemporal	9.345794392523365	4.672897196261682	11.458333333333332	6.25
Z_R_inferiortemporal	9.345794392523365	8.411214953271028	10.416666666666668	5.208333333333334
Z_L_isthmuscingulate	11.214953271028037	5.607476635514018	23.958333333333336	3.125
Z_R_isthmuscingulate	9.345794392523365	8.411214953271028	27.08333333333333	1.0416666666666663
Z_L_lateraloccipital	9.345794392523365	7.476635514018691	7.291666666666667	5.208333333333334
Z_R_lateraloccipital	9.345794392523365	7.476635514018691	8.333333333333332	3.125
Z_L_lateralorbitofrontal	6.5420560747663545	9.345794392523365	20.833333333333336	1.0416666666666663
Z_R_lateralorbitofrontal	11.214953271028037	7.476635514018691	21.875	0.0
Z_L_lingual	4.672897196261682	10.2803738317757	12.5	7.291666666666667
Z_R_lingual	6.5420560747663545	7.476635514018691	10.416666666666668	4.166666666666666
Z_L_medialorbitofrontal	10.2803738317757	5.607476635514018	11.458333333333332	3.125
Z_R_medialorbitofrontal	7.476635514018691	7.476635514018691	10.416666666666668	2.083333333333333
Z_L_middletemporal	9.345794392523365	6.5420560747663545	23.958333333333336	6.25
Z_R_middletemporal	6.5420560747663545	8.411214953271028	19.791666666666664	3.125
Z_L_parahippocampal	3.738317757009345	5.607476635514018	16.666666666666664	10.416666666666668
Z_R_parahippocampal	7.476635514018691	8.411214953271028	15.625	11.458333333333332
Z_L_paracentral	5.607476635514018	11.214953271028037	14.583333333333334	3.125
Z_R_paracentral	7.476635514018691	5.607476635514018	14.583333333333334	3.125
Z_L_parsopercularis	4.672897196261682	7.476635514018691	8.333333333333332	7.291666666666667
Z_R_parsopercularis	3.738317757009345	7.476635514018691	7.291666666666667	7.291666666666667
Z_L_parsorbitalis	8.411214953271028	5.607476635514018	14.583333333333334	4.166666666666666
Z_R_parsorbitalis	7.476635514018691	11.214953271028037	16.666666666666664	4.166666666666666
Z_L_parstriangularis	7.476635514018691	6.5420560747663545	17.708333333333336	5.208333333333334
Z_R_parstriangularis	7.476635514018691	6.5420560747663545	8.333333333333332	1.0416666666666663
Z_L_pericalcarine	3.738317757009345	6.5420560747663545	12.5	5.208333333333334
Z_R_pericalcarine	5.607476635514018	3.738317757009345	9.375	6.25
Z_L_postcentral	10.2803738317757	6.5420560747663545	21.875	6.25
Z_R_postcentral	9.345794392523365	5.607476635514018	17.708333333333336	5.208333333333334
Z_L_posteriorcingulate	6.5420560747663545	7.476635514018691	21.875	4.166666666666666
Z_R_posteriorcingulate	8.411214953271028	6.5420560747663545	22.916666666666664	3.125
Z_L_precentral	7.476635514018691	10.2803738317757	13.541666666666666	3.125
Z_R_precentral	10.2803738317757	9.345794392523365	18.75	5.208333333333334
Z_L_precuneus	9.345794392523365	8.411214953271028	14.583333333333334	8.333333333333332
Z_R_precuneus	12.149532710280374	7.476635514018691	18.75	6.25
Z_L_rostralanteriorcingulate	8.411214953271028	6.5420560747663545	17.708333333333336	1.0416666666666663
Z_R_rostralanteriorcingulate	5.607476635514018	5.607476635514018	19.791666666666664	1.0416666666666663
Z_L_rostralmiddlefrontal	8.411214953271028	8.411214953271028	17.708333333333336	10.416666666666668
Z_R_rostralmiddlefrontal	11.214953271028037	7.476635514018691	17.708333333333336	10.416666666666668
Z_L_superiorfrontal	11.214953271028037	8.411214953271028	16.666666666666664	4.166666666666666
Z_R_superiorfrontal	8.411214953271028	5.607476635514018	15.625	5.208333333333334
Z_L_superiorparietal	8.411214953271028	6.5420560747663545	16.666666666666664	2.083333333333333
Z_R_superiorparietal	6.5420560747663545	5.607476635514018	14.583333333333334	5.208333333333334
Z_L_superiortemporal	7.476635514018691	10.2803738317757	4.166666666666666	2.083333333333333
Z_R_superiortemporal	7.476635514018691	11.214953271028037	10.416666666666668	7.291666666666667
Z_L_supramarginal	7.476635514018691	7.476635514018691	21.875	9.375
Z_R_supramarginal	8.411214953271028	7.476635514018691	19.791666666666664	4.166666666666666
Z_L_frontalpole	4.672897196261682	6.5420560747663545	7.291666666666667	9.375
Z_R_frontalpole	5.607476635514018	10.2803738317757	7.291666666666667	5.208333333333334
Z_L_temporalpole	4.672897196261682	7.476635514018691	5.208333333333334	11.458333333333332
Z_R_temporalpole	8.411214953271028	8.411214953271028	6.25	9.375
Z_L_transversetemporal	6.5420560747663545	8.411214953271028	4.166666666666666	3.125
Z_R_transversetemporal	7.476635514018691	6.5420560747663545	14.583333333333334	1.0416666666666663
Z_L_insula	6.5420560747663545	8.411214953271028	12.5	6.25
Z_R_insula	9.345794392523365	10.2803738317757	14.583333333333334	6.25
