# Supplementary material for: Heterogeneous, temporally consistent, and plastic brain development after preterm birth
Source: Nat Commun. 2025 Sep 12;16:8269. doi: 10.1038/s41467-025-63967-1 (PMC12432136; doi:10.1038/s41467-025-63967-1)
Supplement: Supplementary file 6 — Source Data [file 41467_2025_63967_MOESM6_ESM.zip › source_data/supplementary_figures/source_FigS1b_dhcp_ct.csv]

rois	PT_sub_with_infranormal_dev_%	PT_sub_with_supranormal_dev_%	FT_sub_with_infranormal_dev_%	FT_sub_with_supranormal_dev_%
centile_CT_bankssts	5.970149253731343	5.970149253731343	3.292181069958848	4.320987654320987
centile_CT_caudalanteriorcingulate	0.0	17.91044776119403	5.1440329218107	3.7037037037037033
centile_CT_caudalmiddlefrontal	7.462686567164178	4.477611940298507	1.440329218106996	5.761316872427984
centile_CT_cuneus	0.0	5.970149253731343	1.440329218106996	4.732510288065844
centile_CT_entorhinal	2.985074626865672	7.462686567164178	4.526748971193416	4.526748971193416
centile_CT_fusiform	7.462686567164178	1.4925373134328357	2.263374485596708	4.938271604938271
centile_CT_inferiorparietal	0.0	1.4925373134328357	0.205761316872428	4.320987654320987
centile_CT_inferiortemporal	0.0	7.462686567164178	1.2345679012345678	6.172839506172839
centile_CT_isthmuscingulate	0.0	1.4925373134328357	2.880658436213992	3.08641975308642
centile_CT_lateraloccipital	0.0	1.4925373134328357	0.205761316872428	3.909465020576132
centile_CT_lateralorbitofrontal	0.0	0.0	1.646090534979424	5.555555555555555
centile_CT_lingual	0.0	11.940298507462686	3.08641975308642	5.349794238683128
centile_CT_medialorbitofrontal	5.970149253731343	4.477611940298507	3.08641975308642	5.1440329218107
centile_CT_middletemporal	0.0	2.985074626865672	1.02880658436214	5.761316872427984
centile_CT_parahippocampal	2.985074626865672	7.462686567164178	4.526748971193416	4.938271604938271
centile_CT_paracentral	0.0	13.432835820895525	3.292181069958848	4.938271604938271
centile_CT_parsopercularis	1.4925373134328357	11.940298507462686	2.263374485596708	3.909465020576132
centile_CT_parsorbitalis	0.0	10.44776119402985	2.05761316872428	3.909465020576132
centile_CT_parstriangularis	1.4925373134328357	11.940298507462686	3.497942386831276	6.172839506172839
centile_CT_pericalcarine	0.0	2.985074626865672	5.1440329218107	5.761316872427984
centile_CT_postcentral	0.0	8.955223880597014	2.880658436213992	5.761316872427984
centile_CT_posteriorcingulate	2.985074626865672	4.477611940298507	3.909465020576132	3.7037037037037033
centile_CT_precentral	2.985074626865672	7.462686567164178	1.646090534979424	4.320987654320987
centile_CT_precuneus	0.0	4.477611940298507	2.674897119341564	4.938271604938271
centile_CT_rostralanteriorcingulate	8.955223880597014	7.462686567164178	4.526748971193416	3.497942386831276
centile_CT_rostralmiddlefrontal	4.477611940298507	2.985074626865672	3.08641975308642	6.584362139917696
centile_CT_superiorfrontal	1.4925373134328357	5.970149253731343	2.469135802469136	5.349794238683128
centile_CT_superiorparietal	1.4925373134328357	2.985074626865672	1.02880658436214	5.555555555555555
centile_CT_superiortemporal	0.0	11.940298507462686	1.646090534979424	4.526748971193416
centile_CT_supramarginal	0.0	4.477611940298507	0.205761316872428	5.1440329218107
centile_CT_frontalpole	1.4925373134328357	0.0	0.411522633744856	4.732510288065844
centile_CT_temporalpole	0.0	17.91044776119403	2.05761316872428	4.732510288065844
centile_CT_transversetemporal	0.0	7.462686567164178	2.263374485596708	4.938271604938271
centile_CT_insula	0.0	11.940298507462686	4.938271604938271	4.732510288065844
