# Supplementary material for: Heterogeneous, temporally consistent, and plastic brain development after preterm birth
Source: Nat Commun. 2025 Sep 12;16:8269. doi: 10.1038/s41467-025-63967-1 (PMC12432136; doi:10.1038/s41467-025-63967-1)
Supplement: Supplementary file 6 — Source Data [file 41467_2025_63967_MOESM6_ESM.zip › source_data/supplementary_figures/source_FigS5a_lower.csv]

1.0	0.1825821237585943	0.3527883880825057	0.492436974789916	-0.2097784568372803	-0.1547746371275783	0.0163483575248281	-0.2186401833460657	0.2528647822765469	-0.0823529411764705	0.0765469824293353	-0.3689839572192513	-0.2406417112299465	0.200916730328495	0.0184873949579831	-0.3283422459893048	-0.2510313216195569	-0.228418640183346	0.5168831168831168	0.1407181054239877	0.0346829640947288	0.0851031321619557	0.4163483575248281	0.2956455309396485	0.2119174942704354	0.2372803666921314	-0.413598166539343	0.0600458365164247	0.3931245225362872	0.3430099312452254	0.2235294117647059	-0.2320855614973262	0.4325439266615737	-0.1098548510313216	0.1526355996944232	-0.172803666921314	0.6229182582123759	0.3414820473644003	-0.0065699006875477	0.4710466004583651	0.5061879297173415	0.0930481283422459	0.3934300993124522	0.2229182582123758	0.5492742551566081	0.4658517952635599	0.1954163483575248	0.2565317035905271	-0.2861726508785332	0.1122994652406417
0.1825821237585943	1.0	0.6745607333842628	0.2528647822765469	-0.2733384262796027	-0.2171122994652406	-0.0288770053475935	-0.2965622612681436	0.2027501909854851	0.2595874713521772	0.0432391138273491	-0.2993124522536287	0.1092436974789916	-0.0469060351413292	0.0994652406417112	-0.1951107715813598	0.0331550802139037	-0.041100076394194	0.1886936592818945	-0.1770817417876241	0.2149732620320855	0.0863254392666157	0.2953399541634836	0.2620320855614973	0.0551566080977845	0.59877769289534	-0.3989304812834224	0.06707410236822	-0.1162719633307868	-0.0392666157372039	-0.0282658517952635	-0.0215431627196333	0.2351413292589763	0.1724980901451489	0.0725744843391902	0.20244461420932	0.3482047364400306	0.2782276546982429	0.0444614209320091	0.2748663101604278	0.3711229946524064	0.1508021390374331	0.4044308632543926	0.3219251336898395	0.3130634071810542	0.1037433155080213	0.1263559969442322	0.1245225362872421	-0.2941176470588235	0.2412528647822765
0.3527883880825057	0.6745607333842628	1.0	0.307563025210084	-0.119938884644767	-0.0869365928189457	0.0288770053475935	-0.2825057295645531	0.1599694423223835	0.1914438502673796	-0.0967150496562261	-0.3139801375095493	-0.121772345301757	-0.1315508021390374	-0.1248281130634071	-0.2302521008403361	0.2210847975553858	-0.2837280366692131	0.4869365928189457	-0.1006875477463712	0.1902215431627196	0.1306340718105424	0.1886936592818945	0.3124522536287242	0.3592055003819709	0.6644766997708175	-0.4459893048128342	0.0227654698242933	0.1889992360580596	0.2171122994652406	0.2336134453781512	-0.1581359816653934	0.1150496562261268	0.0282658517952635	0.3243697478991597	0.1321619556913674	0.4270435446906035	0.2999236058059587	0.0383498854087089	0.4753246753246753	0.5495798319327732	0.0637127578304048	0.4160427807486631	0.33414820473644	0.3766233766233766	0.3203972498090145	0.307868601986249	0.1697478991596638	-0.1288006111535523	0.119938884644767
0.492436974789916	0.2528647822765469	0.307563025210084	1.0	0.0511841100076394	0.174331550802139	0.2742551566080978	-0.1575248281130634	0.2232238349885408	0.1193277310924369	0.0707410236822001	-0.3475935828877005	-0.0533231474407945	0.1685255920550038	0.122077922077922	-0.3005347593582887	-0.0637127578304048	-0.2461420932009167	0.2666157372039725	0.2207792207792207	0.06707410236822	0.2889228418640183	0.2342245989304812	0.519633307868602	0.1871657754010695	0.3775401069518717	-0.2999236058059587	0.0765469824293353	0.1428571428571428	0.2715049656226126	0.4887700534759358	-0.2149732620320855	0.4307104660045836	0.2632543926661573	0.1825821237585943	0.0484339190221543	0.3521772345301757	0.4304048892284186	0.3974025974025974	0.5868601986249045	0.4068754774637128	0.1336898395721925	0.2443086325439266	0.3561497326203208	0.5242169595110772	0.441100076394194	0.3622612681436211	0.3784568372803666	-0.385790679908327	0.2944232238349885
-0.2097784568372803	-0.2733384262796027	-0.119938884644767	0.0511841100076394	1.0	0.5407181054239878	0.1064935064935064	0.0854087089381207	0.2113063407181054	0.1269671504965622	0.094576012223071	0.1566080977845683	0.1926661573720397	0.0780748663101604	0.0548510313216195	-0.121466768525592	0.1602750190985485	-0.1303284950343773	-0.1239113827349121	0.3723453017570665	0.2122230710466004	-0.0725744843391902	-0.3035905271199389	0.1828877005347593	0.2045836516424751	-0.122383498854087	0.2360580595874713	-0.0267379679144385	-0.0649350649350649	0.2174178762414056	0.4627960275019098	0.0783804430863254	-0.3735676088617265	0.1886936592818945	0.3992360580595874	0.413292589763178	-0.0728800611153552	-0.015431627196333	0.3967914438502674	0.1786096256684492	-0.1058823529411764	-0.0991596638655462	-0.0255156608097784	0.0731856378915202	0.1443850267379679	0.1349121466768525	0.2119174942704354	0.2055003819709702	0.0178762414056531	-0.0710466004583651
-0.1547746371275783	-0.2171122994652406	-0.0869365928189457	0.174331550802139	0.5407181054239878	1.0	0.5113827349121467	0.1566080977845683	0.0108479755538579	-0.0695187165775401	-0.0218487394957983	0.3802902979373567	0.0597402597402597	0.1049656226126814	-0.0875477463712757	0.0163483575248281	0.3787624140565317	-0.174942704354469	-0.015737203972498	0.4273491214667685	0.1523300229182582	0.2235294117647059	-0.1046600458365164	0.3286478227654698	0.305423987776929	0.0780748663101604	0.334453781512605	0.0374331550802139	0.119938884644767	0.0881588999236058	0.3136745607333843	0.1373567608861726	-0.1920550038197097	0.3362872421695951	0.2058059587471352	0.3784568372803666	-0.2091673032849503	0.0661573720397249	0.4010695187165775	0.2782276546982429	-0.0163483575248281	0.0924369747899159	0.0032085561497326	0.1370511841100076	0.1012987012987013	0.0747135217723453	0.2559205500381971	0.4077922077922078	0.0924369747899159	-0.0545454545454545
0.0163483575248281	-0.0288770053475935	0.0288770053475935	0.2742551566080978	0.1064935064935064	0.5113827349121467	1.0	0.20183346065699	0.175248281130634	-0.0010695187165775	-0.1141329258976317	0.1951107715813598	-0.0025974025974025	0.0521008403361344	-0.1508021390374331	0.0658517952635599	0.2436974789915966	0.3026737967914438	-0.121161191749427	0.3983193277310924	-0.0866310160427807	0.3454545454545454	0.0007639419404125	0.280061115355233	0.0967150496562261	0.2406417112299465	0.2598930481283422	0.0325439266615737	-0.1896103896103896	-0.093659281894576	0.1584415584415584	-0.1364400305576776	0.0383498854087089	0.1990832696715049	0.0896867838044308	0.2088617265087853	-0.1841100076394194	0.0264323911382734	0.2840336134453781	-0.0038197097020626	-0.0661573720397249	0.1101604278074866	-0.0600458365164247	0.0359052711993888	-0.1492742551566081	0.0087089381207028	0.1031321619556913	0.0551566080977845	0.0203208556149732	-0.1336898395721925
-0.2186401833460657	-0.2965622612681436	-0.2825057295645531	-0.1575248281130634	0.0854087089381207	0.1566080977845683	0.20183346065699	1.0	0.1838044308632544	0.0744079449961803	-0.0203208556149732	0.3812070282658518	-0.147440794499618	0.2051948051948052	0.0912146676852559	0.4004583651642475	0.2412528647822765	0.173414820473644	0.1080213903743315	0.1376623376623376	-0.0453781512605042	0.2103896103896103	0.0029029793735676	0.0847975553857906	-0.1428571428571428	-0.1724980901451489	0.3087853323147441	-0.2733384262796027	0.2241405653170359	0.0783804430863254	0.1046600458365164	0.0508785332314744	0.0249045072574484	0.0621848739495798	-0.0117647058823529	0.1343009931245225	-0.0438502673796791	-0.1963330786860198	0.2675324675324675	-0.1177998472116119	-0.147135217723453	-0.2980901451489687	-0.333231474407945	0.0469060351413292	-0.4603514132925898	-0.0511841100076394	0.014820473644003	-0.1624140565317036	0.1556913674560733	-0.1559969442322383
0.2528647822765469	0.2027501909854851	0.1599694423223835	0.2232238349885408	0.2113063407181054	0.0108479755538579	0.175248281130634	0.1838044308632544	1.0	0.0499618029029793	0.1453017570664629	-0.0640183346065699	0.1673032849503437	0.227807486631016	0.3255920550038197	-0.0447669977081741	-0.0475171886936592	0.0398777692895339	0.2928953399541635	0.2696715049656226	0.2314744079449961	0.3084797555385791	0.3433155080213904	0.359816653934301	0.2870893812070282	0.0527119938884644	0.0854087089381207	0.1523300229182582	0.0857142857142857	0.2699770817417876	0.1908326967150496	0.173109243697479	0.2165011459129106	-0.0472116119174942	0.2766997708174178	0.2635599694423224	0.2932009167303285	0.20244461420932	0.2048892284186401	0.2919786096256684	0.385790679908327	-0.1257448433919022	0.0062643239113827	0.3821237585943468	0.1584415584415584	0.3579831932773109	0.2724216959511077	0.2733384262796027	-0.1165775401069518	0.1697478991596638
-0.0823529411764705	0.2595874713521772	0.1914438502673796	0.1193277310924369	0.1269671504965622	-0.0695187165775401	-0.0010695187165775	0.0744079449961803	0.0499618029029793	1.0	0.7307868601986249	-0.2464476699770817	0.439572192513369	0.2641711229946524	0.4166539343009931	-0.174942704354469	-0.0621848739495798	0.1792207792207792	0.0084033613445378	-0.0276546982429335	-0.2553093964858671	-0.0985485103132162	0.3207028265851795	0.2834224598930481	0.0331550802139037	0.1718869365928189	-0.3561497326203208	-0.3702062643239114	-0.0490450725744843	-0.0698242933537051	0.4826585179526356	-0.0349885408708938	0.1566080977845683	0.148051948051948	0.1786096256684492	0.4209320091673033	-0.0756302521008403	0.255003819709702	0.4514896867838044	0.3161191749427043	0.2116119174942704	0.2311688311688311	0.3766233766233766	0.1792207792207792	0.1575248281130634	-0.3145912910618793	0.1187165775401069	0.3045072574484339	-0.0004583651642475	0.1645530939648586
0.0765469824293353	0.0432391138273491	-0.0967150496562261	0.0707410236822001	0.094576012223071	-0.0218487394957983	-0.1141329258976317	-0.0203208556149732	0.1453017570664629	0.7307868601986249	1.0	-0.2730328495034377	0.6571428571428571	0.5061879297173415	0.6418640183346066	-0.2595874713521772	-0.2928953399541635	0.2363636363636363	0.1098548510313216	-0.0970206264323911	-0.2161955691367456	-0.2146676852559205	0.360427807486631	0.2094728800611153	0.0044308632543926	-0.1086325439266615	-0.2161955691367456	-0.306951871657754	0.0826585179526356	0.0505729564553094	0.2611153552330023	0.1489686783804431	0.3433155080213904	-0.0466004583651642	0.0065699006875477	0.3127578304048892	-0.014820473644003	0.3378151260504202	0.2513368983957219	0.3900687547746371	0.2440030557677616	0.441100076394194	0.4102368220015279	0.06890756302521	0.1064935064935064	-0.413598166539343	-0.0291825821237585	0.3457601222307104	-0.0010695187165775	0.4579067990832696
-0.3689839572192513	-0.2993124522536287	-0.3139801375095493	-0.3475935828877005	0.1566080977845683	0.3802902979373567	0.1951107715813598	0.3812070282658518	-0.0640183346065699	-0.2464476699770817	-0.2730328495034377	1.0	-0.175859434682964	-0.2730328495034377	-0.1862490450725744	0.5514132925897631	0.5327731092436975	-0.0319327731092436	-0.2693659281894576	0.2198624904507257	0.0854087089381207	0.0884644766997708	-0.2614209320091673	-0.2843391902215431	-0.0071810542398777	-0.0346829640947288	0.7176470588235294	0.0340718105423987	-0.0038197097020626	0.0068754774637127	-0.1190221543162719	0.3460656990068755	-0.2553093964858671	0.0536287242169595	0.1327731092436974	-0.0820473644003055	-0.3011459129106188	-0.2751718869365928	0.1666921313980137	-0.3524828113063407	-0.3170359052711994	-0.4343773873185638	-0.4988540870893812	-0.1419404125286478	-0.2134453781512605	-0.0450725744843391	-0.2987012987012987	-0.0536287242169595	0.1914438502673796	-0.1663865546218487
-0.2406417112299465	0.1092436974789916	-0.121772345301757	-0.0533231474407945	0.1926661573720397	0.0597402597402597	-0.0025974025974025	-0.147440794499618	0.1673032849503437	0.439572192513369	0.6571428571428571	-0.175859434682964	1.0	0.3506493506493506	0.5492742551566081	-0.2867838044308632	-0.1324675324675324	0.2021390374331551	-0.2394194041252864	-0.1908326967150496	0.2213903743315508	-0.4551566080977846	0.0777692895339954	-0.0059587471352177	-0.0432391138273491	-0.2629488158899923	0.0588235294117647	-0.0835752482811306	-0.359816653934301	-0.121772345301757	0.0108479755538579	0.2287242169595111	0.2201680672268907	-0.0811306340718105	-0.0731856378915202	0.3005347593582887	-0.2412528647822765	0.1022154316271963	0.2308632543926661	0.1614973262032085	-0.095187165775401	0.3977081741787624	0.1428571428571428	0.013598166539343	-0.1700534759358288	-0.4701298701298701	-0.1776928953399541	0.1694423223834988	0.1150496562261268	0.3533995416348358
0.200916730328495	-0.0469060351413292	-0.1315508021390374	0.1685255920550038	0.0780748663101604	0.1049656226126814	0.0521008403361344	0.2051948051948052	0.227807486631016	0.2641711229946524	0.5061879297173415	-0.2730328495034377	0.3506493506493506	1.0	0.5899159663865546	-0.2036669213139801	-0.1630252100840336	0.2293353705118411	0.2919786096256684	-0.0206264323911382	-0.2589763177998472	0.0111535523300229	0.1520244461420932	0.2785332314744079	0.0355996944232238	-0.1318563789152024	-0.1529411764705882	-0.1724980901451489	0.2507257448433919	0.2675324675324675	0.1538579067990832	0.1902215431627196	0.1981665393430099	-0.0502673796791443	0.0239877769289534	0.0863254392666157	0.0863254392666157	0.2452253628724217	0.174025974025974	0.2125286478227654	0.1061879297173414	0.3289533995416348	0.2678380443086325	-0.1043544690603514	-0.041405653170359	-0.0964094728800611	0.0606569900687547	0.0976317799847211	0.199694423223835	0.2085561497326203
0.0184873949579831	0.0994652406417112	-0.1248281130634071	0.122077922077922	0.0548510313216195	-0.0875477463712757	-0.1508021390374331	0.0912146676852559	0.3255920550038197	0.4166539343009931	0.6418640183346066	-0.1862490450725744	0.5492742551566081	0.5899159663865546	1.0	-0.2253628724216959	-0.2415584415584415	-0.0646294881588999	0.2326967150496562	-0.1526355996944232	0.0521008403361344	-0.1361344537815126	0.3014514896867838	0.1969442322383499	-0.06890756302521	-0.1382734912146677	-0.1370511841100076	-0.1957219251336898	-0.0175706646294881	0.1122994652406417	0.0750190985485103	0.2834224598930481	0.2305576776165011	0.0029029793735676	0.0597402597402597	0.1899159663865546	0.0444614209320091	0.1960275019098548	0.3457601222307104	0.3133689839572192	0.0609625668449197	0.3112299465240641	0.1825821237585943	0.0340718105423987	0.1043544690603514	-0.2088617265087853	0.0316271963330786	0.1181054239877769	0.2330022918258212	0.4912146676852559
-0.3283422459893048	-0.1951107715813598	-0.2302521008403361	-0.3005347593582887	-0.121466768525592	0.0163483575248281	0.0658517952635599	0.4004583651642475	-0.0447669977081741	-0.174942704354469	-0.2595874713521772	0.5514132925897631	-0.2867838044308632	-0.2036669213139801	-0.2253628724216959	1.0	0.2204736440030557	0.0649350649350649	-0.0374331550802139	-0.0921313980137509	-0.0591291061879297	0.1645530939648586	-0.040488922841864	-0.1138273491214667	0.0731856378915202	-0.0872421695951107	0.5709702062643239	-0.2119174942704354	-0.0499618029029793	-0.1859434682964094	-0.2782276546982429	0.2782276546982429	0.0881588999236058	0.041405653170359	-0.1407181054239877	-0.2452253628724217	-0.2134453781512605	-0.2553093964858671	-0.1575248281130634	-0.3671504965622613	-0.1783040488922841	-0.2779220779220779	-0.2042780748663101	0.067990832696715	-0.2837280366692131	-0.1343009931245225	-0.1963330786860198	-0.1578304048892284	0.2510313216195569	-0.0114591291061879
-0.2510313216195569	0.0331550802139037	0.2210847975553858	-0.0637127578304048	0.1602750190985485	0.3787624140565317	0.2436974789915966	0.2412528647822765	-0.0475171886936592	-0.0621848739495798	-0.2928953399541635	0.5327731092436975	-0.1324675324675324	-0.1630252100840336	-0.2415584415584415	0.2204736440030557	1.0	-0.0716577540106951	0.0004583651642475	0.0511841100076394	0.0844919786096256	0.1074102368220015	-0.2672268907563025	0.0090145148968678	0.1905271199388846	0.2589763177998472	0.387012987012987	0.0209320091673032	0.1770817417876241	0.0035141329258976	0.0093200916730328	0.3891520244461421	-0.0444614209320091	0.0322383498854087	0.1419404125286478	0.0484339190221543	-0.0881588999236058	-0.1666921313980137	0.2119174942704354	-0.0276546982429335	-0.014514896867838	-0.307563025210084	-0.0985485103132162	0.0218487394957983	0.0796027501909854	0.0725744843391902	0.1520244461420932	0.1715813598166539	0.0447669977081741	-0.1239113827349121
-0.228418640183346	-0.041100076394194	-0.2837280366692131	-0.2461420932009167	-0.1303284950343773	-0.174942704354469	0.3026737967914438	0.173414820473644	0.0398777692895339	0.1792207792207792	0.2363636363636363	-0.0319327731092436	0.2021390374331551	0.2293353705118411	-0.0646294881588999	0.0649350649350649	-0.0716577540106951	1.0	-0.3763177998472116	0.0077922077922077	-0.5028265851795264	-0.0264323911382734	-0.0114591291061879	-0.1416348357524828	-0.2898395721925134	-0.0530175706646294	0.1132161955691367	-0.1012987012987013	-0.1156608097784568	-0.3442322383498854	-0.1012987012987013	-0.0594346829640947	0.0090145148968678	-0.1321619556913674	-0.0716577540106951	0.0957983193277311	-0.3042016806722689	-0.1043544690603514	-0.2385026737967914	-0.440794499618029	-0.2403361344537815	0.2336134453781512	-0.1226890756302521	-0.20061115355233	-0.4906035141329259	-0.5061879297173415	-0.1673032849503437	-0.226279602750191	-0.2241405653170359	-0.1419404125286478
0.5168831168831168	0.1886936592818945	0.4869365928189457	0.2666157372039725	-0.1239113827349121	-0.015737203972498	-0.121161191749427	0.1080213903743315	0.2928953399541635	0.0084033613445378	0.1098548510313216	-0.2693659281894576	-0.2394194041252864	0.2919786096256684	0.2326967150496562	-0.0374331550802139	0.0004583651642475	-0.3763177998472116	1.0	-0.1847211611917494	0.0239877769289534	0.3106187929717341	0.4184873949579832	0.3781512605042016	0.3668449197860962	0.3662337662337662	-0.3564553093964858	-0.332620320855615	0.6232238349885408	0.4692131398013751	0.2091673032849503	0.1828877005347593	0.3644003055767761	-0.1113827349121466	0.040183346065699	0.1547746371275783	0.7268143621084797	0.4707410236822001	0.0261268143621084	0.5920550038197097	0.5419404125286478	0.1822765469824293	0.4576012223071046	0.1914438502673796	0.3164247517188693	0.4475171886936593	0.3494270435446906	0.2232238349885408	0.0533231474407945	0.4337662337662337
0.1407181054239877	-0.1770817417876241	-0.1006875477463712	0.2207792207792207	0.3723453017570665	0.4273491214667685	0.3983193277310924	0.1376623376623376	0.2696715049656226	-0.0276546982429335	-0.0970206264323911	0.2198624904507257	-0.1908326967150496	-0.0206264323911382	-0.1526355996944232	-0.0921313980137509	0.0511841100076394	0.0077922077922077	-0.1847211611917494	1.0	0.1067990832696715	0.20183346065699	-0.1584415584415584	0.4346829640947288	0.0796027501909854	-0.0640183346065699	0.174942704354469	0.3653170359052712	0.0621848739495798	0.1437738731856379	0.4288770053475936	-0.3552330022918258	-0.3188693659281894	0.1327731092436974	0.4734912146676852	0.2574484339190221	-0.1639419404125286	0.2446142093200916	0.1975553857906799	0.068601986249045	0.1495798319327731	-0.2140565317035905	-0.0872421695951107	0.2498090145148968	0.1297173414820473	0.2739495798319328	0.3680672268907563	0.3460656990068755	-0.253781512605042	-0.441100076394194
0.0346829640947288	0.2149732620320855	0.1902215431627196	0.06707410236822	0.2122230710466004	0.1523300229182582	-0.0866310160427807	-0.0453781512605042	0.2314744079449961	-0.2553093964858671	-0.2161955691367456	0.0854087089381207	0.2213903743315508	-0.2589763177998472	0.0521008403361344	-0.0591291061879297	0.0844919786096256	-0.5028265851795264	0.0239877769289534	0.1067990832696715	1.0	-0.1187165775401069	-0.0808250572956455	0.0973262032085561	-0.0429335370511841	-0.0224598930481283	0.1312452253628724	0.1489686783804431	-0.1941940412528647	0.0288770053475935	-0.0600458365164247	-0.0004583651642475	0.0099312452253628	-0.1526355996944232	0.1269671504965622	0.1401069518716577	0.2256684491978609	-0.0120702826585179	0.1269671504965622	0.2650878533231474	-0.0175706646294881	-0.1831932773109243	-0.015737203972498	0.3112299465240641	0.0466004583651642	0.3668449197860962	0.0731856378915202	0.0802139037433155	0.0710466004583651	0.0976317799847211
0.0851031321619557	0.0863254392666157	0.1306340718105424	0.2889228418640183	-0.0725744843391902	0.2235294117647059	0.3454545454545454	0.2103896103896103	0.3084797555385791	-0.0985485103132162	-0.2146676852559205	0.0884644766997708	-0.4551566080977846	0.0111535523300229	-0.1361344537815126	0.1645530939648586	0.1074102368220015	-0.0264323911382734	0.3106187929717341	0.20183346065699	-0.1187165775401069	1.0	0.0475171886936592	0.2354469060351413	0.041100076394194	0.2669213139801375	-0.040488922841864	0.0753246753246753	0.1608861726508785	0.2831168831168831	0.1019098548510313	-0.0973262032085561	-0.0117647058823529	0.3448433919022154	-0.0469060351413292	0.1456073338426279	0.20061115355233	0.0979373567608861	0.0035141329258976	0.2467532467532467	0.1721925133689839	-0.2180290297937356	0.0747135217723453	-0.0349885408708938	0.1508021390374331	0.5156608097784569	0.3787624140565317	0.0527119938884644	-0.0707410236822001	0.041100076394194
0.4163483575248281	0.2953399541634836	0.1886936592818945	0.2342245989304812	-0.3035905271199389	-0.1046600458365164	0.0007639419404125	0.0029029793735676	0.3433155080213904	0.3207028265851795	0.360427807486631	-0.2614209320091673	0.0777692895339954	0.1520244461420932	0.3014514896867838	-0.040488922841864	-0.2672268907563025	-0.0114591291061879	0.4184873949579832	-0.1584415584415584	-0.0808250572956455	0.0475171886936592	1.0	0.2348357524828113	0.2837280366692131	0.2776165011459129	-0.279144385026738	-0.254087089381207	0.1563025210084033	0.0007639419404125	0.2705882352941176	0.2021390374331551	0.4649350649350649	0.0838808250572956	-0.0074866310160427	0.200305576776165	0.3405653170359052	0.2766997708174178	0.1602750190985485	0.3384262796027502	0.3549274255156608	0.2195569136745607	0.2232238349885408	0.4820473644003056	0.2880061115355233	0.0872421695951107	0.1575248281130634	0.3307868601986249	-0.120244461420932	0.3173414820473644
0.2956455309396485	0.2620320855614973	0.3124522536287242	0.519633307868602	0.1828877005347593	0.3286478227654698	0.280061115355233	0.0847975553857906	0.359816653934301	0.2834224598930481	0.2094728800611153	-0.2843391902215431	-0.0059587471352177	0.2785332314744079	0.1969442322383499	-0.1138273491214667	0.0090145148968678	-0.1416348357524828	0.3781512605042016	0.4346829640947288	0.0973262032085561	0.2354469060351413	0.2348357524828113	1.0	0.2632543926661573	0.3207028265851795	-0.2491978609625668	-0.1181054239877769	0.1624140565317036	0.1563025210084033	0.4044308632543926	-0.2461420932009167	0.1874713521772345	0.2580595874713521	0.4319327731092437	0.4722689075630252	0.2345301757066463	0.6418640183346066	0.4178762414056531	0.6660045836516425	0.6039724980901452	0.2482811306340718	0.5972498090145149	0.5618029029793735	0.3775401069518717	0.2660045836516425	0.5556913674560734	0.5859434682964094	-0.1813598166539343	0.1798319327731092
0.2119174942704354	0.0551566080977845	0.3592055003819709	0.1871657754010695	0.2045836516424751	0.305423987776929	0.0967150496562261	-0.1428571428571428	0.2870893812070282	0.0331550802139037	0.0044308632543926	-0.0071810542398777	-0.0432391138273491	0.0355996944232238	-0.06890756302521	0.0731856378915202	0.1905271199388846	-0.2898395721925134	0.3668449197860962	0.0796027501909854	-0.0429335370511841	0.041100076394194	0.2837280366692131	0.2632543926661573	1.0	0.3390374331550802	0.147135217723453	-0.120855614973262	0.2501145912910619	0.2980901451489687	0.4264323911382734	0.306951871657754	0.200305576776165	0.0737967914438502	0.0472116119174942	0.0814362108479755	0.093353705118411	0.1126050420168067	0.1822765469824293	0.3989304812834224	0.4029029793735676	-0.0759358288770053	0.2638655462184874	0.4386554621848739	0.3219251336898395	0.2125286478227654	0.2941176470588235	0.4337662337662337	0.1248281130634071	-0.0044308632543926
0.2372803666921314	0.59877769289534	0.6644766997708175	0.3775401069518717	-0.122383498854087	0.0780748663101604	0.2406417112299465	-0.1724980901451489	0.0527119938884644	0.1718869365928189	-0.1086325439266615	-0.0346829640947288	-0.2629488158899923	-0.1318563789152024	-0.1382734912146677	-0.0872421695951107	0.2589763177998472	-0.0530175706646294	0.3662337662337662	-0.0640183346065699	-0.0224598930481283	0.2669213139801375	0.2776165011459129	0.3207028265851795	0.3390374331550802	1.0	-0.2678380443086325	-0.3265087853323147	0.2152788388082505	-0.0209320091673032	0.2907563025210084	0.0190985485103132	0.1608861726508785	-0.0093200916730328	0.1660809778456837	0.1251336898395721	0.3763177998472116	0.3032849503437739	0.2748663101604278	0.3637891520244461	0.3216195569136745	0.0389610389610389	0.3463712757830405	0.1841100076394194	0.306340718105424	0.2846447669977082	0.2128342245989304	0.1868601986249045	-0.1850267379679144	0.1266615737203972
-0.413598166539343	-0.3989304812834224	-0.4459893048128342	-0.2999236058059587	0.2360580595874713	0.334453781512605	0.2598930481283422	0.3087853323147441	0.0854087089381207	-0.3561497326203208	-0.2161955691367456	0.7176470588235294	0.0588235294117647	-0.1529411764705882	-0.1370511841100076	0.5709702062643239	0.387012987012987	0.1132161955691367	-0.3564553093964858	0.174942704354469	0.1312452253628724	-0.040488922841864	-0.279144385026738	-0.2491978609625668	0.147135217723453	-0.2678380443086325	1.0	0.1407181054239877	-0.1917494270435447	-0.0184873949579831	-0.1498854087089381	0.4563789152024446	-0.1721925133689839	-0.0013750954927425	-0.0621848739495798	-0.1602750190985485	-0.4872421695951108	-0.3460656990068755	0.0383498854087089	-0.388235294117647	-0.3634835752482811	-0.3527883880825057	-0.4151260504201681	-0.0627960275019098	-0.280061115355233	-0.2042780748663101	-0.2253628724216959	-0.0065699006875477	0.2366692131398013	-0.095187165775401
0.0600458365164247	0.06707410236822	0.0227654698242933	0.0765469824293353	-0.0267379679144385	0.0374331550802139	0.0325439266615737	-0.2733384262796027	0.1523300229182582	-0.3702062643239114	-0.306951871657754	0.0340718105423987	-0.0835752482811306	-0.1724980901451489	-0.1957219251336898	-0.2119174942704354	0.0209320091673032	-0.1012987012987013	-0.332620320855615	0.3653170359052712	0.1489686783804431	0.0753246753246753	-0.254087089381207	-0.1181054239877769	-0.120855614973262	-0.3265087853323147	0.1407181054239877	1.0	-0.2363636363636363	0.2070282658517952	-0.1929717341482047	-0.2134453781512605	-0.3246753246753247	0.2094728800611153	0.2400305576776165	-0.148051948051948	-0.1770817417876241	-0.1061879297173414	-0.2941176470588235	-0.2	0.0887700534759358	-0.1229946524064171	-0.2580595874713521	0.0426279602750191	0.1877769289533995	0.147440794499618	0.1718869365928189	-0.014209320091673	-0.1718869365928189	-0.2571428571428571
0.3931245225362872	-0.1162719633307868	0.1889992360580596	0.1428571428571428	-0.0649350649350649	0.119938884644767	-0.1896103896103896	0.2241405653170359	0.0857142857142857	-0.0490450725744843	0.0826585179526356	-0.0038197097020626	-0.359816653934301	0.2507257448433919	-0.0175706646294881	-0.0499618029029793	0.1770817417876241	-0.1156608097784568	0.6232238349885408	0.0621848739495798	-0.1941940412528647	0.1608861726508785	0.1563025210084033	0.1624140565317036	0.2501145912910619	0.2152788388082505	-0.1917494270435447	-0.2363636363636363	1.0	0.1944996180290298	0.281894576012223	0.1642475171886936	0.2385026737967914	-0.2916730328495034	0.0875477463712757	-0.0805194805194805	0.388846447669977	0.2369747899159663	-0.0090145148968678	0.2672268907563025	0.361650114591291	0.0166539343009931	0.1107715813598166	0.121466768525592	0.2345301757066463	0.1874713521772345	0.1761650114591291	0.2256684491978609	-0.0600458365164247	0.0398777692895339
0.3430099312452254	-0.0392666157372039	0.2171122994652406	0.2715049656226126	0.2174178762414056	0.0881588999236058	-0.093659281894576	0.0783804430863254	0.2699770817417876	-0.0698242933537051	0.0505729564553094	0.0068754774637127	-0.121772345301757	0.2675324675324675	0.1122994652406417	-0.1859434682964094	0.0035141329258976	-0.3442322383498854	0.4692131398013751	0.1437738731856379	0.0288770053475935	0.2831168831168831	0.0007639419404125	0.1563025210084033	0.2980901451489687	-0.0209320091673032	-0.0184873949579831	0.2070282658517952	0.1944996180290298	1.0	0.33292589763178	0.0197097020626432	-0.0771581359816653	0.2342245989304812	0.2699770817417876	0.2250572956455309	0.466768525592055	0.3280366692131398	0.0527119938884644	0.4435446906035141	0.4203208556149733	-0.1627196333078686	0.1107715813598166	0.0655462184873949	0.2760886172650879	0.5398013750954928	0.2161955691367456	0.1718869365928189	-0.0918258212375859	0.2048892284186401
0.2235294117647059	-0.0282658517952635	0.2336134453781512	0.4887700534759358	0.4627960275019098	0.3136745607333843	0.1584415584415584	0.1046600458365164	0.1908326967150496	0.4826585179526356	0.2611153552330023	-0.1190221543162719	0.0108479755538579	0.1538579067990832	0.0750190985485103	-0.2782276546982429	0.0093200916730328	-0.1012987012987013	0.2091673032849503	0.4288770053475936	-0.0600458365164247	0.1019098548510313	0.2705882352941176	0.4044308632543926	0.4264323911382734	0.2907563025210084	-0.1498854087089381	-0.1929717341482047	0.281894576012223	0.33292589763178	1.0	-0.0832696715049656	-0.0276546982429335	0.2070282658517952	0.4511841100076394	0.414514896867838	0.1272727272727272	0.3521772345301757	0.5645530939648586	0.4765469824293353	0.1908326967150496	0.0334606569900687	0.1880825057295645	0.4362108479755539	0.3234530175706646	0.2812834224598931	0.3702062643239114	0.4383498854087089	-0.1608861726508785	-0.0579067990832696
-0.2320855614973262	-0.0215431627196333	-0.1581359816653934	-0.2149732620320855	0.0783804430863254	0.1373567608861726	-0.1364400305576776	0.0508785332314744	0.173109243697479	-0.0349885408708938	0.1489686783804431	0.3460656990068755	0.2287242169595111	0.1902215431627196	0.2834224598930481	0.2782276546982429	0.3891520244461421	-0.0594346829640947	0.1828877005347593	-0.3552330022918258	-0.0004583651642475	-0.0973262032085561	0.2021390374331551	-0.2461420932009167	0.306951871657754	0.0190985485103132	0.4563789152024446	-0.2134453781512605	0.1642475171886936	0.0197097020626432	-0.0832696715049656	1.0	0.1709702062643239	-0.1990832696715049	-0.2110007639419404	-0.0514896867838044	-0.0062643239113827	-0.0851031321619557	0.1254392666157372	-0.1000763941940412	-0.1355233002291825	-0.0105423987776928	-0.0915202444614209	-0.0319327731092436	0.0267379679144385	-0.0997708174178762	-0.2259740259740259	0.2128342245989304	0.2672268907563025	0.3674560733384263
0.4325439266615737	0.2351413292589763	0.1150496562261268	0.4307104660045836	-0.3735676088617265	-0.1920550038197097	0.0383498854087089	0.0249045072574484	0.2165011459129106	0.1566080977845683	0.3433155080213904	-0.2553093964858671	0.2201680672268907	0.1981665393430099	0.2305576776165011	0.0881588999236058	-0.0444614209320091	0.0090145148968678	0.3644003055767761	-0.3188693659281894	0.0099312452253628	-0.0117647058823529	0.4649350649350649	0.1874713521772345	0.200305576776165	0.1608861726508785	-0.1721925133689839	-0.3246753246753247	0.2385026737967914	-0.0771581359816653	-0.0276546982429335	0.1709702062643239	1.0	-0.1113827349121466	-0.388540870893812	-0.1281894576012223	0.3720397249809014	0.2134453781512605	0.0750190985485103	0.3741787624140565	0.3665393430099312	0.2235294117647059	0.3246753246753247	0.3121466768525592	0.1807486631016042	-0.0087089381207028	-0.0065699006875477	0.2131398013750955	-0.1138273491214667	0.5165775401069519
-0.1098548510313216	0.1724980901451489	0.0282658517952635	0.2632543926661573	0.1886936592818945	0.3362872421695951	0.1990832696715049	0.0621848739495798	-0.0472116119174942	0.148051948051948	-0.0466004583651642	0.0536287242169595	-0.0811306340718105	-0.0502673796791443	0.0029029793735676	0.041405653170359	0.0322383498854087	-0.1321619556913674	-0.1113827349121466	0.1327731092436974	-0.1526355996944232	0.3448433919022154	0.0838808250572956	0.2580595874713521	0.0737967914438502	-0.0093200916730328	-0.0013750954927425	0.2094728800611153	-0.2916730328495034	0.2342245989304812	0.2070282658517952	-0.1990832696715049	-0.1113827349121466	1.0	0.120550038197097	0.3258976317799847	-0.1679144385026738	0.0236822001527883	0.1960275019098548	0.2226126814362108	0.0872421695951107	0.0080977845683728	0.1009931245225362	0.2491978609625668	0.3142857142857143	0.0230710466004583	0.2867838044308632	0.1538579067990832	-0.1703590527119939	0.0774637127578304
0.1526355996944232	0.0725744843391902	0.3243697478991597	0.1825821237585943	0.3992360580595874	0.2058059587471352	0.0896867838044308	-0.0117647058823529	0.2766997708174178	0.1786096256684492	0.0065699006875477	0.1327731092436974	-0.0731856378915202	0.0239877769289534	0.0597402597402597	-0.1407181054239877	0.1419404125286478	-0.0716577540106951	0.040183346065699	0.4734912146676852	0.1269671504965622	-0.0469060351413292	-0.0074866310160427	0.4319327731092437	0.0472116119174942	0.1660809778456837	-0.0621848739495798	0.2400305576776165	0.0875477463712757	0.2699770817417876	0.4511841100076394	-0.2110007639419404	-0.388540870893812	0.120550038197097	1.0	0.3286478227654698	0.0930481283422459	0.3139801375095493	0.2971734148204736	0.2189457601222307	0.2730328495034377	0.0823529411764705	0.0352941176470588	0.3799847211611917	0.2996180290297937	0.2180290297937356	0.255003819709702	0.282200152788388	-0.1721925133689839	-0.095187165775401
-0.172803666921314	0.20244461420932	0.1321619556913674	0.0484339190221543	0.413292589763178	0.3784568372803666	0.2088617265087853	0.1343009931245225	0.2635599694423224	0.4209320091673033	0.3127578304048892	-0.0820473644003055	0.3005347593582887	0.0863254392666157	0.1899159663865546	-0.2452253628724217	0.0484339190221543	0.0957983193277311	0.1547746371275783	0.2574484339190221	0.1401069518716577	0.1456073338426279	0.200305576776165	0.4722689075630252	0.0814362108479755	0.1251336898395721	-0.1602750190985485	-0.148051948051948	-0.0805194805194805	0.2250572956455309	0.414514896867838	-0.0514896867838044	-0.1281894576012223	0.3258976317799847	0.3286478227654698	1.0	0.1657754010695187	0.4300993124522536	0.2742551566080978	0.4249045072574484	0.2757830404889228	0.3020626432391138	0.2727272727272727	0.3277310924369748	0.0560733384262796	0.0734912146676852	0.4007639419404125	0.4239877769289534	-0.2100840336134453	0.2174178762414056
0.6229182582123759	0.3482047364400306	0.4270435446906035	0.3521772345301757	-0.0728800611153552	-0.2091673032849503	-0.1841100076394194	-0.0438502673796791	0.2932009167303285	-0.0756302521008403	-0.014820473644003	-0.3011459129106188	-0.2412528647822765	0.0863254392666157	0.0444614209320091	-0.2134453781512605	-0.0881588999236058	-0.3042016806722689	0.7268143621084797	-0.1639419404125286	0.2256684491978609	0.20061115355233	0.3405653170359052	0.2345301757066463	0.093353705118411	0.3763177998472116	-0.4872421695951108	-0.1770817417876241	0.388846447669977	0.466768525592055	0.1272727272727272	-0.0062643239113827	0.3720397249809014	-0.1679144385026738	0.0930481283422459	0.1657754010695187	1.0	0.4377387318563789	-0.0392666157372039	0.4878533231474408	0.4854087089381207	0.0802139037433155	0.3283422459893048	0.2168067226890756	0.3585943468296409	0.6629488158899923	0.2305576776165011	0.0609625668449197	-0.2754774637127578	0.3463712757830405
0.3414820473644003	0.2782276546982429	0.2999236058059587	0.4304048892284186	-0.015431627196333	0.0661573720397249	0.0264323911382734	-0.1963330786860198	0.20244461420932	0.255003819709702	0.3378151260504202	-0.2751718869365928	0.1022154316271963	0.2452253628724217	0.1960275019098548	-0.2553093964858671	-0.1666921313980137	-0.1043544690603514	0.4707410236822001	0.2446142093200916	-0.0120702826585179	0.0979373567608861	0.2766997708174178	0.6418640183346066	0.1126050420168067	0.3032849503437739	-0.3460656990068755	-0.1061879297173414	0.2369747899159663	0.3280366692131398	0.3521772345301757	-0.0851031321619557	0.2134453781512605	0.0236822001527883	0.3139801375095493	0.4300993124522536	0.4377387318563789	1.0	0.2201680672268907	0.5367456073338426	0.6012223071046601	0.4533231474407945	0.5660809778456837	0.2925897631779984	0.3295645530939649	0.281588999236058	0.2418640183346065	0.4618792971734148	-0.2305576776165011	0.4789915966386555
-0.0065699006875477	0.0444614209320091	0.0383498854087089	0.3974025974025974	0.3967914438502674	0.4010695187165775	0.2840336134453781	0.2675324675324675	0.2048892284186401	0.4514896867838044	0.2513368983957219	0.1666921313980137	0.2308632543926661	0.174025974025974	0.3457601222307104	-0.1575248281130634	0.2119174942704354	-0.2385026737967914	0.0261268143621084	0.1975553857906799	0.1269671504965622	0.0035141329258976	0.1602750190985485	0.4178762414056531	0.1822765469824293	0.2748663101604278	0.0383498854087089	-0.2941176470588235	-0.0090145148968678	0.0527119938884644	0.5645530939648586	0.1254392666157372	0.0750190985485103	0.1960275019098548	0.2971734148204736	0.2742551566080978	-0.0392666157372039	0.2201680672268907	1.0	0.3775401069518717	-0.0084033613445378	-0.0300993124522536	0.1080213903743315	0.2073338426279602	0.20244461420932	0.1083269671504965	-0.0175706646294881	0.334453781512605	0.147440794499618	0.1284950343773873
0.4710466004583651	0.2748663101604278	0.4753246753246753	0.5868601986249045	0.1786096256684492	0.2782276546982429	-0.0038197097020626	-0.1177998472116119	0.2919786096256684	0.3161191749427043	0.3900687547746371	-0.3524828113063407	0.1614973262032085	0.2125286478227654	0.3133689839572192	-0.3671504965622613	-0.0276546982429335	-0.440794499618029	0.5920550038197097	0.068601986249045	0.2650878533231474	0.2467532467532467	0.3384262796027502	0.6660045836516425	0.3989304812834224	0.3637891520244461	-0.388235294117647	-0.2	0.2672268907563025	0.4435446906035141	0.4765469824293353	-0.1000763941940412	0.3741787624140565	0.2226126814362108	0.2189457601222307	0.4249045072574484	0.4878533231474408	0.5367456073338426	0.3775401069518717	1.0	0.6464476699770817	0.2177234530175706	0.6467532467532467	0.4355996944232238	0.5636363636363636	0.4032085561497326	0.5229946524064171	0.6070282658517953	-0.1645530939648586	0.4627960275019098
0.5061879297173415	0.3711229946524064	0.5495798319327732	0.4068754774637128	-0.1058823529411764	-0.0163483575248281	-0.0661573720397249	-0.147135217723453	0.385790679908327	0.2116119174942704	0.2440030557677616	-0.3170359052711994	-0.095187165775401	0.1061879297173414	0.0609625668449197	-0.1783040488922841	-0.014514896867838	-0.2403361344537815	0.5419404125286478	0.1495798319327731	-0.0175706646294881	0.1721925133689839	0.3549274255156608	0.6039724980901452	0.4029029793735676	0.3216195569136745	-0.3634835752482811	0.0887700534759358	0.361650114591291	0.4203208556149733	0.1908326967150496	-0.1355233002291825	0.3665393430099312	0.0872421695951107	0.2730328495034377	0.2757830404889228	0.4854087089381207	0.6012223071046601	-0.0084033613445378	0.6464476699770817	1.0	0.1171886936592818	0.4884644766997708	0.4899923605805958	0.5410236822001527	0.3008403361344537	0.439877769289534	0.5795263559969442	-0.2892284186401833	0.3497326203208556
0.0930481283422459	0.1508021390374331	0.0637127578304048	0.1336898395721925	-0.0991596638655462	0.0924369747899159	0.1101604278074866	-0.2980901451489687	-0.1257448433919022	0.2311688311688311	0.441100076394194	-0.4343773873185638	0.3977081741787624	0.3289533995416348	0.3112299465240641	-0.2779220779220779	-0.307563025210084	0.2336134453781512	0.1822765469824293	-0.2140565317035905	-0.1831932773109243	-0.2180290297937356	0.2195569136745607	0.2482811306340718	-0.0759358288770053	0.0389610389610389	-0.3527883880825057	-0.1229946524064171	0.0166539343009931	-0.1627196333078686	0.0334606569900687	-0.0105423987776928	0.2235294117647059	0.0080977845683728	0.0823529411764705	0.3020626432391138	0.0802139037433155	0.4533231474407945	-0.0300993124522536	0.2177234530175706	0.1171886936592818	1.0	0.4459893048128342	0.0973262032085561	0.0080977845683728	-0.3494270435446906	0.0481283422459893	0.1404125286478227	0.0016806722689075	0.4692131398013751
0.3934300993124522	0.4044308632543926	0.4160427807486631	0.2443086325439266	-0.0255156608097784	0.0032085561497326	-0.0600458365164247	-0.333231474407945	0.0062643239113827	0.3766233766233766	0.4102368220015279	-0.4988540870893812	0.1428571428571428	0.2678380443086325	0.1825821237585943	-0.2042780748663101	-0.0985485103132162	-0.1226890756302521	0.4576012223071046	-0.0872421695951107	-0.015737203972498	0.0747135217723453	0.2232238349885408	0.5972498090145149	0.2638655462184874	0.3463712757830405	-0.4151260504201681	-0.2580595874713521	0.1107715813598166	0.1107715813598166	0.1880825057295645	-0.0915202444614209	0.3246753246753247	0.1009931245225362	0.0352941176470588	0.2727272727272727	0.3283422459893048	0.5660809778456837	0.1080213903743315	0.6467532467532467	0.4884644766997708	0.4459893048128342	1.0	0.2244461420932009	0.4847975553857906	0.0841864018334606	0.3805958747135218	0.3964858670741024	0.0111535523300229	0.3805958747135218
0.2229182582123758	0.3219251336898395	0.33414820473644	0.3561497326203208	0.0731856378915202	0.1370511841100076	0.0359052711993888	0.0469060351413292	0.3821237585943468	0.1792207792207792	0.06890756302521	-0.1419404125286478	0.013598166539343	-0.1043544690603514	0.0340718105423987	0.067990832696715	0.0218487394957983	-0.20061115355233	0.1914438502673796	0.2498090145148968	0.3112299465240641	-0.0349885408708938	0.4820473644003056	0.5618029029793735	0.4386554621848739	0.1841100076394194	-0.0627960275019098	0.0426279602750191	0.121466768525592	0.0655462184873949	0.4362108479755539	-0.0319327731092436	0.3121466768525592	0.2491978609625668	0.3799847211611917	0.3277310924369748	0.2168067226890756	0.2925897631779984	0.2073338426279602	0.4355996944232238	0.4899923605805958	0.0973262032085561	0.2244461420932009	1.0	0.3372039724980901	0.2110007639419404	0.3744843391902215	0.4545454545454545	-0.1792207792207792	0.1071046600458365
0.5492742551566081	0.3130634071810542	0.3766233766233766	0.5242169595110772	0.1443850267379679	0.1012987012987013	-0.1492742551566081	-0.4603514132925898	0.1584415584415584	0.1575248281130634	0.1064935064935064	-0.2134453781512605	-0.1700534759358288	-0.041405653170359	0.1043544690603514	-0.2837280366692131	0.0796027501909854	-0.4906035141329259	0.3164247517188693	0.1297173414820473	0.0466004583651642	0.1508021390374331	0.2880061115355233	0.3775401069518717	0.3219251336898395	0.306340718105424	-0.280061115355233	0.1877769289533995	0.2345301757066463	0.2760886172650879	0.3234530175706646	0.0267379679144385	0.1807486631016042	0.3142857142857143	0.2996180290297937	0.0560733384262796	0.3585943468296409	0.3295645530939649	0.20244461420932	0.5636363636363636	0.5410236822001527	0.0080977845683728	0.4847975553857906	0.3372039724980901	1.0	0.3778456837280367	0.4359052711993888	0.5572192513368984	-0.2586707410236822	0.2461420932009167
0.4658517952635599	0.1037433155080213	0.3203972498090145	0.441100076394194	0.1349121466768525	0.0747135217723453	0.0087089381207028	-0.0511841100076394	0.3579831932773109	-0.3145912910618793	-0.413598166539343	-0.0450725744843391	-0.4701298701298701	-0.0964094728800611	-0.2088617265087853	-0.1343009931245225	0.0725744843391902	-0.5061879297173415	0.4475171886936593	0.2739495798319328	0.3668449197860962	0.5156608097784569	0.0872421695951107	0.2660045836516425	0.2125286478227654	0.2846447669977082	-0.2042780748663101	0.147440794499618	0.1874713521772345	0.5398013750954928	0.2812834224598931	-0.0997708174178762	-0.0087089381207028	0.0230710466004583	0.2180290297937356	0.0734912146676852	0.6629488158899923	0.281588999236058	0.1083269671504965	0.4032085561497326	0.3008403361344537	-0.3494270435446906	0.0841864018334606	0.2110007639419404	0.3778456837280367	1.0	0.3637891520244461	0.1355233002291825	-0.1648586707410236	-0.015126050420168
0.1954163483575248	0.1263559969442322	0.307868601986249	0.3622612681436211	0.2119174942704354	0.2559205500381971	0.1031321619556913	0.014820473644003	0.2724216959511077	0.1187165775401069	-0.0291825821237585	-0.2987012987012987	-0.1776928953399541	0.0606569900687547	0.0316271963330786	-0.1963330786860198	0.1520244461420932	-0.1673032849503437	0.3494270435446906	0.3680672268907563	0.0731856378915202	0.3787624140565317	0.1575248281130634	0.5556913674560734	0.2941176470588235	0.2128342245989304	-0.2253628724216959	0.1718869365928189	0.1761650114591291	0.2161955691367456	0.3702062643239114	-0.2259740259740259	-0.0065699006875477	0.2867838044308632	0.255003819709702	0.4007639419404125	0.2305576776165011	0.2418640183346065	-0.0175706646294881	0.5229946524064171	0.439877769289534	0.0481283422459893	0.3805958747135218	0.3744843391902215	0.4359052711993888	0.3637891520244461	1.0	0.3980137509549274	-0.2323911382734912	-0.0838808250572956
0.2565317035905271	0.1245225362872421	0.1697478991596638	0.3784568372803666	0.2055003819709702	0.4077922077922078	0.0551566080977845	-0.1624140565317036	0.2733384262796027	0.3045072574484339	0.3457601222307104	-0.0536287242169595	0.1694423223834988	0.0976317799847211	0.1181054239877769	-0.1578304048892284	0.1715813598166539	-0.226279602750191	0.2232238349885408	0.3460656990068755	0.0802139037433155	0.0527119938884644	0.3307868601986249	0.5859434682964094	0.4337662337662337	0.1868601986249045	-0.0065699006875477	-0.014209320091673	0.2256684491978609	0.1718869365928189	0.4383498854087089	0.2128342245989304	0.2131398013750955	0.1538579067990832	0.282200152788388	0.4239877769289534	0.0609625668449197	0.4618792971734148	0.334453781512605	0.6070282658517953	0.5795263559969442	0.1404125286478227	0.3964858670741024	0.4545454545454545	0.5572192513368984	0.1355233002291825	0.3980137509549274	1.0	-0.3243697478991597	0.2751718869365928
-0.2861726508785332	-0.2941176470588235	-0.1288006111535523	-0.385790679908327	0.0178762414056531	0.0924369747899159	0.0203208556149732	0.1556913674560733	-0.1165775401069518	-0.0004583651642475	-0.0010695187165775	0.1914438502673796	0.1150496562261268	0.199694423223835	0.2330022918258212	0.2510313216195569	0.0447669977081741	-0.2241405653170359	0.0533231474407945	-0.253781512605042	0.0710466004583651	-0.0707410236822001	-0.120244461420932	-0.1813598166539343	0.1248281130634071	-0.1850267379679144	0.2366692131398013	-0.1718869365928189	-0.0600458365164247	-0.0918258212375859	-0.1608861726508785	0.2672268907563025	-0.1138273491214667	-0.1703590527119939	-0.1721925133689839	-0.2100840336134453	-0.2754774637127578	-0.2305576776165011	0.147440794499618	-0.1645530939648586	-0.2892284186401833	0.0016806722689075	0.0111535523300229	-0.1792207792207792	-0.2586707410236822	-0.1648586707410236	-0.2323911382734912	-0.3243697478991597	1.0	0.013903743315508
0.1122994652406417	0.2412528647822765	0.119938884644767	0.2944232238349885	-0.0710466004583651	-0.0545454545454545	-0.1336898395721925	-0.1559969442322383	0.1697478991596638	0.1645530939648586	0.4579067990832696	-0.1663865546218487	0.3533995416348358	0.2085561497326203	0.4912146676852559	-0.0114591291061879	-0.1239113827349121	-0.1419404125286478	0.4337662337662337	-0.441100076394194	0.0976317799847211	0.041100076394194	0.3173414820473644	0.1798319327731092	-0.0044308632543926	0.1266615737203972	-0.095187165775401	-0.2571428571428571	0.0398777692895339	0.2048892284186401	-0.0579067990832696	0.3674560733384263	0.5165775401069519	0.0774637127578304	-0.095187165775401	0.2174178762414056	0.3463712757830405	0.4789915966386555	0.1284950343773873	0.4627960275019098	0.3497326203208556	0.4692131398013751	0.3805958747135218	0.1071046600458365	0.2461420932009167	-0.015126050420168	-0.0838808250572956	0.2751718869365928	0.013903743315508	1.0
0.1871657754010695	-0.2556149732620321	-0.1495798319327731	-0.0737967914438502	0.1896103896103896	0.0957983193277311	0.1187165775401069	0.2125286478227654	0.2904507257448434	0.1575248281130634	0.2987012987012987	0.0236822001527883	0.1281894576012223	0.3295645530939649	0.3958747135217723	-0.2189457601222307	0.0194041252864782	0.0921313980137509	0.2647822765469824	0.3228418640183346	-0.0325439266615737	-0.201527883880825	0.1514132925897632	0.3387318563789152	-0.066768525592055	-0.0270435446906035	-0.120244461420932	-0.2632543926661573	0.2944232238349885	-0.0368220015278838	0.1275783040488922	0.0692131398013751	0.0102368220015278	-0.4172650878533231	0.3173414820473644	0.2886172650878533	0.1816653934300993	0.360733384262796	0.2522536287242169	0.120855614973262	0.1608861726508785	0.2113063407181054	0.0658517952635599	-0.0462948815889992	-0.0276546982429335	0.0087089381207028	0.147746371275783	0.2473644003055767	0.014820473644003	0.0310160427807486
0.2742551566080978	0.2721161191749427	0.1935828877005347	0.3799847211611917	0.015737203972498	0.0426279602750191	-0.014514896867838	-0.2366692131398013	0.279755538579068	0.3002291825821238	0.572803666921314	-0.3592055003819709	0.2773109243697479	0.3931245225362872	0.4893812070282659	-0.3203972498090145	-0.2479755538579068	0.0453781512605042	0.3986249045072574	-0.0661573720397249	-0.0368220015278838	0.0319327731092436	0.307868601986249	0.4985485103132162	-0.0126814362108479	0.2880061115355233	-0.4359052711993888	-0.2189457601222307	0.2675324675324675	0.0080977845683728	0.1336898395721925	0.0844919786096256	0.3750954927425515	-0.1300229182582123	0.2250572956455309	0.2828113063407181	0.3359816653934301	0.5816653934300993	0.1972498090145149	0.518411000763942	0.4603514132925898	0.6161955691367456	0.4719633307868602	0.20061115355233	0.2724216959511077	0.0062643239113827	0.1037433155080213	0.3983193277310924	-0.1092436974789916	0.652253628724217
0.306646294881589	0.173414820473644	0.2705882352941176	-0.1074102368220015	-0.4230710466004583	-0.3750954927425515	0.0114591291061879	-0.0792971734148204	0.1621084797555385	-0.1110771581359816	-0.0068754774637127	-0.1327731092436974	-0.0001527883880825	-0.1336898395721925	0.0441558441558441	-0.1975553857906799	-0.0741023682200152	0.0844919786096256	0.3271199388846447	-0.1022154316271963	0.2128342245989304	-0.0334606569900687	0.2183346065699007	-0.1883880825057295	-0.0539343009931245	0.2088617265087853	-0.1162719633307868	-0.1055767761650114	0.2305576776165011	-0.041711229946524	-0.0365164247517188	0.0805194805194805	0.1831932773109243	-0.6158899923605806	-0.1156608097784568	-0.0285714285714285	0.308174178762414	0.1456073338426279	-0.1520244461420932	-0.0166539343009931	0.0172650878533231	0.094576012223071	0.0377387318563789	-0.06707410236822	-0.147135217723453	0.1104660045836516	-0.1618029029793735	-0.1009931245225362	0.0221543162719633	0.1177998472116119
0.5544690603514133	0.4768525592055004	0.494576012223071	0.3286478227654698	-0.4475171886936593	-0.3042016806722689	-0.0832696715049656	-0.1355233002291825	0.2880061115355233	0.2522536287242169	0.3323147440794499	-0.4805194805194805	0.0909090909090909	0.2213903743315508	0.2950343773873186	-0.360733384262796	-0.2177234530175706	-0.0514896867838044	0.6333078686019863	-0.2678380443086325	-0.042322383498854	0.0915202444614209	0.6562261268143621	0.147440794499618	0.1080213903743315	0.3427043544690603	-0.6076394194041252	-0.1951107715813598	0.4279602750190985	0.1284950343773873	0.1792207792207792	0.0878533231474407	0.5584415584415584	-0.1691367456073338	-0.06768525592055	0.0988540870893812	0.599694423223835	0.4279602750190985	-0.0084033613445378	0.412070282658518	0.441100076394194	0.3640947288006111	0.2910618792971734	0.2666157372039725	0.2391138273491214	0.1822765469824293	0.0582123758594346	0.1624140565317036	-0.1993888464476699	0.4080977845683728
0.5144385026737968	0.2354469060351413	0.255003819709702	0.3995416348357525	-0.0964094728800611	-0.0976317799847211	-0.2241405653170359	-0.4230710466004583	0.2366692131398013	0.33292589763178	0.5456073338426279	-0.4389610389610389	0.2467532467532467	0.1700534759358288	0.3414820473644003	-0.5621084797555386	-0.2586707410236822	-0.2137509549274255	0.386707410236822	0.0209320091673032	-0.0985485103132162	-0.0359052711993888	0.3659281894576012	0.3320091673032849	0.1938884644766997	0.1272727272727272	-0.4444614209320092	0.0957983193277311	0.2873949579831932	0.3026737967914438	0.2476699770817418	-0.0212375859434682	0.3567608861726509	-0.013903743315508	0.1028265851795263	0.2235294117647059	0.3537051184110008	0.6256684491978609	0.1318563789152024	0.6073338426279603	0.6693659281894576	0.3744843391902215	0.5135217723453017	0.1544690603514132	0.6189457601222307	0.0912146676852559	0.2488922841864018	0.5795263559969442	-0.2760886172650879	0.4771581359816654
-0.3674560733384263	-0.0304048892284186	-0.1511077158135981	-0.3301757066462948	0.1443850267379679	0.1514132925897632	-0.0102368220015278	0.0016806722689075	0.0233766233766233	0.2232238349885408	0.4997708174178762	-0.0872421695951107	0.6165011459129106	0.1242169595110771	0.3977081741787624	-0.0624904507257448	-0.0655462184873949	0.0588235294117647	-0.0310160427807486	-0.2513368983957219	0.1355233002291825	-0.3048128342245989	0.0585179526355996	0.0267379679144385	-0.1177998472116119	-0.3402597402597402	0.1709702062643239	-0.06707410236822	-0.2137509549274255	-0.1538579067990832	-0.2143621084797555	0.3203972498090145	0.0307104660045836	0.0233766233766233	-0.1388846447669977	0.3405653170359052	-0.2626432391138273	0.0612681436210848	0.0166539343009931	0.068601986249045	-0.0056531703590527	0.442016806722689	0.1657754010695187	0.0206264323911382	-0.1663865546218487	-0.5312452253628724	-0.1294117647058823	0.1682200152788388	0.3087853323147441	0.4805194805194805
-0.0090145148968678	-0.0194041252864782	-0.2727272727272727	-0.1138273491214667	0.042016806722689	-0.0527119938884644	-0.0918258212375859	-0.1257448433919022	-0.0750190985485103	0.1663865546218487	0.5202444614209321	-0.041711229946524	0.6488922841864019	0.2916730328495034	0.5673032849503438	-0.0973262032085561	-0.1122994652406417	0.1275783040488922	-0.0362108479755538	-0.3705118411000764	0.1798319327731092	-0.4823529411764706	0.1181054239877769	-0.2137509549274255	-0.2730328495034377	-0.2498090145148968	0.0398777692895339	-0.2754774637127578	-0.1251336898395721	-0.2339190221543162	-0.2213903743315508	0.386707410236822	0.3677616501145913	-0.2360580595874713	-0.1856378915202444	0.0576012223071046	0.0035141329258976	-0.0239877769289534	0.0340718105423987	0.013903743315508	-0.2320855614973262	0.4817417876241405	0.095187165775401	-0.1523300229182582	-0.0698242933537051	-0.4365164247517188	-0.3365928189457601	0.0279602750190985	0.1193277310924369	0.5422459893048128
-0.0835752482811306	0.0780748663101604	-0.1605805958747135	-0.1254392666157372	0.1660809778456837	0.0007639419404125	-0.0282658517952635	-0.1642475171886936	0.1648586707410236	0.3378151260504202	0.5446906035141329	-0.1229946524064171	0.6858670741023682	0.2375859434682964	0.5080213903743316	-0.1865546218487395	-0.1584415584415584	0.0059587471352177	-0.1144385026737968	-0.0261268143621084	0.2745607333842628	-0.4071810542398777	0.1721925133689839	0.1294117647058823	-0.2559205500381971	-0.3213139801375095	0.0621848739495798	-0.0001527883880825	-0.3323147440794499	-0.1153552330022918	-0.0820473644003055	0.2852559205500382	0.0496562261268143	-0.1116883116883116	0.0991596638655462	0.281588999236058	-0.0982429335370511	0.3032849503437739	0.2067226890756302	0.0768525592055003	0.0114591291061879	0.3680672268907563	0.2128342245989304	0.0557677616501145	0.0502673796791443	-0.2788388082505729	-0.2027501909854851	0.2840336134453781	0.1538579067990832	0.439572192513369
0.0832696715049656	0.2070282658517952	0.1440794499618029	0.2733384262796027	0.20122230710466	0.1153552330022918	-0.0194041252864782	-0.0099312452253628	0.518411000763942	0.146829640947288	0.3387318563789152	-0.1508021390374331	0.3723453017570665	0.3463712757830405	0.2110007639419404	0.0197097020626432	0.014209320091673	0.0869365928189457	0.3152024446142093	-0.0802139037433155	0.0997708174178762	0.0979373567608861	0.2232238349885408	0.3356760886172651	0.3980137509549274	0.0884644766997708	0.1263559969442322	-0.1119938884644766	0.1425515660809778	0.3549274255156608	0.2708938120702827	0.413292589763178	0.3958747135217723	0.0245989304812834	0.0860198624904507	0.3579831932773109	0.2782276546982429	0.4814362108479755	0.1453017570664629	0.4273491214667685	0.4340718105423988	0.2913674560733384	0.3240641711229946	0.4212375859434683	0.1315508021390374	0.147746371275783	0.0902979373567608	0.4539343009931245	-0.0973262032085561	0.5966386554621849
0.0053475935828877	0.0068754774637127	-0.1000763941940412	-0.1376623376623376	-0.06768525592055	-0.1281894576012223	-0.0539343009931245	-0.1981665393430099	-0.0792971734148204	0.5651642475171887	0.7830404889228418	-0.2055003819709702	0.5327731092436975	0.3106187929717341	0.4288770053475936	-0.119938884644767	-0.1553857906799083	0.3472880061115355	0.0725744843391902	-0.2608097784568373	-0.3106187929717341	-0.3915966386554622	0.3595110771581359	-0.0322383498854087	0.0197097020626432	0.0288770053475935	-0.1303284950343773	-0.4077922077922078	0.0661573720397249	-0.2751718869365928	0.0530175706646294	0.3298701298701298	0.3573720397249809	-0.3252864782276547	-0.1645530939648586	0.1425515660809778	-0.0594346829640947	0.2577540106951871	0.0398777692895339	0.06890756302521	0.0887700534759358	0.5425515660809779	0.3686783804430863	-0.0872421695951107	0.014514896867838	-0.5339954163483576	-0.1303284950343773	0.2110007639419404	0.1343009931245225	0.4255156608097785
0.2510313216195569	0.3463712757830405	0.2669213139801375	0.2760886172650879	-0.0255156608097784	0.0472116119174942	-0.093353705118411	-0.3518716577540107	0.3640947288006111	0.2996180290297937	0.3970970206264324	-0.2183346065699007	0.1938884644766997	0.013903743315508	0.3689839572192513	-0.2366692131398013	-0.3900687547746371	-0.3127578304048892	0.2776165011459129	0.1642475171886936	0.0322383498854087	0.1162719633307868	0.4890756302521008	0.4065699006875477	0.387318563789152	0.1789152024446142	-0.2620320855614973	0.1187165775401069	-0.0906035141329259	0.306340718105424	0.2669213139801375	-0.0239877769289534	0.122077922077922	0.2993124522536287	0.1880825057295645	0.361344537815126	0.1523300229182582	0.5569136745607334	0.2076394194041252	0.5404125286478227	0.5657754010695187	0.2559205500381971	0.3851795263559969	0.3747899159663865	0.4310160427807487	0.1523300229182582	0.2180290297937356	0.5000763941940413	-0.1229946524064171	0.4013750954927425
0.1572192513368984	0.1709702062643239	0.2779220779220779	0.2103896103896103	-0.014514896867838	-0.0970206264323911	0.0004583651642475	-0.0508785332314744	0.1022154316271963	0.094881588999236	0.2259740259740259	0.0093200916730328	0.121466768525592	-0.094576012223071	0.1037433155080213	-0.0771581359816653	0.0371275783040488	-0.1975553857906799	0.3637891520244461	-0.3460656990068755	0.1089381207028265	0.1541634835752482	0.2388082505729564	-0.1792207792207792	0.0322383498854087	0.2317799847211611	-0.0789915966386554	-0.1553857906799083	0.0093200916730328	0.388540870893812	0.0615737203972498	0.2119174942704354	0.3148968678380443	0.0190985485103132	-0.1682200152788388	0.0282658517952635	0.4902979373567608	0.2253628724216959	0.0560733384262796	0.306646294881589	0.1630252100840336	-0.0077922077922077	0.0664629488158899	-0.0566844919786096	0.1126050420168067	0.2647822765469824	-0.1022154316271963	-0.1132161955691367	-0.0496562261268143	0.5275783040488923
0.1300229182582123	-0.0267379679144385	0.1993888464476699	0.0227654698242933	0.1868601986249045	0.3414820473644003	0.0591291061879297	0.1630252100840336	-0.0472116119174942	-0.1067990832696715	-0.1856378915202444	0.4044308632543926	-0.3164247517188693	-0.1724980901451489	-0.1288006111535523	0.2727272727272727	0.2106951871657754	-0.3512605042016806	0.2715049656226126	0.1144385026737968	0.2751718869365928	0.3622612681436211	0.0432391138273491	-0.0004583651642475	0.1764705882352941	0.3057295645530939	0.0985485103132162	-0.1535523300229182	0.1058823529411764	0.2605042016806723	0.121466768525592	-0.0805194805194805	-0.1055767761650114	0.1673032849503437	0.1098548510313216	0.0783804430863254	0.2168067226890756	-0.1229946524064171	0.0563789152024446	0.2852559205500382	0.0221543162719633	-0.3546218487394958	0.040794499618029	-0.0615737203972498	0.1559969442322383	0.3705118411000764	0.2650878533231474	-0.0053475935828877	0.0490450725744843	-0.0566844919786096
0.1410236822001528	0.5098548510313217	0.4634071810542399	0.3787624140565317	-0.0982429335370511	0.0811306340718105	0.0380443086325439	-0.3451489686783804	0.1174942704354469	0.2299465240641711	0.1196333078686019	-0.0349885408708938	0.2580595874713521	0.0270435446906035	0.2302521008403361	-0.0588235294117647	0.0117647058823529	-0.3799847211611917	0.2311688311688311	-0.0912146676852559	0.2870893812070282	-0.0227654698242933	0.3466768525592055	0.1862490450725744	0.3207028265851795	0.3543162719633307	-0.1541634835752482	0.0197097020626432	-0.1443850267379679	0.2201680672268907	0.2782276546982429	0.2403361344537815	0.2149732620320855	0.1559969442322383	0.2082505729564553	0.1993888464476699	0.1825821237585943	0.3161191749427043	0.3014514896867838	0.3592055003819709	0.2042780748663101	0.2137509549274255	0.2067226890756302	0.3592055003819709	0.2727272727272727	0.2055003819709702	-0.0502673796791443	0.359816653934301	0.0114591291061879	0.3720397249809014
0.1291061879297173	0.2027501909854851	0.3729564553093965	-0.0921313980137509	-0.0163483575248281	-0.0450725744843391	-0.174637127578304	-0.3356760886172651	0.094576012223071	-0.0096256684491978	0.0902979373567608	0.0004583651642475	0.1871657754010695	-0.0957983193277311	0.0197097020626432	0.1275783040488922	0.0716577540106951	-0.3573720397249809	0.4114591291061879	-0.282200152788388	0.3048128342245989	-0.1428571428571428	0.0267379679144385	0.0221543162719633	0.3821237585943468	0.1795263559969442	0.0044308632543926	-0.2421695951107715	0.0847975553857906	0.200305576776165	-0.0838808250572956	0.3772345301757066	0.2207792207792207	-0.3628724216959511	-0.0319327731092436	0.095187165775401	0.3200916730328495	0.2733384262796027	-0.0267379679144385	0.2721161191749427	0.2883116883116883	0.1453017570664629	0.3246753246753247	0.0469060351413292	0.1089381207028265	0.1422459893048128	-0.2378915202444614	0.2855614973262032	0.1544690603514132	0.4239877769289534
0.3207028265851795	0.5055767761650115	0.4615737203972498	0.175859434682964	-0.1284950343773873	0.0307104660045836	-0.0160427807486631	-0.2935064935064935	0.2094728800611153	0.2522536287242169	0.2987012987012987	-0.2843391902215431	0.1040488922841864	-0.0239877769289534	0.1028265851795263	-0.1957219251336898	-0.094270435446906	-0.2021390374331551	0.4890756302521008	-0.0744079449961803	0.1171886936592818	-0.0255156608097784	0.4991596638655462	0.4032085561497326	0.3931245225362872	0.5373567608861727	-0.3839572192513369	-0.3310924369747899	0.2617265087853323	-0.0737967914438502	0.1361344537815126	0.1642475171886936	0.4264323911382734	-0.1398013750954927	-0.0771581359816653	0.3038961038961039	0.4056531703590527	0.4594346829640947	0.0909090909090909	0.5000763941940413	0.5679144385026738	0.2831168831168831	0.5061879297173415	0.3647058823529411	0.3234530175706646	0.1043544690603514	0.1648586707410236	0.519938884644767	-0.1248281130634071	0.3787624140565317
-0.0701298701298701	0.1550802139037433	0.1300229182582123	0.042322383498854	-0.1263559969442322	-0.0875477463712757	-0.0282658517952635	-0.0304048892284186	-0.042322383498854	0.6904507257448433	0.627196333078686	-0.1920550038197097	0.306340718105424	0.1159663865546218	0.4310160427807487	0.0426279602750191	-0.094881588999236	-0.0117647058823529	0.1868601986249045	-0.2137509549274255	-0.2183346065699007	-0.1709702062643239	0.4689075630252101	0.2430863254392666	0.2513368983957219	0.1816653934300993	-0.1789152024446142	-0.4860198624904507	0.0209320091673032	-0.1349121466768525	0.2687547746371276	0.227807486631016	0.3274255156608098	-0.0172650878533231	-0.0731856378915202	0.2226126814362108	-0.0472116119174942	0.3393430099312452	0.3683728036669213	0.2748663101604278	0.2467532467532467	0.3274255156608098	0.4123758594346829	0.2886172650878533	0.1196333078686019	-0.3161191749427043	-0.094270435446906	0.2519480519480519	0.2632543926661573	0.3989304812834224
0.5712757830404889	0.2079449961802903	0.1685255920550038	0.5229946524064171	0.0615737203972498	0.120550038197097	0.0236822001527883	-0.1966386554621848	0.3203972498090145	0.1315508021390374	0.4475171886936593	-0.3292589763177998	0.2091673032849503	0.4019862490450726	0.3653170359052712	-0.3769289533995416	-0.0731856378915202	-0.1294117647058823	0.4820473644003056	0.0392666157372039	0.1361344537815126	-0.0215431627196333	0.440183346065699	0.4218487394957983	0.2525592055003819	0.2195569136745607	-0.2849503437738732	-0.1645530939648586	0.3799847211611917	0.3106187929717341	0.2629488158899923	0.2113063407181054	0.5700534759358289	-0.1266615737203972	0.0603514132925897	0.2617265087853323	0.5975553857906799	0.5132161955691368	0.1315508021390374	0.6226126814362108	0.5712757830404889	0.3139801375095493	0.4093200916730328	0.3839572192513369	0.4799083269671505	0.2883116883116883	0.2235294117647059	0.5144385026737968	-0.2620320855614973	0.5242169595110772
0.147135217723453	0.1648586707410236	0.4569900687547746	0.0554621848739495	0.2186401833460657	0.2186401833460657	0.2235294117647059	-0.2039724980901451	0.2317799847211611	-0.1618029029793735	-0.3258976317799847	0.2470588235294117	-0.0893812070282658	-0.3799847211611917	-0.2913674560733384	0.0297937356760886	0.3570664629488159	-0.3665393430099312	0.1865546218487395	0.1449961802902979	0.3014514896867838	-0.0890756302521008	0.0456837280366692	0.0429335370511841	0.5883880825057296	0.33292589763178	0.2256684491978609	0.1006875477463712	0.0572956455309396	0.2045836516424751	0.2895339954163483	0.2449197860962567	-0.0572956455309396	-0.0869365928189457	0.3002291825821238	0.0860198624904507	0.1926661573720397	0.1336898395721925	0.2473644003055767	0.0927425515660809	0.1245225362872421	-0.1095492742551566	-0.0001527883880825	0.3301757066462948	0.2152788388082505	0.3375095492742551	-0.0444614209320091	0.173109243697479	0.0927425515660809	-0.0789915966386554
0.2770053475935828	0.0579067990832696	0.2430863254392666	0.3919022154316272	0.2079449961802903	0.3723453017570665	0.3283422459893048	-0.2348357524828113	0.1184110007639419	0.0447669977081741	-0.06707410236822	0.0447669977081741	-0.1294117647058823	-0.2180290297937356	-0.1410236822001528	-0.1428571428571428	0.0542398777692895	-0.3515660809778457	0.0013750954927425	0.5370511841100076	0.254392666157372	0.280366692131398	0.0022918258212375	0.4759358288770053	0.2470588235294117	0.2424751718869366	0.0658517952635599	0.2235294117647059	-0.2039724980901451	0.2721161191749427	0.334453781512605	-0.2843391902215431	-0.1932773109243697	0.2461420932009167	0.3622612681436211	0.2479755538579068	-0.0386554621848739	0.2669213139801375	0.3203972498090145	0.4686019862490451	0.334453781512605	-0.1566080977845683	0.282200152788388	0.1721925133689839	0.4435446906035141	0.3827349121466769	0.3301757066462948	0.5776928953399542	-0.1883880825057295	-0.0267379679144385
0.2577540106951871	-0.0618792971734148	0.1682200152788388	0.2048892284186401	0.1092436974789916	0.1019098548510313	-0.0178762414056531	-0.1367456073338426	0.3754010695187166	0.2119174942704354	0.3365928189457601	-0.2760886172650879	0.228418640183346	0.361344537815126	0.2556149732620321	-0.2051948051948052	-0.0466004583651642	-0.0899923605805958	0.3292589763177998	-0.0964094728800611	-0.0245989304812834	-0.0490450725744843	0.3234530175706646	0.360427807486631	0.4166539343009931	0.1089381207028265	-0.0799083269671505	-0.1257448433919022	0.2409472880061115	0.1498854087089381	0.2840336134453781	0.2959511077158136	0.2253628724216959	-0.2198624904507257	0.2415584415584415	0.1449961802902979	0.122077922077922	0.3008403361344537	0.2788388082505729	0.4346829640947288	0.4435446906035141	0.3185637891520244	0.3390374331550802	0.2889228418640183	0.2715049656226126	0.0930481283422459	0.1284950343773873	0.5486631016042781	0.2391138273491214	0.3842627960275019
0.3677616501145913	0.0013750954927425	0.1440794499618029	0.4786860198624904	0.093964858670741	0.0576012223071046	-0.0441558441558441	-0.3280366692131398	0.2825057295645531	0.0851031321619557	0.1724980901451489	-0.1410236822001528	0.2073338426279602	0.173109243697479	0.2956455309396485	-0.227501909854851	-0.121466768525592	-0.4242933537051184	0.2446142093200916	0.0392666157372039	0.2831168831168831	0.0200152788388082	0.3292589763177998	0.1419404125286478	0.387318563789152	0.0484339190221543	-0.1453017570664629	0.0288770053475935	0.041405653170359	0.3656226126814362	0.3793735676088617	0.1706646294881589	0.3359816653934301	-0.0245989304812834	0.1364400305576776	0.0957983193277311	0.2693659281894576	0.2140565317035905	0.2565317035905271	0.4585179526355997	0.2611153552330023	0.0212375859434682	0.1266615737203972	0.3286478227654698	0.4084033613445378	0.4328495034377387	0.095187165775401	0.3833460656990068	0.1229946524064171	0.3268143621084797
0.2088617265087853	0.3668449197860962	0.5223834988540871	0.3900687547746371	0.0044308632543926	0.1657754010695187	-0.1339954163483575	-0.3231474407944996	-0.0077922077922077	0.3723453017570665	0.387624140565317	-0.3029793735676088	0.2320855614973262	0.1297173414820473	0.3320091673032849	-0.3775401069518717	0.0640183346065699	-0.3778456837280367	0.5309396485867074	-0.1969442322383499	0.0569900687547746	-0.0737967914438502	0.3558441558441558	0.4964094728800611	0.3298701298701298	0.5016042780748663	-0.4606569900687547	-0.2507257448433919	0.2369747899159663	0.1841100076394194	0.3158135981665393	0.0875477463712757	0.280672268907563	0.1009931245225362	0.2189457601222307	0.361038961038961	0.3622612681436211	0.6336134453781512	0.3399541634835752	0.73414820473644	0.5367456073338426	0.4869365928189457	0.6106951871657754	0.2938120702826585	0.46768525592055	0.1052711993888464	0.3472880061115355	0.4786860198624904	-0.0236822001527883	0.5401069518716578
-0.1456073338426279	-0.015126050420168	-0.1159663865546218	-0.0227654698242933	0.2990068754774637	0.0337662337662337	-0.2916730328495034	0.1553857906799083	0.3084797555385791	0.4050420168067227	0.46707410236822	-0.0563789152024446	0.1874713521772345	0.0533231474407945	0.3265087853323147	-0.0725744843391902	-0.1330786860198625	-0.0398777692895339	0.1538579067990832	0.2055003819709702	0.0609625668449197	-0.1107715813598166	0.1865546218487395	0.4074866310160427	0.0475171886936592	-0.0582123758594346	-0.0988540870893812	-0.2094728800611153	0.2244461420932009	0.0459893048128342	0.2977845683728036	0.1404125286478227	0.042322383498854	-0.0777692895339954	0.2666157372039725	0.546524064171123	0.1168831168831168	0.4319327731092437	0.2446142093200916	0.2947288006111535	0.4074866310160427	0.1590527119938884	0.1673032849503437	0.3925133689839572	0.1272727272727272	-0.0429335370511841	0.1789152024446142	0.5071046600458365	-0.095187165775401	0.3268143621084797
0.0447669977081741	0.0047364400305576	0.0108479755538579	0.0126814362108479	-0.1761650114591291	-0.0080977845683728	-0.1459129106187929	-0.2400305576776165	-0.0756302521008403	-0.1987776928953399	0.1190221543162719	0.1504965622612681	0.174942704354469	0.0765469824293353	0.0658517952635599	0.2932009167303285	-0.0734912146676852	-0.1330786860198625	0.1883880825057295	-0.4371275783040489	-0.0459893048128342	-0.0511841100076394	-0.0750190985485103	-0.1535523300229182	0.0502673796791443	-0.042322383498854	0.1526355996944232	-0.0921313980137509	0.0643239113827349	0.1135217723453017	-0.3989304812834224	0.2889228418640183	0.3427043544690603	-0.0365164247517188	-0.1978609625668449	-0.2525592055003819	0.0591291061879297	0.1886936592818945	-0.1550802139037433	0.0652406417112299	0.1761650114591291	0.254392666157372	0.0970206264323911	-0.2259740259740259	0.0331550802139037	-0.1676088617265088	-0.4462948815889992	0.0456837280366692	0.1187165775401069	0.6308632543926661
0.0224598930481283	0.2354469060351413	0.2849503437738732	0.1948051948051948	0.1288006111535523	0.2485867074102368	0.2586707410236822	-0.2430863254392666	0.0634071810542398	0.2919786096256684	0.1630252100840336	-0.1978609625668449	0.0796027501909854	-0.121161191749427	0.0129870129870129	-0.3683728036669213	0.0166539343009931	0.041100076394194	-0.0777692895339954	0.4386554621848739	0.0453781512605042	0.0603514132925897	-0.0035141329258976	0.5721925133689839	-0.0359052711993888	0.2403361344537815	-0.3258976317799847	0.1388846447669977	-0.1410236822001528	-0.1132161955691367	0.1648586707410236	-0.4111535523300229	-0.1691367456073338	0.1856378915202444	0.4331550802139037	0.5422459893048128	-0.1040488922841864	0.3653170359052712	0.1306340718105424	0.3668449197860962	0.4380443086325439	0.2922841864018334	0.307563025210084	0.2238349885408709	0.2250572956455309	-0.0224598930481283	0.4154316271963331	0.5321619556913675	-0.3268143621084797	0.0359052711993888
0.0459893048128342	-0.0976317799847211	0.0236822001527883	0.1920550038197097	0.2922841864018334	0.3139801375095493	-0.0664629488158899	-0.0557677616501145	0.2302521008403361	0.2030557677616501	0.4310160427807487	-0.1575248281130634	0.3931245225362872	0.4542398777692895	0.4313216195569136	-0.2088617265087853	0.0340718105423987	-0.2461420932009167	0.3048128342245989	0.0609625668449197	0.1110771581359816	-0.1889992360580596	0.1168831168831168	0.3298701298701298	0.4047364400305577	-0.06829640947288	0.1126050420168067	-0.0789915966386554	0.2754774637127578	0.2168067226890756	0.3313980137509549	0.4524064171122994	0.1535523300229182	-0.1514132925897632	0.0878533231474407	0.2238349885408709	-0.0563789152024446	0.3045072574484339	0.33414820473644	0.4001527883880825	0.2944232238349885	0.2727272727272727	0.2843391902215431	0.2027501909854851	0.2128342245989304	-0.06768525592055	0.122077922077922	0.6094728800611153	0.2773109243697479	0.4077922077922078
-0.1440794499618029	-0.0206264323911382	-0.0389610389610389	0.0783804430863254	-0.1171886936592818	0.014514896867838	-0.0521008403361344	0.0184873949579831	0.0545454545454545	-0.0267379679144385	0.2348357524828113	-0.0759358288770053	0.4035141329258976	0.2504201680672269	0.4964094728800611	0.0487394957983193	-0.0282658517952635	-0.2580595874713521	0.3182582123758594	-0.5382734912146677	0.1031321619556913	-0.0527119938884644	0.1804430863254392	-0.0991596638655462	0.0921313980137509	-0.0988540870893812	0.1553857906799083	-0.1517188693659281	-0.093964858670741	0.1529411764705882	-0.2259740259740259	0.4707410236822001	0.3491214667685255	0.0487394957983193	-0.388235294117647	-0.0624904507257448	0.0563789152024446	0.0704354469060351	0.0377387318563789	0.2085561497326203	0.0258212375859434	0.2516424751718869	0.0554621848739495	-0.0991596638655462	-0.0536287242169595	-0.148357524828113	-0.0472116119174942	-0.0197097020626432	0.3925133689839572	0.653170359052712
0.3454545454545454	0.1043544690603514	0.0132925897631779	0.2834224598930481	0.120244461420932	0.06829640947288	-0.3179526355996944	-0.172803666921314	0.1306340718105424	0.1376623376623376	0.4307104660045836	-0.2048892284186401	0.1862490450725744	0.2901451489686784	0.3194805194805195	-0.2070282658517952	-0.0539343009931245	-0.2238349885408709	0.3158135981665393	0.0579067990832696	0.040794499618029	-0.0829640947288006	0.0459893048128342	0.4792971734148205	0.147135217723453	-0.0664629488158899	-0.1663865546218487	0.0392666157372039	0.253475935828877	0.3460656990068755	0.0912146676852559	0.0475171886936592	0.3619556913674561	0.121161191749427	0.1413292589763178	0.2369747899159663	0.3219251336898395	0.5706646294881589	0.1174942704354469	0.5764705882352941	0.5834988540870893	0.3420932009167303	0.6165011459129106	0.253781512605042	0.5236058059587472	0.0851031321619557	0.2699770817417876	0.5239113827349121	-0.1764705882352941	0.521466768525592
0.0814362108479755	0.2094728800611153	0.1798319327731092	0.1336898395721925	-0.1177998472116119	0.2812834224598931	0.3356760886172651	-0.2785332314744079	-0.0637127578304048	0.2455309396485867	0.3576776165011459	0.146829640947288	0.2730328495034377	-0.1098548510313216	0.094576012223071	0.067990832696715	-0.0071810542398777	-0.1098548510313216	0.015431627196333	0.0019862490450725	0.0524064171122994	0.0065699006875477	0.1838044308632544	0.2660045836516425	0.0340718105423987	0.2736440030557677	0.0377387318563789	-0.0869365928189457	-0.2042780748663101	-0.1440794499618029	-0.1126050420168067	0.0166539343009931	0.2113063407181054	0.1043544690603514	0.0551566080977845	0.1000763941940412	-0.1110771581359816	0.3427043544690603	0.227501909854851	0.3084797555385791	0.2785332314744079	0.3258976317799847	0.3448433919022154	0.0090145148968678	0.1886936592818945	-0.2134453781512605	-0.1453017570664629	0.3818181818181818	0.0493506493506493	0.4337662337662337
0.5281894576012223	0.2125286478227654	0.3906799083269671	0.3136745607333843	0.0618792971734148	-0.1025210084033613	-0.2608097784568373	-0.015431627196333	0.4172650878533231	0.1165775401069518	0.2647822765469824	-0.2378915202444614	-0.1074102368220015	0.120244461420932	0.2385026737967914	-0.1541634835752482	0.0065699006875477	-0.3179526355996944	0.6895339954163484	0.0359052711993888	0.0786860198624904	0.1627196333078686	0.4190985485103132	0.4374331550802139	0.3665393430099312	0.2210847975553858	-0.2299465240641711	-0.095492742551566	0.3674560733384263	0.572803666921314	0.281894576012223	0.0957983193277311	0.33353705118411	0.1077158135981665	0.1889992360580596	0.2907563025210084	0.5783040488922842	0.4325439266615737	0.0307104660045836	0.6751718869365928	0.7161191749427044	-0.0569900687547746	0.4484339190221543	0.3540106951871657	0.5495798319327732	0.4050420168067227	0.4566844919786096	0.5309396485867074	-0.3237585943468296	0.4508785332314744
0.3396485867074102	0.2128342245989304	0.0805194805194805	0.0297937356760886	-0.0102368220015278	0.1422459893048128	0.0863254392666157	-0.0658517952635599	0.3060351413292589	-0.0117647058823529	0.1923605805958747	-0.1914438502673796	0.1266615737203972	0.3787624140565317	0.1165775401069518	-0.1061879297173414	-0.1761650114591291	-0.015737203972498	0.2748663101604278	0.1859434682964094	-0.0297937356760886	0.1122994652406417	0.2656990068754775	0.3732620320855615	0.093964858670741	-0.1853323147440794	-0.1578304048892284	0.1520244461420932	0.0811306340718105	0.2491978609625668	0.014209320091673	0.0576012223071046	0.1144385026737968	0.2941176470588235	0.0957983193277311	0.2342245989304812	0.174025974025974	0.3818181818181818	-0.0514896867838044	0.2119174942704354	0.2687547746371276	0.2635599694423224	0.33292589763178	0.2388082505729564	0.1721925133689839	0.1184110007639419	0.0300993124522536	0.2962566844919786	-0.1355233002291825	0.1394957983193277
-0.0346829640947288	0.3298701298701298	0.4169595110771581	0.1691367456073338	0.3161191749427043	0.255003819709702	0.0918258212375859	-0.0325439266615737	0.2987012987012987	0.3451489686783804	0.2510313216195569	0.0093200916730328	0.0786860198624904	0.1147440794499618	0.0753246753246753	0.0652406417112299	0.2158899923605806	-0.0799083269671505	0.2727272727272727	0.1624140565317036	0.1975553857906799	0.1963330786860198	0.1269671504965622	0.4270435446906035	0.2846447669977082	0.4190985485103132	0.0261268143621084	-0.0484339190221543	0.1306340718105424	0.1495798319327731	0.33414820473644	0.1792207792207792	0.0197097020626432	-0.0200152788388082	0.335064935064935	0.386707410236822	0.1553857906799083	0.3845683728036669	0.2501145912910619	0.3680672268907563	0.4285714285714285	0.0704354469060351	0.4368220015278838	0.333842627960275	0.2763941940412528	0.1776928953399541	0.3161191749427043	0.3665393430099312	0.1825821237585943	0.3203972498090145
0.0481283422459893	0.4352941176470588	0.2993124522536287	0.2061115355233002	0.1291061879297173	0.3384262796027502	-0.0710466004583651	-0.1541634835752482	0.20183346065699	0.2455309396485867	0.3045072574484339	-0.0001527883880825	0.1367456073338426	0.0304048892284186	0.2177234530175706	-0.2177234530175706	0.2192513368983957	-0.2106951871657754	0.1370511841100076	0.095492742551566	0.1453017570664629	0.1037433155080213	0.2595874713521772	0.3265087853323147	0.1621084797555385	0.2158899923605806	-0.015431627196333	0.3200916730328495	0.1040488922841864	0.226279602750191	0.1419404125286478	0.2333078686019862	-0.0316271963330786	0.3173414820473644	0.3158135981665393	0.387318563789152	0.093659281894576	0.2516424751718869	0.1575248281130634	0.442016806722689	0.5174942704354469	0.1541634835752482	0.2696715049656226	0.3717341482047364	0.547440794499618	0.0080977845683728	0.3469824293353705	0.5981665393430099	-0.2296409472880061	0.3402597402597402
-0.0389610389610389	0.2675324675324675	0.1058823529411764	0.1040488922841864	0.0102368220015278	-0.0050420168067226	-0.1416348357524828	-0.1789152024446142	-0.1352177234530175	0.3488158899923606	0.4197097020626432	-0.2770053475935828	0.2999236058059587	0.0025974025974025	0.1969442322383499	-0.2354469060351413	-0.173720397249809	0.0285714285714285	0.1404125286478227	-0.1352177234530175	-0.1532467532467532	-0.2684491978609625	0.1590527119938884	0.1697478991596638	-0.0997708174178762	0.0108479755538579	-0.2323911382734912	-0.0041252864782276	0.0374331550802139	0.0181818181818181	0.0719633307868602	-0.0038197097020626	0.1489686783804431	0.2103896103896103	0.0212375859434682	0.4352941176470588	0.0737967914438502	0.4808250572956455	0.0261268143621084	0.1902215431627196	0.3402597402597402	0.5810542398777693	0.3234530175706646	0.0814362108479755	0.2146676852559205	-0.3805958747135218	0.0618792971734148	0.3060351413292589	-0.2458365164247517	0.5171886936592819
0.2837280366692131	0.0927425515660809	0.1893048128342246	0.1312452253628724	0.148051948051948	0.2724216959511077	-0.0716577540106951	-0.146218487394958	0.3176470588235294	0.1575248281130634	0.387012987012987	-0.0386554621848739	0.20183346065699	0.2907563025210084	0.360122230710466	-0.255003819709702	-0.0175706646294881	-0.1535523300229182	0.2928953399541635	0.1333842627960275	0.1621084797555385	0.015126050420168	0.1862490450725744	0.3384262796027502	0.3555385790679908	0.2620320855614973	-0.1297173414820473	-0.1587471352177234	0.3317035905271199	0.0692131398013751	0.1724980901451489	0.1453017570664629	0.1779984721161192	-0.2375859434682964	0.1893048128342246	0.1850267379679144	0.0961038961038961	0.2519480519480519	0.2788388082505729	0.5275783040488923	0.4291825821237586	0.1657754010695187	0.3482047364400306	0.1196333078686019	0.2773109243697479	0.06890756302521	0.1379679144385026	0.5229946524064171	0.0814362108479755	0.2956455309396485
0.2892284186401833	0.5233002291825821	0.4175706646294881	0.1428571428571428	-0.1489686783804431	-0.1767761650114591	-0.1504965622612681	-0.1398013750954927	0.4527119938884645	0.2391138273491214	0.094576012223071	-0.3952635599694423	-0.1074102368220015	0.1135217723453017	0.0964094728800611	-0.1315508021390374	-0.0166539343009931	-0.0377387318563789	0.4890756302521008	-0.0392666157372039	-0.0612681436210848	0.228418640183346	0.5300229182582123	0.3546218487394958	0.3518716577540107	0.413292589763178	-0.3842627960275019	-0.1315508021390374	0.3057295645530939	0.0160427807486631	0.1648586707410236	0.2385026737967914	0.2653934300993124	-0.0490450725744843	-0.0007639419404125	0.2864782276546982	0.4288770053475936	0.3228418640183346	-0.0731856378915202	0.3219251336898395	0.5618029029793735	0.0878533231474407	0.3750954927425515	0.3793735676088617	0.4007639419404125	0.2653934300993124	0.4389610389610389	0.4783804430863254	-0.2436974789915966	0.175248281130634
0.5691367456073338	0.0728800611153552	0.2385026737967914	0.5911382734912146	-0.0386554621848739	0.0857142857142857	0.06768525592055	-0.1724980901451489	0.0576012223071046	0.0132925897631779	0.1859434682964094	-0.3136745607333843	-0.0047364400305576	0.1816653934300993	0.2235294117647059	-0.3216195569136745	0.0566844919786096	-0.2608097784568373	0.5413292589763178	-0.0640183346065699	-0.0218487394957983	-0.0710466004583651	0.3692895339954163	0.2644766997708174	0.3320091673032849	0.2421695951107715	-0.2146676852559205	-0.147135217723453	0.4230710466004583	0.2892284186401833	0.3310924369747899	0.1673032849503437	0.5419404125286478	0.0120702826585179	-0.0230710466004583	0.0988540870893812	0.4475171886936593	0.3249809014514896	0.121466768525592	0.5202444614209321	0.4184873949579832	0.2907563025210084	0.2956455309396485	0.2583651642475172	0.519022154316272	0.1801375095492742	0.2867838044308632	0.4588235294117647	-0.2614209320091673	0.4462948815889992
-0.120550038197097	0.1911382734912146	-0.0988540870893812	-0.0019862490450725	0.2204736440030557	0.2693659281894576	0.1022154316271963	-0.2207792207792207	0.0304048892284186	0.1229946524064171	0.2326967150496562	0.0313216195569136	0.1352177234530175	0.2192513368983957	0.1688311688311688	-0.1233002291825821	0.0368220015278838	0.2580595874713521	-0.0313216195569136	0.2061115355233002	0.015431627196333	0.0539343009931245	0.0887700534759358	0.1951107715813598	-0.0631016042780748	0.3124522536287242	0.0707410236822001	-0.0924369747899159	-0.0212375859434682	-0.1324675324675324	0.1067990832696715	0.306340718105424	-0.2229182582123758	-0.1413292589763178	0.1443850267379679	0.3320091673032849	0.0120702826585179	0.2669213139801375	0.0187929717341482	0.0487394957983193	-0.0383498854087089	0.2553093964858671	0.2354469060351413	-0.0627960275019098	0.1141329258976317	-0.0181818181818181	0.2152788388082505	0.3197860962566844	-0.1578304048892284	0.1318563789152024
0.5388846447669977	0.388540870893812	0.439877769289534	0.5486631016042781	-0.0297937356760886	-0.0554621848739495	-0.0698242933537051	-0.0961038961038961	0.2980901451489687	0.0432391138273491	0.0288770053475935	-0.413598166539343	-0.2317799847211611	0.014820473644003	-0.1263559969442322	-0.0215431627196333	-0.1144385026737968	-0.1883880825057295	0.5709702062643239	0.015126050420168	0.066768525592055	0.2742551566080978	0.3894576012223071	0.4692131398013751	0.4297937356760886	0.3573720397249809	-0.2983957219251337	-0.1116883116883116	0.3262032085561497	0.3582887700534759	0.3964858670741024	-0.0267379679144385	0.4961038961038961	0.1822765469824293	0.0453781512605042	0.2296409472880061	0.6171122994652406	0.4606569900687547	-0.0038197097020626	0.5721925133689839	0.6070282658517953	0.1642475171886936	0.4967150496562261	0.5886936592818945	0.4591291061879297	0.4719633307868602	0.3741787624140565	0.4340718105423988	-0.4105423987776929	0.3735676088617265
0.4267379679144385	0.1575248281130634	0.4288770053475936	0.6656990068754775	0.1459129106187929	0.3353705118411	0.0597402597402597	-0.1951107715813598	0.1795263559969442	-0.041711229946524	0.0466004583651642	-0.33292589763178	-0.0967150496562261	0.1019098548510313	0.1877769289533995	-0.2113063407181054	-0.0478227654698242	-0.6394194041252865	0.5853323147440794	0.0615737203972498	0.2730328495034377	0.2977845683728036	0.2165011459129106	0.5669977081741787	0.3356760886172651	0.226279602750191	-0.2644766997708174	0.0319327731092436	0.2470588235294117	0.3958747135217723	0.3017570664629488	-0.0637127578304048	0.2684491978609625	0.3246753246753247	0.1660809778456837	0.1572192513368984	0.3909854851031321	0.4524064171122994	0.2323911382734912	0.7744843391902215	0.5508021390374331	0.2204736440030557	0.440183346065699	0.4025974025974026	0.5963330786860198	0.4566844919786096	0.439266615737204	0.4533231474407945	-0.0230710466004583	0.5012987012987012
-0.0242933537051184	0.122383498854087	0.0661573720397249	0.1306340718105424	0.2993124522536287	0.0395721925133689	-0.172803666921314	-0.173414820473644	0.1886936592818945	0.1009931245225362	0.1920550038197097	-0.0359052711993888	0.2394194041252864	0.0236822001527883	0.1874713521772345	-0.1315508021390374	0.0542398777692895	-0.0970206264323911	0.1764705882352941	0.0313216195569136	0.280061115355233	-0.0817417876241405	-0.1077158135981665	0.0744079449961803	0.3014514896867838	0.2100840336134453	0.1104660045836516	-0.1498854087089381	0.122383498854087	0.2226126814362108	0.3130634071810542	0.3185637891520244	0.0704354469060351	-0.3567608861726509	0.0579067990832696	0.254392666157372	0.2895339954163483	0.2947288006111535	0.1773873185637891	0.2711993888464477	0.067990832696715	0.1233002291825821	0.2528647822765469	0.1122994652406417	0.1242169595110771	0.1908326967150496	0.1141329258976317	0.2103896103896103	-0.0426279602750191	0.226890756302521
0.2479755538579068	0.095187165775401	0.2660045836516425	0.2608097784568373	0.3644003055767761	0.2122230710466004	-0.0817417876241405	-0.0572956455309396	0.148663101604278	-0.0472116119174942	-0.0096256684491978	0.0829640947288006	0.0359052711993888	0.1453017570664629	0.0881588999236058	0.0187929717341482	0.1853323147440794	-0.4994652406417112	0.4307104660045836	-0.1022154316271963	0.4383498854087089	-0.0080977845683728	0.0475171886936592	0.1437738731856379	0.2935064935064935	0.2443086325439266	-0.0609625668449197	-0.3427043544690603	0.2647822765469824	0.2736440030557677	0.2479755538579068	0.3265087853323147	0.2748663101604278	-0.1150496562261268	0.0802139037433155	0.0563789152024446	0.4710466004583651	0.1721925133689839	0.3252864782276547	0.386401833460657	0.1159663865546218	-0.1095492742551566	0.1902215431627196	0.1804430863254392	0.2660045836516425	0.4722689075630252	-0.0976317799847211	0.173414820473644	0.20122230710466	0.3442322383498854
-0.0447669977081741	0.1547746371275783	0.1844155844155844	0.1245225362872421	0.1923605805958747	0.1321619556913674	-0.3035905271199389	-0.3799847211611917	-0.0563789152024446	0.0190985485103132	0.172803666921314	-0.1697478991596638	0.3280366692131398	0.0487394957983193	0.4157372039724981	-0.4041252864782276	-0.0294881588999236	-0.4902979373567608	0.1535523300229182	0.0077922077922077	0.4484339190221543	-0.2990068754774637	-0.06768525592055	0.1107715813598166	0.0976317799847211	0.0096256684491978	-0.0854087089381207	0.1630252100840336	-0.0355996944232238	0.173720397249809	0.0704354469060351	0.1715813598166539	-0.1135217723453017	-0.0649350649350649	0.1251336898395721	0.2158899923605806	0.0319327731092436	0.20122230710466	0.0365164247517188	0.3640947288006111	0.1850267379679144	0.2128342245989304	0.1804430863254392	0.0857142857142857	0.2773109243697479	0.015126050420168	0.2510313216195569	0.3582887700534759	0.0854087089381207	0.3445378151260504
0.4096256684491978	0.1868601986249045	0.4062643239113827	0.1893048128342246	-0.0310160427807486	-0.041711229946524	-0.1535523300229182	-0.1300229182582123	0.2522536287242169	-0.1269671504965622	0.0478227654698242	-0.0392666157372039	-0.0349885408708938	0.0395721925133689	0.1266615737203972	-0.0392666157372039	0.1260504201680672	-0.3478991596638655	0.5764705882352941	-0.2076394194041252	0.3692895339954163	-0.0542398777692895	0.2666157372039725	0.0808250572956455	0.3503437738731856	0.3760122230710466	-0.0352941176470588	-0.2638655462184874	0.4111535523300229	0.2391138273491214	0.1016042780748663	0.387929717341482	0.3665393430099312	-0.4707410236822001	0.0429335370511841	-0.0398777692895339	0.5523300229182582	0.3124522536287242	0.1339954163483575	0.3772345301757066	0.3766233766233766	0.0328495034377387	0.2372803666921314	0.2061115355233002	0.253170359052712	0.3772345301757066	-0.1095492742551566	0.2094728800611153	0.1278838808250573	0.494881588999236
0.2708938120702827	0.0970206264323911	0.360122230710466	0.0300993124522536	0.014514896867838	0.0957983193277311	0.0307104660045836	0.2971734148204736	0.4380443086325439	0.0096256684491978	0.0637127578304048	0.0215431627196333	-0.1055767761650114	0.013598166539343	-0.0481283422459893	0.120550038197097	0.1584415584415584	-0.1862490450725744	0.6388082505729564	-0.0200152788388082	0.1578304048892284	0.1673032849503437	0.3109243697478991	0.3433155080213904	0.493964858670741	0.2779220779220779	0.0184873949579831	-0.2773109243697479	0.4753246753246753	0.3427043544690603	0.2299465240641711	0.1862490450725744	0.3200916730328495	-0.1978609625668449	0.0863254392666157	0.2559205500381971	0.5260504201680672	0.4221543162719633	0.1770817417876241	0.4227654698242933	0.5217723453017571	0.0163483575248281	0.2877005347593583	0.4261268143621085	0.0621848739495798	0.3393430099312452	0.1367456073338426	0.1993888464476699	0.1233002291825821	0.2449197860962567
0.279755538579068	-0.0777692895339954	-0.015737203972498	0.3995416348357525	0.174331550802139	0.1003819709702062	-0.0737967914438502	-0.0976317799847211	0.3323147440794499	0.0462948815889992	0.3689839572192513	-0.3283422459893048	0.2192513368983957	0.3680672268907563	0.3778456837280367	-0.2394194041252864	-0.0780748663101604	-0.0734912146676852	0.3946524064171123	0.0514896867838044	0.0722689075630252	-0.1648586707410236	0.2122230710466004	0.4059587471352177	0.1492742551566081	0.0450725744843391	-0.1498854087089381	-0.1349121466768525	0.4487394957983193	-0.0074866310160427	0.1621084797555385	0.2220015278838808	0.4117647058823529	-0.3680672268907563	0.1000763941940412	0.0829640947288006	0.2947288006111535	0.3582887700534759	0.122077922077922	0.3741787624140565	0.3573720397249809	0.3271199388846447	0.2317799847211611	0.2058059587471352	0.280672268907563	0.0484339190221543	0.2852559205500382	0.4294881588999236	-0.1162719633307868	0.3741787624140565
0.4603514132925898	0.1291061879297173	0.46768525592055	0.2235294117647059	0.1000763941940412	0.0279602750190985	-0.0398777692895339	0.0536287242169595	0.2773109243697479	0.1715813598166539	0.0548510313216195	-0.040794499618029	-0.2495034377387318	0.0820473644003055	-0.1917494270435447	-0.041405653170359	0.0536287242169595	-0.1776928953399541	0.3967914438502674	0.3527883880825057	-0.0304048892284186	0.0664629488158899	0.1850267379679144	0.3677616501145913	0.5841100076394194	0.281894576012223	-0.1932773109243697	-0.0206264323911382	0.4566844919786096	0.5275783040488923	0.5391902215431628	-0.1434682964094728	0.1177998472116119	-0.0398777692895339	0.4163483575248281	0.1630252100840336	0.413903743315508	0.3423987776928953	0.0621848739495798	0.3943468296409473	0.6161955691367456	-0.1642475171886936	0.2131398013750955	0.5306340718105425	0.2669213139801375	0.414209320091673	0.2443086325439266	0.3292589763177998	-0.1621084797555385	-0.1694423223834988
0.466768525592055	0.1914438502673796	0.33414820473644	0.628418640183346	0.1346065699006875	0.3420932009167303	0.175248281130634	-0.1410236822001528	0.3103132161955691	0.2045836516424751	0.3414820473644003	-0.3469824293353705	0.1318563789152024	0.2201680672268907	0.1596638655462184	-0.1960275019098548	0.0221543162719633	-0.3115355233002291	0.5456073338426279	0.1428571428571428	0.1312452253628724	0.1541634835752482	0.3937356760886172	0.73170359052712	0.5168831168831168	0.3084797555385791	-0.175248281130634	-0.120244461420932	0.2690603514132926	0.3396485867074102	0.3995416348357525	0.0371275783040488	0.5098548510313217	0.1413292589763178	0.1061879297173414	0.3778456837280367	0.414514896867838	0.6165011459129106	0.3045072574484339	0.8224598930481284	0.7225362872421696	0.2959511077158136	0.6488922841864019	0.5028265851795264	0.5587471352177235	0.3017570664629488	0.5104660045836517	0.7188693659281895	-0.1724980901451489	0.4756302521008403
0.4343773873185638	0.2161955691367456	0.3549274255156608	0.4765469824293353	-0.0096256684491978	0.2556149732620321	0.0988540870893812	-0.040183346065699	0.1098548510313216	-0.0481283422459893	0.1492742551566081	-0.2058059587471352	-0.093659281894576	0.0731856378915202	0.1031321619556913	-0.0035141329258976	0.0316271963330786	-0.3359816653934301	0.6507257448433919	-0.121161191749427	0.1862490450725744	0.1770817417876241	0.3974025974025974	0.4102368220015279	0.2455309396485867	0.3359816653934301	-0.2106951871657754	-0.2070282658517952	0.3500381970970206	0.2614209320091673	0.0719633307868602	0.0334606569900687	0.5052711993888465	0.1037433155080213	-0.041711229946524	0.2128342245989304	0.5859434682964094	0.414514896867838	0.0368220015278838	0.6091673032849504	0.5651642475171887	0.2385026737967914	0.4093200916730328	0.3023682200152788	0.4184873949579832	0.2739495798319328	0.3124522536287242	0.2904507257448434	-0.1685255920550038	0.5596638655462185
0.4276546982429335	0.254087089381207	0.2828113063407181	0.2846447669977082	-0.0206264323911382	0.0744079449961803	0.06768525592055	-0.1685255920550038	0.1000763941940412	0.4811306340718105	0.5614973262032086	-0.439266615737204	0.3903743315508021	0.4187929717341482	0.4074866310160427	-0.4047364400305577	-0.0536287242169595	-0.0802139037433155	0.3738731856378915	-0.0866310160427807	0.0441558441558441	-0.0902979373567608	0.2953399541634836	0.4524064171122994	0.3307868601986249	0.2433919022154316	-0.3809014514896868	-0.3368983957219251	0.1382734912146677	0.1618029029793735	0.2938120702826585	0.0181818181818181	0.4490450725744843	-0.1046600458365164	-0.0105423987776928	0.3295645530939649	0.3100076394194041	0.387929717341482	0.3161191749427043	0.6754774637127579	0.4200152788388082	0.4307104660045836	0.7231474407944997	0.2097784568372803	0.3200916730328495	0.015431627196333	0.2287242169595111	0.4511841100076394	0.0371275783040488	0.3164247517188693
0.3310924369747899	0.0230710466004583	0.015431627196333	0.3998472116119175	0.1856378915202444	0.3912910618792972	0.2837280366692131	-0.0462948815889992	0.2488922841864018	0.1376623376623376	0.3246753246753247	-0.0044308632543926	0.2366692131398013	0.0007639419404125	0.0536287242169595	0.0753246753246753	-0.1642475171886936	-0.2244461420932009	0.2528647822765469	0.1012987012987013	0.1896103896103896	0.1578304048892284	0.3439266615737203	0.3781512605042016	0.2944232238349885	0.0832696715049656	0.0734912146676852	-0.2079449961802903	0.0019862490450725	0.1911382734912146	0.2299465240641711	0.0389610389610389	0.4860198624904507	0.255003819709702	-0.0603514132925897	0.3017570664629488	0.254698242933537	0.4169595110771581	0.2736440030557677	0.574331550802139	0.3940412528647822	0.2363636363636363	0.3417876241405653	0.3145912910618793	0.3148968678380443	0.1492742551566081	0.0854087089381207	0.5242169595110772	-0.1575248281130634	0.5040488922841864
0.0258212375859434	-0.0285714285714285	-0.0652406417112299	-0.1526355996944232	-0.3252864782276547	-0.2653934300993124	-0.0915202444614209	-0.227807486631016	-0.0227654698242933	0.0084033613445378	0.3417876241405653	-0.1905271199388846	0.4126814362108479	0.0270435446906035	0.1721925133689839	-0.0844919786096256	-0.2987012987012987	0.1948051948051948	-0.0337662337662337	-0.3277310924369748	-0.1614973262032085	-0.442016806722689	0.0747135217723453	-0.1187165775401069	-0.0184873949579831	-0.2161955691367456	0.1089381207028265	0.0725744843391902	-0.093964858670741	-0.0469060351413292	-0.3145912910618793	0.093353705118411	0.2088617265087853	-0.2488922841864018	-0.1263559969442322	-0.1116883116883116	-0.1303284950343773	0.1960275019098548	-0.1969442322383499	-0.0615737203972498	0.1929717341482047	0.4707410236822001	0.0765469824293353	-0.0802139037433155	-0.1446906035141329	-0.5251336898395722	-0.360733384262796	0.0533231474407945	0.0245989304812834	0.3842627960275019
-0.1605805958747135	-0.0297937356760886	-0.2033613445378151	0.1254392666157372	-0.1987776928953399	0.0921313980137509	0.1367456073338426	0.0368220015278838	-0.0395721925133689	0.0753246753246753	0.1783040488922841	-0.0572956455309396	0.33475935828877	0.1654698242933537	0.2122230710466004	0.1660809778456837	-0.0860198624904507	0.0713521772345301	0.0545454545454545	-0.1651642475171887	-0.1266615737203972	-0.1541634835752482	0.2629488158899923	0.2504201680672269	-0.0297937356760886	-0.1700534759358288	0.1061879297173414	-0.1226890756302521	-0.1434682964094728	-0.0927425515660809	-0.040794499618029	0.2116119174942704	0.2892284186401833	0.2241405653170359	-0.0704354469060351	0.1776928953399541	-0.095187165775401	0.4566844919786096	0.148663101604278	0.0334606569900687	0.0255156608097784	0.5407181054239878	0.122077922077922	0.2235294117647059	-0.1110771581359816	-0.254392666157372	-0.1064935064935064	0.173720397249809	0.0490450725744843	0.4310160427807487
0.1529411764705882	-0.0178762414056531	0.2128342245989304	0.3051184110007639	-0.0291825821237585	0.3323147440794499	0.121161191749427	-0.3032849503437739	-0.2488922841864018	-0.3219251336898395	-0.3320091673032849	0.1523300229182582	-0.2938120702826585	-0.2488922841864018	-0.2317799847211611	0.0542398777692895	0.122383498854087	-0.5553857906799083	0.1871657754010695	0.0878533231474407	0.0563789152024446	0.2574484339190221	-0.2165011459129106	0.0218487394957983	0.120244461420932	0.0612681436210848	-0.0041252864782276	0.2812834224598931	0.0352941176470588	0.3060351413292589	-0.0747135217723453	-0.0823529411764705	-0.0967150496562261	0.3057295645530939	0.0346829640947288	-0.1025210084033613	0.0536287242169595	0.119938884644767	-0.0487394957983193	0.1789152024446142	0.1550802139037433	-0.0025974025974025	-0.014209320091673	-0.1697478991596638	0.3277310924369748	0.2614209320091673	0.0276546982429335	0.1987776928953399	-0.1153552330022918	0.121772345301757
-0.1834988540870893	-0.0065699006875477	0.1602750190985485	0.0447669977081741	0.4875477463712758	0.2229182582123758	0.0172650878533231	0.1049656226126814	0.06890756302521	-0.1110771581359816	-0.2039724980901451	0.2076394194041252	0.06707410236822	-0.174942704354469	-0.2601986249045072	0.0215431627196333	0.2079449961802903	-0.1575248281130634	-0.0297937356760886	0.0967150496562261	0.3729564553093965	0.1324675324675324	-0.4563789152024446	-0.1504965622612681	0.0080977845683728	-0.0343773873185637	0.3023682200152788	0.1523300229182582	-0.0487394957983193	0.3417876241405653	0.2418640183346065	0.0212375859434682	-0.2427807486631016	0.1318563789152024	0.1324675324675324	0.1853323147440794	-0.0022918258212375	-0.0777692895339954	0.0835752482811306	0.0652406417112299	-0.1361344537815126	-0.2180290297937356	-0.122077922077922	-0.0906035141329259	-0.0572956455309396	0.1932773109243697	-0.0099312452253628	0.0166539343009931	-0.0273491214667685	0.0734912146676852
-0.4304048892284186	-0.1000763941940412	-0.119938884644767	-0.0392666157372039	0.573109243697479	0.4447669977081742	0.2207792207792207	0.3090909090909091	0.1905271199388846	0.0221543162719633	-0.0902979373567608	0.5147440794499618	0.0768525592055003	-0.1071046600458365	-0.0976317799847211	0.1929717341482047	0.4514896867838044	0.0786860198624904	-0.2864782276546982	0.3286478227654698	0.2608097784568373	0.1508021390374331	-0.307868601986249	0.0725744843391902	0.1529411764705882	0.0734912146676852	0.547440794499618	0.0307104660045836	-0.1630252100840336	0.2094728800611153	0.3029793735676088	0.2113063407181054	-0.361344537815126	0.1373567608861726	0.3292589763177998	0.3228418640183346	-0.1666921313980137	-0.2027501909854851	0.2910618792971734	0.0236822001527883	-0.2064171122994652	-0.3772345301757066	-0.2586707410236822	0.1648586707410236	-0.1379679144385026	0.1385790679908327	0.121772345301757	0.1407181054239877	-0.0909090909090909	-0.2180290297937356
0.2580595874713521	-0.1006875477463712	0.119938884644767	0.4270435446906035	0.3313980137509549	0.2174178762414056	0.1819709702062643	0.1437738731856379	0.360427807486631	-0.1025210084033613	-0.0481283422459893	0.1434682964094728	-0.0722689075630252	-0.1324675324675324	-0.1657754010695187	0.0881588999236058	0.1373567608861726	-0.2644766997708174	0.1382734912146677	0.3812070282658518	0.3411764705882353	0.0783804430863254	-0.1306340718105424	0.3922077922077922	0.0481283422459893	-0.015737203972498	0.1679144385026738	0.1618029029793735	0.1538579067990832	0.3106187929717341	0.2430863254392666	-0.121161191749427	0.121466768525592	-0.0634071810542398	0.4346829640947288	0.0737967914438502	0.2638655462184874	0.2620320855614973	0.2987012987012987	0.2861726508785332	0.308174178762414	-0.1810542398777692	-0.0383498854087089	0.2910618792971734	0.2055003819709702	0.3784568372803666	0.0380443086325439	0.3313980137509549	-0.2708938120702827	0.1006875477463712
0.1080213903743315	0.0426279602750191	0.1159663865546218	-0.0624904507257448	0.1648586707410236	0.1666921313980137	-0.1122994652406417	-0.3084797555385791	0.1150496562261268	-0.2418640183346065	-0.0273491214667685	0.2061115355233002	0.2357524828113063	-0.066768525592055	0.1844155844155844	-0.0851031321619557	0.1578304048892284	-0.4970206264323911	0.2067226890756302	-0.2082505729564553	0.4096256684491978	-0.1770817417876241	-0.0502673796791443	-0.1254392666157372	0.1724980901451489	0.0194041252864782	0.1083269671504965	-0.0322383498854087	-0.0771581359816653	0.1944996180290298	-0.2574484339190221	0.4178762414056531	0.0765469824293353	-0.1773873185637891	-0.0294881588999236	-0.014820473644003	0.2516424751718869	0.1459129106187929	0.1226890756302521	0.2097784568372803	0.1092436974789916	0.0456837280366692	0.0307104660045836	-0.1642475171886936	0.1825821237585943	0.2146676852559205	-0.254698242933537	0.1712757830404889	0.146829640947288	0.4221543162719633
-0.2724216959511077	-0.2605042016806723	-0.4805194805194805	-0.3647058823529411	-0.0200152788388082	-0.1370511841100076	-0.1914438502673796	-0.0389610389610389	-0.2039724980901451	-0.2180290297937356	-0.0029029793735676	0.2256684491978609	0.1119938884644766	-0.0279602750190985	-0.0560733384262796	0.3689839572192513	-0.06768525592055	0.1877769289533995	-0.2455309396485867	-0.1896103896103896	-0.0649350649350649	-0.2385026737967914	-0.2635599694423224	-0.2161955691367456	-0.3503437738731856	-0.3790679908326967	0.4029029793735676	-0.0924369747899159	-0.1153552330022918	-0.2522536287242169	-0.4362108479755539	0.2763941940412528	-0.0041252864782276	-0.1098548510313216	-0.20122230710466	-0.1798319327731092	-0.2556149732620321	0.0603514132925897	-0.2161955691367456	-0.4029029793735676	-0.2125286478227654	0.1171886936592818	-0.0435446906035141	-0.2598930481283422	-0.1636363636363636	-0.3515660809778457	-0.467990832696715	-0.0576012223071046	0.1605805958747135	0.3225362872421696
0.3839572192513369	0.2565317035905271	0.2210847975553858	0.1538579067990832	-0.1559969442322383	-0.0884644766997708	-0.1034377387318563	-0.359816653934301	0.0282658517952635	-0.2516424751718869	-0.1049656226126814	0.0881588999236058	0.0542398777692895	-0.3167303284950343	-0.1269671504965622	-0.06829640947288	-0.0273491214667685	-0.3133689839572192	0.1795263559969442	-0.2556149732620321	0.2883116883116883	-0.1893048128342246	0.2256684491978609	-0.2565317035905271	0.1419404125286478	0.2320855614973262	-0.0108479755538579	-0.0328495034377387	0.0233766233766233	0.121466768525592	-0.1783040488922841	0.173414820473644	0.3500381970970206	-0.1404125286478227	-0.1825821237585943	-0.1291061879297173	0.4178762414056531	0.1184110007639419	-0.0652406417112299	0.1346065699006875	0.1987776928953399	-0.0496562261268143	-0.0514896867838044	-0.0481283422459893	0.2675324675324675	0.1847211611917494	-0.2987012987012987	0.1177998472116119	-0.3023682200152788	0.3320091673032849
0.3038961038961039	-0.1627196333078686	-0.0701298701298701	0.1092436974789916	-0.1853323147440794	-0.1043544690603514	0.0163483575248281	-0.2030557677616501	0.1031321619556913	-0.3216195569136745	-0.1422459893048128	0.0698242933537051	-0.0215431627196333	-0.0930481283422459	-0.0524064171122994	0.1315508021390374	-0.3139801375095493	-0.1566080977845683	-0.0117647058823529	0.1012987012987013	0.0652406417112299	-0.1379679144385026	-0.0050420168067226	-0.1321619556913674	0.3051184110007639	-0.146829640947288	0.1676088617265088	0.1352177234530175	0.0215431627196333	0.1645530939648586	-0.0588235294117647	-0.1132161955691367	0.174942704354469	-0.1804430863254392	-0.0435446906035141	-0.3482047364400306	0.040488922841864	0.0496562261268143	-0.1257448433919022	-0.0545454545454545	0.0692131398013751	-0.0447669977081741	-0.1673032849503437	0.0796027501909854	-0.0102368220015278	0.0765469824293353	-0.2852559205500382	-0.1138273491214667	0.0166539343009931	-0.0906035141329259
0.1046600458365164	0.2357524828113063	0.333231474407945	0.0539343009931245	0.0872421695951107	-0.2061115355233002	-0.1550802139037433	-0.360122230710466	0.1700534759358288	-0.2204736440030557	-0.306951871657754	-0.146524064171123	-0.1196333078686019	-0.1685255920550038	-0.226890756302521	0.0291825821237585	-0.2183346065699007	-0.042016806722689	-0.0973262032085561	0.06890756302521	0.0624904507257448	-0.1077158135981665	-0.1177998472116119	-0.0261268143621084	0.2611153552330023	0.0355996944232238	-0.0527119938884644	0.2867838044308632	-0.1248281130634071	0.1831932773109243	0.0249045072574484	-0.2314744079449961	-0.227807486631016	0.1107715813598166	0.3237585943468296	-0.1336898395721925	0.014209320091673	-0.0838808250572956	-0.2690603514132926	-0.1019098548510313	0.1098548510313216	-0.1648586707410236	-0.1358288770053476	0.2189457601222307	0.0912146676852559	0.122383498854087	-0.1080213903743315	-0.1272727272727272	-0.2656990068754775	-0.2372803666921314
-0.2357524828113063	-0.0899923605805958	-0.174637127578304	0.041711229946524	0.1281894576012223	0.1905271199388846	-0.0273491214667685	-0.1862490450725744	-0.0285714285714285	-0.3115355233002291	-0.0184873949579831	0.306646294881589	0.2910618792971734	-0.1865546218487395	0.0725744843391902	0.2522536287242169	0.0649350649350649	-0.0893812070282658	-0.148663101604278	-0.2220015278838808	0.1770817417876241	-0.146829640947288	-0.1156608097784568	-0.3130634071810542	0.0634071810542398	-0.1489686783804431	0.4918258212375859	0.0539343009931245	-0.1978609625668449	0.0007639419404125	-0.2244461420932009	0.3824293353705118	0.1126050420168067	0.1083269671504965	-0.1828877005347593	-0.1584415584415584	-0.1993888464476699	-0.0695187165775401	-0.0426279602750191	-0.0796027501909854	-0.2079449961802903	0.0557677616501145	-0.2611153552330023	-0.1300229182582123	-0.0502673796791443	-0.20183346065699	-0.3442322383498854	0.0007639419404125	-0.1077158135981665	0.4224598930481283
-0.3778456837280367	-0.2443086325439266	-0.3375095492742551	-0.3152024446142093	0.0313216195569136	0.1608861726508785	0.1893048128342246	0.5446906035141329	-0.1080213903743315	0.1929717341482047	0.2638655462184874	0.281894576012223	0.0744079449961803	0.1300229182582123	0.1126050420168067	0.4780748663101604	0.0337662337662337	0.2956455309396485	-0.0881588999236058	0.0496562261268143	-0.1792207792207792	-0.0111535523300229	-0.1260504201680672	0.0258212375859434	-0.2415584415584415	-0.2296409472880061	0.3674560733384263	-0.2265851795263559	0.0716577540106951	-0.280977845683728	-0.1437738731856379	0.1193277310924369	0.015126050420168	-0.0032085561497326	-0.1239113827349121	0.0169595110771581	-0.3564553093964858	-0.1012987012987013	-0.041711229946524	-0.228418640183346	-0.120855614973262	0.1459129106187929	-0.0866310160427807	-0.0496562261268143	-0.3986249045072574	-0.5419404125286478	-0.1028265851795263	-0.0511841100076394	0.2715049656226126	0.093659281894576
-0.2446142093200916	0.1113827349121466	-0.1584415584415584	-0.3219251336898395	-0.1116883116883116	0.0771581359816653	-0.0071810542398777	0.0799083269671505	-0.0511841100076394	-0.0652406417112299	0.042322383498854	0.0866310160427807	0.3020626432391138	-0.1382734912146677	0.0456837280366692	0.2042780748663101	0.0490450725744843	-0.0459893048128342	-0.0530175706646294	-0.0796027501909854	0.2919786096256684	-0.3943468296409473	0.1330786860198625	0.015431627196333	0.0835752482811306	-0.175859434682964	0.2760886172650879	-0.0866310160427807	-0.2039724980901451	-0.2152788388082505	-0.2834224598930481	0.3060351413292589	0.1611917494270435	-0.1119938884644766	-0.2987012987012987	0.2128342245989304	-0.0340718105423987	0.1382734912146677	-0.0927425515660809	-0.1122994652406417	0.0340718105423987	0.2128342245989304	0.0377387318563789	0.2556149732620321	-0.2470588235294117	-0.2647822765469824	-0.1156608097784568	0.1098548510313216	0.094881588999236	0.1526355996944232
0.0902979373567608	0.0380443086325439	0.015126050420168	0.3249809014514896	0.1388846447669977	0.3637891520244461	0.2415584415584415	-0.2763941940412528	-0.1275783040488922	0.2452253628724217	0.3417876241405653	-0.1352177234530175	0.4823529411764706	0.0823529411764705	0.20061115355233	-0.2134453781512605	-0.0658517952635599	-0.2088617265087853	-0.094881588999236	-0.0120702826585179	0.3310924369747899	-0.1456073338426279	0.1764705882352941	0.173414820473644	0.0187929717341482	0.0056531703590527	0.0814362108479755	-0.0789915966386554	-0.2605042016806723	-0.0728800611153552	0.2473644003055767	0.1294117647058823	0.1303284950343773	0.0805194805194805	0.0016806722689075	0.1526355996944232	-0.1636363636363636	0.1593582887700534	0.4111535523300229	0.3665393430099312	-0.0786860198624904	0.3130634071810542	0.2825057295645531	0.1049656226126814	0.2180290297937356	-0.0921313980137509	-0.1028265851795263	0.440794499618029	0.0881588999236058	0.3485103132161956
0.146218487394958	0.1663865546218487	0.0869365928189457	0.2305576776165011	-0.040794499618029	0.1776928953399541	-0.1272727272727272	-0.229029793735676	0.0774637127578304	0.2479755538579068	0.493964858670741	-0.2739495798319328	0.4230710466004583	0.2326967150496562	0.3708174178762414	-0.2449197860962567	-0.1541634835752482	-0.1941940412528647	0.2488922841864018	-0.0569900687547746	0.0554621848739495	-0.2152788388082505	0.1889992360580596	0.4499618029029794	0.1031321619556913	-0.0319327731092436	-0.2021390374331551	-0.0545454545454545	0.1260504201680672	0.0484339190221543	0.015431627196333	0.1312452253628724	0.3097020626432391	0.0187929717341482	0.0796027501909854	0.3109243697478991	0.0652406417112299	0.545301757066463	0.1902215431627196	0.4988540870893812	0.5101604278074866	0.5850267379679145	0.4297937356760886	0.2033613445378151	0.2684491978609625	-0.2085561497326203	0.0459893048128342	0.6699770817417876	-0.1410236822001528	0.5844155844155844
0.1877769289533995	0.040488922841864	0.1990832696715049	-0.0991596638655462	-0.041100076394194	0.0221543162719633	-0.0307104660045836	0.1666921313980137	0.2192513368983957	-0.3961802902979373	-0.2513368983957219	0.1266615737203972	-0.1987776928953399	0.0053475935828877	-0.1174942704354469	0.1697478991596638	0.2082505729564553	-0.2513368983957219	0.3799847211611917	-0.0392666157372039	0.1086325439266615	-0.0484339190221543	-0.0126814362108479	0.0915202444614209	0.4154316271963331	0.0307104660045836	0.1239113827349121	0.0249045072574484	0.3020626432391138	0.2843391902215431	-0.1663865546218487	0.1673032849503437	0.2146676852559205	-0.0469060351413292	-0.0600458365164247	-0.1676088617265088	0.3491214667685255	0.0429335370511841	-0.1868601986249045	0.0768525592055003	0.2763941940412528	-0.1456073338426279	-0.013598166539343	0.2904507257448434	-0.0316271963330786	0.226890756302521	0.0481283422459893	-0.1236058059587471	0.1022154316271963	-0.0530175706646294
0.2577540106951871	0.1596638655462184	-0.0245989304812834	-0.0084033613445378	0.0502673796791443	-0.1819709702062643	-0.1810542398777692	-0.2877005347593583	0.0459893048128342	0.0768525592055003	0.4337662337662337	-0.3686783804430863	0.4016806722689076	0.2672268907563025	0.3576776165011459	-0.2898395721925134	-0.4362108479755539	0.0227654698242933	0.1648586707410236	-0.2950343773873186	-0.0206264323911382	-0.3042016806722689	0.0698242933537051	0.1135217723453017	-0.146524064171123	-0.1773873185637891	-0.1874713521772345	-0.0252100840336134	-0.1899159663865546	0.1862490450725744	-0.1786096256684492	0.0163483575248281	0.1676088617265088	0.0716577540106951	-0.0071810542398777	0.1404125286478227	0.2235294117647059	0.3720397249809014	-0.0169595110771581	0.2293353705118411	0.1724980901451489	0.5838044308632544	0.4615737203972498	-0.1080213903743315	0.1385790679908327	-0.200916730328495	-0.2137509549274255	0.0658517952635599	-0.0569900687547746	0.5862490450725745
0.1101604278074866	0.1608861726508785	0.0606569900687547	-0.2403361344537815	-0.122383498854087	0.1168831168831168	-0.0533231474407945	-0.2525592055003819	-0.0838808250572956	-0.3485103132161956	-0.1978609625668449	0.441405653170359	-0.0334606569900687	-0.1981665393430099	-0.1104660045836516	0.2556149732620321	0.1935828877005347	-0.2473644003055767	0.0227654698242933	-0.2880061115355233	0.2760886172650879	-0.0802139037433155	0.0805194805194805	-0.3396485867074102	0.0588235294117647	0.1187165775401069	0.227807486631016	-0.0215431627196333	-0.014209320091673	-0.0117647058823529	-0.4157372039724981	0.3964858670741024	0.0435446906035141	-0.0866310160427807	-0.067379679144385	-0.2265851795263559	0.1673032849503437	-0.2045836516424751	-0.1449961802902979	-0.1113827349121466	-0.0957983193277311	-0.1428571428571428	-0.1376623376623376	-0.0997708174178762	0.1373567608861726	0.06829640947288	-0.4521008403361344	-0.0487394957983193	0.06768525592055	0.121772345301757
0.0985485103132162	-0.2556149732620321	-0.0918258212375859	-0.0456837280366692	-0.1101604278074866	-0.0022918258212375	-0.0114591291061879	-0.3155080213903743	-0.0374331550802139	-0.172803666921314	0.1413292589763178	-0.0505729564553094	0.2210847975553858	0.0197097020626432	0.2412528647822765	-0.1523300229182582	-0.199694423223835	-0.1932773109243697	0.0982429335370511	-0.1489686783804431	-0.0022918258212375	-0.1587471352177234	-0.0319327731092436	-0.1275783040488922	-0.1532467532467532	-0.2663101604278075	-0.014209320091673	0.1174942704354469	-0.1052711993888464	0.0517952635599694	-0.3482047364400306	0.0576012223071046	-0.041405653170359	-0.1917494270435447	-0.0285714285714285	-0.1156608097784568	-0.0912146676852559	0.0661573720397249	-0.1098548510313216	0.0297937356760886	0.0297937356760886	0.2314744079449961	-0.0774637127578304	-0.439877769289534	0.0236822001527883	-0.1581359816653934	-0.2244461420932009	0.122383498854087	0.042016806722689	0.3002291825821238
0.0233766233766233	0.2953399541634836	0.2956455309396485	-0.040794499618029	-0.1764705882352941	-0.306340718105424	-0.1425515660809778	-0.1572192513368984	0.0181818181818181	-0.120244461420932	-0.3032849503437739	-0.1621084797555385	-0.4851031321619557	-0.2305576776165011	-0.46768525592055	0.1935828877005347	-0.0355996944232238	0.2027501909854851	0.1107715813598166	0.0462948815889992	-0.2094728800611153	0.3970970206264324	-0.0447669977081741	0.0224598930481283	-0.0236822001527883	0.1853323147440794	-0.1764705882352941	0.1000763941940412	0.0814362108479755	0.1275783040488922	-0.0224598930481283	-0.1303284950343773	-0.1575248281130634	0.1226890756302521	0.0490450725744843	0.0545454545454545	0.2119174942704354	0.1834988540870893	-0.493964858670741	-0.1291061879297173	0.226890756302521	-0.1144385026737968	0.0970206264323911	0.1177998472116119	0.0582123758594346	0.2858670741023682	0.0896867838044308	-0.0496562261268143	-0.3833460656990068	-0.0426279602750191
-0.0737967914438502	-0.0545454545454545	-0.201527883880825	-0.1343009931245225	0.0267379679144385	0.0230710466004583	-0.1773873185637891	0.0844919786096256	0.0392666157372039	-0.1715813598166539	-0.0615737203972498	0.5587471352177235	0.2076394194041252	-0.1825821237585943	0.1373567608861726	0.3809014514896868	0.2385026737967914	-0.3231474407944996	-0.1315508021390374	-0.1602750190985485	0.414209320091673	-0.1886936592818945	-0.120244461420932	-0.2705882352941176	0.0365164247517188	-0.1401069518716577	0.5504965622612682	-0.0530175706646294	-0.1126050420168067	0.0010695187165775	-0.2067226890756302	0.4084033613445378	0.1844155844155844	-0.06707410236822	-0.1132161955691367	-0.3130634071810542	-0.0753246753246753	-0.1504965622612681	0.2378915202444614	-0.0566844919786096	-0.2333078686019862	-0.3011459129106188	-0.147440794499618	-0.0349885408708938	0.0527119938884644	-0.0334606569900687	-0.4038197097020626	-0.0258212375859434	0.2192513368983957	0.1886936592818945
0.0597402597402597	0.0817417876241405	0.2715049656226126	0.2644766997708174	0.1459129106187929	0.3851795263559969	0.3478991596638655	-0.0288770053475935	0.0765469824293353	0.146218487394958	0.0016806722689075	0.2605042016806723	0.1523300229182582	-0.1526355996944232	-0.2516424751718869	0.0340718105423987	0.3530939648586707	-0.1291061879297173	0.095187165775401	0.0844919786096256	0.2094728800611153	0.0444614209320091	0.1877769289533995	0.0059587471352177	0.4530175706646295	0.3854851031321619	0.1841100076394194	-0.1770817417876241	0.0710466004583651	0.1263559969442322	0.4802139037433155	0.2944232238349885	0.1993888464476699	-0.1058823529411764	0.0582123758594346	0.2137509549274255	0.0970206264323911	0.1242169595110771	0.4102368220015279	0.2244461420932009	0.015431627196333	-0.0429335370511841	-0.0197097020626432	0.1975553857906799	0.0233766233766233	0.2348357524828113	-0.0820473644003055	0.3741787624140565	-0.0368220015278838	0.0557677616501145
0.226279602750191	-0.1168831168831168	-0.0395721925133689	0.0255156608097784	0.0524064171122994	0.1019098548510313	-0.0713521772345301	-0.0698242933537051	0.0539343009931245	-0.5608861726508785	-0.3683728036669213	0.2608097784568373	-0.253170359052712	-0.1181054239877769	-0.2788388082505729	0.1715813598166539	0.1715813598166539	-0.2675324675324675	0.361038961038961	-0.1379679144385026	0.120244461420932	0.0365164247517188	-0.0105423987776928	-0.1621084797555385	0.1504965622612681	0.0664629488158899	0.2491978609625668	-0.0582123758594346	0.2727272727272727	0.3106187929717341	-0.1553857906799083	0.4074866310160427	0.1141329258976317	-0.1410236822001528	-0.121772345301757	-0.0799083269671505	0.4325439266615737	0.1590527119938884	-0.148663101604278	-0.0304048892284186	0.0747135217723453	-0.1037433155080213	-0.1275783040488922	-0.1590527119938884	0.1370511841100076	0.3659281894576012	-0.1721925133689839	0.1275783040488922	-0.1593582887700534	0.2672268907563025
-0.1813598166539343	0.1092436974789916	-0.0093200916730328	-0.0435446906035141	-0.0643239113827349	0.20183346065699	0.122383498854087	0.015431627196333	0.1856378915202444	-0.1501909854851031	-0.0019862490450725	0.333231474407945	0.3796791443850267	0.013903743315508	0.0576012223071046	0.4019862490450726	-0.0019862490450725	-0.0426279602750191	0.0087089381207028	-0.2021390374331551	0.3121466768525592	-0.1098548510313216	0.121466768525592	-0.0646294881588999	0.255003819709702	0.0126814362108479	0.386707410236822	-0.1501909854851031	-0.1162719633307868	-0.0041252864782276	-0.1269671504965622	0.3750954927425515	0.2812834224598931	-0.0328495034377387	-0.0756302521008403	0.0496562261268143	-0.0524064171122994	0.0826585179526356	0.0741023682200152	-0.0025974025974025	-0.0389610389610389	0.1407181054239877	-0.1578304048892284	0.2253628724216959	-0.2825057295645531	-0.1104660045836516	-0.4267379679144385	0.0664629488158899	0.1825821237585943	0.3390374331550802
0.2305576776165011	0.1498854087089381	0.255003819709702	0.3934300993124522	0.0811306340718105	0.042016806722689	-0.0398777692895339	-0.1119938884644766	0.2672268907563025	0.095187165775401	0.200305576776165	-0.1856378915202444	0.1938884644766997	0.1254392666157372	0.0780748663101604	0.0496562261268143	-0.1281894576012223	-0.2155844155844155	0.2113063407181054	0.1138273491214667	0.0777692895339954	-0.0545454545454545	0.1089381207028265	0.4985485103132162	0.306951871657754	-0.0756302521008403	0.0459893048128342	0.1929717341482047	-0.0038197097020626	0.4588235294117647	0.2354469060351413	-0.1019098548510313	0.2100840336134453	0.3109243697478991	0.335064935064935	0.1165775401069518	0.1336898395721925	0.5037433155080214	0.1263559969442322	0.4267379679144385	0.4991596638655462	0.148663101604278	0.3283422459893048	0.4872421695951108	0.3032849503437739	0.0979373567608861	0.1110771581359816	0.3485103132161956	-0.1804430863254392	0.2977845683728036
0.2391138273491214	0.1990832696715049	0.5028265851795264	0.2464476699770817	0.1410236822001528	0.1113827349121466	-0.0707410236822001	-0.3057295645530939	0.1349121466768525	-0.1779984721161192	-0.1932773109243697	0.0300993124522536	0.1025210084033613	-0.1385790679908327	-0.2207792207792207	-0.2048892284186401	0.4080977845683728	-0.4713521772345301	0.1107715813598166	0.0163483575248281	0.4478227654698243	-0.0851031321619557	-0.2656990068754775	0.122077922077922	0.2513368983957219	0.0912146676852559	0.0450725744843391	0.4160427807486631	0.014820473644003	0.3986249045072574	0.0242933537051184	0.0206264323911382	0.0527119938884644	-0.0288770053475935	0.307257448433919	-0.0902979373567608	0.2302521008403361	0.1449961802902979	0.0792971734148204	0.3463712757830405	0.3500381970970206	-0.148663101604278	0.1624140565317036	0.1795263559969442	0.3592055003819709	0.3812070282658518	0.1055767761650114	0.2565317035905271	-0.0352941176470588	0.0799083269671505
-0.1440794499618029	0.0117647058823529	-0.1883880825057295	-0.066768525592055	0.3919022154316272	0.2852559205500382	-0.0447669977081741	-0.254392666157372	0.0976317799847211	-0.3567608861726509	-0.2351413292589763	0.0469060351413292	-0.0233766233766233	-0.2678380443086325	-0.2562261268143621	-0.147440794499618	0.0652406417112299	-0.2436974789915966	-0.2195569136745607	0.2556149732620321	0.3585943468296409	0.0906035141329259	-0.3723453017570665	0.0432391138273491	0.0163483575248281	-0.1954163483575248	0.226890756302521	0.4200152788388082	-0.1926661573720397	0.1055767761650114	-0.1941940412528647	0.0392666157372039	-0.279755538579068	0.0924369747899159	-0.1080213903743315	0.1990832696715049	0.015431627196333	-0.0230710466004583	-0.0961038961038961	-0.0029029793735676	0.0469060351413292	-0.2122230710466004	0.0362108479755538	-0.0340718105423987	0.2259740259740259	0.2403361344537815	0.1278838808250573	0.1783040488922841	-0.1135217723453017	-0.0762414056531703
-0.6495034377387319	-0.2051948051948052	-0.4637127578304049	-0.33292589763178	0.1489686783804431	0.228113063407181	0.2158899923605806	0.3622612681436211	0.0249045072574484	0.0453781512605042	0.0288770053475935	0.5095492742551566	0.2082505729564553	-0.0245989304812834	0.1550802139037433	0.3237585943468296	0.0964094728800611	0.1547746371275783	-0.387012987012987	-0.1245225362872421	-0.0991596638655462	0.2223071046600458	-0.1520244461420932	-0.4038197097020626	-0.0964094728800611	-0.227196333078686	0.547440794499618	0.0111535523300229	-0.4041252864782276	-0.0600458365164247	-0.1394957983193277	0.3439266615737203	-0.2675324675324675	0.2672268907563025	-0.2864782276546982	0.0056531703590527	-0.4973262032085561	-0.4588235294117647	0.2168067226890756	-0.3628724216959511	-0.5691367456073338	-0.2293353705118411	-0.440488922841864	-0.332620320855615	-0.4249045072574484	-0.2858670741023682	-0.3060351413292589	-0.3008403361344537	0.3741787624140565	-0.0572956455309396
[truncated: 81 more columns]
