# Supplementary material for: Heterogeneous, temporally consistent, and plastic brain development after preterm birth
Source: Nat Commun. 2025 Sep 12;16:8269. doi: 10.1038/s41467-025-63967-1 (PMC12432136; doi:10.1038/s41467-025-63967-1)
Supplement: Supplementary file 6 — Source Data [file 41467_2025_63967_MOESM6_ESM.zip › source_data/supplementary_figures/source_FigS10b_earlier30.csv]

rois	infranormal_pt	supranormal_pt	infranormal_ft	supranormal_ft
centile_CT_bankssts	28.30188679245283	1.8867924528301887	3.738317757009345	2.803738317757009
centile_CT_caudalanteriorcingulate	3.7735849056603774	1.8867924528301887	4.672897196261682	1.8691588785046729
centile_CT_caudalmiddlefrontal	7.547169811320755	1.8867924528301887	7.476635514018691	4.672897196261682
centile_CT_cuneus	9.433962264150944	3.7735849056603774	5.607476635514018	4.672897196261682
centile_CT_entorhinal	9.433962264150944	5.660377358490567	3.738317757009345	7.476635514018691
centile_CT_fusiform	16.9811320754717	0.0	5.607476635514018	3.738317757009345
centile_CT_inferiorparietal	26.41509433962264	0.0	5.607476635514018	5.607476635514018
centile_CT_inferiortemporal	9.433962264150944	1.8867924528301887	3.738317757009345	7.476635514018691
centile_CT_isthmuscingulate	0.0	11.320754716981131	2.803738317757009	3.738317757009345
centile_CT_lateraloccipital	3.7735849056603774	1.8867924528301887	4.672897196261682	5.607476635514018
centile_CT_lateralorbitofrontal	5.660377358490567	5.660377358490567	5.607476635514018	4.672897196261682
centile_CT_lingual	13.20754716981132	5.660377358490567	6.5420560747663545	4.672897196261682
centile_CT_medialorbitofrontal	0.0	15.09433962264151	3.738317757009345	6.5420560747663545
centile_CT_middletemporal	35.84905660377358	1.8867924528301887	2.803738317757009	5.607476635514018
centile_CT_parahippocampal	9.433962264150944	5.660377358490567	4.672897196261682	2.803738317757009
centile_CT_paracentral	3.7735849056603774	13.20754716981132	4.672897196261682	6.5420560747663545
centile_CT_parsopercularis	7.547169811320755	3.7735849056603774	3.738317757009345	4.672897196261682
centile_CT_parsorbitalis	33.9622641509434	0.0	4.672897196261682	4.672897196261682
centile_CT_parstriangularis	11.320754716981131	0.0	4.672897196261682	4.672897196261682
centile_CT_pericalcarine	5.660377358490567	3.7735849056603774	6.5420560747663545	4.672897196261682
centile_CT_postcentral	18.867924528301888	3.7735849056603774	2.803738317757009	5.607476635514018
centile_CT_posteriorcingulate	5.660377358490567	7.547169811320755	3.738317757009345	7.476635514018691
centile_CT_precentral	16.9811320754717	0.0	5.607476635514018	3.738317757009345
centile_CT_precuneus	9.433962264150944	0.0	5.607476635514018	8.411214953271028
centile_CT_rostralanteriorcingulate	1.8867924528301887	3.7735849056603774	5.607476635514018	4.672897196261682
centile_CT_rostralmiddlefrontal	13.20754716981132	0.0	3.738317757009345	4.672897196261682
centile_CT_superiorfrontal	3.7735849056603774	3.7735849056603774	4.672897196261682	5.607476635514018
centile_CT_superiorparietal	18.867924528301888	0.0	2.803738317757009	8.411214953271028
centile_CT_superiortemporal	18.867924528301888	3.7735849056603774	6.5420560747663545	6.5420560747663545
centile_CT_supramarginal	24.52830188679245	1.8867924528301887	4.672897196261682	5.607476635514018
centile_CT_frontalpole	3.7735849056603774	5.660377358490567	4.672897196261682	5.607476635514018
centile_CT_temporalpole	9.433962264150944	1.8867924528301887	4.672897196261682	2.803738317757009
centile_CT_transversetemporal	7.547169811320755	1.8867924528301887	4.672897196261682	6.5420560747663545
centile_CT_insula	5.660377358490567	1.8867924528301887	4.672897196261682	3.738317757009345
