# Supplementary material for: Heterogeneous, temporally consistent, and plastic brain development after preterm birth
Source: Nat Commun. 2025 Sep 12;16:8269. doi: 10.1038/s41467-025-63967-1 (PMC12432136; doi:10.1038/s41467-025-63967-1)
Supplement: Supplementary file 6 — Source Data [file 41467_2025_63967_MOESM6_ESM.zip › source_data/supplementary_figures/source_FigS6d_lower.csv]

1.0	-0.0127005347593582	-0.0150401069518716	0.123663101604278	0.1493983957219251	-0.4167780748663101	-0.2329545454545454	-0.0812165775401069	0.2062165775401069	0.2102272727272727	-0.0835561497326203	0.0728609625668449	-0.2630347593582888	-0.0678475935828877	0.4258021390374331	-0.2957887700534759	-0.2346256684491978	-0.096590909090909	0.0638368983957219	0.1290106951871657	-0.0197192513368983	0.3663101604278075	-0.0631684491978609	0.079879679144385	-0.132687165775401	-0.043114973262032	-0.2767379679144385	0.196524064171123	0.356283422459893	0.0929144385026738	0.3148395721925133	0.2596925133689839	0.1403743315508021	-0.0828877005347593	-0.0210561497326203	-0.2142379679144385	0.1905080213903743	-0.1791443850267379	-0.1647727272727272	0.285427807486631	-0.5397727272727273	0.1293449197860962	-0.1126336898395722	0.0317513368983957	-0.2309491978609625	0.1356951871657754	-0.2366310160427807	0.1530748663101604	-0.0434491978609625	0.0467914438502673
-0.0127005347593582	1.0	0.025735294117647	-0.1109625668449197	-0.1092914438502673	0.3763368983957219	-0.2870989304812834	0.0040106951871657	0.2914438502673797	-0.0731951871657754	-0.0711898395721925	0.2122326203208556	-0.0695187165775401	0.0548128342245989	-0.0223930481283422	0.1450534759358288	0.3509358288770053	0.1129679144385026	0.061831550802139	0.1607620320855615	0.132687165775401	0.4047459893048128	-0.3185160427807487	0.5314171122994652	0.3723262032085561	0.0454545454545454	0.3241978609625668	-0.0317513368983957	0.1183155080213903	-0.025066844919786	-0.2697192513368984	0.141711229946524	-0.1610962566844919	-0.0391042780748663	0.0531417112299465	0.1955213903743315	-0.1657754010695187	0.0200534759358288	0.3485962566844919	0.3566176470588235	0.1270053475935829	0.3165106951871658	0.321524064171123	0.4261363636363636	-0.0020053475935828	0.1059491978609625	0.3679812834224599	0.1216577540106951	0.3729946524064171	-0.0401069518716577
-0.0150401069518716	0.025735294117647	1.0	-0.2406417112299465	0.0885695187165775	0.0300802139037433	0.0394385026737967	0.0404411764705882	0.3462566844919786	0.2810828877005347	0.3977272727272727	0.1099598930481283	0.2212566844919786	0.0832219251336898	0.0487967914438502	0.0725267379679144	0.1570855614973262	0.0815508021390374	-0.0477941176470588	-0.3619652406417112	0.0845588235294117	-0.1022727272727272	-0.1427139037433155	-0.2085561497326203	-0.0471256684491978	-0.0414438502673796	-0.115975935828877	0.4161096256684492	-0.1534090909090909	-0.1186497326203208	0.2286096256684492	0.5227272727272727	0.5080213903743316	0.0868983957219251	0.1049465240641711	-0.132687165775401	0.2145721925133689	0.1346925133689839	0.0320855614973262	-0.1006016042780748	0.0865641711229946	0.1139705882352941	-0.2182486631016043	0.2068850267379679	0.2670454545454545	0.0531417112299465	0.1310160427807486	0.4224598930481283	0.0274064171122994	0.2911096256684492
0.123663101604278	-0.1109625668449197	-0.2406417112299465	1.0	0.2844251336898395	0.1036096256684492	-0.0681818181818181	0.3275401069518716	0.2108957219251337	0.1818181818181818	0.1574197860962566	-0.0337566844919786	-0.4635695187165775	-0.2185828877005347	0.2971256684491978	-0.0310828877005347	0.1828208556149732	0.3616310160427807	0.1039438502673796	0.1457219251336898	0.0671791443850267	0.0053475935828877	0.1945187165775401	0.1667780748663101	0.2904411764705882	0.0300802139037433	-0.035427807486631	-0.3091577540106952	0.1129679144385026	0.3425802139037433	0.2068850267379679	-0.0788770053475935	0.0477941176470588	-0.0030080213903743	0.079211229946524	0.2640374331550802	-0.070187165775401	-0.1270053475935829	-0.0100267379679144	0.3846925133689839	0.1818181818181818	-0.0290775401069518	0.1280080213903743	0.3245320855614973	-0.1463903743315508	0.1086229946524064	0.0287433155080213	-0.195855614973262	0.2433155080213903	0.2028743315508021
0.1493983957219251	-0.1092914438502673	0.0885695187165775	0.2844251336898395	1.0	-0.2249331550802139	0.0320855614973262	0.1133021390374331	-0.0300802139037433	-0.132687165775401	0.356283422459893	-0.4943181818181818	-0.1273395721925133	-0.428475935828877	-0.0531417112299465	0.2633689839572192	0.0491310160427807	0.1998663101604278	0.1664438502673796	-0.3171791443850267	-0.1099598930481283	-0.0040106951871657	0.3846925133689839	0.105614973262032	0.1420454545454545	0.0925802139037433	-0.1981951871657754	0.0477941176470588	-0.0304144385026737	0.3044786096256685	0.025066844919786	0.0187165775401069	-0.0197192513368983	0.4040775401069518	-0.3863636363636363	0.0421122994652406	-0.0023395721925133	0.2720588235294117	0.1547459893048128	0.1366978609625668	0.1189839572192513	0.4264705882352941	0.3138368983957219	0.1881684491978609	-0.0080213903743315	-0.1183155080213903	0.3168449197860962	0.1260026737967914	0.320855614973262	0.0929144385026738
-0.4167780748663101	0.3763368983957219	0.0300802139037433	0.1036096256684492	-0.2249331550802139	1.0	0.0187165775401069	0.2553475935828877	0.0381016042780748	-0.0912433155080214	-0.2596925133689839	-0.025735294117647	0.0935828877005347	-0.1206550802139037	0.0203877005347593	0.141711229946524	0.3947192513368984	0.1313502673796791	-0.0675133689839572	0.0895721925133689	0.0594919786096256	0.0203877005347593	-0.1133021390374331	0.3258689839572192	0.2259358288770053	0.1086229946524064	0.5397727272727273	0.0678475935828877	0.1948529411764706	0.2095588235294117	-0.3135026737967914	-0.0558155080213903	0.133355614973262	0.096590909090909	0.1450534759358288	0.3800133689839572	-0.4254679144385027	0.1838235294117647	0.2098930481283422	-0.0284090909090909	0.6122994652406417	0.1102941176470588	0.178475935828877	0.4134358288770053	-0.0030080213903743	-0.0862299465240641	0.480614973262032	-0.1213235294117647	0.4542112299465241	0.2316176470588235
-0.2329545454545454	-0.2870989304812834	0.0394385026737967	-0.0681818181818181	0.0320855614973262	0.0187165775401069	1.0	0.2737299465240642	-0.0584893048128342	-0.034090909090909	-0.0685160427807486	-0.0992647058823529	-0.0785427807486631	0.0116978609625668	-0.1781417112299465	-0.096590909090909	0.0096925133689839	-0.2202540106951871	-0.2192513368983957	0.1380347593582887	0.1246657754010695	-0.4157754010695187	0.1002673796791443	-0.2369652406417112	-0.1574197860962566	0.0100267379679144	0.0350935828877005	-0.3399064171122994	-0.2115641711229946	-0.0655080213903743	-0.2018716577540107	-0.0116978609625668	-0.1577540106951871	0.3064839572192513	-0.2332887700534759	0.2627005347593583	-0.0922459893048128	0.1407085561497326	0.0200534759358288	-0.2129010695187165	0.2703877005347593	-0.2296122994652406	0.4057486631016043	0.0414438502673796	0.2984625668449198	-0.1761363636363636	-0.0909090909090909	0.1524064171122994	-0.2088903743315508	-0.4545454545454545
-0.0812165775401069	0.0040106951871657	0.0404411764705882	0.3275401069518716	0.1133021390374331	0.2553475935828877	0.2737299465240642	1.0	0.2022058823529411	-0.0150401069518716	0.1550802139037433	0.1955213903743315	0.1888368983957219	0.2787433155080214	0.1905080213903743	0.2135695187165775	0.2897727272727273	0.3793449197860962	-0.2633689839572192	-0.0227272727272727	0.3352272727272727	-0.0140374331550802	-0.0056818181818181	-0.025066844919786	0.2169117647058823	0.3770053475935829	0.1447192513368984	-0.170120320855615	0.0504679144385026	0.0327540106951871	-0.0909090909090909	-0.052807486631016	0.267379679144385	0.0935828877005347	0.2032085561497326	0.3409090909090909	0.0193850267379679	0.2266042780748663	0.0190508021390374	0.1751336898395722	0.384024064171123	-0.0477941176470588	0.2874331550802139	0.1818181818181818	0.3098262032085561	0.1998663101604278	0.0671791443850267	-0.0197192513368983	0.0491310160427807	-0.2677139037433155
0.2062165775401069	0.2914438502673797	0.3462566844919786	0.2108957219251337	-0.0300802139037433	0.0381016042780748	-0.0584893048128342	0.2022058823529411	1.0	0.2917780748663101	0.329879679144385	0.3546122994652406	0.0822192513368983	0.2657085561497326	0.0828877005347593	0.096590909090909	0.3459224598930481	0.3910427807486631	-0.0514705882352941	0.034090909090909	0.2078877005347593	0.0538101604278074	-0.2022058823529411	0.1453877005347593	0.3151737967914438	0.0086898395721925	0.044451871657754	-0.2185828877005347	-0.0721925133689839	0.1300133689839572	0.2035427807486631	0.3272058823529412	0.1801470588235294	-0.1624331550802139	0.0855614973262032	0.1109625668449197	0.0902406417112299	-0.2389705882352941	-0.1116310160427807	0.3586229946524064	0.0086898395721925	0.1263368983957219	0.115307486631016	0.4010695187165775	0.3385695187165775	0.293114973262032	-0.0815508021390374	0.3272058823529412	0.1366978609625668	0.1313502673796791
0.2102272727272727	-0.0731951871657754	0.2810828877005347	0.1818181818181818	-0.132687165775401	-0.0912433155080214	-0.034090909090909	-0.0150401069518716	0.2917780748663101	1.0	0.2446524064171123	0.2987967914438502	-0.034090909090909	0.3338903743315508	0.3435828877005347	-0.5237299465240641	-0.0584893048128342	0.1467245989304813	0.2881016042780748	0.186831550802139	-0.1540775401069518	-0.1353609625668449	-0.0879010695187165	-0.0868983957219251	-0.0060160427807486	0.0748663101604278	-0.0116978609625668	0.0995989304812834	0.0477941176470588	0.2199197860962566	0.302139037433155	0.2185828877005347	0.4338235294117647	-0.1691176470588235	-0.0223930481283422	-0.2118983957219251	0.2118983957219251	-0.3051470588235294	-0.2643716577540106	0.0163770053475935	-0.1203208556149732	0.0274064171122994	-0.0457887700534759	0.1828208556149732	-0.0050133689839572	0.3372326203208556	-0.213903743315508	0.0832219251336898	0.0608288770053475	0.2570187165775401
-0.0835561497326203	-0.0711898395721925	0.3977272727272727	0.1574197860962566	0.356283422459893	-0.2596925133689839	-0.0685160427807486	0.1550802139037433	0.329879679144385	0.2446524064171123	1.0	0.0741978609625668	0.1804812834224599	0.0658422459893048	-0.1714572192513369	0.1834893048128342	0.3235294117647059	0.4110962566844919	-0.0391042780748663	-0.2881016042780748	0.0992647058823529	-0.0417780748663101	-0.0203877005347593	-0.1316844919786096	0.0344251336898395	0.0658422459893048	-0.0942513368983957	0.016711229946524	-0.5030080213903744	-0.1641042780748663	0.0955882352941176	-0.0280748663101604	0.1387032085561497	0.134024064171123	-0.0137032085561497	-0.0327540106951871	0.3248663101604278	-0.0274064171122994	0.0785427807486631	0.2891042780748663	0.0685160427807486	-0.017379679144385	-0.0548128342245989	0.2687165775401069	0.2282754010695187	0.3783422459893048	-0.0417780748663101	0.1891711229946524	0.2954545454545454	0.3285427807486631
0.0728609625668449	0.2122326203208556	0.1099598930481283	-0.0337566844919786	-0.4943181818181818	-0.025735294117647	-0.0992647058823529	0.1955213903743315	0.3546122994652406	0.2987967914438502	0.0741978609625668	1.0	0.2884358288770053	0.6483957219251337	0.115307486631016	-0.0330882352941176	0.0544786096256684	0.393048128342246	-0.1885026737967914	0.3532754010695187	0.3145053475935829	0.1490641711229946	-0.2700534759358289	-0.0150401069518716	-0.1002673796791443	0.231283422459893	-0.0367647058823529	-0.1316844919786096	0.1410427807486631	-0.2817513368983957	-0.0745320855614973	0.0070187165775401	0.1266711229946524	-0.3295454545454545	0.5969251336898396	-0.0721925133689839	0.2433155080213903	-0.1393716577540107	0.0404411764705882	0.2372994652406417	-0.1781417112299465	-0.1711229946524064	-0.2169117647058823	0.0471256684491978	0.1761363636363636	0.3439171122994652	-0.4769385026737968	0.2165775401069518	-0.079879679144385	-0.1149732620320855
-0.2630347593582888	-0.0695187165775401	0.2212566844919786	-0.4635695187165775	-0.1273395721925133	0.0935828877005347	-0.0785427807486631	0.1888368983957219	0.0822192513368983	-0.034090909090909	0.1804812834224599	0.2884358288770053	1.0	0.4772727272727273	-0.0454545454545454	0.061163101604278	0.1330213903743315	0.231951871657754	-0.134024064171123	-0.1824866310160428	0.1440508021390374	-0.0277406417112299	0.0828877005347593	-0.1239973262032085	-0.1129679144385026	0.2446524064171123	-0.0414438502673796	0.1905080213903743	0.0110294117647058	-0.1905080213903743	-0.0581550802139037	-0.0571524064171123	0.2520053475935829	0.1631016042780748	0.1256684491978609	-0.303475935828877	0.2369652406417112	0.2730614973262032	0.0501336898395721	-0.0711898395721925	0.1253342245989304	-0.0738636363636363	-0.1998663101604278	-0.1253342245989304	0.1901737967914438	0.0885695187165775	-0.1768048128342246	0.0484625668449197	0.0120320855614973	0.1133021390374331
-0.0678475935828877	0.0548128342245989	0.0832219251336898	-0.2185828877005347	-0.428475935828877	-0.1206550802139037	0.0116978609625668	0.2787433155080214	0.2657085561497326	0.3338903743315508	0.0658422459893048	0.6483957219251337	0.4772727272727273	1.0	0.1908422459893048	-0.1540775401069518	0.0364304812834224	0.1196524064171123	-0.2352941176470588	0.3014705882352941	0.4251336898395721	0.0384358288770053	-0.2155748663101604	-0.1133021390374331	0.0698529411764705	0.2433155080213903	0.0133689839572192	-0.0875668449197861	0.1089572192513369	-0.1443850267379679	0.0070187165775401	0.0581550802139037	0.070187165775401	-0.026403743315508	0.2209224598930481	-0.1891711229946524	0.3629679144385027	0.061831550802139	-0.0233957219251336	-0.0033422459893048	-0.070187165775401	-0.1764705882352941	-0.0243983957219251	-0.1821524064171123	0.1657754010695187	0.3135026737967914	-0.4304812834224599	-0.016711229946524	-0.3499331550802139	-0.1590909090909091
0.4258021390374331	-0.0223930481283422	0.0487967914438502	0.2971256684491978	-0.0531417112299465	0.0203877005347593	-0.1781417112299465	0.1905080213903743	0.0828877005347593	0.3435828877005347	-0.1714572192513369	0.115307486631016	-0.0454545454545454	0.1908422459893048	1.0	-0.2149064171122994	-0.2078877005347593	0.0665106951871657	0.2102272727272727	0.240975935828877	0.1901737967914438	0.1520721925133689	0.0909090909090909	0.1644385026737967	0.0060160427807486	0.1537433155080214	-0.1286764705882352	0.3449197860962567	0.6002673796791443	0.2700534759358289	0.4876336898395721	0.2032085561497326	0.1607620320855615	-0.1534090909090909	0.1323529411764706	-0.1888368983957219	0.0685160427807486	-0.1019385026737968	-0.1393716577540107	-0.0715240641711229	-0.1891711229946524	0.1437165775401069	-0.125	0.0320855614973262	-0.1323529411764706	0.1126336898395722	0.0314171122994652	0.096590909090909	-0.1330213903743315	0.1427139037433155
-0.2957887700534759	0.1450534759358288	0.0725267379679144	-0.0310828877005347	0.2633689839572192	0.141711229946524	-0.096590909090909	0.2135695187165775	0.096590909090909	-0.5237299465240641	0.1834893048128342	-0.0330882352941176	0.061163101604278	-0.1540775401069518	-0.2149064171122994	1.0	0.1350267379679144	0.2483288770053476	-0.106283422459893	-0.2145721925133689	0.0668449197860962	0.1109625668449197	-0.0150401069518716	-0.034090909090909	0.2215909090909091	0.1296791443850267	0.1440508021390374	-0.044451871657754	-0.1109625668449197	0.0474598930481283	-0.1256684491978609	-0.0738636363636363	-0.1560828877005347	-0.1219919786096256	0.2065508021390374	0.3265374331550802	-0.0003342245989304	-0.106283422459893	0.0160427807486631	-0.0334224598930481	0.2446524064171123	0.3098262032085561	0.1674465240641711	0.0772058823529411	0.2760695187165775	0.043783422459893	0.4341577540106952	0.2747326203208556	0.2296122994652406	-0.0848930481283422
-0.2346256684491978	0.3509358288770053	0.1570855614973262	0.1828208556149732	0.0491310160427807	0.3947192513368984	0.0096925133689839	0.2897727272727273	0.3459224598930481	-0.0584893048128342	0.3235294117647059	0.0544786096256684	0.1330213903743315	0.0364304812834224	-0.2078877005347593	0.1350267379679144	1.0	0.4685828877005347	-0.1741310160427807	-0.1156417112299465	0.4258021390374331	0.2276069518716577	-0.1350267379679144	0.1764705882352941	0.4949866310160428	0.3633021390374331	0.5033422459893048	-0.1186497326203208	-0.0147058823529411	0.1156417112299465	-0.0574866310160427	-0.1009358288770053	0.0424465240641711	0.4642379679144385	-0.1534090909090909	0.1002673796791443	-0.0036764705882352	0.3629679144385027	0.2767379679144385	0.3435828877005347	0.5123663101604278	0.2152406417112299	0.2399732620320855	0.6273395721925134	-0.0086898395721925	0.2616978609625668	0.373663101604278	0.079879679144385	0.4802807486631016	0.1791443850267379
-0.096590909090909	0.1129679144385026	0.0815508021390374	0.3616310160427807	0.1998663101604278	0.1313502673796791	-0.2202540106951871	0.3793449197860962	0.3910427807486631	0.1467245989304813	0.4110962566844919	0.393048128342246	0.231951871657754	0.1196524064171123	0.0665106951871657	0.2483288770053476	0.4685828877005347	1.0	-0.1751336898395722	-0.106951871657754	0.1607620320855615	-0.0100267379679144	-0.0641711229946524	0.2008689839572192	0.1961898395721925	0.5100267379679144	0.0919117647058823	-0.0474598930481283	0.1590909090909091	0.1955213903743315	0.0401069518716577	-0.2175802139037433	0.1520721925133689	-0.061831550802139	0.2987967914438502	0.0424465240641711	0.2102272727272727	0.1443850267379679	-0.0137032085561497	0.4224598930481283	0.125	0.3649732620320856	0.0056818181818181	0.3689839572192513	0.2058823529411764	0.4595588235294117	0.0681818181818181	0.3532754010695187	0.3953877005347593	0.0484625668449197
0.0638368983957219	0.061831550802139	-0.0477941176470588	0.1039438502673796	0.1664438502673796	-0.0675133689839572	-0.2192513368983957	-0.2633689839572192	-0.0514705882352941	0.2881016042780748	-0.0391042780748663	-0.1885026737967914	-0.134024064171123	-0.2352941176470588	0.2102272727272727	-0.106283422459893	-0.1741310160427807	-0.1751336898395722	1.0	0.1380347593582887	-0.3790106951871658	0.2603609625668449	0.4037433155080214	0.1209893048128342	-0.0568181818181818	-0.1637700534759358	0.1427139037433155	-0.0160427807486631	0.1323529411764706	0.4351604278074866	0.2543449197860962	0.1935160427807486	0.044451871657754	-0.1022727272727272	-0.1163101604278075	-0.0377673796791443	-0.1744652406417112	-0.4498663101604278	0.0023395721925133	-0.0982620320855615	-0.0571524064171123	0.0955882352941176	0.1082887700534759	0.0982620320855615	-0.025066844919786	-0.1517379679144385	0.2513368983957219	-0.2356283422459893	0.2951203208556149	0.1711229946524064
0.1290106951871657	0.1607620320855615	-0.3619652406417112	0.1457219251336898	-0.3171791443850267	0.0895721925133689	0.1380347593582887	-0.0227272727272727	0.034090909090909	0.186831550802139	-0.2881016042780748	0.3532754010695187	-0.1824866310160428	0.3014705882352941	0.240975935828877	-0.2145721925133689	-0.1156417112299465	-0.106951871657754	0.1380347593582887	1.0	0.2356283422459893	0.1667780748663101	-0.017379679144385	-0.0631684491978609	-0.1651069518716577	0.1356951871657754	0.2289438502673796	-0.3409090909090909	0.2934491978609626	0.1323529411764706	-0.2098930481283422	0.079211229946524	-0.4141042780748663	-0.1788101604278074	0.043114973262032	0.2165775401069518	-0.0765374331550802	-0.2242647058823529	0.1834893048128342	0.1995320855614973	-0.1714572192513369	-0.2162433155080214	0.2098930481283422	-0.079879679144385	-0.0407754010695187	0.2362967914438502	-0.2276069518716577	-0.1283422459893048	-0.1293449197860962	-0.3238636363636363
-0.0197192513368983	0.132687165775401	0.0845588235294117	0.0671791443850267	-0.1099598930481283	0.0594919786096256	0.1246657754010695	0.3352272727272727	0.2078877005347593	-0.1540775401069518	0.0992647058823529	0.3145053475935829	0.1440508021390374	0.4251336898395721	0.1901737967914438	0.0668449197860962	0.4258021390374331	0.1607620320855615	-0.3790106951871658	0.2356283422459893	1.0	0.1961898395721925	-0.0514705882352941	-0.1049465240641711	0.1751336898395722	0.4244652406417112	-0.0023395721925133	-0.1888368983957219	0.2316176470588235	-0.2560160427807487	-0.0725267379679144	0.0594919786096256	-0.177139037433155	0.2877673796791444	-0.0357620320855614	-0.097927807486631	-0.008355614973262	0.3783422459893048	0.3776737967914438	0.0374331550802139	0.0661764705882353	-0.0949197860962566	0.0230614973262032	0.2078877005347593	0.1463903743315508	0.1968582887700534	0.0040106951871657	0.1387032085561497	-0.258355614973262	-0.1273395721925133
0.3663101604278075	0.4047459893048128	-0.1022727272727272	0.0053475935828877	-0.0040106951871657	0.0203877005347593	-0.4157754010695187	-0.0140374331550802	0.0538101604278074	-0.1353609625668449	-0.0417780748663101	0.1490641711229946	-0.0277406417112299	0.0384358288770053	0.1520721925133689	0.1109625668449197	0.2276069518716577	-0.0100267379679144	0.2603609625668449	0.1667780748663101	0.1961898395721925	1.0	-0.1323529411764706	0.2757352941176471	0.0454545454545454	0.0848930481283422	0.2977941176470588	0.15975935828877	0.4411764705882353	0.0651737967914438	-0.0360962566844919	-0.0594919786096256	-0.1156417112299465	-0.0314171122994652	0.1260026737967914	-0.0772058823529411	0.0053475935828877	-0.0598262032085561	0.2058823529411764	0.3549465240641711	0.0350935828877005	0.1647727272727272	0.0377673796791443	0.1854946524064171	-0.097927807486631	0.2730614973262032	0.1216577540106951	-0.2199197860962566	0.2790775401069518	0.1206550802139037
-0.0631684491978609	-0.3185160427807487	-0.1427139037433155	0.1945187165775401	0.3846925133689839	-0.1133021390374331	0.1002673796791443	-0.0056818181818181	-0.2022058823529411	-0.0879010695187165	-0.0203877005347593	-0.2700534759358289	0.0828877005347593	-0.2155748663101604	0.0909090909090909	-0.0150401069518716	-0.1350267379679144	-0.0641711229946524	0.4037433155080214	-0.017379679144385	-0.0514705882352941	-0.1323529411764706	1.0	-0.0745320855614973	-0.0688502673796791	-0.1931818181818181	-0.2857620320855615	-0.0945855614973262	0.170120320855615	0.1791443850267379	0.2259358288770053	-0.0330882352941176	0.0427807486631016	0.2182486631016043	-0.1380347593582887	-0.1534090909090909	-0.2092245989304813	-0.0982620320855615	0.2506684491978609	-0.2266042780748663	-0.043114973262032	0.0401069518716577	-0.0233957219251336	0.0591577540106951	-0.2563502673796791	-0.1173128342245989	0.097927807486631	-0.0558155080213903	-0.0411096256684491	0.0110294117647058
0.079879679144385	0.5314171122994652	-0.2085561497326203	0.1667780748663101	0.105614973262032	0.3258689839572192	-0.2369652406417112	-0.025066844919786	0.1453877005347593	-0.0868983957219251	-0.1316844919786096	-0.0150401069518716	-0.1239973262032085	-0.1133021390374331	0.1644385026737967	-0.034090909090909	0.1764705882352941	0.2008689839572192	0.1209893048128342	-0.0631684491978609	-0.1049465240641711	0.2757352941176471	-0.0745320855614973	1.0	0.2947860962566845	-0.0020053475935828	0.2784090909090909	0.0274064171122994	0.22225935828877	0.1888368983957219	-0.1156417112299465	-0.1647727272727272	-0.2446524064171123	0.1707887700534759	0.1921791443850267	0.2149064171122994	-0.4264705882352941	0.0023395721925133	0.3723262032085561	0.2977941176470588	0.2028743315508021	0.1794786096256684	0.1864973262032085	0.2941176470588235	-0.1320187165775401	-0.142379679144385	0.240975935828877	0.1026069518716577	0.3703208556149732	0.2205882352941176
-0.132687165775401	0.3723262032085561	-0.0471256684491978	0.2904411764705882	0.1420454545454545	0.2259358288770053	-0.1574197860962566	0.2169117647058823	0.3151737967914438	-0.0060160427807486	0.0344251336898395	-0.1002673796791443	-0.1129679144385026	0.0698529411764705	0.0060160427807486	0.2215909090909091	0.4949866310160428	0.1961898395721925	-0.0568181818181818	-0.1651069518716577	0.1751336898395722	0.0454545454545454	-0.0688502673796791	0.2947860962566845	1.0	0.0755347593582887	0.3539438502673797	-0.0721925133689839	0.0370989304812834	0.3893716577540106	0.1998663101604278	-0.0387700534759358	0.1303475935828877	0.1968582887700534	-0.2356283422459893	0.0902406417112299	0.0143716577540106	0.1336898395721925	-0.0003342245989304	0.1316844919786096	0.4177807486631016	0.3241978609625668	0.3191844919786096	0.4318181818181818	-0.0962566844919786	0.0494652406417112	0.3770053475935829	-0.0544786096256684	0.2239304812834224	0.1229946524064171
-0.043114973262032	0.0454545454545454	-0.0414438502673796	0.0300802139037433	0.0925802139037433	0.1086229946524064	0.0100267379679144	0.3770053475935829	0.0086898395721925	0.0748663101604278	0.0658422459893048	0.231283422459893	0.2446524064171123	0.2433155080213903	0.1537433155080214	0.1296791443850267	0.3633021390374331	0.5100267379679144	-0.1637700534759358	0.1356951871657754	0.4244652406417112	0.0848930481283422	-0.1931818181818181	-0.0020053475935828	0.0755347593582887	1.0	0.2784090909090909	-0.1082887700534759	0.240307486631016	0.1407085561497326	-0.0645053475935828	-0.1169786096256684	-0.132687165775401	0.1988636363636363	-0.0300802139037433	-0.0254010695187165	0.186831550802139	0.3783422459893048	0.0237299465240641	0.2550133689839572	0.1925133689839572	0.1808155080213903	0.1854946524064171	0.1092914438502673	0.2436497326203208	0.365307486631016	0.1631016042780748	0.3185160427807487	0.1393716577540107	-0.1453877005347593
-0.2767379679144385	0.3241978609625668	-0.115975935828877	-0.035427807486631	-0.1981951871657754	0.5397727272727273	0.0350935828877005	0.1447192513368984	0.044451871657754	-0.0116978609625668	-0.0942513368983957	-0.0367647058823529	-0.0414438502673796	0.0133689839572192	-0.1286764705882352	0.1440508021390374	0.5033422459893048	0.0919117647058823	0.1427139037433155	0.2289438502673796	-0.0023395721925133	0.2977941176470588	-0.2857620320855615	0.2784090909090909	0.3539438502673797	0.2784090909090909	1.0	-0.1169786096256684	0.0441176470588235	0.4786096256684492	-0.3362299465240642	-0.1831550802139037	-0.1226604278074866	0.1427139037433155	0.0391042780748663	0.3161764705882353	-0.1587566844919786	0.0063502673796791	0.0919117647058823	0.2078877005347593	0.5845588235294118	0.1731283422459893	0.4959893048128342	0.3238636363636363	0.1938502673796791	0.106951871657754	0.4237967914438502	-0.1747994652406417	0.4705882352941176	0.0147058823529411
0.196524064171123	-0.0317513368983957	0.4161096256684492	-0.3091577540106952	0.0477941176470588	0.0678475935828877	-0.3399064171122994	-0.170120320855615	-0.2185828877005347	0.0995989304812834	0.016711229946524	-0.1316844919786096	0.1905080213903743	-0.0875668449197861	0.3449197860962567	-0.044451871657754	-0.1186497326203208	-0.0474598930481283	-0.0160427807486631	-0.3409090909090909	-0.1888368983957219	0.15975935828877	-0.0945855614973262	0.0274064171122994	-0.0721925133689839	-0.1082887700534759	-0.1169786096256684	1.0	0.3211898395721925	-0.0374331550802139	0.3221925133689839	-0.0675133689839572	0.4244652406417112	-0.1310160427807486	0.0604946524064171	-0.1975267379679144	0.1674465240641711	0.2169117647058823	-0.0989304812834224	-0.3131684491978609	-0.0875668449197861	0.3542780748663101	-0.4378342245989304	-0.1119652406417112	-0.3044786096256685	0.0685160427807486	0.1006016042780748	0.1129679144385026	-0.0060160427807486	0.3746657754010695
0.356283422459893	0.1183155080213903	-0.1534090909090909	0.1129679144385026	-0.0304144385026737	0.1948529411764706	-0.2115641711229946	0.0504679144385026	-0.0721925133689839	0.0477941176470588	-0.5030080213903744	0.1410427807486631	0.0110294117647058	0.1089572192513369	0.6002673796791443	-0.1109625668449197	-0.0147058823529411	0.1590909090909091	0.1323529411764706	0.2934491978609626	0.2316176470588235	0.4411764705882353	0.170120320855615	0.22225935828877	0.0370989304812834	0.240307486631016	0.0441176470588235	0.3211898395721925	1.0	0.3883689839572192	0.204211229946524	-0.034090909090909	0.0651737967914438	-0.0477941176470588	0.0985962566844919	-0.1403743315508021	-0.0163770053475935	0.125	0.0447860962566844	-0.0053475935828877	-0.0381016042780748	0.40975935828877	-0.0370989304812834	0.0631684491978609	-0.3221925133689839	0.2045454545454545	0.1851604278074866	0.0050133689839572	-0.0046791443850267	0.0227272727272727
0.0929144385026738	-0.025066844919786	-0.1186497326203208	0.3425802139037433	0.3044786096256685	0.2095588235294117	-0.0655080213903743	0.0327540106951871	0.1300133689839572	0.2199197860962566	-0.1641042780748663	-0.2817513368983957	-0.1905080213903743	-0.1443850267379679	0.2700534759358289	0.0474598930481283	0.1156417112299465	0.1955213903743315	0.4351604278074866	0.1323529411764706	-0.2560160427807487	0.0651737967914438	0.1791443850267379	0.1888368983957219	0.3893716577540106	0.1407085561497326	0.4786096256684492	-0.0374331550802139	0.3883689839572192	1.0	0.1841577540106951	0.0441176470588235	0.1330213903743315	0.1086229946524064	-0.1373663101604278	0.0858957219251336	0.1156417112299465	-0.1012700534759358	-0.2072192513368984	0.1219919786096256	0.3211898395721925	0.5274064171122995	0.5046791443850267	0.2927807486631016	0.0120320855614973	0.0427807486631016	0.4408422459893048	-0.1373663101604278	0.4475267379679144	0.1012700534759358
0.3148395721925133	-0.2697192513368984	0.2286096256684492	0.2068850267379679	0.025066844919786	-0.3135026737967914	-0.2018716577540107	-0.0909090909090909	0.2035427807486631	0.302139037433155	0.0955882352941176	-0.0745320855614973	-0.0581550802139037	0.0070187165775401	0.4876336898395721	-0.1256684491978609	-0.0574866310160427	0.0401069518716577	0.2543449197860962	-0.2098930481283422	-0.0725267379679144	-0.0360962566844919	0.2259358288770053	-0.1156417112299465	0.1998663101604278	-0.0645053475935828	-0.3362299465240642	0.3221925133689839	0.204211229946524	0.1841577540106951	1.0	0.3108288770053476	0.311163101604278	-0.1199866310160427	-0.1280080213903743	-0.2687165775401069	0.3358957219251337	-0.178475935828877	-0.3793449197860962	-0.134024064171123	-0.2660427807486631	0.0558155080213903	-0.4485294117647059	0.0377673796791443	-0.2479946524064171	0.1911764705882352	-0.0223930481283422	0.1758021390374331	-0.1580882352941176	0.2690508021390374
0.2596925133689839	0.141711229946524	0.5227272727272727	-0.0788770053475935	0.0187165775401069	-0.0558155080213903	-0.0116978609625668	-0.052807486631016	0.3272058823529412	0.2185828877005347	-0.0280748663101604	0.0070187165775401	-0.0571524064171123	0.0581550802139037	0.2032085561497326	-0.0738636363636363	-0.1009358288770053	-0.2175802139037433	0.1935160427807486	0.079211229946524	0.0594919786096256	-0.0594919786096256	-0.0330882352941176	-0.1647727272727272	-0.0387700534759358	-0.1169786096256684	-0.1831550802139037	-0.0675133689839572	-0.034090909090909	0.0441176470588235	0.3108288770053476	1.0	0.1490641711229946	0.1026069518716577	-0.1510695187165775	-0.0825534759358288	0.0544786096256684	-0.0658422459893048	-0.052139037433155	-0.0127005347593582	-0.2149064171122994	-0.0621657754010695	-0.0962566844919786	0.1336898395721925	0.1290106951871657	-0.1664438502673796	0.1133021390374331	0.2279411764705882	-0.061163101604278	0.070855614973262
0.1403743315508021	-0.1610962566844919	0.5080213903743316	0.0477941176470588	-0.0197192513368983	0.133355614973262	-0.1577540106951871	0.267379679144385	0.1801470588235294	0.4338235294117647	0.1387032085561497	0.1266711229946524	0.2520053475935829	0.070187165775401	0.1607620320855615	-0.1560828877005347	0.0424465240641711	0.1520721925133689	0.044451871657754	-0.4141042780748663	-0.177139037433155	-0.1156417112299465	0.0427807486631016	-0.2446524064171123	0.1303475935828877	-0.132687165775401	-0.1226604278074866	0.4244652406417112	0.0651737967914438	0.1330213903743315	0.311163101604278	0.1490641711229946	1.0	-0.1049465240641711	0.1961898395721925	-0.2566844919786096	0.2740641711229946	0.0	-0.3205213903743315	-0.1607620320855615	0.0324197860962566	0.1671122994652406	-0.2202540106951871	0.2643716577540106	0.0484625668449197	0.0213903743315508	0.0193850267379679	-0.0842245989304812	0.1624331550802139	0.2947860962566845
-0.0828877005347593	-0.0391042780748663	0.0868983957219251	-0.0030080213903743	0.4040775401069518	0.096590909090909	0.3064839572192513	0.0935828877005347	-0.1624331550802139	-0.1691176470588235	0.134024064171123	-0.3295454545454545	0.1631016042780748	-0.026403743315508	-0.1534090909090909	-0.1219919786096256	0.4642379679144385	-0.061831550802139	-0.1022727272727272	-0.1788101604278074	0.2877673796791444	-0.0314171122994652	0.2182486631016043	0.1707887700534759	0.1968582887700534	0.1988636363636363	0.1427139037433155	-0.1310160427807486	-0.0477941176470588	0.1086229946524064	-0.1199866310160427	0.1026069518716577	-0.1049465240641711	1.0	-0.418114973262032	-0.1119652406417112	-0.0350935828877005	0.5671791443850267	0.392379679144385	0.0952540106951871	0.3649732620320856	0.0046791443850267	0.2961229946524064	0.3262032085561497	-0.1313502673796791	-0.2971256684491978	0.2643716577540106	-0.0023395721925133	0.2660427807486631	0.1741310160427807
-0.0210561497326203	0.0531417112299465	0.1049465240641711	0.079211229946524	-0.3863636363636363	0.1450534759358288	-0.2332887700534759	0.2032085561497326	0.0855614973262032	-0.0223930481283422	-0.0137032085561497	0.5969251336898396	0.1256684491978609	0.2209224598930481	0.1323529411764706	0.2065508021390374	-0.1534090909090909	0.2987967914438502	-0.1163101604278075	0.043114973262032	-0.0357620320855614	0.1260026737967914	-0.1380347593582887	0.1921791443850267	-0.2356283422459893	-0.0300802139037433	0.0391042780748663	0.0604946524064171	0.0985962566844919	-0.1373663101604278	-0.1280080213903743	-0.1510695187165775	0.1961898395721925	-0.418114973262032	1.0	0.1995320855614973	0.0715240641711229	-0.3175133689839572	0.1239973262032085	0.1460561497326203	-0.0367647058823529	-0.1497326203208556	-0.22225935828877	-0.0685160427807486	0.2195855614973262	0.1086229946524064	-0.2112299465240641	0.1106283422459893	0.0130347593582887	-0.0103609625668449
-0.2142379679144385	0.1955213903743315	-0.132687165775401	0.2640374331550802	0.0421122994652406	0.3800133689839572	0.2627005347593583	0.3409090909090909	0.1109625668449197	-0.2118983957219251	-0.0327540106951871	-0.0721925133689839	-0.303475935828877	-0.1891711229946524	-0.1888368983957219	0.3265374331550802	0.1002673796791443	0.0424465240641711	-0.0377673796791443	0.2165775401069518	-0.097927807486631	-0.0772058823529411	-0.1534090909090909	0.2149064171122994	0.0902406417112299	-0.0254010695187165	0.3161764705882353	-0.1975267379679144	-0.1403743315508021	0.0858957219251336	-0.2687165775401069	-0.0825534759358288	-0.2566844919786096	-0.1119652406417112	0.1995320855614973	1.0	-0.2687165775401069	-0.0775401069518716	0.1955213903743315	0.1226604278074866	0.3746657754010695	-0.0621657754010695	0.3566176470588235	0.0193850267379679	0.1477272727272727	-0.0598262032085561	0.1343582887700534	0.0223930481283422	0.1480614973262032	-0.1781417112299465
0.1905080213903743	-0.1657754010695187	0.2145721925133689	-0.070187165775401	-0.0023395721925133	-0.4254679144385027	-0.0922459893048128	0.0193850267379679	0.0902406417112299	0.2118983957219251	0.3248663101604278	0.2433155080213903	0.2369652406417112	0.3629679144385027	0.0685160427807486	-0.0003342245989304	-0.0036764705882352	0.2102272727272727	-0.1744652406417112	-0.0765374331550802	-0.008355614973262	0.0053475935828877	-0.2092245989304813	-0.4264705882352941	0.0143716577540106	0.186831550802139	-0.1587566844919786	0.1674465240641711	-0.0163770053475935	0.1156417112299465	0.3358957219251337	0.0544786096256684	0.2740641711229946	-0.0350935828877005	0.0715240641711229	-0.2687165775401069	1.0	0.1002673796791443	-0.4334893048128342	0.2563502673796791	-0.1580882352941176	0.1871657754010695	-0.0210561497326203	-0.035427807486631	0.1216577540106951	0.3816844919786096	-0.2794117647058823	0.0741978609625668	0.0310828877005347	-0.0497994652406417
-0.1791443850267379	0.0200534759358288	0.1346925133689839	-0.1270053475935829	0.2720588235294117	0.1838235294117647	0.1407085561497326	0.2266042780748663	-0.2389705882352941	-0.3051470588235294	-0.0274064171122994	-0.1393716577540107	0.2730614973262032	0.061831550802139	-0.1019385026737968	-0.106283422459893	0.3629679144385027	0.1443850267379679	-0.4498663101604278	-0.2242647058823529	0.3783422459893048	-0.0598262032085561	-0.0982620320855615	0.0023395721925133	0.1336898395721925	0.3783422459893048	0.0063502673796791	0.2169117647058823	0.125	-0.1012700534759358	-0.178475935828877	-0.0658422459893048	0.0	0.5671791443850267	-0.3175133689839572	-0.0775401069518716	0.1002673796791443	1.0	0.2286096256684492	0.0260695187165775	0.3228609625668449	0.150066844919786	0.0290775401069518	0.0233957219251336	-0.0872326203208556	-0.1473930481283422	0.0892379679144385	-0.0538101604278074	0.0033422459893048	-0.0036764705882352
-0.1647727272727272	0.3485962566844919	0.0320855614973262	-0.0100267379679144	0.1547459893048128	0.2098930481283422	0.0200534759358288	0.0190508021390374	-0.1116310160427807	-0.2643716577540106	0.0785427807486631	0.0404411764705882	0.0501336898395721	-0.0233957219251336	-0.1393716577540107	0.0160427807486631	0.2767379679144385	-0.0137032085561497	0.0023395721925133	0.1834893048128342	0.3776737967914438	0.2058823529411764	0.2506684491978609	0.3723262032085561	-0.0003342245989304	0.0237299465240641	0.0919117647058823	-0.0989304812834224	0.0447860962566844	-0.2072192513368984	-0.3793449197860962	-0.052139037433155	-0.3205213903743315	0.392379679144385	0.1239973262032085	0.1955213903743315	-0.4334893048128342	0.2286096256684492	1.0	0.0962566844919786	0.2383021390374331	-0.1550802139037433	0.1149732620320855	0.1196524064171123	-0.177139037433155	-0.0367647058823529	0.1838235294117647	0.0274064171122994	0.0641711229946524	0.0010026737967914
0.285427807486631	0.3566176470588235	-0.1006016042780748	0.3846925133689839	0.1366978609625668	-0.0284090909090909	-0.2129010695187165	0.1751336898395722	0.3586229946524064	0.0163770053475935	0.2891042780748663	0.2372994652406417	-0.0711898395721925	-0.0033422459893048	-0.0715240641711229	-0.0334224598930481	0.3435828877005347	0.4224598930481283	-0.0982620320855615	0.1995320855614973	0.0374331550802139	0.3549465240641711	-0.2266042780748663	0.2977941176470588	0.1316844919786096	0.2550133689839572	0.2078877005347593	-0.3131684491978609	-0.0053475935828877	0.1219919786096256	-0.134024064171123	-0.0127005347593582	-0.1607620320855615	0.0952540106951871	0.1460561497326203	0.1226604278074866	0.2563502673796791	0.0260695187165775	0.0962566844919786	1.0	0.096590909090909	-0.0200534759358288	0.2098930481283422	0.2723930481283422	0.0350935828877005	0.4167780748663101	-0.0768716577540107	0.0123663101604278	0.418783422459893	0.0862299465240641
-0.5397727272727273	0.1270053475935829	0.0865641711229946	0.1818181818181818	0.1189839572192513	0.6122994652406417	0.2703877005347593	0.384024064171123	0.0086898395721925	-0.1203208556149732	0.0685160427807486	-0.1781417112299465	0.1253342245989304	-0.070187165775401	-0.1891711229946524	0.2446524064171123	0.5123663101604278	0.125	-0.0571524064171123	-0.1714572192513369	0.0661764705882353	0.0350935828877005	-0.043114973262032	0.2028743315508021	0.4177807486631016	0.1925133689839572	0.5845588235294118	-0.0875668449197861	-0.0381016042780748	0.3211898395721925	-0.2660427807486631	-0.2149064171122994	0.0324197860962566	0.3649732620320856	-0.0367647058823529	0.3746657754010695	-0.1580882352941176	0.3228609625668449	0.2383021390374331	0.096590909090909	1.0	0.0772058823529411	0.4438502673796791	0.2743983957219251	0.0698529411764705	0.0016711229946524	0.4428475935828877	-0.2022058823529411	0.4057486631016043	0.2205882352941176
0.1293449197860962	0.3165106951871658	0.1139705882352941	-0.0290775401069518	0.4264705882352941	0.1102941176470588	-0.2296122994652406	-0.0477941176470588	0.1263368983957219	0.0274064171122994	-0.017379679144385	-0.1711229946524064	-0.0738636363636363	-0.1764705882352941	0.1437165775401069	0.3098262032085561	0.2152406417112299	0.3649732620320856	0.0955882352941176	-0.2162433155080214	-0.0949197860962566	0.1647727272727272	0.0401069518716577	0.1794786096256684	0.3241978609625668	0.1808155080213903	0.1731283422459893	0.3542780748663101	0.40975935828877	0.5274064171122995	0.0558155080213903	-0.0621657754010695	0.1671122994652406	0.0046791443850267	-0.1497326203208556	-0.0621657754010695	0.1871657754010695	0.150066844919786	-0.1550802139037433	-0.0200534759358288	0.0772058823529411	1.0	0.3663101604278075	0.3900401069518716	-0.0233957219251336	0.1186497326203208	0.4983288770053476	0.3041443850267379	0.4080882352941176	0.0183823529411764
-0.1126336898395722	0.321524064171123	-0.2182486631016043	0.1280080213903743	0.3138368983957219	0.178475935828877	0.4057486631016043	0.2874331550802139	0.115307486631016	-0.0457887700534759	-0.0548128342245989	-0.2169117647058823	-0.1998663101604278	-0.0243983957219251	-0.125	0.1674465240641711	0.2399732620320855	0.0056818181818181	0.1082887700534759	0.2098930481283422	0.0230614973262032	0.0377673796791443	-0.0233957219251336	0.1864973262032085	0.3191844919786096	0.1854946524064171	0.4959893048128342	-0.4378342245989304	-0.0370989304812834	0.5046791443850267	-0.4485294117647059	-0.0962566844919786	-0.2202540106951871	0.2961229946524064	-0.22225935828877	0.3566176470588235	-0.0210561497326203	0.0290775401069518	0.1149732620320855	0.2098930481283422	0.4438502673796791	0.3663101604278075	1.0	0.3342245989304813	0.3178475935828877	-0.0718582887700534	0.3639705882352941	-0.0581550802139037	0.3502673796791444	-0.3770053475935829
0.0317513368983957	0.4261363636363636	0.2068850267379679	0.3245320855614973	0.1881684491978609	0.4134358288770053	0.0414438502673796	0.1818181818181818	0.4010695187165775	0.1828208556149732	0.2687165775401069	0.0471256684491978	-0.1253342245989304	-0.1821524064171123	0.0320855614973262	0.0772058823529411	0.6273395721925134	0.3689839572192513	0.0982620320855615	-0.079879679144385	0.2078877005347593	0.1854946524064171	0.0591577540106951	0.2941176470588235	0.4318181818181818	0.1092914438502673	0.3238636363636363	-0.1119652406417112	0.0631684491978609	0.2927807486631016	0.0377673796791443	0.1336898395721925	0.2643716577540106	0.3262032085561497	-0.0685160427807486	0.0193850267379679	-0.035427807486631	0.0233957219251336	0.1196524064171123	0.2723930481283422	0.2743983957219251	0.3900401069518716	0.3342245989304813	1.0	0.1627673796791444	0.0782085561497326	0.4281417112299465	0.213235294117647	0.6898395721925134	0.2112299465240641
-0.2309491978609625	-0.0020053475935828	0.2670454545454545	-0.1463903743315508	-0.0080213903743315	-0.0030080213903743	0.2984625668449198	0.3098262032085561	0.3385695187165775	-0.0050133689839572	0.2282754010695187	0.1761363636363636	0.1901737967914438	0.1657754010695187	-0.1323529411764706	0.2760695187165775	-0.0086898395721925	0.2058823529411764	-0.025066844919786	-0.0407754010695187	0.1463903743315508	-0.097927807486631	-0.2563502673796791	-0.1320187165775401	-0.0962566844919786	0.2436497326203208	0.1938502673796791	-0.3044786096256685	-0.3221925133689839	0.0120320855614973	-0.2479946524064171	0.1290106951871657	0.0484625668449197	-0.1313502673796791	0.2195855614973262	0.1477272727272727	0.1216577540106951	-0.0872326203208556	-0.177139037433155	0.0350935828877005	0.0698529411764705	-0.0233957219251336	0.3178475935828877	0.1627673796791444	1.0	-0.0621657754010695	-0.0314171122994652	0.2115641711229946	0.0377673796791443	-0.3509358288770053
0.1356951871657754	0.1059491978609625	0.0531417112299465	0.1086229946524064	-0.1183155080213903	-0.0862299465240641	-0.1761363636363636	0.1998663101604278	0.293114973262032	0.3372326203208556	0.3783422459893048	0.3439171122994652	0.0885695187165775	0.3135026737967914	0.1126336898395722	0.043783422459893	0.2616978609625668	0.4595588235294117	-0.1517379679144385	0.2362967914438502	0.1968582887700534	0.2730614973262032	-0.1173128342245989	-0.142379679144385	0.0494652406417112	0.365307486631016	0.106951871657754	0.0685160427807486	0.2045454545454545	0.0427807486631016	0.1911764705882352	-0.1664438502673796	0.0213903743315508	-0.2971256684491978	0.1086229946524064	-0.0598262032085561	0.3816844919786096	-0.1473930481283422	-0.0367647058823529	0.4167780748663101	0.0016711229946524	0.1186497326203208	-0.0718582887700534	0.0782085561497326	-0.0621657754010695	1.0	-0.0715240641711229	0.1921791443850267	0.03475935828877	-0.0277406417112299
-0.2366310160427807	0.3679812834224599	0.1310160427807486	0.0287433155080213	0.3168449197860962	0.480614973262032	-0.0909090909090909	0.0671791443850267	-0.0815508021390374	-0.213903743315508	-0.0417780748663101	-0.4769385026737968	-0.1768048128342246	-0.4304812834224599	0.0314171122994652	0.4341577540106952	0.373663101604278	0.0681818181818181	0.2513368983957219	-0.2276069518716577	0.0040106951871657	0.1216577540106951	0.097927807486631	0.240975935828877	0.3770053475935829	0.1631016042780748	0.4237967914438502	0.1006016042780748	0.1851604278074866	0.4408422459893048	-0.0223930481283422	0.1133021390374331	0.0193850267379679	0.2643716577540106	-0.2112299465240641	0.1343582887700534	-0.2794117647058823	0.0892379679144385	0.1838235294117647	-0.0768716577540107	0.4428475935828877	0.4983288770053476	0.3639705882352941	0.4281417112299465	-0.0314171122994652	-0.0715240641711229	1.0	0.0645053475935828	0.4939839572192513	0.1838235294117647
0.1530748663101604	0.1216577540106951	0.4224598930481283	-0.195855614973262	0.1260026737967914	-0.1213235294117647	0.1524064171122994	-0.0197192513368983	0.3272058823529412	0.0832219251336898	0.1891711229946524	0.2165775401069518	0.0484625668449197	-0.016711229946524	0.096590909090909	0.2747326203208556	0.079879679144385	0.3532754010695187	-0.2356283422459893	-0.1283422459893048	0.1387032085561497	-0.2199197860962566	-0.0558155080213903	0.1026069518716577	-0.0544786096256684	0.3185160427807487	-0.1747994652406417	0.1129679144385026	0.0050133689839572	-0.1373663101604278	0.1758021390374331	0.2279411764705882	-0.0842245989304812	-0.0023395721925133	0.1106283422459893	0.0223930481283422	0.0741978609625668	-0.0538101604278074	0.0274064171122994	0.0123663101604278	-0.2022058823529411	0.3041443850267379	-0.0581550802139037	0.213235294117647	0.2115641711229946	0.1921791443850267	0.0645053475935828	1.0	-0.0344251336898395	-0.1169786096256684
-0.0434491978609625	0.3729946524064171	0.0274064171122994	0.2433155080213903	0.320855614973262	0.4542112299465241	-0.2088903743315508	0.0491310160427807	0.1366978609625668	0.0608288770053475	0.2954545454545454	-0.079879679144385	0.0120320855614973	-0.3499331550802139	-0.1330213903743315	0.2296122994652406	0.4802807486631016	0.3953877005347593	0.2951203208556149	-0.1293449197860962	-0.258355614973262	0.2790775401069518	-0.0411096256684491	0.3703208556149732	0.2239304812834224	0.1393716577540107	0.4705882352941176	-0.0060160427807486	-0.0046791443850267	0.4475267379679144	-0.1580882352941176	-0.061163101604278	0.1624331550802139	0.2660427807486631	0.0130347593582887	0.1480614973262032	0.0310828877005347	0.0033422459893048	0.0641711229946524	0.418783422459893	0.4057486631016043	0.4080882352941176	0.3502673796791444	0.6898395721925134	0.0377673796791443	0.03475935828877	0.4939839572192513	-0.0344251336898395	1.0	0.3897058823529412
0.0467914438502673	-0.0401069518716577	0.2911096256684492	0.2028743315508021	0.0929144385026738	0.2316176470588235	-0.4545454545454545	-0.2677139037433155	0.1313502673796791	0.2570187165775401	0.3285427807486631	-0.1149732620320855	0.1133021390374331	-0.1590909090909091	0.1427139037433155	-0.0848930481283422	0.1791443850267379	0.0484625668449197	0.1711229946524064	-0.3238636363636363	-0.1273395721925133	0.1206550802139037	0.0110294117647058	0.2205882352941176	0.1229946524064171	-0.1453877005347593	0.0147058823529411	0.3746657754010695	0.0227272727272727	0.1012700534759358	0.2690508021390374	0.070855614973262	0.2947860962566845	0.1741310160427807	-0.0103609625668449	-0.1781417112299465	-0.0497994652406417	-0.0036764705882352	0.0010026737967914	0.0862299465240641	0.2205882352941176	0.0183823529411764	-0.3770053475935829	0.2112299465240641	-0.3509358288770053	-0.0277406417112299	0.1838235294117647	-0.1169786096256684	0.3897058823529412	1.0
0.3108288770053476	0.0140374331550802	0.0932486631016042	0.1082887700534759	-0.1042780748663101	-0.2309491978609625	-0.0598262032085561	0.0755347593582887	0.2790775401069518	0.0401069518716577	0.0952540106951871	0.3104946524064171	0.1891711229946524	0.2179144385026738	0.0808823529411764	-0.1136363636363636	-0.0013368983957219	0.0952540106951871	0.0123663101604278	0.2864304812834224	-0.0865641711229946	0.2179144385026738	-0.0481283422459893	-0.1193181818181818	-0.1610962566844919	0.0150401069518716	-0.0815508021390374	-0.1082887700534759	0.0116978609625668	0.0137032085561497	0.2342914438502673	0.2469919786096256	0.0508021390374331	-0.0464572192513369	0.2346256684491978	0.0033422459893048	0.5414438502673797	-0.1039438502673796	-0.1524064171122994	0.6156417112299465	-0.2152406417112299	-0.2282754010695187	-0.0785427807486631	-0.0297459893048128	0.0942513368983957	0.2506684491978609	-0.393048128342246	-0.0073529411764705	0.0564839572192513	-0.0778743315508021
-0.294451871657754	-0.0464572192513369	-0.088903743315508	-0.0043449197860962	0.0584893048128342	0.0387700534759358	0.1199866310160427	0.2085561497326203	-0.267379679144385	0.0187165775401069	0.0735294117647058	-0.0825534759358288	0.0441176470588235	0.0397727272727272	0.1550802139037433	0.052807486631016	0.2239304812834224	0.2279411764705882	0.1393716577540107	0.1871657754010695	0.3241978609625668	0.0050133689839572	0.1166443850267379	-0.1858288770053476	0.0344251336898395	0.5100267379679144	0.2613636363636363	-0.0511363636363636	0.2215909090909091	0.1981951871657754	0.0207219251336898	-0.1042780748663101	-0.2192513368983957	0.061163101604278	-0.2015374331550802	-0.0200534759358288	-0.0140374331550802	0.2289438502673796	0.2256016042780748	-0.1163101604278075	0.2556818181818182	0.0915775401069518	0.1420454545454545	-0.0668449197860962	0.0277406417112299	0.3609625668449198	0.3673128342245989	-0.0157085561497326	-0.0531417112299465	-0.2376336898395722
0.0919117647058823	0.1189839572192513	-0.0237299465240641	0.5457887700534759	0.2359625668449197	0.0858957219251336	-0.1651069518716577	0.4759358288770053	0.3161764705882353	0.0434491978609625	0.2887700534759358	0.070187165775401	-0.0421122994652406	0.2102272727272727	0.2733957219251337	0.025066844919786	0.3442513368983957	0.4231283422459893	-0.1480614973262032	0.3171791443850267	0.419451871657754	0.1788101604278074	0.0738636363636363	0.0625	0.2242647058823529	0.2560160427807487	0.0812165775401069	-0.1260026737967914	0.1360294117647058	0.1724598930481283	0.0310828877005347	0.0518048128342246	-0.0848930481283422	0.0648395721925133	0.0514705882352941	0.2299465240641711	0.106283422459893	0.2088903743315508	0.293114973262032	0.4385026737967914	0.1102941176470588	0.0574866310160427	0.1617647058823529	0.170120320855615	0.0207219251336898	0.4308155080213903	-0.052139037433155	-0.0735294117647058	0.0374331550802139	-0.0815508021390374
0.0116978609625668	0.6560828877005348	0.0805481283422459	0.0	-0.1300133689839572	0.347927807486631	-0.1427139037433155	0.0584893048128342	0.2152406417112299	0.1734625668449197	-0.0294117647058823	0.2864304812834224	-0.0842245989304812	0.1895053475935829	0.1206550802139037	-0.052807486631016	0.3268716577540106	0.124331550802139	0.0558155080213903	0.088903743315508	0.4288101604278075	0.4114304812834224	-0.3643048128342246	0.4227941176470588	0.2142379679144385	0.3205213903743315	0.249331550802139	-0.0685160427807486	0.2707219251336898	-0.0073529411764705	-0.2282754010695187	0.061163101604278	-0.0421122994652406	0.0925802139037433	0.0678475935828877	0.0217245989304812	-0.1557486631016043	0.1213235294117647	0.3225267379679144	0.1473930481283422	0.2276069518716577	0.2015374331550802	0.2593582887700534	0.4535427807486631	0.1393716577540107	0.1029411764705882	0.321524064171123	0.0574866310160427	0.2864304812834224	0.1336898395721925
0.008355614973262	0.0919117647058823	0.2640374331550802	0.1888368983957219	0.3733288770053476	0.0872326203208556	-0.1838235294117647	0.1875	0.3559491978609626	0.133355614973262	0.4134358288770053	-0.1400401069518716	-0.1099598930481283	-0.0875668449197861	0.1343582887700534	0.4872994652406417	0.0932486631016042	0.2309491978609625	-0.0538101604278074	-0.3449197860962567	-0.0932486631016042	-0.0668449197860962	-0.0434491978609625	0.1189839572192513	0.4047459893048128	-0.052139037433155	0.0494652406417112	0.3145053475935829	-0.0865641711229946	0.2316176470588235	0.1450534759358288	-0.1149732620320855	0.2306149732620321	-0.1948529411764706	0.0210561497326203	0.2145721925133689	0.0106951871657754	-0.1487299465240641	-0.1066176470588235	-0.0879010695187165	0.2560160427807487	0.4876336898395721	0.1537433155080214	0.1657754010695187	-0.0073529411764705	0.2075534759358288	0.3382352941176471	0.2369652406417112	0.1995320855614973	0.3445855614973262
-0.0738636363636363	0.0661764705882353	-0.0364304812834224	0.0434491978609625	0.2379679144385026	0.3506016042780748	-0.1330213903743315	0.2252673796791444	-0.0795454545454545	0.0113636363636363	0.0788770053475935	-0.1026069518716577	0.2088903743315508	-0.0287433155080213	0.1801470588235294	0.2352941176470588	0.1915106951871657	0.1697860962566845	0.249331550802139	-0.1791443850267379	-0.0508021390374331	0.1223262032085561	0.0447860962566844	0.1186497326203208	0.2108957219251337	0.1169786096256684	0.3295454545454545	0.2022058823529411	0.1831550802139037	0.4281417112299465	-0.0695187165775401	-0.0327540106951871	0.2723930481283422	0.2520053475935829	-0.0718582887700534	0.0494652406417112	0.0518048128342246	0.1941844919786096	-0.1637700534759358	-0.1714572192513369	0.3125	0.4592245989304813	0.2613636363636363	0.3546122994652406	0.0554812834224598	-0.2740641711229946	0.3870320855614973	-0.1925133689839572	0.5802139037433155	0.2971256684491978
0.3195187165775401	-0.1149732620320855	0.1143048128342246	0.1410427807486631	-0.1794786096256684	-0.1998663101604278	-0.2436497326203208	-0.0043449197860962	0.1530748663101604	0.0060160427807486	0.115307486631016	0.0909090909090909	-0.0320855614973262	0.1032754010695187	0.0030080213903743	-0.3241978609625668	0.1102941176470588	-0.0163770053475935	-0.2032085561497326	0.0782085561497326	0.134024064171123	0.1413770053475936	-0.0982620320855615	-0.3245320855614973	-0.0120320855614973	-0.1804812834224599	-0.1674465240641711	0.088235294117647	-0.0795454545454545	-0.1397058823529411	0.2860962566844919	0.1991978609625668	0.2366310160427807	-0.0785427807486631	0.0043449197860962	-0.1898395721925133	0.4157754010695187	0.1560828877005347	-0.1199866310160427	0.2874331550802139	-0.3094919786096257	-0.2245989304812834	-0.3559491978609626	-0.0013368983957219	-0.1136363636363636	0.2252673796791444	-0.4244652406417112	-0.2620320855614973	-0.1540775401069518	-0.026403743315508
0.4040775401069518	-0.0658422459893048	0.0812165775401069	0.3044786096256685	0.0137032085561497	-0.2149064171122994	-0.2456550802139037	0.0762032085561497	0.6049465240641712	0.2266042780748663	0.2867647058823529	0.3225267379679144	-0.0464572192513369	0.1684491978609625	0.2169117647058823	-0.0955882352941176	0.132687165775401	0.4695855614973262	-0.0324197860962566	0.1530748663101604	0.0497994652406417	0.0999331550802139	-0.1223262032085561	0.1216577540106951	0.1139705882352941	0.1550802139037433	0.070187165775401	0.0030080213903743	0.0675133689839572	0.2526737967914438	0.3539438502673797	0.0096925133689839	0.0858957219251336	-0.2543449197860962	0.2215909090909091	0.0404411764705882	0.3175133689839572	-0.1106283422459893	-0.204211229946524	0.4879679144385027	-0.2286096256684492	0.0782085561497326	-0.1390374331550802	0.1129679144385026	0.1617647058823529	0.4037433155080214	-0.3278743315508021	0.1864973262032085	0.053475935828877	0.0962566844919786
-0.3626336898395721	-0.2172459893048128	0.1356951871657754	-0.2239304812834224	-0.132687165775401	-0.0929144385026738	0.6173128342245989	0.1089572192513369	-0.1263368983957219	-0.0116978609625668	0.3178475935828877	-0.0203877005347593	0.1022727272727272	0.1390374331550802	-0.2991310160427807	0.0324197860962566	-0.0003342245989304	-0.1560828877005347	-0.2981283422459893	-0.1109625668449197	0.0474598930481283	-0.3746657754010695	-0.0631684491978609	-0.2573529411764705	-0.2386363636363636	-0.1072860962566844	-0.0571524064171123	-0.0999331550802139	-0.481283422459893	-0.3412433155080214	-0.1911764705882352	-0.1844919786096256	-0.1437165775401069	0.142379679144385	0.0381016042780748	0.2737299465240642	0.2035427807486631	0.0080213903743315	0.0718582887700534	-0.2249331550802139	0.213235294117647	-0.2406417112299465	0.1814839572192513	-0.0835561497326203	0.2393048128342246	0.0317513368983957	-0.2362967914438502	0.1885026737967914	-0.1731283422459893	-0.2476604278074866
-0.2038770053475936	0.1440508021390374	0.1647727272727272	0.258355614973262	0.125	0.2700534759358289	0.0344251336898395	0.0541443850267379	-0.0818850267379679	0.0494652406417112	-0.0808823529411764	-0.1931818181818181	-0.2700534759358289	-0.1059491978609625	-0.1229946524064171	-0.0514705882352941	0.2523395721925133	0.008355614973262	-0.0277406417112299	-0.2022058823529411	-0.1584224598930481	0.0233957219251336	-0.1196524064171123	0.2078877005347593	0.4331550802139037	-0.1403743315508021	0.2747326203208556	0.1671122994652406	0.1223262032085561	0.3656417112299465	-0.026403743315508	-0.1320187165775401	0.1908422459893048	0.1995320855614973	0.03475935828877	0.3101604278074866	0.1149732620320855	0.2693850267379679	0.1246657754010695	0.1280080213903743	0.6042780748663101	0.2352941176470588	0.2807486631016043	0.1219919786096256	-0.2413101604278074	-0.025066844919786	0.2530080213903743	-0.2366310160427807	0.196524064171123	0.1878342245989304
-0.1774732620320855	-0.1366978609625668	0.2824197860962567	-0.4592245989304813	-0.1343582887700534	-0.3967245989304813	0.1941844919786096	-0.1463903743315508	-0.1046122994652406	-0.1099598930481283	0.1858288770053476	0.1116310160427807	0.231951871657754	0.1895053475935829	-0.3031417112299465	0.0120320855614973	-0.0835561497326203	-0.3178475935828877	-0.1286764705882352	-0.1173128342245989	0.3793449197860962	-0.1530748663101604	0.0975935828877005	-0.5735294117647058	-0.1627673796791444	-0.1380347593582887	-0.3462566844919786	-0.0835561497326203	-0.3726604278074866	-0.6042780748663101	-0.0604946524064171	0.2266042780748663	-0.0010026737967914	0.070855614973262	-0.1864973262032085	-0.3161764705882353	0.0855614973262032	0.0935828877005347	0.0875668449197861	-0.3900401069518716	-0.2784090909090909	-0.2640374331550802	-0.2366310160427807	-0.1383689839572192	0.222927807486631	-0.1697860962566845	-0.2593582887700534	0.1129679144385026	-0.4705882352941176	-0.2182486631016043
0.22225935828877	-0.0424465240641711	0.0080213903743315	0.1219919786096256	0.079879679144385	-0.2994652406417112	0.2105614973262032	0.0384358288770053	0.1671122994652406	-0.0681818181818181	-0.1039438502673796	0.2600267379679144	-0.2296122994652406	0.2459893048128342	0.150735294117647	0.0561497326203208	-0.1704545454545454	-0.0424465240641711	-0.0197192513368983	0.1370320855614973	0.1627673796791444	0.0427807486631016	0.0217245989304812	0.2780748663101604	-0.0655080213903743	0.0290775401069518	-0.1838235294117647	-0.1691176470588235	0.0955882352941176	-0.0407754010695187	0.1363636363636363	0.106951871657754	-0.2707219251336898	0.1012700534759358	0.2941176470588235	0.285427807486631	0.0494652406417112	-0.0614973262032085	0.1266711229946524	0.0367647058823529	-0.1878342245989304	-0.0671791443850267	0.0855614973262032	-0.0822192513368983	0.1346925133689839	-0.222927807486631	-0.2660427807486631	0.3014705882352941	-0.2443181818181818	-0.1758021390374331
-0.1831550802139037	0.2108957219251337	0.1935160427807486	0.3068181818181818	0.0334224598930481	0.3709893048128342	0.3412433155080214	0.3616310160427807	0.3519385026737968	0.1864973262032085	0.0995989304812834	0.2894385026737968	0.1517379679144385	0.249331550802139	0.27774064171123	-0.0514705882352941	0.4592245989304813	0.2399732620320855	0.0274064171122994	0.1928475935828877	0.4562165775401069	-0.0090240641711229	0.2215909090909091	0.3011363636363636	0.2289438502673796	0.2456550802139037	0.2249331550802139	-0.2536764705882353	0.1647727272727272	0.1447192513368984	-0.0828877005347593	0.0665106951871657	-0.0160427807486631	0.410427807486631	0.0955882352941176	0.1012700534759358	-0.2108957219251337	0.141711229946524	0.4214572192513369	0.1490641711229946	0.4966577540106952	0.0066844919786096	0.3352272727272727	0.4699197860962567	0.0755347593582887	-0.0066844919786096	0.1467245989304813	0.2038770053475936	0.1931818181818181	0.1560828877005347
-0.3636363636363636	-0.0053475935828877	-0.0481283422459893	-0.1126336898395722	0.0056818181818181	0.338903743315508	0.0678475935828877	0.0598262032085561	-0.3018048128342246	-0.0274064171122994	-0.0023395721925133	-0.1356951871657754	0.2473262032085561	0.0247326203208556	0.1510695187165775	0.0765374331550802	0.3372326203208556	0.1811497326203208	0.0411096256684491	-0.0695187165775401	0.3355614973262032	-0.0635026737967914	0.124331550802139	-0.0795454545454545	0.0778743315508021	0.3599598930481283	0.1851604278074866	0.2185828877005347	0.3235294117647059	0.1330213903743315	-0.0407754010695187	-0.2336229946524064	-0.0163770053475935	0.2967914438502674	-0.2570187165775401	-0.0628342245989304	-0.0230614973262032	0.375	0.0705213903743315	-0.3846925133689839	0.2967914438502674	0.3475935828877005	0.088903743315508	0.1854946524064171	-0.1166443850267379	-0.0013368983957219	0.401403743315508	0.0287433155080213	0.1734625668449197	0.1179812834224598
0.1320187165775401	-0.364639037433155	0.2897727272727273	-0.1440508021390374	0.1480614973262032	-0.2560160427807487	0.2232620320855615	0.1303475935828877	0.0741978609625668	-0.061163101604278	0.2663770053475935	0.1377005347593582	0.160427807486631	0.0247326203208556	-0.0945855614973262	0.1350267379679144	-0.1460561497326203	-0.0056818181818181	-0.124331550802139	-0.1086229946524064	0.0641711229946524	0.0160427807486631	0.0765374331550802	-0.1470588235294117	-0.4525401069518716	-0.0277406417112299	-0.1179812834224598	0.1136363636363636	-0.1610962566844919	-0.2413101604278074	-0.1727941176470588	-0.0514705882352941	0.0163770053475935	-0.0417780748663101	0.3606283422459893	0.2232620320855615	-0.0327540106951871	-0.0401069518716577	0.2346256684491978	-0.133355614973262	-0.0023395721925133	-0.1129679144385026	-0.0728609625668449	-0.2376336898395722	0.2687165775401069	-0.0391042780748663	-0.3151737967914438	0.2603609625668449	-0.2082219251336898	-0.0320855614973262
0.2376336898395722	-0.0645053475935828	0.1641042780748663	0.2606951871657754	-0.1316844919786096	-0.0457887700534759	-0.2670454545454545	-0.1112967914438502	0.2149064171122994	0.3679812834224599	0.2473262032085561	0.1330213903743315	-0.0875668449197861	0.0872326203208556	0.2199197860962566	-0.2189171122994652	0.0822192513368983	0.2279411764705882	0.034090909090909	0.0752005347593582	-0.0995989304812834	0.0875668449197861	-0.0377673796791443	0.2002005347593582	0.0404411764705882	0.0471256684491978	0.034090909090909	0.1467245989304813	0.0487967914438502	0.1587566844919786	0.4582219251336898	0.0962566844919786	0.052807486631016	-0.0755347593582887	0.2600267379679144	0.0033422459893048	0.2727272727272727	-0.2242647058823529	0.070187165775401	0.3365641711229946	-0.0391042780748663	-0.1366978609625668	-0.2874331550802139	0.0995989304812834	-0.1854946524064171	0.5143716577540107	-0.195855614973262	0.2022058823529411	0.0838903743315508	0.2596925133689839
-0.1918449197860962	-0.0157085561497326	0.3910427807486631	-0.0678475935828877	0.1370320855614973	-0.1029411764705882	0.0220588235294117	-0.0842245989304812	0.1129679144385026	0.2784090909090909	0.4919786096256685	-0.0130347593582887	0.1096256684491978	-0.0628342245989304	-0.3258689839572192	-0.1186497326203208	0.0160427807486631	0.1156417112299465	-0.0370989304812834	-0.0143716577540106	-0.2175802139037433	-0.3355614973262032	-0.0381016042780748	-0.2881016042780748	-0.0832219251336898	-0.1594251336898395	-0.123663101604278	0.0207219251336898	-0.481951871657754	-0.1791443850267379	-0.0294117647058823	0.3058155080213903	0.0842245989304812	-0.053475935828877	-0.1945187165775401	0.0384358288770053	0.106951871657754	0.0698529411764705	0.0945855614973262	0.1524064171122994	0.0120320855614973	-0.1818181818181818	-0.1875	-0.0631684491978609	0.0183823529411764	0.2359625668449197	-0.1547459893048128	0.088903743315508	0.0227272727272727	0.0855614973262032
0.1283422459893048	0.2035427807486631	0.2055481283422459	0.0050133689839572	0.1019385026737968	0.2052139037433155	-0.0962566844919786	-0.2774064171122994	0.1129679144385026	0.1467245989304813	-0.0103609625668449	-0.2062165775401069	-0.2429812834224599	-0.4107620320855615	0.0113636363636363	-0.0551470588235294	0.1163101604278075	-0.0110294117647058	0.2433155080213903	0.1487299465240641	0.0808823529411764	0.0621657754010695	0.0113636363636363	0.0300802139037433	0.0397727272727272	0.0247326203208556	0.0484625668449197	0.0645053475935828	0.0875668449197861	0.0628342245989304	0.0604946524064171	0.2964572192513369	0.0297459893048128	-0.0207219251336898	-0.2907754010695187	-0.0745320855614973	-0.3860294117647059	-0.1463903743315508	0.1981951871657754	-0.0661764705882353	-0.1768048128342246	0.0598262032085561	-0.1002673796791443	0.3539438502673797	0.025735294117647	0.0581550802139037	0.3643048128342246	0.2159090909090909	0.1647727272727272	0.0848930481283422
0.0330882352941176	-0.025066844919786	0.1353609625668449	0.3686497326203208	0.026403743315508	0.1239973262032085	0.28475935828877	0.3917112299465241	0.2593582887700534	0.2700534759358289	0.3980614973262032	0.070855614973262	-0.2332887700534759	-0.0658422459893048	-0.0106951871657754	-0.0467914438502673	0.3108288770053476	0.2439839572192513	-0.0497994652406417	-0.0374331550802139	0.0762032085561497	0.160427807486631	-0.1524064171122994	0.177139037433155	-0.0581550802139037	0.1122994652406417	0.2443181818181818	-0.1203208556149732	-0.1443850267379679	-0.0327540106951871	-0.1263368983957219	-0.2934491978609626	0.0745320855614973	-0.0073529411764705	0.2342914438502673	0.3191844919786096	-0.1193181818181818	-0.2212566844919786	0.0995989304812834	0.3138368983957219	0.3094919786096257	-0.1400401069518716	0.2209224598930481	0.3198529411764705	0.2513368983957219	0.3689839572192513	-0.0140374331550802	0.1072860962566844	0.2015374331550802	0.043783422459893
-0.1841577540106951	0.1801470588235294	-0.0157085561497326	0.1557486631016043	0.4060828877005347	0.339572192513369	0.0772058823529411	0.2122326203208556	-0.0213903743315508	-0.0471256684491978	0.0691844919786096	-0.3773395721925133	-0.0417780748663101	-0.2309491978609625	0.1029411764705882	0.2974598930481283	-0.0635026737967914	-0.2095588235294117	0.365975935828877	0.0578208556149732	-0.2215909090909091	-0.0504679144385026	0.2794117647058823	0.0401069518716577	0.2406417112299465	-0.1828208556149732	0.1804812834224599	-0.0127005347593582	-0.1186497326203208	0.3465909090909091	-0.0738636363636363	0.2179144385026738	0.035427807486631	0.1066176470588235	-0.2961229946524064	0.2924465240641711	-0.2108957219251337	-0.0217245989304812	0.0594919786096256	-0.1226604278074866	0.3773395721925133	0.1818181818181818	0.4037433155080214	0.1888368983957219	-0.0053475935828877	-0.2376336898395722	0.4445187165775401	-0.2496657754010695	0.3726604278074866	0.1427139037433155
-0.0935828877005347	-0.0554812834224598	-0.3365641711229946	0.2239304812834224	0.1497326203208556	0.1814839572192513	-0.0314171122994652	0.1527406417112299	-0.2356283422459893	-0.1300133689839572	-0.1620989304812834	-0.356951871657754	-0.3081550802139037	-0.2860962566844919	-0.0404411764705882	0.0711898395721925	-0.2155748663101604	-0.124331550802139	-0.1116310160427807	-0.0280748663101604	-0.3475935828877005	-0.1387032085561497	-0.2055481283422459	-0.0203877005347593	0.1911764705882352	-0.1888368983957219	0.0541443850267379	0.1163101604278075	-0.1557486631016043	0.1102941176470588	-0.1092914438502673	-0.2256016042780748	0.0584893048128342	-0.2850935828877005	-0.1915106951871657	0.2556818181818182	-0.1580882352941176	0.0975935828877005	-0.2533422459893048	-0.1407085561497326	0.0969251336898395	0.0197192513368983	0.088903743315508	-0.1761363636363636	-0.0795454545454545	-0.1557486631016043	0.0665106951871657	-0.4625668449197861	0.0254010695187165	-0.1099598930481283
0.1293449197860962	0.0163770053475935	0.0314171122994652	0.1473930481283422	0.0427807486631016	-0.132687165775401	0.0280748663101604	0.5320855614973262	0.2653743315508021	0.2747326203208556	0.5096925133689839	0.3917112299465241	0.0872326203208556	0.5096925133689839	0.0945855614973262	0.0885695187165775	0.3011363636363636	0.4004010695187165	-0.2633689839572192	0.1179812834224598	0.4174465240641711	0.0808823529411764	-0.1370320855614973	-0.1871657754010695	0.150066844919786	0.4171122994652406	0.0872326203208556	-0.1002673796791443	-0.0865641711229946	-0.025066844919786	0.0294117647058823	-0.1129679144385026	0.1366978609625668	0.0284090909090909	0.0725267379679144	0.0116978609625668	0.4291443850267379	0.1009358288770053	-0.0481283422459893	0.2055481283422459	-0.0147058823529411	0.1059491978609625	0.1674465240641711	0.2476604278074866	0.1918449197860962	0.5508021390374331	-0.1661096256684492	0.1086229946524064	0.0852272727272727	-0.1691176470588235
-0.0778743315508021	0.0477941176470588	0.5879010695187166	-0.3599598930481283	-0.0190508021390374	-0.0655080213903743	0.0471256684491978	-0.1991978609625668	0.1634358288770053	0.0935828877005347	0.0635026737967914	-0.0387700534759358	0.2393048128342246	0.026403743315508	-0.1039438502673796	0.0414438502673796	0.1233288770053475	-0.0290775401069518	0.1293449197860962	-0.1881684491978609	0.0284090909090909	0.0207219251336898	-0.1751336898395722	-0.3011363636363636	-0.03475935828877	0.0036764705882352	0.0203877005347593	0.2723930481283422	0.0865641711229946	0.0975935828877005	0.1059491978609625	0.2917780748663101	0.2383021390374331	0.0344251336898395	-0.079879679144385	-0.0207219251336898	0.3425802139037433	0.115307486631016	-0.0942513368983957	-0.1076203208556149	0.1129679144385026	0.2533422459893048	0.035427807486631	-0.0127005347593582	0.2336229946524064	-0.0016711229946524	0.1360294117647058	0.1975267379679144	-0.0220588235294117	0.0581550802139037
0.1119652406417112	0.1477272727272727	0.0778743315508021	0.3288770053475935	0.1109625668449197	0.3409090909090909	-0.3051470588235294	0.0858957219251336	0.0655080213903743	0.0290775401069518	0.0300802139037433	0.0845588235294117	-0.1223262032085561	-0.1838235294117647	0.239639037433155	0.1968582887700534	0.4582219251336898	0.5297459893048129	0.1437165775401069	0.0464572192513369	0.0608288770053475	0.3235294117647059	-0.1814839572192513	0.2473262032085561	0.115975935828877	0.4171122994652406	0.4227941176470588	0.1898395721925133	0.4662433155080214	0.490307486631016	0.0895721925133689	-0.043783422459893	0.0868983957219251	0.1139705882352941	0.2322860962566845	0.1915106951871657	0.1199866310160427	0.1320187165775401	0.0056818181818181	0.3231951871657754	0.2309491978609625	0.4334893048128342	0.0685160427807486	0.3582887700534759	-0.0879010695187165	0.160427807486631	0.4455213903743315	0.1032754010695187	0.5765374331550802	0.3098262032085561
0.2987967914438502	0.0561497326203208	0.1256684491978609	0.3004679144385027	0.3051470588235294	0.0685160427807486	-0.3054812834224599	-0.1614304812834224	0.1751336898395722	0.303475935828877	0.2065508021390374	-0.0752005347593582	-0.1226604278074866	-0.222927807486631	0.1066176470588235	-0.1774732620320855	0.1774732620320855	0.27774064171123	0.2891042780748663	0.0320855614973262	-0.330548128342246	0.1393716577540107	0.1537433155080214	0.1864973262032085	0.1550802139037433	-0.1286764705882352	0.1524064171122994	0.2703877005347593	0.2840909090909091	0.5688502673796791	0.2386363636363636	0.0183823529411764	0.3145053475935829	0.0591577540106951	-0.0036764705882352	0.0016711229946524	0.1975267379679144	-0.0243983957219251	0.052807486631016	0.3719919786096257	0.096590909090909	0.3532754010695187	0.0187165775401069	0.2616978609625668	-0.3786764705882353	0.2616978609625668	0.2232620320855615	-0.1276737967914438	0.5036764705882353	0.4625668449197861
0.0491310160427807	-0.2660427807486631	0.0772058823529411	0.1346925133689839	0.5076871657754011	-0.2272727272727272	0.1841577540106951	0.1122994652406417	-0.2556818181818182	0.0016711229946524	0.0691844919786096	-0.5016711229946524	-0.2329545454545454	-0.1811497326203208	-0.1260026737967914	0.0451203208556149	-0.0554812834224598	-0.1751336898395722	0.1764705882352941	-0.302139037433155	-0.3422459893048128	-0.0297459893048128	0.1143048128342246	-0.1467245989304813	0.114639037433155	-0.1617647058823529	-0.0053475935828877	0.1032754010695187	-0.053475935828877	0.401403743315508	0.0752005347593582	-0.0290775401069518	0.1788101604278074	0.293114973262032	-0.240307486631016	0.1450534759358288	0.2991310160427807	0.1303475935828877	-0.1246657754010695	-0.0598262032085561	0.2603609625668449	0.2439839572192513	0.3937165775401069	-0.1039438502673796	-0.106283422459893	-0.1310160427807486	0.1811497326203208	-0.2640374331550802	0.1166443850267379	-0.0818850267379679
-0.1651069518716577	-0.0578208556149732	0.2921122994652406	0.3088235294117647	0.0100267379679144	0.026403743315508	0.1620989304812834	0.0765374331550802	0.4030748663101604	0.3753342245989304	0.3863636363636363	0.2185828877005347	0.0494652406417112	0.123663101604278	0.0909090909090909	0.0755347593582887	0.1717914438502673	0.4281417112299465	-0.0905748663101604	0.016711229946524	-0.0447860962566844	-0.3719919786096257	0.0668449197860962	-0.0571524064171123	0.1443850267379679	-0.0638368983957219	-0.0157085561497326	-0.1831550802139037	-0.1985294117647058	0.231951871657754	0.1905080213903743	0.2266042780748663	0.150066844919786	-0.008355614973262	0.2072192513368984	0.0270721925133689	0.3094919786096257	-0.2266042780748663	-0.0584893048128342	0.1199866310160427	0.1316844919786096	0.1179812834224598	0.1176470588235294	0.3666443850267379	0.1995320855614973	0.2165775401069518	-0.0711898395721925	0.3666443850267379	0.195187165775401	0.0477941176470588
0.0100267379679144	0.2697192513368984	-0.0922459893048128	0.455548128342246	0.2423128342245989	0.0858957219251336	0.0404411764705882	0.303475935828877	0.1463903743315508	-0.0548128342245989	0.2884358288770053	0.0868983957219251	-0.3081550802139037	-0.1072860962566844	0.1313502673796791	0.3181818181818182	0.204879679144385	0.1497326203208556	0.1921791443850267	0.2386363636363636	0.303475935828877	0.2797459893048128	0.2469919786096256	0.2520053475935829	0.2670454545454545	-0.1346925133689839	0.1193181818181818	-0.2135695187165775	0.052807486631016	0.0170454545454545	-0.1089572192513369	-0.044451871657754	-0.2028743315508021	0.0357620320855614	0.1199866310160427	0.3733288770053476	-0.3539438502673797	-0.2606951871657754	0.4709224598930481	0.1377005347593582	0.1657754010695187	-0.0046791443850267	0.2259358288770053	0.3626336898395721	-0.026403743315508	0.1163101604278075	0.204879679144385	0.0454545454545454	0.1818181818181818	-0.0223930481283422
0.0484625668449197	-0.2426470588235294	-0.0538101604278074	0.3950534759358289	0.1119652406417112	-0.025735294117647	0.1270053475935829	-0.0133689839572192	-0.2259358288770053	0.5287433155080213	0.1584224598930481	0.0731951871657754	-0.3409090909090909	0.0464572192513369	0.3094919786096257	-0.3602941176470588	-0.0745320855614973	0.0504679144385026	0.2012032085561497	0.3997326203208556	0.0307486631016042	-0.1086229946524064	0.2115641711229946	-0.0999331550802139	-0.1704545454545454	0.0942513368983957	-0.026403743315508	0.0531417112299465	0.1667780748663101	0.186831550802139	0.1313502673796791	-0.0350935828877005	-0.0053475935828877	0.0267379679144385	-0.0568181818181818	0.0360962566844919	-0.0110294117647058	-0.0116978609625668	0.177807486631016	-0.0909090909090909	0.0033422459893048	-0.0464572192513369	-0.0314171122994652	0.0381016042780748	-0.3195187165775401	0.2299465240641711	-0.0407754010695187	-0.1189839572192513	0.0220588235294117	0.1570855614973262
0.0899064171122994	0.1724598930481283	0.4298128342245989	-0.0417780748663101	0.0538101604278074	0.2118983957219251	-0.2215909090909091	0.0805481283422459	0.0427807486631016	0.170120320855615	-0.151403743315508	-0.0180481283422459	0.0023395721925133	0.0715240641711229	0.2743983957219251	0.0260695187165775	0.0304144385026737	0.0357620320855614	0.0294117647058823	-0.330548128342246	0.0220588235294117	0.141711229946524	0.0170454545454545	0.2476604278074866	0.2322860962566845	0.0919117647058823	-0.0230614973262032	0.4856283422459893	0.4642379679144385	0.1788101604278074	0.303475935828877	0.1300133689839572	0.4268048128342246	0.0421122994652406	0.204211229946524	-0.0143716577540106	0.0424465240641711	0.1206550802139037	0.0454545454545454	-0.0915775401069518	0.1901737967914438	0.3425802139037433	-0.1079545454545454	0.1163101604278075	-0.1550802139037433	0.0935828877005347	0.3780080213903743	0.1838235294117647	0.0003342245989304	0.3325534759358289
-0.0772058823529411	0.0504679144385026	0.0310828877005347	-0.2974598930481283	-0.2376336898395722	0.0424465240641711	0.0929144385026738	0.1627673796791444	0.0203877005347593	-0.0835561497326203	-0.2292780748663101	0.0711898395721925	0.3252005347593583	0.3810160427807487	-0.1139705882352941	-0.0942513368983957	0.1741310160427807	-0.2028743315508021	-0.2483288770053476	-0.0210561497326203	0.3255347593582888	0.0995989304812834	0.0370989304812834	-0.1346925133689839	0.4629010695187165	0.0116978609625668	0.196524064171123	0.0681818181818181	0.1634358288770053	0.0140374331550802	0.0207219251336898	-0.0387700534759358	0.186163101604278	0.1530748663101604	-0.1086229946524064	-0.1193181818181818	0.1136363636363636	0.2600267379679144	0.1323529411764706	-0.1450534759358288	0.2743983957219251	-0.0327540106951871	0.0678475935828877	-0.0504679144385026	-0.0474598930481283	0.1143048128342246	-0.0872326203208556	-0.1504010695187165	-0.3275401069518716	-0.168783422459893
-0.0116978609625668	0.0735294117647058	0.3225267379679144	0.0454545454545454	-0.2520053475935829	-0.0929144385026738	-0.0721925133689839	0.1022727272727272	0.2366310160427807	0.1624331550802139	0.2429812834224599	0.6584224598930482	0.1370320855614973	0.419451871657754	0.0698529411764705	-0.0143716577540106	0.2546791443850267	0.4100935828877005	-0.1747994652406417	0.0120320855614973	0.2239304812834224	0.1076203208556149	-0.0364304812834224	0.0190508021390374	0.0033422459893048	0.1557486631016043	0.0274064171122994	0.0584893048128342	0.106951871657754	-0.0825534759358288	0.1594251336898395	-0.0905748663101604	0.1948529411764706	-0.0467914438502673	0.5407754010695187	-0.1540775401069518	0.4445187165775401	0.0508021390374331	0.0584893048128342	0.3218582887700534	-0.0010026737967914	0.0407754010695187	-0.1891711229946524	0.177139037433155	0.0381016042780748	0.3656417112299465	-0.2292780748663101	0.2479946524064171	0.0300802139037433	0.0621657754010695
0.1450534759358288	0.248663101604278	-0.1808155080213903	0.2152406417112299	-0.2108957219251337	0.0985962566844919	0.0381016042780748	0.0718582887700534	0.2028743315508021	0.3432486631016043	0.0180481283422459	0.34725935828877	-0.2677139037433155	0.2703877005347593	-0.0401069518716577	-0.1457219251336898	0.3439171122994652	0.1323529411764706	-0.0818850267379679	0.3482620320855615	0.0648395721925133	0.3058155080213903	-0.1520721925133689	0.2553475935828877	0.2149064171122994	0.1734625668449197	0.3853609625668449	-0.2209224598930481	0.0858957219251336	0.1253342245989304	-0.0745320855614973	-0.2296122994652406	-0.0825534759358288	0.016711229946524	0.1360294117647058	0.0277406417112299	0.0013368983957219	-0.2342914438502673	0.1400401069518716	0.3663101604278075	0.1290106951871657	0.0046791443850267	0.2383021390374331	0.2987967914438502	-0.2068850267379679	0.4842914438502674	-0.0574866310160427	0.0233957219251336	0.1905080213903743	-0.0274064171122994
-0.4064171122994652	0.0601604278074866	0.2219251336898395	-0.0661764705882353	-0.2413101604278074	0.3820187165775401	-0.0661764705882353	-0.0387700534759358	-0.0628342245989304	-0.1306818181818181	-0.0548128342245989	-0.0370989304812834	0.1527406417112299	0.0902406417112299	0.1350267379679144	0.2352941176470588	0.3018048128342246	-0.0060160427807486	-0.1273395721925133	-0.2366310160427807	0.3532754010695187	-0.1781417112299465	0.0036764705882352	-0.0668449197860962	0.1955213903743315	0.0862299465240641	0.0588235294117647	0.1353609625668449	0.1109625668449197	0.0003342245989304	0.1290106951871657	0.0912433155080214	0.0929144385026738	0.2102272727272727	0.0688502673796791	-0.0487967914438502	0.0	0.178475935828877	0.1143048128342246	-0.4070855614973262	0.3145053475935829	0.1440508021390374	-0.0868983957219251	0.1440508021390374	-0.1390374331550802	-0.1661096256684492	0.4395053475935829	0.079879679144385	0.0233957219251336	0.3248663101604278
-0.0728609625668449	0.1209893048128342	0.0651737967914438	0.0240641711229946	0.0905748663101604	0.3195187165775401	-0.0337566844919786	0.0364304812834224	-0.2169117647058823	0.0464572192513369	0.1734625668449197	-0.1433823529411764	0.1387032085561497	-0.2566844919786096	-0.1477272727272727	-0.1009358288770053	0.1651069518716577	-0.0230614973262032	-0.106951871657754	-0.1627673796791444	-0.1039438502673796	-0.0073529411764705	-0.0842245989304812	-0.240975935828877	-0.0387700534759358	-0.1046122994652406	-0.1066176470588235	0.2129010695187165	-0.0969251336898395	-0.1420454545454545	-0.1407085561497326	0.0010026737967914	0.3495989304812834	0.1467245989304813	-0.2780748663101604	-0.1296791443850267	0.1420454545454545	0.2957887700534759	-0.0675133689839572	0.0310828877005347	0.1734625668449197	0.0584893048128342	-0.0508021390374331	0.2941176470588235	-0.2225935828877005	-0.0016711229946524	0.1483957219251337	-0.2964572192513369	0.4371657754010695	0.2667112299465241
-0.1851604278074866	0.212566844919786	0.0494652406417112	-0.338903743315508	-0.3385695187165775	0.0912433155080214	0.0203877005347593	-0.0080213903743315	-0.0688502673796791	0.2219251336898395	0.0645053475935828	0.267379679144385	0.3255347593582888	0.303475935828877	-0.1547459893048128	-0.3419117647058823	0.1590909090909091	0.1844919786096256	-0.2082219251336898	0.0197192513368983	-0.1875	-0.0695187165775401	-0.4913101604278075	0.115307486631016	-0.1480614973262032	0.1657754010695187	0.2386363636363636	0.196524064171123	-0.1239973262032085	-0.2015374331550802	-0.2536764705882353	-0.1747994652406417	-0.025735294117647	-0.0063502673796791	0.0671791443850267	0.0858957219251336	0.239639037433155	0.294451871657754	-0.1139705882352941	0.2015374331550802	0.0879010695187165	-0.0093582887700534	-0.0193850267379679	-0.1407085561497326	0.0267379679144385	0.1233288770053475	-0.3091577540106952	0.0324197860962566	0.0698529411764705	-0.0384358288770053
-0.0113636363636363	0.1654411764705882	-0.2436497326203208	0.330548128342246	0.2837566844919786	-0.0060160427807486	0.1661096256684492	0.0357620320855614	0.0417780748663101	0.0571524064171123	0.0016711229946524	-0.0040106951871657	-0.3135026737967914	-0.1440508021390374	-0.0227272727272727	-0.1520721925133689	0.1219919786096256	0.2754010695187165	0.106283422459893	-0.0063502673796791	-0.1420454545454545	-0.1353609625668449	0.0267379679144385	0.4669117647058823	0.2717245989304813	0.0401069518716577	0.2383021390374331	-0.2693850267379679	0.0538101604278074	0.4428475935828877	-0.2078877005347593	-0.2593582887700534	-0.1437165775401069	0.2065508021390374	0.0130347593582887	0.1854946524064171	-0.0177139037433155	0.1390374331550802	0.1076203208556149	0.311831550802139	0.2814171122994652	0.2947860962566845	0.5130347593582888	0.2386363636363636	0.0040106951871657	-0.1704545454545454	0.1163101604278075	-0.0304144385026737	0.3195187165775401	-0.0457887700534759
-0.2372994652406417	-0.1122994652406417	0.3094919786096257	0.0070187165775401	0.1266711229946524	-0.0103609625668449	0.1627673796791444	0.2055481283422459	-0.0715240641711229	0.1490641711229946	0.2329545454545454	0.0200534759358288	0.3285427807486631	0.231283422459893	0.1046122994652406	-0.0858957219251336	-0.0334224598930481	-0.0213903743315508	-0.2122326203208556	-0.2967914438502674	0.2336229946524064	-0.3666443850267379	0.2981283422459893	-0.2947860962566845	-0.0016711229946524	-0.1206550802139037	-0.570855614973262	0.1751336898395722	-0.0782085561497326	-0.3512700534759358	0.1470588235294117	0.1397058823529411	0.3542780748663101	0.2179144385026738	-0.132687165775401	-0.1975267379679144	0.1814839572192513	0.3081550802139037	0.0364304812834224	-0.3469251336898395	0.0294117647058823	0.0030080213903743	-0.1614304812834224	0.0758689839572192	-0.0969251336898395	-0.1116310160427807	-0.097927807486631	0.0511363636363636	-0.1911764705882352	0.1377005347593582
-0.3469251336898395	0.0350935828877005	0.268048128342246	-0.0203877005347593	-0.0451203208556149	0.4558823529411764	0.0718582887700534	0.1520721925133689	0.1226604278074866	-0.070855614973262	0.2570187165775401	-0.0508021390374331	0.355614973262032	-0.0096925133689839	-0.3756684491978609	0.0899064171122994	0.6079545454545454	0.2045454545454545	-0.2576871657754011	-0.2075534759358288	0.1463903743315508	0.0404411764705882	-0.1387032085561497	0.1079545454545454	0.1530748663101604	0.1036096256684492	0.3231951871657754	0.0735294117647058	-0.1487299465240641	-0.1183155080213903	-0.1644385026737967	-0.0484625668449197	0.1133021390374331	0.4231283422459893	0.0320855614973262	0.293783422459893	-0.1290106951871657	0.27774064171123	0.2974598930481283	0.1079545454545454	0.5056818181818182	-0.1387032085561497	-0.0668449197860962	0.2700534759358289	0.0207219251336898	0.0370989304812834	0.123663101604278	0.0424465240641711	0.2927807486631016	0.3576203208556149
0.0163770053475935	0.1052807486631016	0.1413770053475936	-0.1744652406417112	-0.3151737967914438	0.1971925133689839	-0.1473930481283422	0.1193181818181818	0.1239973262032085	0.0364304812834224	0.0377673796791443	0.2556818181818182	0.3255347593582888	0.2927807486631016	0.0036764705882352	-0.0822192513368983	0.2446524064171123	-0.1106283422459893	-0.0815508021390374	-0.008355614973262	0.2606951871657754	0.2757352941176471	-0.1016042780748663	0.0574866310160427	-0.044451871657754	0.0344251336898395	0.0424465240641711	0.1674465240641711	0.0772058823529411	-0.3362299465240642	0.0678475935828877	0.1149732620320855	0.035427807486631	0.0544786096256684	0.105614973262032	0.1129679144385026	-0.1895053475935829	0.1173128342245989	0.3622994652406417	-0.1029411764705882	0.2269385026737967	-0.3044786096256685	-0.3409090909090909	-0.1463903743315508	-0.3245320855614973	0.168783422459893	-0.106951871657754	-0.0775401069518716	-0.1092914438502673	0.3191844919786096
0.0481283422459893	0.2035427807486631	0.0601604278074866	-0.0879010695187165	0.035427807486631	-0.0952540106951871	-0.1487299465240641	-0.0551470588235294	-0.0762032085561497	-0.0879010695187165	0.2543449197860962	0.3031417112299465	0.0026737967914438	0.0267379679144385	-0.2683823529411764	0.0284090909090909	0.0267379679144385	0.0721925133689839	-0.1747994652406417	0.1029411764705882	0.2881016042780748	0.3338903743315508	-0.0417780748663101	-0.025066844919786	-0.2165775401069518	-0.0675133689839572	-0.2483288770053476	0.0374331550802139	-0.0137032085561497	-0.5497994652406417	-0.3145053475935829	-0.15975935828877	-0.0491310160427807	-0.1026069518716577	0.1437165775401069	-0.1370320855614973	-0.1844919786096256	0.0414438502673796	0.4879679144385027	0.1296791443850267	-0.2129010695187165	-0.2155748663101604	-0.2884358288770053	0.0190508021390374	-0.0772058823529411	0.2727272727272727	-0.1189839572192513	-0.0474598930481283	-0.052139037433155	-0.017379679144385
0.0598262032085561	0.2082219251336898	0.2967914438502674	0.0655080213903743	-0.0310828877005347	0.1179812834224598	-0.0588235294117647	0.3425802139037433	0.4371657754010695	0.3679812834224599	0.3051470588235294	0.445855614973262	0.2038770053475936	0.3449197860962567	0.2142379679144385	0.0387700534759358	0.3459224598930481	0.6674465240641712	-0.3161764705882353	-0.0317513368983957	0.3786764705882353	-0.124331550802139	-0.3195187165775401	-0.0474598930481283	0.0604946524064171	0.4919786096256685	-0.1199866310160427	0.1407085561497326	0.2035427807486631	-0.0685160427807486	0.0731951871657754	0.0284090909090909	0.2573529411764705	-0.1176470588235294	0.0902406417112299	0.0220588235294117	0.2693850267379679	0.2135695187165775	-0.1156417112299465	0.0879010695187165	-0.0614973262032085	0.3713235294117647	-0.0230614973262032	0.2810828877005347	0.1661096256684492	0.4375	0.0066844919786096	0.4709224598930481	0.0975935828877005	-0.0066844919786096
-0.268048128342246	0.277072192513369	0.0	0.1092914438502673	0.0758689839572192	0.3669786096256685	0.2118983957219251	0.1517379679144385	0.2002005347593582	0.0203877005347593	0.1226604278074866	-0.1493983957219251	0.052807486631016	-0.0073529411764705	-0.0180481283422459	0.0063502673796791	0.481951871657754	0.1975267379679144	0.1918449197860962	-0.0247326203208556	0.1978609625668449	0.0705213903743315	0.1216577540106951	0.383355614973262	0.3753342245989304	0.2108957219251337	0.526403743315508	-0.3185160427807487	0.0802139037433155	0.4338235294117647	-0.0594919786096256	0.0407754010695187	-0.1012700534759358	0.4913101604278075	-0.1580882352941176	0.0688502673796791	-0.0802139037433155	0.0895721925133689	0.1350267379679144	0.2633689839572192	0.4899732620320856	0.1624331550802139	0.4739304812834224	0.6122994652406417	0.2797459893048128	0.0227272727272727	0.4809491978609626	0.03475935828877	0.4665775401069518	0.1280080213903743
0.2329545454545454	0.302807486631016	0.0026737967914438	-0.1213235294117647	-0.2630347593582888	-0.3846925133689839	-0.2784090909090909	-0.1223262032085561	0.2897727272727273	-0.0070187165775401	0.2867647058823529	0.5411096256684492	0.03475935828877	0.321524064171123	-0.0698529411764705	-0.1072860962566844	0.0096925133689839	0.2062165775401069	-0.2697192513368984	0.1216577540106951	0.3552807486631016	0.0942513368983957	-0.3385695187165775	0.0100267379679144	-0.061831550802139	0.0497994652406417	-0.329879679144385	-0.1042780748663101	-0.1751336898395722	-0.5334224598930482	0.0421122994652406	0.0387700534759358	-0.1447192513368984	-0.2556818181818182	0.1961898395721925	-0.1450534759358288	0.277072192513369	-0.0070187165775401	0.1026069518716577	0.2904411764705882	-0.5524732620320856	-0.1985294117647058	-0.3221925133689839	-0.0160427807486631	0.1206550802139037	0.2533422459893048	-0.4385026737967914	0.1988636363636363	-0.2075534759358288	-0.1590909090909091
0.0	0.3445855614973262	0.0688502673796791	0.3268716577540106	0.3188502673796791	0.1931818181818181	-0.2292780748663101	-0.1356951871657754	0.2523395721925133	0.0999331550802139	0.2022058823529411	-0.3288770053475935	-0.1935160427807486	-0.1761363636363636	-0.0561497326203208	-0.1480614973262032	0.5140374331550802	0.1654411764705882	0.1925133689839572	-0.2152406417112299	-0.1229946524064171	0.2055481283422459	0.0113636363636363	0.4495320855614973	0.4354946524064171	-0.1557486631016043	0.2677139037433155	-0.0404411764705882	0.0210561497326203	0.4575534759358289	0.0822192513368983	0.0949197860962566	0.035427807486631	0.4281417112299465	-0.2780748663101604	-0.0645053475935828	0.0177139037433155	0.1674465240641711	0.1570855614973262	0.3803475935828877	0.3516042780748663	0.3462566844919786	0.3091577540106952	0.4829545454545454	-0.2613636363636363	0.0090240641711229	0.4000668449197861	-0.2249331550802139	0.5538101604278075	0.4207887700534759
-0.0668449197860962	0.0879010695187165	0.4321524064171123	-0.2513368983957219	-0.1610962566844919	0.2349598930481283	0.1239973262032085	0.1403743315508021	-0.0357620320855614	-0.2058823529411764	-0.2359625668449197	0.1169786096256684	0.28475935828877	0.1644385026737967	0.1437165775401069	-0.0467914438502673	0.0935828877005347	-0.1878342245989304	-0.0975935828877005	0.0594919786096256	0.4996657754010695	0.0925802139037433	0.2262700534759358	-0.1457219251336898	-0.0628342245989304	-0.0838903743315508	-0.150066844919786	0.2068850267379679	0.3175133689839572	-0.2543449197860962	0.0591577540106951	0.4318181818181818	0.1794786096256684	0.2309491978609625	0.079211229946524	-0.0568181818181818	-0.1590909090909091	0.3412433155080214	0.4288101604278075	-0.2904411764705882	0.03475935828877	-0.1407085561497326	-0.2613636363636363	0.0584893048128342	-0.0127005347593582	-0.1587566844919786	0.0705213903743315	0.0832219251336898	-0.2987967914438502	-0.0738636363636363
[truncated: 46 more columns]
