# Supplementary material for: Heterogeneous, temporally consistent, and plastic brain development after preterm birth
Source: Nat Commun. 2025 Sep 12;16:8269. doi: 10.1038/s41467-025-63967-1 (PMC12432136; doi:10.1038/s41467-025-63967-1)
Supplement: Supplementary file 6 — Source Data [file 41467_2025_63967_MOESM6_ESM.zip › source_data/supplementary_figures/source_FigS18a_ct.csv]

ROI	PC1_loadings	order
centile_CT_superiorfrontal	0.2276247481801098	1
centile_CT_precentral	0.2211328127976306	2
centile_CT_postcentral	0.2161095591287801	3
centile_CT_precuneus	0.2113965648335215	4
centile_CT_paracentral	0.2097199125211087	5
centile_CT_inferiortemporal	0.205386351197236	6
centile_CT_superiortemporal	0.2007781044324287	7
centile_CT_parsopercularis	0.1963528575409718	8
centile_CT_supramarginal	0.1920053931494717	9
centile_CT_insula	0.189290579320135	10
centile_CT_middletemporal	0.1890728766708405	11
centile_CT_lateralorbitofrontal	0.18480826509841	12
centile_CT_pericalcarine	0.1776465046353376	13
centile_CT_rostralmiddlefrontal	0.1758555186291094	14
centile_CT_transversetemporal	0.1742841148022728	15
centile_CT_caudalmiddlefrontal	0.1740966316542593	16
centile_CT_fusiform	0.1730518399947806	17
centile_CT_superiorparietal	0.1700520447281782	18
centile_CT_posteriorcingulate	0.1677814036660655	19
centile_CT_lateraloccipital	0.1658024149952012	20
centile_CT_parsorbitalis	0.1592101540670317	21
centile_CT_inferiorparietal	0.1565045177238396	22
centile_CT_parstriangularis	0.15576182699043	23
centile_CT_temporalpole	0.1547444699993216	24
centile_CT_cuneus	0.1533788286693692	25
centile_CT_caudalanteriorcingulate	0.1514663319342052	26
centile_CT_lingual	0.1431328109534936	27
centile_CT_medialorbitofrontal	0.1398832286676193	28
centile_CT_bankssts	0.134866507194649	29
centile_CT_rostralanteriorcingulate	0.1331548805701207	30
centile_CT_isthmuscingulate	0.1310839776601545	31
centile_CT_frontalpole	0.1136045531976465	32
centile_CT_parahippocampal	0.1067469873994284	33
centile_CT_entorhinal	0.0248208539993592	34
