# Supplementary material for: Heterogeneous, temporally consistent, and plastic brain development after preterm birth
Source: Nat Commun. 2025 Sep 12;16:8269. doi: 10.1038/s41467-025-63967-1 (PMC12432136; doi:10.1038/s41467-025-63967-1)
Supplement: Supplementary file 6 — Source Data [file 41467_2025_63967_MOESM6_ESM.zip › source_data/supplementary_figures/source_FigS2a.csv]

rois	FT_sub_with_infraanormal_dev_%	FT_sub_with_supraanormal_dev_%	PT_sub_with_infraanormal_dev_%	PT_sub_with_supraanormal_dev_%
Z_L_bankssts	6.5420560747663545	3.738317757009345	12.5	6.25
Z_R_bankssts	6.5420560747663545	1.8691588785046729	20.833333333333336	7.291666666666667
Z_L_caudalanteriorcingulate	2.803738317757009	4.672897196261682	6.25	7.291666666666667
Z_R_caudalanteriorcingulate	5.607476635514018	4.672897196261682	6.25	11.458333333333332
Z_L_caudalmiddlefrontal	8.411214953271028	2.803738317757009	4.166666666666666	1.0416666666666663
Z_R_caudalmiddlefrontal	5.607476635514018	1.8691588785046729	8.333333333333332	6.25
Z_L_cuneus	3.738317757009345	6.5420560747663545	4.166666666666666	7.291666666666667
Z_R_cuneus	6.5420560747663545	5.607476635514018	9.375	5.208333333333334
Z_L_entorhinal	4.672897196261682	4.672897196261682	15.625	6.25
Z_R_entorhinal	4.672897196261682	4.672897196261682	7.291666666666667	7.291666666666667
Z_L_fusiform	4.672897196261682	6.5420560747663545	11.458333333333332	2.083333333333333
Z_R_fusiform	6.5420560747663545	2.803738317757009	9.375	2.083333333333333
Z_L_inferiorparietal	3.738317757009345	7.476635514018691	20.833333333333336	3.125
Z_R_inferiorparietal	6.5420560747663545	4.672897196261682	17.708333333333336	3.125
Z_L_inferiortemporal	4.672897196261682	5.607476635514018	7.291666666666667	5.208333333333334
Z_R_inferiortemporal	2.803738317757009	7.476635514018691	8.333333333333332	8.333333333333332
Z_L_isthmuscingulate	1.8691588785046729	4.672897196261682	4.166666666666666	12.5
Z_R_isthmuscingulate	3.738317757009345	5.607476635514018	1.0416666666666663	10.416666666666668
Z_L_lateraloccipital	4.672897196261682	5.607476635514018	2.083333333333333	3.125
Z_R_lateraloccipital	3.738317757009345	7.476635514018691	5.208333333333334	3.125
Z_L_lateralorbitofrontal	4.672897196261682	6.5420560747663545	7.291666666666667	7.291666666666667
Z_R_lateralorbitofrontal	5.607476635514018	5.607476635514018	11.458333333333332	10.416666666666668
Z_L_lingual	5.607476635514018	5.607476635514018	13.541666666666666	10.416666666666668
Z_R_lingual	3.738317757009345	4.672897196261682	8.333333333333332	6.25
Z_L_medialorbitofrontal	5.607476635514018	3.738317757009345	4.166666666666666	15.625
Z_R_medialorbitofrontal	1.8691588785046729	9.345794392523365	2.083333333333333	13.541666666666666
Z_L_middletemporal	2.803738317757009	6.5420560747663545	18.75	2.083333333333333
Z_R_middletemporal	2.803738317757009	5.607476635514018	27.08333333333333	2.083333333333333
Z_L_parahippocampal	3.738317757009345	5.607476635514018	8.333333333333332	7.291666666666667
Z_R_parahippocampal	3.738317757009345	6.5420560747663545	11.458333333333332	7.291666666666667
Z_L_paracentral	4.672897196261682	9.345794392523365	4.166666666666666	11.458333333333332
Z_R_paracentral	4.672897196261682	4.672897196261682	7.291666666666667	10.416666666666668
Z_L_parsopercularis	7.476635514018691	4.672897196261682	10.416666666666668	3.125
Z_R_parsopercularis	4.672897196261682	3.738317757009345	12.5	9.375
Z_L_parsorbitalis	3.738317757009345	5.607476635514018	18.75	2.083333333333333
Z_R_parsorbitalis	5.607476635514018	4.672897196261682	14.583333333333334	1.0416666666666663
Z_L_parstriangularis	4.672897196261682	2.803738317757009	16.666666666666664	4.166666666666666
Z_R_parstriangularis	3.738317757009345	5.607476635514018	6.25	2.083333333333333
Z_L_pericalcarine	2.803738317757009	5.607476635514018	2.083333333333333	10.416666666666668
Z_R_pericalcarine	2.803738317757009	6.5420560747663545	6.25	6.25
Z_L_postcentral	3.738317757009345	5.607476635514018	16.666666666666664	9.375
Z_R_postcentral	1.8691588785046729	7.476635514018691	10.416666666666668	4.166666666666666
Z_L_posteriorcingulate	4.672897196261682	4.672897196261682	9.375	10.416666666666668
Z_R_posteriorcingulate	1.8691588785046729	5.607476635514018	3.125	13.541666666666666
Z_L_precentral	6.5420560747663545	2.803738317757009	12.5	0.0
Z_R_precentral	5.607476635514018	4.672897196261682	13.541666666666666	1.0416666666666663
Z_L_precuneus	2.803738317757009	7.476635514018691	6.25	5.208333333333334
Z_R_precuneus	3.738317757009345	5.607476635514018	8.333333333333332	3.125
Z_L_rostralanteriorcingulate	3.738317757009345	5.607476635514018	3.125	13.541666666666666
Z_R_rostralanteriorcingulate	5.607476635514018	4.672897196261682	5.208333333333334	2.083333333333333
Z_L_rostralmiddlefrontal	5.607476635514018	4.672897196261682	11.458333333333332	1.0416666666666663
Z_R_rostralmiddlefrontal	5.607476635514018	5.607476635514018	9.375	1.0416666666666663
Z_L_superiorfrontal	5.607476635514018	6.5420560747663545	4.166666666666666	7.291666666666667
Z_R_superiorfrontal	2.803738317757009	5.607476635514018	7.291666666666667	10.416666666666668
Z_L_superiorparietal	5.607476635514018	5.607476635514018	14.583333333333334	2.083333333333333
Z_R_superiorparietal	2.803738317757009	7.476635514018691	11.458333333333332	5.208333333333334
Z_L_superiortemporal	4.672897196261682	5.607476635514018	9.375	12.5
Z_R_superiortemporal	4.672897196261682	5.607476635514018	15.625	7.291666666666667
Z_L_supramarginal	6.5420560747663545	2.803738317757009	25.0	6.25
Z_R_supramarginal	2.803738317757009	4.672897196261682	15.625	10.416666666666668
Z_L_frontalpole	3.738317757009345	3.738317757009345	6.25	4.166666666666666
Z_R_frontalpole	4.672897196261682	5.607476635514018	6.25	10.416666666666668
Z_L_temporalpole	5.607476635514018	0.9345794392523364	7.291666666666667	2.083333333333333
Z_R_temporalpole	7.476635514018691	1.8691588785046729	13.541666666666666	2.083333333333333
Z_L_transversetemporal	3.738317757009345	6.5420560747663545	5.208333333333334	5.208333333333334
Z_R_transversetemporal	1.8691588785046729	6.5420560747663545	4.166666666666666	3.125
Z_L_insula	6.5420560747663545	4.672897196261682	3.125	1.0416666666666663
Z_R_insula	6.5420560747663545	5.607476635514018	10.416666666666668	0.0
