# Supplementary material for: Heterogeneous, temporally consistent, and plastic brain development after preterm birth
Source: Nat Commun. 2025 Sep 12;16:8269. doi: 10.1038/s41467-025-63967-1 (PMC12432136; doi:10.1038/s41467-025-63967-1)
Supplement: Supplementary file 6 — Source Data [file 41467_2025_63967_MOESM6_ESM.zip › source_data/supplementary_figures/source_FigS1b_bls26_sa.csv]

rois	PT_sub_with_infranormal_dev_%	PT_sub_with_supranormal_dev_%	FT_sub_with_infranormal_dev_%	FT_sub_with_supranormal_dev_%
centile_SA_bankssts	12.34567901234568	3.7037037037037033	3.738317757009345	2.803738317757009
centile_SA_caudalanteriorcingulate	13.580246913580249	1.2345679012345678	2.803738317757009	1.8691588785046729
centile_SA_caudalmiddlefrontal	3.7037037037037033	2.469135802469136	2.803738317757009	4.672897196261682
centile_SA_cuneus	6.172839506172839	2.469135802469136	5.607476635514018	5.607476635514018
centile_SA_entorhinal	0.0	0.0	0.0	0.0
centile_SA_fusiform	6.172839506172839	2.469135802469136	3.738317757009345	4.672897196261682
centile_SA_inferiorparietal	11.11111111111111	1.2345679012345678	3.738317757009345	4.672897196261682
centile_SA_inferiortemporal	4.938271604938271	3.7037037037037033	1.8691588785046729	4.672897196261682
centile_SA_isthmuscingulate	27.160493827160494	4.938271604938271	3.738317757009345	5.607476635514018
centile_SA_lateraloccipital	3.7037037037037033	1.2345679012345678	4.672897196261682	5.607476635514018
centile_SA_lateralorbitofrontal	14.814814814814811	1.2345679012345678	3.738317757009345	5.607476635514018
centile_SA_lingual	8.641975308641975	4.938271604938271	5.607476635514018	7.476635514018691
centile_SA_medialorbitofrontal	9.876543209876544	2.469135802469136	1.8691588785046729	5.607476635514018
centile_SA_middletemporal	13.580246913580249	0.0	2.803738317757009	5.607476635514018
centile_SA_parahippocampal	19.753086419753085	8.641975308641975	3.738317757009345	4.672897196261682
centile_SA_paracentral	8.641975308641975	1.2345679012345678	2.803738317757009	6.5420560747663545
centile_SA_parsopercularis	4.938271604938271	6.172839506172839	3.738317757009345	6.5420560747663545
centile_SA_parsorbitalis	4.938271604938271	6.172839506172839	3.738317757009345	7.476635514018691
centile_SA_parstriangularis	8.641975308641975	1.2345679012345678	3.738317757009345	5.607476635514018
centile_SA_pericalcarine	8.641975308641975	4.938271604938271	3.738317757009345	7.476635514018691
centile_SA_postcentral	6.172839506172839	4.938271604938271	4.672897196261682	3.738317757009345
centile_SA_posteriorcingulate	20.98765432098765	3.7037037037037033	4.672897196261682	3.738317757009345
centile_SA_precentral	2.469135802469136	2.469135802469136	3.738317757009345	6.5420560747663545
centile_SA_precuneus	9.876543209876544	4.938271604938271	3.738317757009345	2.803738317757009
centile_SA_rostralanteriorcingulate	12.34567901234568	0.0	3.738317757009345	6.5420560747663545
centile_SA_rostralmiddlefrontal	8.641975308641975	7.4074074074074066	2.803738317757009	6.5420560747663545
centile_SA_superiorfrontal	7.4074074074074066	3.7037037037037033	2.803738317757009	4.672897196261682
centile_SA_superiorparietal	13.580246913580249	0.0	3.738317757009345	1.8691588785046729
centile_SA_superiortemporal	6.172839506172839	3.7037037037037033	4.672897196261682	4.672897196261682
centile_SA_supramarginal	9.876543209876544	2.469135802469136	3.738317757009345	6.5420560747663545
centile_SA_frontalpole	2.469135802469136	7.4074074074074066	3.738317757009345	6.5420560747663545
centile_SA_temporalpole	4.938271604938271	11.11111111111111	2.803738317757009	4.672897196261682
centile_SA_transversetemporal	9.876543209876544	1.2345679012345678	5.607476635514018	6.5420560747663545
centile_SA_insula	7.4074074074074066	3.7037037037037033	4.672897196261682	6.5420560747663545
