# Supplementary material for: Heterogeneous, temporally consistent, and plastic brain development after preterm birth
Source: Nat Commun. 2025 Sep 12;16:8269. doi: 10.1038/s41467-025-63967-1 (PMC12432136; doi:10.1038/s41467-025-63967-1)
Supplement: Supplementary file 6 — Source Data [file 41467_2025_63967_MOESM6_ESM.zip › source_data/supplementary_figures/source_FigS6c_upper.csv]

0.323983493904887	0.71789516005165	0.0796981282136267	0.167816748629544		0.214813135575198	0.24346128712178	0.805745358591911	0.0633253511696623	0.457423606027909	0.415222851908423	0.486745960376547	0.419424519169796	0.630674598075755	0.46641632548326	0.274657926425019	0.118620907634707	0.598227490536883	0.104968759438639	0.469689646515458	0.626583610831135	0.604277876903437	0.558269394223931	0.0386003736186495	0.376501591704063	0.087912182891959	0.105870518389494	0.16336740331818	0.234860886762799	0.296591241124621	0.258018157576949	0.325018061537559	0.200530397339455	0.258144862196279
0.327736094261126	0.340246601337654	0.0784680984095201	0.663589309339891		0.0269388298734167	0.0675824683585661	0.285694089462093	0.713263652941643	0.397988271024069	0.183296281778186	0.770769057324172	0.47270510555211	0.201127794548882	0.0933263714604472	0.0436414810214738	0.295974204774282	0.568022804641567	0.610041458124309	0.869005287010418	0.160257205243955	0.419059880747509	0.137054423254476	0.194481546070313	0.68634035920786	0.43842963030325	0.0975526230274044	0.128032082920313	0.381062592582986	0.141424100840367	0.543701043228347	0.204908878938028	0.356573089241454	0.247765399065846
0.722138297244517	0.972556241723696	0.69022159927715	0.805875973255777		0.776224854969941	0.477231574494523	0.708656189602054	0.919563773984665	0.518196948168071	0.409383405043772	0.960069507069665	0.56068762854765	0.486676104800346	0.2178958726063	0.478392046454204	0.491191546898383	0.65177355488403	0.148101810334617	0.945403472619613	0.331747851014384	0.907599738274435	0.320650905468258	0.87789917872412	0.874146640078717	0.888834616406859	0.280550819841593	0.366815186322859	0.26388793507043	0.938012583558481	0.777198135919201	0.923534828855203	0.13636911279578	0.359868201979529
0.226243811065533	0.0047021283192224	0.282969358405946	0.795749757468922		0.0956234338205159	0.0501037598753171	0.0545944402775077	0.190585326987703	0.314490052739489	0.105645880062929	0.642835776138725	0.0860131326171132	0.0227636535597334	0.0379201145693891	0.303705184052565	0.0172767965617038	0.0173208849258508	0.06725298084208	0.839641266460895	0.196994476885534	0.117948228597118	0.314969869966168	0.283889298839682	0.00244805309328	0.016239149547482	0.119741409294104	0.0892902687859656	0.0220946197477384	0.0660098261257938	0.0870127878894229	0.13027262340181	0.134315132995136	0.229452508308839
0.858589038296999	0.690532132105945	0.144102491100604	0.299629219548629		0.454547163637794	0.874950528671983	0.814688354941984	0.334456723873645	0.210904945336071	0.382917345458296	0.119914911627926	0.407280985172378	0.6725850048571	0.0942774437721583	0.902635370158834	0.533932465734831	0.0980838366072697	0.42576826016953	0.0932245838160379	0.294436177163597	0.792703617133133	0.287926986852029	0.692571740810189	0.307869105438774	0.700331142476217	0.421451229407217	0.706829550484025	0.224774853920501	0.880563612364696	0.525988076323394	0.696536683155577	0.279439702405007	0.29313028385984
0.0169964273161876	0.60662558586915	0.483664046208763	0.519830852942148		0.0689514397158908	0.10717231936335	0.065791118946669	0.432066827134851	0.672258023072541	0.107262114911499	0.965980396420947	0.0729374980929258	0.280161501865824	0.187600838212942	0.573426474509862	0.268398267943459	0.555198540612448	0.426650768112235	0.55678762697229	0.57569809157898	0.64241628860868	0.650619451744811	0.163703698711286	0.240640080919909	0.49670001379167	0.35693186502883	0.145847456825564	0.459473333063908	0.275983266948435	0.052465865998414	0.437861940929121	0.349189138419648	0.684208318795178
0.0754502654019955	0.382725715287086	0.0798721633287071	0.667650278197428		0.412374274879413	0.0341118015679084	0.575856629706992	0.0197143093533281	0.860840081824495	0.0350631679629574	0.452939307917591	0.12408574340532	0.221446543822242	0.492294515125202	0.709721204748346	0.206920453641025	0.0718226637373771	0.0849670182515336	0.67766651978956	0.035668594450836	0.0685566903993053	0.134335604521926	0.0233174529355495	0.0505923075833948	0.324486632372488	0.279905428489195	0.002513792196294	0.0568793516515408	0.0085352780388185	0.0218010456880781	0.432546342764536	0.0592114698312773	0.0052728317034362
0.396191353614786	0.281638302920488	0.387352707359931	0.161785917347165		0.63073270004363	0.284056696054568	0.643974764750307	0.441519587944647	0.404520553167887	0.503359509401759	0.447181881947994	0.37300262722281	0.317252520992026	0.372441986736515	0.588851609261567	0.573846129134885	0.309376503196564	0.216647888769462	0.346254720831854	0.31534720883593	0.440168863621221	0.404124538353057	0.665563326290559	0.866038085085174	0.338919134946873	0.818288710094156	0.583000289958478	0.467326409332992	0.545278557475003	0.570053572921329	0.686343737038003	0.636361338509764	0.941397955241609
0.42397261588145	0.450136310383647	0.226708209346445	0.891795242123677		0.45306634595675	0.557219954204576	0.814969644246861	0.293657739813833	0.927579818521012	0.465845934321158	0.479302998779384	0.742152148854341	0.710832077419435	0.329409513964886	0.671557255990195	0.407314134570324	0.376073938666466	0.246593563885365	0.534732587224042	0.904353995576969	0.911041681786001	0.423679238701275	0.523977044449673	0.146953134852727	0.48862282502655	0.277395527880833	0.598042558072512	0.407834924912473	0.677878384325295	0.719998376921995	0.618320506556689	0.479013642211324	0.792678605061305
0.150307501592981	0.375972470437531	0.42646842815271	0.354899953106711		0.601801056006376	0.0820362983376968	0.40172964267816	0.302216733420261	0.5171599319804	0.0757362245241116	0.170004540336331	0.0414469722939839	0.169821344441389	0.128935292985474	0.0290992632459672	0.543520703288848	0.0250534279430114	0.42306181056684	0.427832610320718	0.177738376730496	0.111074700238465	0.114878900320374	0.0408734734449546	0.38648861191295	0.196982774052318	0.121634566431644	0.0569094963647602	0.209591625142461	0.398584281693936	0.37458356780149	0.914859135889102	0.0527810198866624	0.650667331482262
0.218857270056231	0.598670393343994	0.406350848102063	0.51968265032368		0.226739574096583	0.815621246990514	0.84532555662043	0.473520945928822	0.692459220955138	0.598028576242513	0.625314479371509	0.822782396030835	0.881963905688603	0.44766841409859	0.584063709918286	0.951474228475537	0.531282062790898	0.6806001233075	0.647126298544928	0.078239205733792	0.44054617703178	0.0208738986812727	0.439340543722701	0.556210859136654	0.929076555277229	0.509657670656781	0.0491387670104794	0.647949686652737	0.336533753909883	0.874791090514442	0.878540121379199	0.226777446220467	0.150450879283224
0.317902342434614	0.770172976739261	0.626441158310124	0.51725100184102		0.786166829957229	0.678922452468124	0.791957825681702	0.386668903389003	0.343347916708626	0.873975155788915	0.75563861952375	0.751030297264569	0.339234305466535	0.771660348379582	0.81134422281599	0.764844759823965	0.684723164585779	0.347855547340218	0.758539887540736	0.792843053425301	0.67028971100285	0.760741426245964	0.372768186785851	0.933841699216087	0.568126451517537	0.677339001872274	0.596934407799471	0.408160375193025	0.738022757125823	0.726181952652266	0.819590314716559	0.762810218529129	0.956449461046032
0.102983798092941	0.392508735165656	0.17561903861941	0.124820110224232		0.0025412227522226	0.0897091340136417	0.534741569220371	0.248326511976279	0.0011938563141268	0.400772454489724	0.0016147680084163	0.53622837030287	0.153223023838561	0.0002639857436183	0.617083719473793	0.345013497358721	0.28560565385929	0.216179198668718	0.110433216900682	0.586409808827178	0.527963650658971	0.698234854368275	0.538879545083194	0.3054263905769	0.618745243133497	0.526852068540233	0.750519114191208	0.521645777941128	0.885587700707661	0.661795584003547	0.47942332434398	0.479638303803009	0.0554262998651657
0.769897945996795	0.962435255120054	0.973662568290901	0.854441788631232		0.843268146847235	0.763961329401281	0.916726106190103	0.301345802095478	0.986507787645448	0.879653847404421	0.280579332697434	0.86004512428449	0.922537351073066	0.25649417021473	0.456693851309832	0.649117050862702	0.520002633027071	0.166360684068491	0.579987851979856	0.842305101822337	0.88855414049498	0.744048695987984	0.463664028462492	0.91927822305886	0.773867004497923	0.816632291822827	0.325074082610642	0.792763043959474	0.456661514478537	0.763531323858958	0.333375857600479	0.593626789668975	0.570956836817935
0.876952334284301	0.85140206560269	0.111036678250665	0.233837253251757		0.67838121626035	0.531121664484777	0.50060385925893	0.821761851913438	0.407297106185416	0.378737538079194	0.835582761689345	0.8844005752269	0.72055586070648	0.97116176173101	0.475362538110875	0.333485414694833	0.747724717655675	0.243438997025372	0.563475345845858	0.522907491955738	0.59699035933936	0.559467435005901	0.490430695548693	0.542850356530695	0.569176367902548	0.530436058125797	0.567136610431694	0.60033111612881	0.422984801575434	0.347417232673905	0.49900388088986	0.696306739121464	0.566999474587384
0.495237849231766	0.862846711252181	0.879298068904851	0.248406211463507		0.652187070383997	0.369563914615017	0.621197826021618	0.113687811402319	0.180517554794949	0.545608728776287	0.361884971181518	0.30274081209146	0.274080904228713	0.326565152746634	0.930653926550417	0.323799066857178	0.75786798404305	0.372243296614884	0.326346367793515	0.243912219864606	0.62771948130194	0.83042295280759	0.160079895402646	0.83931246727525	0.646320566894464	0.864991676220832	0.393037977333736	0.298440605723303	0.693643760756864	0.616296267625986	0.792055165867823	0.451378570385517	0.509745381311985
0.749786288643209	0.745448755373546	0.758099564014955	0.981231096319622		0.390982564332136	0.533400561579993	0.749866961498635	0.995646429772567	0.89375671944906	0.997230286814035	0.917203118209444	0.993397936173263	0.907499119142801	0.510179100805627	0.519155225840577	0.918405309737317	0.9889477284866	0.979135322940556	0.956387934107191	0.531323637032662	0.562985717412565	0.889715705972781	0.850282360622997	0.880978500216972	0.995450706062153	0.980920584197035	0.784189171476928	0.784588425956097	0.837457712532337	0.880656657915164	0.795857241950474	0.777946391500353	0.126132318392084
0.769342391334938	0.906353944288315	0.937027905132647	0.798387747568671		0.888492498150809	0.684421197198973	0.875673196484623	0.948401608858522	0.904471727291606	0.926449342633277	0.659152127513857	0.969938682320666	0.731173247298335	0.877981582795218	0.734053997587169	0.220608020126102	0.767623906693128	0.0909209297416907	0.22710293141898	0.749617054980604	0.988316595959424	0.564888805497921	0.484250250337049	0.920716067468775	0.764387448461321	0.936057854983165	0.595304319342284	0.82953340190639	0.896213607805103	0.942585412796481	0.980300665458528	0.16160541443934	0.606423355636519
0.962169902246978	0.904214969469871	0.958608059274804	0.813572910026616		0.931405043745719	0.9851222698755	0.972200708365042	0.95756020596283	0.80279903400166	0.978950265071591	0.775151123631548	0.999836770956489	0.995775046109808	0.947574248423218	0.997089124437419	0.97762872638983	0.982957146043822	0.774108276875612	0.674318410209706	0.985100957083542	0.947257125075253	0.995946635205004	0.991720036045307	0.964695175731309	0.97839908203491	0.984031762673481	0.978047838395421	0.99931519595409	0.984108239947719	0.99780387675018	0.97631793987413	0.993491769340983	0.97202051212023
0.354152857025006	0.554906614231656	0.0427817093709259	0.470620682701407		0.397247398671943	0.379818560636365	0.241606145187244	0.186153678849923	0.804401696224935	0.407297711655334	0.56845682765903	0.32253710572255	0.322684938575064	0.0512952527302947	0.594889003188571	0.0071461285255465	0.657083236830434	0.0762852111826476	0.537015678668815	0.509441929243124	0.386350281851861	0.615667639753632	0.24195522388827	0.416875979800149	0.926468673939772	0.647511173032692	0.122868727246402	0.572026668379355	0.0273381537886008	0.480417167974045	0.72510628022574	0.564561202051925	0.239249185497914
0.298852064185255	0.066117308092597	0.0387194418899917	0.320555820057142		0.213829505556003	0.0729779127652402	0.422026440137868	0.751020015793526	0.820206966202758	0.790687157341161	0.770137140802992	0.905569547690692	0.604197831601116	0.439514119967913	0.227284157832798	0.695289462429601	0.933394706655254	0.959061147287202	0.858707371988383	0.51214954924321	0.16748882462394	0.0392724051402017	0.668453165641401	0.592562861522566	0.818524409618885	0.500939867556906	0.548640829325988	0.546600218330563	0.398287100664672	0.823986871319253	0.821914620597649	0.332036893006116	0.99342458474685
0.078158936492543	0.323870527234961	0.543685551897999	0.542941619860012		0.036711532457044	0.226163642699514	0.0423568844822618	0.351246651381564	0.234596351942425	0.0797855288460592	0.74246558096239	0.0490625661691809	0.0665157479615418	0.193262460887637	0.117854209271282	0.36366080394593	0.0474157770167361	0.0131019219573545	0.805367051635459	0.420947844970074	0.321942456279135	0.389200555224649	0.202104742215878	0.146085475134381	0.408619921206577	0.376688139563878	0.315876751527343	0.0885591379514989	0.385922861371383	0.286318154555343	0.521814730232242	0.606833371961003	0.091858736687042
0.11045547377365	0.273189826141015	0.0562305626716683	0.853077841807287		0.397119759690947	0.328578277892082	0.610061501068612	0.824507695987066	0.453716449103116	0.460801446482605	0.752765648958894	0.603465894542487	0.362375515188262	0.378893068363037	0.275069673114539	0.58041676438628	0.867855816834242	0.753847301917835	0.715632891161236	0.41696404367283	0.267593411656148	0.336395610128214	0.386061969764214	0.178340345332214	0.709911132776013	0.13266633399472	0.619326547135447	0.236888118511998	0.426199237586282	0.963012379577836	0.298377770985269	0.143780386488247	0.316937491612486
0.0698279124484982	0.0925368250070522	0.309131464060953	0.509108514649945		0.0712227414378663	0.124233154031221	0.124986642396466	0.437086816762848	0.0985299297599925	0.235053328791203	0.114644348367151	0.135111318383589	0.0743064419765132	0.376907222856459	0.35929690696464	0.042298277391643	0.0885286795398505	0.0487967494131975	0.323643268019451	0.15749280360416	0.218514149582665	0.482298025019317	0.348952150740436	0.0128208886523732	0.192347265293695	0.175425395164598	0.216731683351703	0.18468687212256	0.120400008248354	0.430338473043129	0.0879431372839733	0.314375621042142	0.147945124758833
0.0887959843506901	0.0295563787852281	0.0018532827686387	0.947824900556083		0.266466228610504	0.0400453684372132	0.873652024489863	0.148780713771417	0.86775712658833	0.863798949122722	0.646480185356282	0.328780506838656	0.315539412626983	0.394885103631985	0.379626034483152	0.264776429790787	0.845478722812433	0.879619117771678	0.938011949718314	0.083341756251835	0.0618439546765925	0.0411035131084365	0.445807383770214	0.0253202960270993	0.662272641178405	0.234344120461167	0.300194984599683	0.504710192689156	0.41673214489535	0.328171754710215	0.992917952171245	0.778954263113155	0.836280011733205
0.901076541272151	0.811308163873667	0.838663783919543	0.914450410502631		0.982764001095725	0.685281928242154	0.923679786075781	0.944134451226837	0.696330365782665	0.967618233541566	0.946972085766606	0.966422852644375	0.879549238336537	0.997661834491009	0.783988020314502	0.199226465932845	0.980219377993938	0.720997103344418	0.940474845247123	0.749588546103965	0.883550757237746	0.628572965848614	0.959186776991528	0.718632855328927	0.958577305030114	0.859857098504537	0.763209445981464	0.966378209239537	0.908963511070461	0.997069703216284	0.997906167532001	0.889151720238392	0.818751516382711
0.833260476279477	0.115791544026602	0.486077605365066	0.0759250956023269		0.065027903225679	0.315363173053004	0.483795666039603	0.271320130838368	0.0432725888683134	0.505073129892414	0.322735762794646	0.524831417935251	0.722756169453299	0.553638287695913	0.163482972899019	0.545174128393991	0.306499211768439	0.307476570959113	0.293673406168255	0.360962995861445	0.168798758137086	0.405671500950389	0.35933917242688	0.222399080212888	0.639634718810978	0.561401580761675	0.586674956166246	0.651865703013384	0.520716627275404	0.816187542856514	0.470386337208474	0.411522115250524	0.825983324993625
0.93166897592714	0.631724946287292	0.540223102851883	0.2969120835541		0.796186398455902	0.481140831073127	0.839656980077026	0.553922586591104	0.259030799281184	0.771388335875813	0.533941495772009	0.725358534440083	0.853380972673705	0.910459726536545	0.855195720320018	0.459670349028807	0.615786162058962	0.248611121304816	0.583070420376428	0.882609021808219	0.791691695926895	0.569316233099954	0.433360751326241	0.383691491643416	0.666476803012383	0.676684467527166	0.543957257014779	0.796595518006423	0.882377899288894	0.948074060697328	0.481644117825321	0.694778362342866	0.235945034389334
0.671043988924116	0.0466859323080635	0.487535092601761	0.173558774749933		0.0093202425633965	0.194241327539188	0.0666816318548127	0.0957874903467573	0.0500853566275624	0.21523201043286	0.541645053239507	0.153133796719182	0.283398048916868	0.347953799544032	0.359598863417256	0.201269740620161	0.270098314375902	0.303079069171905	0.321925516282878	0.209235282548903	0.321753463768789	0.352062342307819	0.141942120707731	0.514175289912372	0.138908554589206	0.217050168839337	0.269092653670312	0.160851370537633	0.18479636511449	0.338790107315126	0.357477607249829	0.265445799560682	0.0913404611805831
0.476391865870295	0.772333502786197	0.717202919632519	0.899872186669885		0.825214168365516	0.813292460726032	0.756721199063933	0.983683607864245	0.953804032183399	0.55043937927489	0.96815961526893	0.599406804432397	0.545862567800261	0.368901307135184	0.337571290384883	0.761564367924083	0.747591428985675	0.947958118806205	0.947641800558236	0.271504438520113	0.770976403633388	0.6086059726878	0.835060894726903	0.851048643135722	0.858032957200089	0.425650886138732	0.627031870613665	0.706776107542275	0.105289207517918	0.742159731303871	0.698021276797915	0.825409658529602	0.74095315156862
0.469691347517137	0.599084925684814	0.489496455273004	0.608383097965485		0.726235786315431	0.618901632092219	0.331265973074735	0.127301802153839	0.795546635146033	0.398953599653115	0.278356246898505	0.750742067443352	0.205324040902048	0.344120762356582	0.368659238620044	0.0474858490814793	0.738191519274277	0.472524810667763	0.352386954098832	0.805328654680636	0.351366711307899	0.58358771984281	0.219797804862146	0.856926448531683	0.461290060716812	0.309724523530802	0.353889588998088	0.178580815558551	0.131633234313539	0.525634011554056	0.931426352459712	0.251583765475208	0.089776057352153
0.706001132789752	0.864680573627688	0.952421913516103	0.884454206714437		0.990055489234405	0.342084983776859	0.964596000156859	0.297327192669502	0.81832789486523	0.829912371060507	0.806821593857866	0.16166122469152	0.643363501109925	0.446238767603048	0.591545763370028	0.4901767169383	0.515246026516074	0.138921502771774	0.891337999646305	0.96637032894459	0.602805281910811	0.924330937975121	0.790678109221855	0.881277768247683	0.291407853750664	0.846880944016169	0.687755467225573	0.438654394549532	0.954478779398212	0.250186436144203	0.907525005630537	0.462174273985602	0.717235178436776
0.925370173322216	0.142323539524675	0.391185776911854	0.548299290971887		0.307227323707268	0.721927483791234	0.417918566872253	0.788005487538153	0.281494915117879	0.200893072321351	0.55374029847932	0.127237128819609	0.594735219835125	0.792572311015403	0.230515003438589	0.420992527810061	0.398238841792559	0.237669918402941	0.359774960731741	0.736669372678207	0.286358720977929	0.579356062927442	0.418009008644943	0.0883480947827617	0.260968163739969	0.757359017193793	0.144599091105255	0.656099143116151	0.846799649272031	0.414342889112336	0.0910655625710089	0.292381740964583	0.339651115271664
0.530195662677415	0.8163123180724	0.709261173655858	0.67201828253452		0.514658451388352	0.805386836341838	0.710465210355242	0.826124292009878	0.532983882458396	0.23400430967962	0.234490447441046	0.415244113832793	0.550057521953953	0.445475107897909	0.074765485943472	0.101990507890227	0.11681440490241	0.222162363727078	0.592547153921468	0.765925993458271	0.920000123800097	0.584514496502408	0.620347775645826	0.52696874297817	0.952390710073695	0.482923397477648	0.417163318808421	0.20593723762294	0.545069706217675	0.432337458158912	0.612520186215985	0.541802878497129	0.323239779466748
0.0244834886857704	0.793584760461577	0.38186373798774	0.631164692865935		0.190950530861031	0.107829431501276	0.169933840294748	0.174796314561687	0.370822177036903	0.130425382382875	0.484473619434933	0.444806416884664	0.10292541052623	0.614775581554702	0.790000355568997	0.233734185305655	0.194829671794956	0.340261292508794	0.470135033961984	0.137009526784436	0.239533363479962	0.0905695283449466	0.721023728473108	0.547727495894247	0.322579647851401	0.415525245743125	0.610908533807712	0.317726054502836	0.533539977763641	0.480284480660965	0.0572894675800014	0.715314289043495	0.0890079913937923
0.100491830907629	0.204828671615499	0.584759707395676	0.0076840033156868		0.010973659951335	0.338700081053199	0.232102771647558	0.214017198682383	0.0189000033907294	0.0130216287852912	0.082260019260603	0.0610428624467061	0.140457315668493	0.0765545086789905	0.181244430405674	0.0786359980384973	0.0550950787548146	0.0251893055664987	0.197216534514574	0.0417252788039337	0.359845212484809	0.493181062961417	0.0186773825386478	0.210310959948081	0.101890643872934	0.167735780800224	0.090131237374915	0.0939378344590028	0.0825488788903827	0.0503317683180564	0.209732872404237	0.0992226583298195	0.0304867128697317
0.0841684411056943	0.506075594106612	0.335746072234071	0.309749122877266		0.26682345686958	0.50300392278981	0.465848188847613	0.474642217144174	0.2933476405059	0.590860761935204	0.49325185508285	0.909378575129494	0.321866683071908	0.514697335352697	0.370577649424375	0.406629889673077	0.67547778948445	0.816145981123603	0.320230422324068	0.625144532948441	0.442375936616059	0.285815117737643	0.40695239980381	0.614151114096695	0.663436256315105	0.209144921820681	0.181406230371806	0.336317060164204	0.727502159414169	0.0504488340118899	0.831145419564133	0.903408575983631	0.926389683603664
0.854951695806344	0.116402317028593	0.0808319793668302	0.511964736196163		0.400183572344941	0.692471859474276	0.376056483278603	0.569432931814898	0.923721072039125	0.0307198085192013	0.587634895831146	0.446870118484885	0.523764589538344	0.245613854838748	0.023005697957118	0.965297570404944	0.404121097223879	0.487903813316531	0.398160390422902	0.249730647244525	0.0065597071816027	0.242981404084591	0.169121022812595	0.614064281006229	0.119209866009331	0.0180115944133854	0.128995088454288	0.14654922740913	0.162132969186272	0.440732575972409	0.199337111804614	0.0340637269481728	0.477621567172017
0.0281103638164709	0.923932334721174	0.553106693000546	0.999886893529664		0.969739957957066	0.530646023109758	0.959529987760127	0.775759398329476	0.999295976258124	0.902118257259818	0.956968669566976	0.97000348854562	0.738861290828898	0.476351599844101	0.520511780108726	0.751903691934825	0.968022309239725	0.94921419050977	0.997604590785884	0.843485021391112	0.981939589920075	0.717936902412789	0.798119178850471	0.948556875271518	0.92371216203597	0.930035588942612	0.594064930753493	0.678343610677869	0.831478935896642	0.963704334522374	0.997735430001341	0.552182673227238	0.93587573383766
0.555222861547202	0.152916475294821	0.582213647455384	0.887763477291657		0.848716814849259	0.558164085864266	0.928339587437477	0.561284285907496	0.884084484408784	0.910493648116541	0.785271326378747	0.735864826649508	0.977140273275013	0.884239946632523	0.2248936210248	0.596259066938338	0.99475950260221	0.90429738067123	0.92235264480121	0.693701702572077	0.728309609315464	0.86273771725533	0.630530001368389	0.548927336052994	0.977858389887105	0.456314484523461	0.595702128712445	0.94630775439801	0.970694463043616	0.933462586532219	0.388178484347835	0.959612246132448	0.864550596928242
0.644883057860888	0.103027519158515	0.333873895094432	0.492683540831265		0.61293210433305	0.0976191575550807	0.2460104292283	0.881053249673906	0.873647200766962	0.794142731403081	0.67308776954003	0.668027976732744	0.303235207230594	0.890509766689887	0.55316140849893	0.8523992810465	0.77318196662582	0.695156201388121	0.819659906807205	0.760666133072317	0.505292943055812	0.147367975529554	0.714616384817064	0.368528002408245	0.406464007510909	0.635826908275412	0.707500467669673	0.523879442272593	0.26217980085114	0.276536126724486	0.900310863707082	0.701218430596701	0.992262240583145
0.0457931238253006	0.641540930839224	0.0863267306926114	0.696931351274108		0.867880254180082	0.0367605890721017	0.235344400480182	0.258270235794651	0.199610050986994	0.392803136268823	0.038546784450936	0.49442394743665	0.0951599335818799	0.380436869312083	0.844602176038611	0.293304763935023	0.314629171854235	0.290904196836074	0.484528927775723	0.472487842874574	0.73648386358469	0.843696865877475	0.986259175412704	0.373757772855097	0.165082836043531	0.616723238768581	0.516523055790894	0.369288485565226	0.71949596613667	0.759873531930152	0.986072623804858	0.399878431953484	0.685593387467932
0.782607008876219	0.444111357645669	0.521114357622843	0.810638285388768		0.591358802910265	0.731615265354752	0.550284034180534	0.870425929766885	0.627490499516429	0.956364433708227	0.477055180354621	0.665612803439775	0.428578249475309	0.490849602395696	0.753046380585671	0.952411338647022	0.601398438043622	0.863731537217533	0.750613176682049	0.722929624813192	0.513441795257305	0.878297771901567	0.897886825779941	0.67928151110064	0.181775915275345	0.172071109771514	0.647466182646761	0.858205071691855	0.895493394520069	0.0678244812620215	0.410224308894568	0.758639649202944	0.405808941155012
0.491707588312384	0.811996975981342	0.88171733481076	0.870178931318058		0.895894135905675	0.529408206685353	0.987840800264028	0.622096079227524	0.995387704970108	0.749177279110651	0.562132007231068	0.704174352748882	0.93243620449526	0.715154075716889	0.860196504101881	0.526075196213268	0.671866320980356	0.53117292917789	0.656773500739865	0.653828799019467	0.796757624216415	0.897384413027064	0.396231829337622	0.838224998939108	0.576066621578799	0.798088841899155	0.0533652845723424	0.528927876412048	0.305358056807704	0.557724058640616	0.991260480940471	0.236302751933564	0.486299503264831
0.580238889114348	0.854745034904356	0.512787447962187	0.182083601062074		0.544125841465706	0.658168439863836	0.751362438989685	0.261380247157612	0.383420249565284	0.181390524659445	0.420653031909866	0.407682054527652	0.797292458009625	0.802416231477078	0.94662191430381	0.276399706699405	0.791779691144932	0.0076521853581215	0.199169255528625	0.677549770442899	0.133454955056085	0.614145333110772	0.924936483918638	0.568486541092139	0.681841500444567	0.64660785458044	0.935631624496053	0.493629626234923	0.670069482834279	0.655199644587414	0.677769528657025	0.0598957556178663	0.0557506904866304
0.823687637067603	0.743654654994898	0.45865300997327	0.624877390821279		0.239070232686173	0.806968446482857	0.840284712414815	0.723833281725196	0.972504689079717	0.391646829357924	0.922395421619679	0.539013566077919	0.861263706257367	0.798750757845694	0.350317425931816	0.567794743882223	0.500481760608324	0.46500466454582	0.719882588890124	0.260317701916211	0.340211523557628	0.336912978579305	0.594329701852563	0.602304517498185	0.84160664049765	0.482013546440466	0.223247089293649	0.575150497263731	0.319846993693237	0.770524330119785	0.937616244099095	0.475617294210924	0.250792118134207
0.602992485418513	0.712057806626108	0.909628135315284	0.503132272869014		0.791714861709585	0.63005298901391	0.805352696175419	0.625462838177396	0.264012796195373	0.911772951943166	0.312015682899135	0.882066127230941	0.778266334201481	0.922310209042723	0.671923305356819	0.915873489380094	0.741929287378299	0.506374692443672	0.49072151874305	0.558288629450718	0.581617724723545	0.667957194638169	0.610095576816693	0.661974833690953	0.650874506310007	0.662685747768002	0.901464646243089	0.907326152759012	0.862758238643471	0.714729114056133	0.996860483568948	0.74586211086735	0.923538146247143
0.583013096516434	0.677595996213856	0.217626078854391	0.496672726286463		0.115572737444565	0.497784630638739	0.513386409008017	0.538077523655797	0.368910961637627	0.190792502512994	0.978957214198276	0.566305438963348	0.245267101461226	0.651607215584219	0.542218522677882	0.0432364607300903	0.486624830240539	0.186199004023527	0.914519253036155	0.508726673476031	0.171225946255397	0.551750634715818	0.857847895498411	0.453099335900508	0.56403439692865	0.179823749212955	0.599759782868499	0.395663745370042	0.571524584925651	0.357664048193843	0.764511500242373	0.24502871507889	0.360677501315277
0.184431466430223	0.35896875835756	0.301347539186167	0.559783792681952		0.0221008791715759	0.1445917011921	0.0032712947237316	0.431987466180651	0.599480066459049	0.135680801688264	0.64347278521787	0.146630396220711	0.0040515103205972	0.149122902729444	0.0759352057740384	0.413587030646286	0.10070251418881	0.354766589381809	0.59230603097789	0.0190225703547105	0.255708328672912	0.358881990809053	0.0444411990156023	0.0646725776208723	0.0303108188928399	0.0316968812509728	0.026636253815566	0.0553830184188888	0.0053203213786379	0.0755119130361943	0.166954739433051	0.14498754417484	0.0456313287620659
0.358512853818767	0.33920248302686	0.593744166681536	0.397497274745989		0.19437781029906	0.0720511772947498	0.445581803897909	0.256014072638326	0.478888733266352	0.0522306613893371	0.705167174689536	0.0334099041205034	0.184664026786012	0.0886523689018007	0.3628911240034	0.120105072122244	0.0391326475690861	0.0986647425538893	0.188341431065632	0.326049636819867	0.53761683596854	0.920122422539461	0.413914080203398	0.460165199905076	0.580523750444653	0.388187297349616	0.333513590457158	0.151746825594358	0.214911978361432	0.672637570199655	0.647576961260022	0.286265873422819	0.564819673526038
0.076416594981229	0.0081512190983527	0.288994296635673	0.813849747397087		0.0582661391037019	0.0566373322667729	0.109961336329173	0.661081221591289	0.67172031888454	0.0469014506072822	0.320685057198422	0.0696750994681902	0.055007698969316	0.0762588143354534	0.413714618170355	0.0341326979926022	0.112327469217305	0.315873979312344	0.826142292331267	0.278837615600226	0.0211931532897052	0.476047416467756	0.17813652724823	0.101685973324607	0.15424815442966	0.216257756996632	0.0393795945675409	0.406230180569123	0.147904808791835	0.553386858323658	0.259822186895445	0.387401488382019	0.345123213387618
0.182059109372612	0.586915885782996	0.242391162066977	0.156441038810849		0.0811397301628368	0.0791014653498507	0.34327678850736	0.173999880164174	0.0450188393863495	0.161587304970971	0.105512299126451	0.48810695163868	0.118889344539901	0.328604577183471	0.245157321308044	0.10777518796744	0.649557769925026	0.164935555974626	0.149761511819082	0.0786909413104471	0.278988619391582	0.086578610041315	0.10219927280373	0.118164702203213	0.581410806963863	0.0484574101064833	0.0260810576629869	0.221382480233917	0.487699042485036	0.502898125664433	0.359078018692795	0.208706480802711	0.0134938976506748
0.0145052168770139	0.104399891172662	0.0815831763968962	0.31019959576183		0.0632650816104587	0.0010313175169552	0.0035630621060789	0.0155735095554896	0.0738816069538614	0.0387735256251018	0.398620949612621	0.531163343367404	0.0020421664751683	0.222617282954183	0.53102760554915	0.128467178113865	0.235784767695724	0.0694923069717705	0.211062581760134	0.0367568392885314	0.0097801305406107	0.360293322616539	0.200979890694509	0.0919461232991455	0.0262643697553611	0.221784868316162	0.0642861249697697	0.0401179854277621	0.0427897322676309	0.456172431577304	0.192274021475645	0.295121648322388	0.0663015595257519
0.0613256102315141	0.0139217435896592	0.979200744474233	0.38887832494234		0.684071516575866	0.145300471809058	0.322740402199598	0.764894847325395	0.654752331663139	0.601035200572636	0.591176513011532	0.251066447687245	0.334470462676259	0.261339748812249	0.527008330905293	0.668559732900356	0.688144172194437	0.673038403729209	0.69817011189217	0.404795821611872	0.374510134818086	0.791205908203544	0.50504874237394	0.096755473244852	0.683792582659522	0.82221115568936	0.288725045942058	0.743495941381554	0.529853889421704	0.965073315940658	0.142089303232009	0.565545250323803	0.48674472471889
0.109255345606845	0.819576289311606	0.820592340332701	0.993381189180333		0.551747769753813	0.171378556711757	0.787092140378582	0.99100989224232	0.66412351266609	0.991459569257082	0.75791964306137	0.846652601892506	0.825094462672676	0.612233948465321	0.658992213054485	0.667154608573258	0.967593289140033	0.235456294113594	0.898173936413757	0.60698139545975	0.877195392979874	0.907134705565038	0.448064875261597	0.828967762941658	0.849808872280006	0.64354367582137	0.871835636709632	0.859539516787381	0.576761985055117	0.212412660465791	0.266436053327199	0.263512964738888	0.526153962585357
0.195679633750793	0.509711708159085	0.170689718451339	0.453332726870056		0.305366834209115	0.444512351041009	0.766982552698858	0.463781215470257	0.148974424436269	0.0238187433907422	0.355667396446556	0.334619581478317	0.729929275153435	0.337037320314653	0.626662455594791	0.680546419753626	0.265469621374992	0.272915496769334	0.708449119334383	0.233082375016541	0.283328901031332	0.410059710060487	0.230687241853647	0.101264538958312	0.468121554620661	0.562380721839676	0.0250511841138351	0.470918522769505	0.0950420917709088	0.430735979181084	0.941932386022759	0.524795264458757	0.582342499858975
0.543540055684588	0.693450632859645	0.47056593023996	0.944079134599065		0.546288163239358	0.379187896988012	0.319923191647339	0.822367193915735	0.559305095509393	0.780217802485892	0.754575942573958	0.744268584676889	0.169026173428681	0.784439889667585	0.29303407063898	0.599635111382925	0.723833892939488	0.532444999003834	0.95020415992423	0.639441001193493	0.378213700340862	0.642931577100458	0.383610362775576	0.547016857701618	0.762783844959017	0.376457881209714	0.282437893737281	0.728859404005316	0.912703171724824	0.57137044954587	0.936344662025749	0.964580927374791	0.913084646173898
0.769164962087692	0.378149519805762	0.960758560701279	0.399973672749278		0.673633916664927	0.779609581750069	0.841893594459966	0.465394841936059	0.695181985894477	0.531186991174388	0.57036894986133	0.714937454090891	0.577149667468334	0.770702545632318	0.757540232443326	0.0913363053118728	0.552315183334137	0.0113573578369408	0.565092718882486	0.716620049620563	0.340929914551419	0.705428733398015	0.745583637340287	0.475442258484194	0.777298443734059	0.622255546678265	0.820127940181908	0.684613081467236	0.301757890559476	0.780573291895653	0.830570227256448	0.366508950505113	0.326818620424773
0.9478101411031	0.600193442940889	0.209290314606799	0.923724313046967		0.965612794922303	0.752724697299402	0.822670044015207	0.335066511593348	0.85403939473131	0.641773510780536	0.833488902645946	0.740192829939828	0.653535047043311	0.88616717007581	0.876286135590043	0.738913775453944	0.729827968520317	0.699718588358115	0.868592374654655	0.864908835255933	0.834916436505773	0.693224538413054	0.901265730687045	0.247717113475199	0.834271951345281	0.585195597076977	0.925447866047244	0.648903982260027	0.967311034190699	0.689017060778217	0.617314735213097	0.707930173467684	0.530560591304566
0.643187619830986	0.235988090804686	0.320997743031914	0.67793153686746		0.400404088733829	0.630296963057702	0.695512434716347	0.407958587757987	0.616073660555851	0.796801726057944	0.901625397515687	0.842357686547634	0.701913001661967	0.467775016976896	0.202385476712035	0.762269374277677	0.848658096409592	0.390177331840716	0.940733077260593	0.64005658302369	0.294385001672914	0.579156814365711	0.216534652114985	0.801593991312648	0.908968345641741	0.455476018605507	0.560444777803056	0.535790043490616	0.892144590403933	0.852237878565575	0.269740691133929	0.461472120243927	0.305603229590305
0.86387917657441	0.25515604338697	0.174539906705659	0.665084072205321		0.800535329315248	0.898773893440546	0.661611468727343	0.516551888382964	0.683155807870928	0.944517274125101	0.217379211454319	0.519866883936726	0.449585247393324	0.500982420975946	0.657410815365207	0.618886441955715	0.926147469929065	0.696062871033976	0.63151386102555	0.342327369855356	0.383123452105089	0.828400283934327	0.922306868110688	0.221166155191224	0.199333600410043	0.463105107116226	0.783447696151455	0.823118110986599	0.929757210512314	0.564888349493418	0.783142799251451	0.811658520627447	0.563813303926034
0.420549203683638	0.469273636863764	0.557539049653286	0.126589967520666		0.0747589043995121	0.212772477980698	0.128079479337384	0.147283011380012	0.362073106191621	0.138098447802439	0.216009016631081	0.13303683012364	0.454301755660138	0.323742133704166	0.388441955035809	0.49619354660994	0.10380072388818	0.190446902912453	0.113104096236264	0.0703311360153245	0.285721494006245	0.153166620673826	0.18018681069591	0.230553265751512	0.115105041647444	0.0982909468225479	0.644144224206219	0.497478213442129	0.530633420538086	0.48170187821864	0.313861889749272	0.308434981391707	0.168500209086546
0.875784379559088	0.205502042424804	0.288109248875735	0.117647732821837		0.332168185082108	0.403079022333353	0.0723005955236153	0.348976535000882	0.313287382350666	0.212362440575476	0.428744731658269	0.323857147013973	0.119335555774777	0.331398436781266	0.0851827269805749	0.42632937034754	0.443641865621931	0.411918470643483	0.0972541036740598	0.1938871417539	0.176772043604876	0.222462523076913	0.25262970667111	0.279933393788924	0.355849642021222	0.286866725977772	0.166165929774873	0.0275592780826017	0.0556487712995047	0.869876049885264	0.691885552646056	0.105886737507228	0.0475599494227219
0.421108903515274	0.578519294139155	0.703363104184202	0.740431190983207		0.773072283879312	0.887942274561678	0.299372785939209	0.926688570000782	0.765785532976169	0.72065660137405	0.443555611007243	0.44292202473491	0.473227796933683	0.36874203512021	0.318221217309676	0.901582933159606	0.549720017555336	0.802852180378146	0.518131905788468	0.611698611855999	0.781131599189225	0.610081378254465	0.674951207182829	0.471199094410172	0.608094145822392	0.583558171600717	0.725180982471989	0.536366370155055	0.790747768194576	0.94534651564602	0.616410659616063	0.622033925438253	0.846299324340327
0.0603491031472603	0.119199334882627	0.107228525173017	0.605341066868988		0.0603836126401336	0.0123628471375308	0.0799642993996256	0.60752251501395	0.27462564792117	0.0517637933125638	0.498269497657551	0.0433089206160886	0.0043585533020533	0.134172958576742	0.35334758954568	0.020229612357396	0.0254012604825151	0.0302546280108549	0.657093058661029	0.062884414943882	0.0832343291710493	0.0353606900599734	0.299344956726843	0.0011038282560944	0.0176873252456613	0.280560042123292	0.343107981464751	0.168159445512286	0.0262994085595673	0.247675225864342	0.196448671669688	0.155849893706639	0.0250377745542046
0.264619799873067	0.0001810243701738	0.116603308129781	0.370402601067869		0.420128139499352	0.0740680806683679	0.132511167829474	0.394714710036628	0.526629744073863	0.0280050583378814	0.156366652542814	0.120400134970833	0.0315495832101802	0.289978381840155	0.1869534952259	0.0786918650621659	0.0169324194524258	0.0370128697171182	0.712268977437988	0.551320725180689	0.0276475455070342	0.0390658327046206	0.220145018213229	0.0033476906150404	0.0282231704963758	0.0236063947411371	0.0286794335283674	0.0152347338744194	0.168122487660232	0.0326932079376527	0.0893114563024327	0.571964998383402	0.0285910216859948
0.69121560630802	0.909877023731116	0.752613373425071	0.5413522317364		0.910552247832549	0.871660641082331	0.980624741558792	0.675439499163317	0.494240044792511	0.713113479737271	0.887502306861933	0.69026360577522	0.934715458845624	0.972593168154897	0.807975801490209	0.962931902239478	0.783091263568163	0.638766793420589	0.81460896999266	0.535906402718531	0.863044609391602	0.644759836419251	0.860542942476673	0.921234858863334	0.93951685893743	0.874969702485536	0.835757981465163	0.84257924658543	0.769825571859164	0.7460596170041	0.596784209712096	0.423088412252968	0.588059126486754
0.0055377026430897	0.0214519863361883	0.056694252400204	0.140263894620411		0.0858113186490762	0.0586215901545241	0.136348967181698	0.195088180111738	0.121523012208495	0.0659002296982201	0.243207947866589	0.0154835201246113	0.0973595089466642	0.94410118393188	0.193105641303066	0.086080606881656	0.0107188521005248	0.0658473995074891	0.464004927615864	0.108109879014995	0.270356506133095	0.141839823023781	0.43320019517037	0.091207280762514	0.0117441700571295	0.244142020765787	0.284145115905731	0.058403807095422	0.224374655167056	0.0701624229589188	0.159552164461948	0.453027846294177	0.551684114108826
0.84541939603821	0.968793994744921	0.917020580905581	0.463226542552323		0.454713375211025	0.567605379248731	0.560605547978428	0.38061671292411	0.470407671284621	0.786811713666874	0.240181088555552	0.99710824104171	0.82675945222327	0.77046223334708	0.760185715622202	0.657489554805505	0.675806090643616	0.68144062453095	0.185175851863937	0.824189368350775	0.881852913994972	0.82194918412004	0.664528824446614	0.969807295155687	0.830848671190117	0.922743248267202	0.758827317805728	0.859558192255219	0.813037029997354	0.576715864295184	0.717552364653536	0.759702608810067	0.635942292395605
0.724401303444263	0.168835263504528	0.157704358317757	0.484291264151536		0.0815954075536137	0.281173751735141	0.31909569947349	0.171031110937841	0.258469065371565	0.392628462949562	0.354979530738425	0.12085018744498	0.348446107575503	0.138987483967185	0.529004649581081	0.341754595772788	0.425493818112661	0.306963556187752	0.530615391215081	0.355214783316784	0.312041764017236	0.0922154547071933	0.164697198166386	0.176698081235542	0.812828959683391	0.548319737460677	0.121482242518639	0.35667890898152	0.435495494950839	0.649927054998743	0.150383019613807	0.650674823420193	0.158582759553464
0.423032850255242	0.227121128820254	0.307525022005414	0.0209419651130908		0.880419531875808	0.198042378776613	0.788707405351658	0.0237866483344641	0.159656452191947	0.275148284916515	0.285995744341348	0.378517614797335	0.618702456834163	0.999541662860034	0.668886554074587	0.0265476819988432	0.687712727176016	0.320338312619161	0.091322826785541	0.741680119044572	0.0844814658316346	0.522351033142623	0.615505543101742	0.306051006478557	0.672169108824788	0.353266784462482	0.869222834467646	0.705674879532078	0.514056189403695	0.559710909937302	0.728048988629395	0.457551342347858	0.542284095899392
0.298566158479427	0.496872758002592	0.325216398958226	0.652875055894218		0.286268207380762	0.24594922616074	0.0070294041347341	0.844124218885144	0.372935436608995	0.155617078620597	0.96027436204296	0.0588317818372174	0.0148149337791625	0.445007065805472	0.627576998585203	0.148409037062586	0.526919549403268	0.274381267521285	0.917498075400025	0.263591278473694	0.64213193163477	0.505201922436519	0.343489644581728	0.431653337821325	0.744170799695476	0.255471559207155	0.328790423539822	0.0810847690406662	0.119657019348997	0.532086177246462	0.219867684399013	0.175556075327569	0.524176366651596
0.973220235943052	0.836899122399601	0.606511637550238	0.114921552176841		0.915153071721416	0.560485836466417	0.799528643592719	0.147101046606638	0.415531829228719	0.319466933151752	0.0125874682889993	0.602170599132895	0.707539678734626	0.986073748977264	0.85173829165226	0.857026870117586	0.609629657127736	0.579305966779882	0.10309409232699	0.789969025627091	0.909549791741889	0.673159149071951	0.537259290160624	0.919411972952356	0.943367849617347	0.806015592394702	0.361441408486756	0.776382588979647	0.468855360898354	0.697708306171618	0.572531080299844	0.185293893447117	0.477015611692041
0.533598430253866	0.300522593550867	0.319232105878605	0.563546709676448		0.082065364867819	0.0724658196377975	0.0492353339220289	0.188878268557453	0.0213431720967222	0.180364663098086	0.594579386896828	0.188045273744342	0.0148503564449423	0.28723260918154	0.471423903698772	0.0823412463332893	0.451349888195496	0.103961134480134	0.711482138547257	0.147790700042098	0.140217631794097	0.370216437795242	0.280311021347867	0.0345624563869966	0.201979866003167	0.46277558325237	0.0628543842230039	0.0811329998667295	0.44539478166411	0.831740915689926	0.870863726966842	0.205944552736569	0.0442614431322831
0.0517334437435136	0.738322422450509	0.278070442999656	0.296861296600336		0.0731288839336066	0.159832159526578	0.3600661772074	0.243935202123887	0.162677219372258	0.45174075593337	0.0778836108829443	0.37639218186026	0.331274634865729	0.0551924322091593	0.816762758257538	0.78435168262468	0.414606212263168	0.603385799772173	0.0590463348744228	0.314397634677271	0.149997040717173	0.332459136433626	0.531439808030879	0.656564929538136	0.41365840073204	0.440442553058461	0.251081525676236	0.370536142037058	0.687880365473353	0.817483028302407	0.657166707814455	0.339879282473103	0.47336767248145
0.712038287060281	0.753728930345485	0.397654215544024	0.1127442485304		0.317985548257073	0.692174610036274	0.810639840721635	0.236417494055586	0.166150025418127	0.642245302294915	0.120312471285934	0.347737822640385	0.487958760746667	0.345030942373909	0.675695104088272	0.160575661304596	0.594686299314753	0.0741911817473725	0.124716822554851	0.425320385830132	0.566488042077237	0.427431300652329	0.122500473549435	0.582657500456697	0.713766488767486	0.512570147327511	0.201065048315462	0.442627728046415	0.632572173380847	0.430896645435827	0.790715191722455	0.732844708204133	0.299283650192616
0.0490919566802767	0.174590533894465	0.285510258255713	0.480690062287448		0.121686550727413	0.538534447693041	0.58396166389015	0.131855943317564	0.68393989885631	0.238420940476307	0.772800515882344	0.183566412931336	0.174721015606359	0.32756384286336	0.396878950511587	0.525032930546211	0.231394186652585	0.547065006375945	0.861563949783917	0.126484944004685	0.006571487521551	0.206153036884983	0.130424560172172	0.20715947982409	0.235458983173873	0.446237451543878	0.423234002446703	0.160345706917012	0.191764871176891	0.573938219991307	0.454439635290778	0.715809287210909	0.52799298980881
0.48607048542833	0.797486810341912	0.0504855135149641	0.354750805774678		0.551611278383657	0.759238930184013	0.223402226453449	0.649006715136574	0.678039280445079	0.297260987942318	0.063352321195547	0.0925284845462354	0.362990717725214	0.569977133171006	0.316829629017261	0.628100018794019	0.180352086738877	0.457086611830256	0.080280373871356	0.544770031205336	0.894511429849794	0.510683667562185	0.836618830321679	0.425325406678096	0.801115385269293	0.249493226180241	0.319347875054886	0.535908166335627	0.533384193462424	0.210287438054758	0.242559269057976	0.821201320183549	0.437925310152902
0.0973181580169743	0.505517602800944	0.430740708370302	0.691137389805221		0.143044616888804	0.200807590539557	0.0377924098659211	0.19798967632116	0.537660598181623	0.23392480506497	0.796393903878843	0.13645570880483	0.0570669181430766	0.612080202960703	0.115796745588008	0.223089632099034	0.401748559241651	0.0426009804741593	0.643780977794821	0.105265755523569	0.032718090527027	0.12552217774283	0.126674149592285	0.123879945276777	0.492405008763243	0.248817029195463	0.1589703517544	0.0927246650966472	0.284839276984064	0.525997602464981	0.0104006555098351	0.45706331637308	0.0332054476666498
0.490449868301569	0.466359538267114	0.80832185583886	0.883649752950526		0.768581219986703	0.116122542650627	0.834561306547451	0.213445399494784	0.804834751563584	0.373136521009025	0.703996519817901	0.488056183861365	0.70389709873046	0.170621500740756	0.929613154215812	0.448335689951164	0.727943145970334	0.551386193413656	0.827934074758054	0.171225715761551	0.20974016151316	0.72817516129468	0.637873960633929	0.136085783437345	0.506930191549662	0.738947715367932	0.108417642767756	0.771177125307941	0.241962736396015	0.766111778268572	0.577051388409485	0.583302239566956	0.233354093552373
0.0838580174992374	0.0038379946753096	0.233107866861811	0.49263582343656		0.403289976011219	0.478142512509446	0.646117346669222	0.18713834144922	0.238569808811085	0.423109863566379	0.119335965762713	0.735114869941129	0.279186709292559	0.294327954809266	0.0338179352272484	0.58969239666248	0.309346095278262	0.576569274536924	0.357188943767845	0.0753404350604067	0.0152056158808999	0.167100919932493	0.265652276357723	0.0250401703939269	0.0545202216440858	0.163626487702816	0.441606327700005	0.0286413474950007	0.102824654013681	0.489798477363121	0.85046321278687	0.12919423803207	0.195317749266435
0.598840209792317	0.703535568543692	0.10306747483809	0.541604359261884		0.134045695295404	0.901573332958455	0.630554730154577	0.392474966226465	0.501284715509996	0.463028404874985	0.878440535892676	0.584321197709452	0.879852381025037	0.357342877791826	0.0193083226303895	0.336959397898629	0.44861574485027	0.526185933753126	0.938152636025241	0.266021149735923	0.4043347546715	0.292380037269439	0.112505026901178	0.60361996988787	0.224012825570076	0.134414190574452	0.175694571225397	0.259256561261685	0.468589885682542	0.258830103826983	0.202013190060345	0.0330010168006191	0.241886587086377
0.189256633486918	0.79608220285792	0.394008590218449	0.244291479345151		0.109361818001313	0.569165618072668	0.152991829573963	0.446693390168476	0.237946740278792	0.212284716175593	0.717841574289135	0.311776614301541	0.064627010057552	0.0039404178204079	0.092028238841968	0.0778946069506888	0.225870808700693	0.446654620670104	0.422212105787379	0.263186797724717	0.309078670372459	0.314333340574408	0.180583922230373	0.885011625204683	0.474285610161898	0.251830677702986	0.405535962229666	0.217739920515161	0.577336344117696	0.325508201325549	0.404220063537947	0.300907204021153	0.124885987607324
0.925290410309094	0.82252627587925	0.935966980507963	0.935566049723357		0.98346791380745	0.96230240559816	0.980099263929214	0.808332795898212	0.957484536751035	0.897960458401992	0.830558216586168	0.841104774733895	0.978795015453974	0.635666019659441	0.61081856188373	0.544041946722085	0.806203957023732	0.414535761572627	0.760122720706669	0.574639189568012	0.745663572938926	0.812977927717775	0.778134162644379	0.794377495960595	0.776876884139937	0.978755022650994	0.565138441924012	0.85520891074155	0.902468253543641	0.982758309783079	0.98449440233827	0.736482056701397	0.555045894569039
0.998460837188993	0.963238093370942	0.727202450810042	0.516506184780543		0.421531934697774	0.988718552621095	0.957699096063706	0.875913965502666	0.484014246650627	0.605619473265686	0.273043820437067	0.783891526445859	0.993942243599904	0.656447365563797	0.836669080124082	0.802233884325491	0.554033190518676	0.615633264833828	0.1371103673965	0.558274458535627	0.830774513594949	0.646232039625632	0.990426020163935	0.871045760979174	0.825423405205532	0.722450595635092	0.992163848021256	0.995678182966961	0.918930276090265	0.468577263917236	0.956078930444514	0.800751489971717	0.680236647554374
0.550302056799585	0.89106856220497	0.811529785647744	0.256050095234002		0.901983016981955	0.630090160573143	0.75905087496669	0.102153669963581	0.471379747963658	0.474875542965279	0.623243849789322	0.499073013715912	0.511753704646149	0.547236541974369	0.839046069044594	0.881306277611866	0.731953508299094	0.52750934900577	0.398548507713865	0.390253147772174	0.870957588259168	0.706049730176028	0.179932232753528	0.754321411089639	0.639385810646505	0.783404385148104	0.415118672480094	0.601091859532732	0.917203814799243	0.729876128943445	0.686565944357888	0.810936432774552	0.444886276972739
0.241583209056991	0.22458463797064	0.0466620155056043	0.119084663651695		0.0318654259134158	0.123262071400081	0.0112062477641619	0.418759275205272	0.0711438344378443	0.0460377498837407	0.545849883686655	0.0122301365693317	0.0352922372403768	0.0003349072625376	0.0585982087940542	0.851572496736557	0.747290212874893	0.482289955166594	0.571881440511926	0.132968964545231	0.408175981825733	0.0964825074895714	0.165982922702569	0.1208898905044	0.084986515096521	0.0558728969947368	0.007727254339982	0.550094827106388	0.191775148953796	0.291723730479676	0.50443440907468	0.264634377591997	0.38464793016186
0.25084887250147	0.796626747548882	0.949311037722094	0.538566743103069		0.850460607030371	0.77364049738606	0.685521660307838	0.307304644555452	0.53993119880515	0.960890940033227	0.438585888152871	0.833507847560728	0.780083442272831	0.257140572350151	0.812866008907821	0.915352399704873	0.728092204295936	0.732186338045246	0.331127432946452	0.731107311159435	0.781398607533185	0.888040736767158	0.964446473646237	0.540374661378577	0.815923777101845	0.612087180154497	0.742947753681708	0.71793852023293	0.233596163450185	0.138557813597749	0.570468338423552	0.27630666786052	0.827376264530017
0.240262936679279	0.308881407779649	0.878628575547014	0.174859887696904		0.267025471764883	0.299268650923225	0.166957960511376	0.137306570792709	0.0540713722083795	0.386988590577569	0.654894233516595	0.51889536518814	0.338682588316303	0.860334606829195	0.929909006064098	0.741348739826384	0.323285804901253	0.186298776716169	0.632208067745356	0.586448727636931	0.234565430729378	0.420577153442546	0.786801326983398	0.227249712792737	0.507073444221761	0.540890387994183	0.685005229479618	0.252374224939837	0.418638402800405	0.214717378896201	0.759312610144885	0.256505953837916	0.477888729849164
0.0053685996631458	0.307647498019308	0.587693090811741	0.43767562086751		0.0516005584218698	0.0159161729206932	0.0226526586488127	0.0632001894506839	0.146354607173285	0.411652706315565	0.547771771809855	0.185078814590507	0.142513919726247	0.849885825370603	0.61395027202711	0.0331250468701657	0.361223273236182	0.199105236339447	0.614832398127442	0.0396237454824958	0.146448783722012	0.206504900649604	0.0125286557211196	0.364599070995356	0.10699727249459	0.463049596517048	0.0953304914393475	0.168871759702061	0.0267124015934309	0.0017415511885216	0.28582761313891	0.108216638392767	0.207081596007246
0.482855912417072	0.709286494113148	0.297833414004426	0.39654459839405		0.890056696532506	0.351570493495326	0.868922824832149	0.605706318387311	0.677980138206322	0.63096470430005	0.308728940782297	0.83781774789544	0.737348764941927	0.300463653134485	0.70823382518023	0.780707735999734	0.217110536281318	0.833073123138335	0.341475709469821	0.465204016151305	0.793138047678052	0.513863910058155	0.545557918929576	0.566496086874965	0.628452351032815	0.827168867826982	0.308551823247124	0.549754294514104	0.398585002472621	0.547359333812366	0.691802541746353	0.65038321492056	0.744252943485441
0.434841036537189	0.742935632526793	0.512901126563066	0.637968208914735		0.710725019964737	0.547290428352559	0.751873797927641	0.237555048445497	0.783178261733189	0.220219368063332	0.483010557094893	0.481227252687014	0.512086914839327	0.38590322980075	0.793711142721113	0.601729369892222	0.711878103686149	0.707375949957661	0.538646884582195	0.176023354586683	0.688128255588756	0.421666959484547	0.517233455328826	0.656092337754189	0.689615316715427	0.543941463480512	0.478739863135323	0.427256860001983	0.123186449233443	0.598950231987742	0.369945322462911	0.0852375866536815	0.0464974133243555
0.283124390020322	0.47224930459561	0.0360306186954552	0.340203133588241		0.207549757989416	0.400065900502761	0.222304585338783	0.255705361113578	0.0342203583910777	0.0658466193351862	0.275809503577576	0.0326645549984884	0.151005846997119	0.197484515333844	0.0726054853463547	0.0091448650560959	0.0588049281138553	0.32270548531894	0.590196356282172	0.225086124877644	0.0410127847133287	0.042033766017902	0.672227810585142	0.25070121617379	0.345213335394356	0.0203537147780669	0.805232779783972	0.298698963152037	0.34484864054409	0.172239910685666	0.114602317737935	0.518058234124531	0.216043182574459
0.306745019881141	0.109604670807706	0.3305988271051	0.508651309988337		0.4629444018366	0.582941871637998	0.731687865703067	0.29832047718389	0.160848834983194	0.114759430323515	0.363818284581941	0.203290330986957	0.508401280938916	0.426279362990409	0.262221553564547	0.135073784201976	0.669563580937795	0.236543681434754	0.44753083997784	0.0440868796105684	0.104337877169004	0.105187826398764	0.564134071536645	0.0440402459701388	0.350892881504583	0.0627940021784678	0.397376987628129	0.266404529549865	0.106557984038625	0.183491604419763	0.0738316718152296	0.119805185309302	0.0309595405799279
0.0875859439280824	0.0632389519139221	0.248676023302349	0.181716855290503		0.0715320317888869	0.203229956659902	0.031730935746488	0.100134611095809	0.0559924636793222	0.0142271803197637	0.31911303927003	0.0591482933005907	0.0207641355004835	0.173598988330497	0.0098878254644441	0.0026969796059981	0.0114579988413385	0.0149076065205719	0.289648750319939	0.0463306143333411	0.0707654399300686	0.0325446049776407	0.0095625438445062	0.128996802783495	0.030821912785819	0.0029288988921367	0.0049323895844291	0.0250465203275544	0.0560810104223625	0.108175472478186	0.0788712841521582	0.0257798312908815	0.0111135922675667
0.707199427244699	0.304537528924804	0.31951868817964	0.133298441812689		0.477634932155921	0.719440929621183	0.802363522834665	0.916056431012825	0.196432668889326	0.772106965707715	0.218255599395096	0.404783728484393	0.874263375536393	0.101259622838286	0.157538326416982	0.422179856645817	0.878705828109963	0.843815086898501	0.320522485531223	0.7136270137658	0.653063049981195	0.745223699187605	0.299499621275941	0.168769273026865	0.215198258215985	0.195557183501629	0.165854911873157	0.714643534219702	0.624803686148952	0.66898245148644	0.55638455607428	0.620111567682495	0.292763858100969
0.590791111823341	0.870345676323762	0.88808500099871	0.246048082345355		0.903872540243478	0.488284199906302	0.732536509694408	0.401517497092338	0.385924447812141	0.512871913829952	0.639935129137012	0.625419678774615	0.562103283878504	0.496569018168041	0.923815969293611	0.463276658261974	0.543983530838125	0.056202260944759	0.256656881111454	0.626005685574492	0.564794958951102	0.951241233910754	0.340976371868187	0.41006589786841	0.387932616061235	0.536977258029057	0.219526498965231	0.726183491186615	0.829180880370048	0.907511664576959	0.566879533030813	0.717977236515253	0.378306780294661
0.0535545692021511	0.271868170180953	0.239578905730467	0.826374032595587		0.231583091718287	0.220741020008615	0.584472076135099	0.25458237930282	0.142645776544734	0.363393075615637	0.419533478556846	0.0965219427187734	0.138576619264122	0.16405392899616	0.686219926344525	0.598635521728466	0.657890257803121	0.29025438981538	0.812089830978971	0.457272961106836	0.261677635814287	0.547705718384286	0.371932615605737	0.720518635451049	0.383467140838546	0.612164979754838	0.382235389374935	0.149398395938766	0.702921606064293	0.701321518662789	0.913700956849665	0.455401000958363	0.342350518445226
0.681101605828276	0.713415645729863	0.497225524571268	0.150760139843721		0.353772157679416	0.808958853090816	0.920487354570859	0.375385153895942	0.3003891317301	0.104605010622189	0.368375856733274	0.0887243507054591	0.77340395403619	0.113603386024317	0.712292358704126	0.700101692609223	0.353339892252158	0.0386777149432312	0.129930763030476	0.636005483041601	0.75088400348951	0.783416000339769	0.489080738758091	0.216242735898764	0.321680336419929	0.478902800144825	0.301116595960177	0.844891758265883	0.678674411593774	0.621345298957839	0.976402189497778	0.670965898099885	0.210095518037972
0.0302808796426676	0.206218940046988	0.0277584491467985	0.936837421664152		0.411275348335989	0.491251586001753	0.662846094605953	0.776859119830025	0.564487185419791	0.132201873326777	0.826503959621771	0.138603393148369	0.121191626789094	0.0755638155517263	0.130967551498557	0.0990337099773425	0.186966706954118	0.791323092777693	0.887954134529543	0.544999886024088	0.491028017050856	0.0590487722777881	0.715104386761807	0.162894713986902	0.932911935142304	0.256929923396321	0.698175904902351	0.043072961125222	0.126369295110081	0.804755698005569	0.705727428798988	0.437677577092108	0.396547479989408
0.14053421671633	0.0240040946745092	0.248237813704146	0.111318224164934		0.281173528756051	0.157759554184232	0.31253753693003	0.0101562073534998	0.0603357665069708	0.355048427295065	0.223033788844756	0.150432917036759	0.147540451594867	0.331392950354903	0.0667694188683265	0.381478633749774	0.52585884273073	0.30747757370371	0.48201689881616	0.109880130578312	0.0011441535984242	0.37930955688592	0.21260792189728	0.16788196674281	0.0890796495228973	0.171046920015521	0.060198911659894	0.253863071811858	0.176697339395706	0.207980517488499	0.119209294281576	0.219309465158821	0.0254297505380897
0.604027790357249	0.867047430341478	0.377450772830512	0.093188761543509		0.696054182004546	0.872391479083981	0.798196454797955	0.377072416335008	0.212634522668227	0.603846760397734	0.167248661271486	0.134438223603878	0.817087435509342	0.495171899935536	0.844468182550146	0.236865637483743	0.426430159867577	0.378197060135681	0.090431887812083	0.497545245716913	0.676523288501079	0.126676131081761	0.959923553485632	0.873650150713914	0.468252405284232	0.631540520331338	0.755217663563824	0.373300183202431	0.87063404976103	0.380634517907018	0.742115860593218	0.0610336460075135	0.625368131792066
0.705305663008667	0.895867827821817	0.960479765379577	0.715115981842076		0.804918673915923	0.73560208464492	0.993644700705776	0.169673213262021	0.563217394652409	0.666698921489721	0.607858581370439	0.876892781891295	0.924592749472846	0.421020330617077	0.751407839265538	0.202524598022778	0.142841778944006	0.0556753420983097	0.489458607765238	0.825870806784473	0.662453778577513	0.790622305595684	0.872561769846342	0.373850821225939	0.922148648919889	0.727240359155381	0.915893570969854	0.805294780183669	0.574448445245979	0.846171651399131	0.793397645657771	0.485639048352428	0.839989077330968
0.0117422203078188	0.52068700179157	0.595169396686254	0.114693092157895		0.0153851496870746	0.0097084514604342	0.554261897571428	0.083241305853802	0.0102350465506384	0.280096536904966	0.160326865608767	0.0549438034167589	0.0731632502942591	0.654844525058903	0.634620563759383	0.305441839850014	0.0823303338109487	0.0655823932969102	0.16318912655297	0.475563171808905	0.437223870403034	0.745809162297205	0.601713064063016	0.318528838365035	0.123992837932666	0.417027144797941	0.490823559205808	0.19716890422968	0.602761881941748	0.0516539500821812	0.269669292273943	0.677508684201857	0.649595894084276
0.535709627309577	0.770801673502592	0.681204417174153	0.519333607663372		0.063229598850499	0.302189638074855	0.187529416473345	0.683261741754652	0.257554106209156	0.164117286416463	0.394852044685135	0.0417039394445059	0.209221903835529	0.355555857530809	0.545414925695473	0.783899497482978	0.54268263021928	0.771132745897147	0.686260454687334	0.554771515544939	0.574596572323705	0.553477825324946	0.105857226643318	0.211486098219075	0.386649760296084	0.451992395510985	0.15248283349797	0.574847793671047	0.393271049605003	0.427065197881473	0.907721753843073	0.33319347043263	0.775179080746838
0.681835483438929	0.905274130690588	0.738302232279386	0.249443104355159		0.749724273425757	0.620772527790041	0.638840721516828	0.130863165465593	0.505398870930931	0.901212615343343	0.483723880254944	0.807560678752753	0.737967744601083	0.450732893238621	0.840605400182324	0.99498701851195	0.806388437222811	0.929689117528457	0.239916276132637	0.848441991377604	0.891568281597325	0.794014788111538	0.970941479498217	0.661000940099119	0.683466630829802	0.77097034820461	0.882136766547835	0.885902968468963	0.628176107225147	0.461287802480879	0.519182217168991	0.647965938771892	0.908684651795296
0.0715972331947382	0.332534224762879	0.233859685952593	0.0853211645245341		0.152067814623374	0.0891391152052546	0.267189939886927	0.0647236866851344	0.0927520731988822	0.494501040942257	0.0776525942402517	0.437742103294152	0.126007998270366	0.0642612170921565	0.740499907581081	0.258714589245549	0.36499858808823	0.705598488234794	0.210951040079515	0.444490176974894	0.36190086761374	0.300597393029619	0.0466831977802091	0.508857942410455	0.180929928506375	0.17712015235478	0.0132030838622382	0.193738530491911	0.277327656041247	0.215886140153916	0.230526337001073	0.312924942036342	0.100263239704454
0.319080769393743	0.167499893985769	0.0109949720037871	0.209119507644352		0.156587466113459	0.149528203909467	0.134494069847276	0.245526792952089	0.139033365923912	0.248907413557276	0.448434179534392	0.0557356929314164	0.0513342127850084	0.236379611709964	0.0900195879610292	0.0120438053680531	0.397235542444242	0.157205053691753	0.0978779579703235	0.287329625172406	0.0418391469593935	0.0297897375494124	0.0840685361669636	0.16235784076375	0.0549647182644852	0.0154271533913817	0.0313724271261872	0.24102264614447	0.289292055483898	0.111494421731306	0.1985279564007	0.652394369568299	0.0394223121870814
0.714035912567379	0.804472046700381	0.39198131928119	0.755660676899363		0.528420729597151	0.697209835489643	0.310975697371197	0.254439882530329	0.781723767856718	0.770510165972197	0.154942670849938	0.76903563204412	0.337027047724664	0.572592946126106	0.256171539604796	0.186661263953708	0.903340464819569	0.570559398327002	0.421979442907342	0.196647395163456	0.319388598327911	0.107907632349288	0.489723952116539	0.282932206748674	0.786335040062446	0.146119580003115	0.60803714288943	0.222245083492242	0.386012008606983	0.929096424998973	0.711837825173081	0.19012562859135	0.195627214994618
0.918099793832444	0.0496009841191795	0.676407634513522	0.276480274209823		0.124556260096145	0.393190123894276	0.201253427781972	0.0823284382419059	0.0583626646791344	0.0116156344067597	0.242999930190305	0.0265299604556532	0.523297996154602	0.596344860480206	0.740423853202524	0.396124189879803	0.0159928512916022	0.163058569190096	0.612551749248855	0.257502223564431	0.779214406788787	0.538196216922106	0.0174023659737108	0.0028965215114412	0.0678229219691266	0.243553970093756	0.038553682757658	0.374016304154739	0.475993834444308	0.0681809177558381	0.032782346889266	0.0174579491186069	0.165916294831887
0.740436143836999	0.518978734671975	0.95062464536743	0.336487972491407		0.834679994329318	0.705550483709854	0.936992360424727	0.946248991517757	0.600874703647494	0.730462891461866	0.354696434346263	0.892006001713971	0.596461377036029	0.554030037970615	0.901346349419854	0.735262486560142	0.807409224133629	0.230996790659633	0.705789195663406	0.823034668976603	0.656033484812903	0.805032472228911	0.897526664576569	0.853796800116521	0.893636596218298	0.746000193834409	0.781039982246804	0.170617497229151	0.275017492100911	0.905928404761392	0.924841420241189	0.38181268561689	0.862287123437163
0.311381715422203	0.203292930673049	0.640890600769703	0.388768198423562		0.683981074271735	0.892067858833324	0.785894335287535	0.36672632064969	0.516225232454892	0.197457696956747	0.63659092944279	0.212425521560249	0.848687216605775	0.621314432831557	0.676464881290234	0.894696354764622	0.364758902350925	0.272117168132658	0.473466621656214	0.831091516848084	0.51731306324915	0.834628652178046	0.178284432699903	0.687745925657226	0.322424586826126	0.788173808652791	0.856051083565993	0.589923190156651	0.469004329702275	0.481277411784428	0.697816197210661	0.56893438674796	0.430402924206759
0.556664814413632	0.596076621239031	0.804690415401217	0.606797039313511		0.711721697193567	0.214186612129727	0.953548197594459	0.242897112588111	0.197619993279058	0.287013216723701	0.212421902244874	0.274946570415859	0.689071683143611	0.995122157127815	0.642705851291421	0.0531958946025283	0.249387229841731	0.0194397382967634	0.42299827908674	0.587352307633976	0.668581601278906	0.420924748124384	0.417189453120305	0.416996272390543	0.881861840410796	0.79254558018981	0.658092140639013	0.495569637649409	0.642200460919645	0.819547981601156	0.735358598865392	0.30209451776818	0.0797153186877205
0.557806365183253	0.875496578049848	0.832621966034037	0.722637374483434		0.883573289340114	0.378023615828949	0.919582489968425	0.984419305858845	0.773752597409013	0.905219058859348	0.477188667969385	0.839164565094583	0.959551686094516	0.0578562839130833	0.713251341630156	0.654553044819359	0.971523832153891	0.875273111882471	0.517105986533623	0.892145626082986	0.998661727892926	0.73591795660734	0.624092210810538	0.936755689332161	0.9609392192366	0.877955785593509	0.597622383798035	0.921442138136676	0.823241953619707	0.780213569478211	0.670969369636894	0.744272750887001	0.735021322265344
0.252149769973001	0.220713064398909	0.575714335572602	0.642071279505101		0.730955761001683	0.618752107841891	0.769200814113744	0.728091113766129	0.940969021395039	0.853289910885059	0.454499818030482	0.828641591055162	0.57005721929289	0.4011574362002	0.917514510745691	0.528614944605727	0.89851580106924	0.82355772802226	0.360695455991254	0.509011377877754	0.716670007247747	0.78167525769613	0.900404291411903	0.229402804579538	0.44370997217907	0.658568490797666	0.888409600356414	0.412925547001885	0.436095785820185	0.314833071220221	0.881103236174192	0.229247692685479	0.076476047959619
0.119079295894708	0.844693481514612	0.270036902303126	0.445666787603777		0.942396118907498	0.361532842865832	0.498917451298594	0.844805940278657	0.919513103661398	0.698777996674497	0.729826189896454	0.901380315978716	0.336900152826234	0.0857361898794893	0.806291905511442	0.761226817111077	0.962073885954145	0.826816277255621	0.745507902239577	0.583557256780507	0.66968598617833	0.701219381581748	0.869238304771666	0.627395078792323	0.580306349604964	0.860506480520418	0.173386190480942	0.669462379388399	0.29188140822511	0.726289119617299	0.992340092016137	0.695973566449523	0.642504158371167
0.157340704158784	0.831582806344811	0.691659698382755	0.904226789514938		0.660095186599948	0.703835590059628	0.794514583955421	0.9621709482285	0.979330603125135	0.537848455775588	0.959425741528508	0.406097355261557	0.647907439277803	0.318001012742824	0.447868850082322	0.726880527214332	0.766089451089993	0.822638737633482	0.931571487993681	0.41144436442833	0.798037586247026	0.749518768257759	0.728350711344984	0.695976509643196	0.668927538729301	0.653168264897875	0.614637104246244	0.913405090199145	0.345094426965507	0.462889995965669	0.5583206955919	0.964764277837517	0.59693849639855
0.826509995494113	0.829265426801794	0.505952993965395	0.483774346790355		0.453269873963172	0.417277534326747	0.604423797593937	0.461112089661931	0.251975574429586	0.956304649419762	0.494752521042206	0.965536802658242	0.649190648938295	0.41466146134811	0.826932884546664	0.578196577728615	0.863450029253064	0.812661034648082	0.862161620511495	0.78242029104192	0.911680620683616	0.476819241218901	0.564881042755313	0.3171288689638	0.665714943222283	0.793347943754076	0.626967389341232	0.588098279729576	0.775521492001479	0.706886366235597	0.795161383334622	0.559161274096515	0.754201914787155
0.500594225939318	0.970188569327539	0.888202081395864	0.446922746343095		0.189934918414207	0.0982693797463942	0.100015333281121	0.328858521327245	0.0838789889648688	0.455257065912938	0.524231278496791	0.245986187526731	0.349195661494182	0.406633413487761	0.594623930722947	0.500845818924888	0.463181109289648	0.755565132484642	0.560640157546168	0.114482270555815	0.434246023305121	0.227453961196314	0.259301045853698	0.909331848368743	0.893293157800671	0.915057518103407	0.358222765175517	0.93630020420958	0.31589644709256	0.3298389238455	0.310768928555416	0.845344622637091	0.206533974251493
0.653690018686108	0.707953437704488	0.646230864218894	0.596793627853398		0.28378480809708	0.191915323756163	0.553190010901639	0.545781897487218	0.269194221403492	0.260061833490716	0.31924149387843	0.451589795116451	0.617034151343385	0.42998679474367	0.174395868569103	0.0434270810793712	0.132339823671513	0.0425298195212024	0.636253397329329	0.135294334369123	0.494427569625768	0.486953360223793	0.0618512482046115	0.233090683913594	0.453399265709767	0.344836695209948	0.0657083590456347	0.18681324125033	0.517048502305241	0.709095237842198	0.834724636659902	0.127449031051846	0.647901627699419
0.304851684202675	0.334775725739637	0.319607414742656	0.124257993239133		0.899319281121769	0.458197760302323	0.44070970496571	0.0196028625846382	0.288764787258358	0.139376790810598	0.160281536854574	0.26825655683203	0.149812914929275	0.82626271190588	0.491850295250733	0.250812167778385	0.416045349551036	0.0485256592562446	0.112241252610938	0.414657914644657	0.155302336543916	0.58120064754519	0.256232501812855	0.507777962842731	0.0947968204606221	0.479971364586215	0.0597830970346303	0.339333951147251	0.369601281225793	0.0631401908352321	0.57578611718493	0.218895220672204	0.10952492924373
0.352330188505532	0.659996437954241	0.368288498198471	0.491392821591897		0.346476537332035	0.476437533336962	0.297427650333982	0.156857729900729	0.769556963706299	0.316658877176539	0.830167312902478	0.176931605295894	0.734257673188042	0.0577126701556513	0.589209312583624	0.505697311198008	0.83711882983846	0.82053175534783	0.397629456012968	0.81000192184293	0.0289835966793342	0.522433012246554	0.70702778621737	0.661352753877444	0.889502887146008	0.305733571923803	0.542188023630828	0.190292298225574	0.24987102148578	0.925083023324239	0.0086042123934266	0.0475463329803837	0.113787828971264
0.146859111798948	0.299062020982622	0.0844440956574462	0.348407830835653		0.393579123563008	0.0561964463111476	0.457977876932004	0.101657823184178	0.711111420315344	0.630759224947858	0.234944710592969	0.189429255262651	0.21125091181067	0.111345807868475	0.777138707623001	0.0276000450731358	0.451919446949343	0.144556070330306	0.249605631858556	0.270316277653537	0.24653951812241	0.735768877806235	0.128647038225971	0.315701342064969	0.542528084374303	0.729901703105966	0.0655316694707149	0.452742215349215	0.0406058575363857	0.321140607010092	0.402061298082219	0.668710379997956	0.201806970225633
0.44166151935318	0.571746701710858	0.362456727410309	0.410885882212638		0.193082681444401	0.120229618362527	0.837902092936064	0.0491404515235622	0.125504279344797	0.180177803617673	0.287596300918475	0.772554116663714	0.503950879608495	0.145735785012976	0.181883989163455	0.0933117752530208	0.42206544945843	0.0221795371462625	0.363525422761733	0.46029127094857	0.0840516956723099	0.370617011071396	0.510747675979167	0.308252400282003	0.609983598606382	0.0959346189486136	0.504082084789906	0.156559606716675	0.243082973411688	0.117317621122188	0.864264213312458	0.0692979854022051	0.0046219236569456
0.130310243614502	0.852273027853999	0.283125530000146	0.211956221358127		0.182403789835952	0.15864150766493	0.0438401989989111	0.010805567038655	0.228175330646078	0.637428461250824	0.536275545037524	0.645620662514236	0.0341880571290853	0.730409950492552	0.636931038741616	0.51519014088542	0.745726297615723	0.381325540277016	0.425015619135737	0.054163252203613	0.383790295901735	0.241133876704948	0.482925617155793	0.80491817384675	0.308405290601352	0.475288887567733	0.618681983819088	0.0955544945480184	0.342683341241003	0.479432083338207	0.624486260153424	0.0892392785106269	0.266329646489502
0.984371369112318	0.550228182348682	0.89247918603561	0.638997183863548		0.796732855574466	0.682986102958329	0.807704211438193	0.625876844734236	0.77129413538814	0.791665547153313	0.695379482185425	0.602699492759239	0.637695984741484	0.608715602074162	0.882383313434887	0.493276491108735	0.898120295314856	0.608598774482276	0.740134750809293	0.665199171063323	0.634216629448837	0.619832071744671	0.648378269559817	0.416682707653084	0.86740167921641	0.978151337633313	0.55448431441615	0.984931469549689	0.888893807138322	0.806318584583147	0.982979405403378	0.991202648206085	0.769796435458643
0.004891747402652	0.0561540661455408	0.137935177790853	0.025072182656437		0.0284308413764588	0.0022371810596039	0.0018595190896691	0.0528200158923707	0.0109376699442089	0.0159229818777562	0.25240553587938	0.0164214977660678	6.75642507996372e-05	0.199477692367025	0.0076148253468799	0.0407305361070507	0.0057678123863624	0.009963960076259	0.277001837483315	0.0310816963705195	0.0313607747821862	0.0050628525384683	0.0031974862228963	0.0247091687778338	0.0010104481403333	0.0118395334964599	0.01314197869219	0.0010063283010322	0.0011219097305817	0.0150207935755328	0.0242309537485272	0.0033828920055593	0.0018801836018635
0.528150133577992	0.796876923415397	0.835004017295342	0.817848290229783		0.75536626322517	0.825212583188728	0.722807880793664	0.126894525494655	0.493309499415997	0.399131402912424	0.730451516883758	0.726174977690804	0.490456971773424	0.585439048483233	0.523170082421441	0.295931380143148	0.591777719469015	0.487910461989618	0.880891070775977	0.278847100185574	0.0620759359901328	0.849673890422297	0.730312454324723	0.682683366565205	0.850959337598565	0.892030992325692	0.76459951840556	0.252881347236681	0.204527373209998	0.549956871109465	0.972056425451383	0.0672344362060909	0.151223423135936
0.479520805777951	0.142764576184407	0.0779887659932803	0.204030533025377		0.172432562657898	0.0659707498997984	0.0877863036395282	0.362421424070052	0.0721764645782994	0.0172668108231283	0.496155172755233	0.0683791299170148	0.0137188410071293	0.180402050242983	0.0242783259927972	0.115707663794043	0.0585839773726759	0.0039552538909973	0.420828320877172	0.0901747564170664	0.0391856366916975	0.0214706451520034	0.0337749254717593	0.267680547835909	0.0235412118675995	0.0064185635989389	0.0193121072700416	0.0272298798861968	0.194919519872273	0.0102591570176755	0.365753139216044	0.155899004302672	0.184543430056374
0.962784609828101	0.525197150359743	0.443227034207178	0.0964069093485624		0.435990423080613	0.578483305866988	0.746407405666625	0.939950936656536	0.252405959963199	0.738700184891728	0.762635505777931	0.973468071153438	0.86713172673058	0.65514923716644	0.677648658163835	0.605817635075689	0.666126680574982	0.735565987041628	0.453999399218139	0.625124673450878	0.657237412868507	0.717767923177024	0.687526728598296	0.631847444633365	0.885004333513732	0.863918383987751	0.0987424790740128	0.609400518989389	0.938597852296945	0.768071010007418	0.393591132544216	0.526538502605708	0.861699840478189
0.674723408839973	0.482826111355728	0.156821608076738	0.200669196224262		0.77857452259783	0.553056365881403	0.753467392467788	0.378509027295691	0.458608703815071	0.519090734220464	0.470383442609969	0.619425159134666	0.760266510037005	0.544756399942852	0.963279275794718	0.599178898738346	0.889950937332663	0.953727219453999	0.546464890681948	0.726623248056257	0.410210732389447	0.783217552939243	0.620776391657703	0.723748742493278	0.78579212439258	0.740339517957036	0.182708848473622	0.764271261711183	0.932443082727071	0.96633183954684	0.247975530076967	0.48864335658146	0.91578104271494
0.498584466859101	0.300633123276087	0.373121183117551	0.175017261577585		0.340278042057328	0.717223193873563	0.223349676249061	0.422827350836516	0.235454487488701	0.6123081765439	0.013859592407131	0.371932537479657	0.233721106348853	0.320757657753984	0.2398364586492	0.234425154297417	0.578475227115746	0.830254982931844	0.0237012938256872	0.346971072180758	0.50341966785555	0.442254965641255	0.32512153345437	0.236802380974508	0.541571221045868	0.435516206115554	0.652141992822797	0.236248212207787	0.121763327741118	0.0475351044879461	0.255062254072095	0.28450148874548	0.605097362541223
0.0861672843768403	0.935658900414025	0.916949697581319	0.632126062430584		0.735668180964689	0.866284154089039	0.832271926194754	0.570047308511514	0.937623086050582	0.679903423844467	0.540784130767689	0.934966709848721	0.760000531354247	0.900092156954805	0.80804656592335	0.525338267937908	0.952620388078457	0.675439903260712	0.607135922326789	0.844880201891541	0.707850115328488	0.735450482325088	0.672008347821658	0.692877477808694	0.968484376897722	0.882606158155362	0.908852026689267	0.815020757403296	0.594594048508386	0.991897648399707	0.976375470093938	0.979230254743232	0.84714384866602
0.230449327707599	0.109650921371563	0.655491730543968	0.124093675532924		0.293781403943978	0.35373285503666	0.432930710623007	0.145579233735856	0.0158370319208404	0.886564292594571	0.307713606658383	0.502413494097877	0.24359805157651	0.557578754568161	0.563543703491625	0.182719144819771	0.33346104248165	0.0083525352663811	0.286251184894708	0.192044616667139	0.198835657219657	0.279108514908212	0.511195196633664	0.12596359438751	0.104968547894376	0.313836446378389	0.359580331697695	0.363404455906975	0.502142040575509	0.43613930476901	0.440943613208995	0.416952958076716	0.316270299875655
0.142373584295931	0.68895532022845	0.652530463538489	0.759345837436666		0.144462619970149	0.0121559291487362	0.174434577878347	0.27582848845724	0.519898696491563	0.168611297330446	0.38845787141561	0.230011722699826	0.172645298960248	0.0839313671347399	0.80509971951607	0.518980614741216	0.694446917739096	0.628130453141143	0.791372022848855	0.749351342956552	0.348007976870048	0.645647560098763	0.567059700611878	0.567764170044836	0.620803154101942	0.675521848453057	0.351256178037169	0.606390451898257	0.563699114015248	0.699346293948497	0.873913267280394	0.836308486234742	0.828701720985663
0.32337419867551	0.134914053044274	0.172665820160901	0.0848499678577579		0.0569822338380853	0.220283920753976	0.0966006712643378	0.0478404082144526	0.132220450614838	0.185132902755504	0.0418796467879656	0.0654732424590001	0.0263217359836721	0.860234689653629	0.0858689914215019	0.211033228690426	0.0533374254704915	0.220178457128591	0.121512221136002	0.0836177810054352	0.0361790474297798	0.0192082619295393	0.0033094993286378	0.169167183695065	0.0511352423865915	0.0354498127255262	0.0216084383211248	0.0120936379721174	0.363637264227195	0.15086129773378	0.0171110150937254	0.0097166228469936	0.0195100697815927
0.814132604516191	0.764701194538453	0.89904909562454	0.298638435423373		0.629358046511085	0.606932441944195	0.991777846527588	0.908711910967856	0.501422454066655	0.962866001918524	0.133013910621691	0.944477786984772	0.972267059299179	0.422815887718489	0.842950119186325	0.976572875383094	0.900369323960246	0.974912733754043	0.493921896706711	0.829308406959599	0.941266448676776	0.894487166862752	0.240360803414042	0.315053863983025	0.936476054330821	0.961634259211006	0.83334157093676	0.94648508963859	0.989780331376031	0.950889662494397	0.99992416336403	0.981592825692894	0.945218720279965
0.452487355950087	0.411394615978219	0.164464059905813	0.157943434373409		0.605706597720031	0.671523512659584	0.0685799120451381	0.0042270324698575	0.0891246679794714	0.0569332816291937	0.0559577418683888	0.164519223158089	0.161592644417139	0.622560223387843	0.302155885841389	0.127205121088583	0.114149690411576	0.0853752594225481	0.0976121590693519	0.224503080460865	0.050913800715333	0.196650597712714	0.171678387710833	0.28814523427756	0.21965132142732	0.115098079262216	0.329619306584182	0.2766891741444	0.625474496517601	0.359438010597404	0.0719671220220776	0.659050881260887	0.34634749568207
0.665285404542266	0.734334772737052	0.083745218134006	0.358715274606713		0.26795723616572	0.149578335474345	0.611250248823816	0.307801607235803	0.237042047104027	0.688839671814264	0.33716850872063	0.504758258541816	0.639454463323742	0.618879854106844	0.238121677476206	0.662968221436724	0.856888304024896	0.904170637628265	0.392295101408342	0.516751657120027	0.698634920485235	0.632527250391137	0.382350671766402	0.242432334142236	0.542902390364046	0.200643710840016	0.756310613474782	0.521161314664215	0.647276513106885	0.282788929429874	0.310941987714384	0.652755766672782	0.0617708540500578
0.227033997777722	0.455647088463801	0.213265267631227	0.13921837852595		0.575908314738233	0.0969455863856772	0.254071022193756	0.427186753172098	0.702863819104583	0.415176829974151	0.546000653186278	0.300479019848192	0.145421039688938	0.653828384188582	0.26363403003784	0.940885031328001	0.480732084786686	0.749455939078002	0.529991433593608	0.246695220993809	0.111537637087129	0.157256653786235	0.0443510989119119	0.420484385401658	0.56239409354496	0.499885201582292	0.0614812197550876	0.340055960905121	0.1239423251342	0.252749735181318	0.946279617636953	0.477352940771657	0.439031876198525
0.0113733558227607	0.419273121888041	0.0752481620462416	0.478955498560374		0.310976965061211	0.14579910897214	0.183846316906368	0.380676991310515	0.499572970744134	0.696986323663475	0.53979973126383	0.581838967074689	0.0150076386055752	0.899485769766516	0.292977859068881	0.309418048538616	0.440475419368719	0.660412020759876	0.547664467342722	0.177641815255049	0.428520088667816	0.122276131947952	0.770303361128355	0.560999314419753	0.427847789824694	0.267356919673882	0.849619627354052	0.234488342458024	0.681107203950576	0.378200724430569	0.726475222631508	0.358612747520966	0.526848145829214
0.339367433023996	0.472018610605243	0.706743165731068	0.879357872766657		0.203335653325128	0.0095826671844756	0.118980157353567	0.324574746276921	0.803376254891685	0.232628336247425	0.520604607958778	0.105408665647142	0.0241967906892718	0.111825916974577	0.325571441736663	0.819549977400548	0.245514515865596	0.272007659083087	0.472093441156386	0.0676015891620825	0.0282396231619256	0.270678957442622	0.22234278063275	0.215824123605462	0.37726819458127	0.324462332942227	0.110034116112559	0.659638120969761	0.17205690833908	0.288771674073768	0.843319721905343	0.825598967450823	0.0761775343414925
0.0739711754043358	0.0064418778832326	0.0006556572332915	0.0445437882724099		0.0061947655051733	0.0434419284275117	0.005350672507179	0.0037542060627262	0.0196526652727216	0.0041120271866501	0.0023883347790397	0.0217466773925799	0.0305891335859149	0.0477097904186481	0.0089817831321317	0.0109862749345375	0.0001777433220844	0.0020059190000973	0.0182099040717408	0.0244609712212317	0.0031627803803386	0.0088047549362588	0.0645923338281111	0.0001852428774893	8.98641699627161e-06	0.0001121148647346	0.172214494144914	0.0269506335145311	0.0713720486598163	0.0001414486635531	0.0840864146091929	0.080339009793064	0.0471505583001393
0.770196493533047	0.94997425228517	0.978495757882426	0.80817448994636		0.994878874177337	0.939611226465932	0.933042646660717	0.963280042900514	0.648675411345582	0.976194054106875	0.832056410339331	0.989086903892996	0.902296278349761	0.999216137172417	0.993954661143603	0.967085141639086	0.997170668676295	0.992357246086812	0.775794565132263	0.787023712225948	0.909859387570878	0.90401532972233	0.974778432742311	0.928551851752181	0.961820579576167	0.983774657736088	0.897871299590963	0.973254101447987	0.453874802626543	0.970508068589666	0.982729992865548	0.712314239958836	0.736540290439546
0.520517615764625	0.702776447720866	0.687869391940463	0.112366641807401		0.196747897145015	0.954253219721598	0.788777396195394	0.244798299028453	0.454399868661435	0.121882303335425	0.255516967347189	0.688309527054145	0.293089520392201	0.388269712483922	0.685873814219949	0.0068296340153773	0.106849039285752	0.0132598394810954	0.140769937548214	0.758669587063048	0.746581275621239	0.759603697833166	0.187160208574864	0.741688072461777	0.821141547226526	0.748781825663246	0.615380477629965	0.177470129401122	0.680633969554139	0.800157667045934	0.841081287676625	0.140703309469091	0.0378291607802004
0.334193241484765	0.267103727644412	0.84334126981944	0.0874315740135991		0.701568104250503	0.698181190582039	0.262611618966105	0.5110209269809	0.227501785758327	0.185143758469468	0.147822986255097	0.316365275408475	0.338100855112693	0.810336662698233	0.945841022913538	0.425220458484456	0.167808853838295	0.362253132718081	0.119736996656009	0.927982468173583	0.737122570572878	0.961045979485013	0.571998554571762	0.232550382506743	0.558756187602338	0.954749707662375	0.572064918805928	0.504708279623437	0.846703910721203	0.461857063046733	0.114146752450299	0.686582118625298	0.578097181058674
0.153119627401686	0.432701011528115	0.593614504093189	0.852232136523701		0.445461297353	0.305876457367785	0.102903556165214	0.307794047056367	0.472875899051029	0.148258808061611	0.400717405171239	0.0529367155726864	0.256598734073543	0.120068148393898	0.290773585426677	0.501243560262529	0.711467798351428	0.493978987498257	0.727959369256242	0.0658442502266305	0.15604786093506	0.533059918660679	0.172521445098848	0.390832988277085	0.0917245080080389	0.463887511749402	0.121288689209729	0.186030417742153	0.0070431668633505	0.833044649026364	0.224348526547478	0.0682527274742844	0.434080428417424
0.880457618065655	0.893592337915757	0.90089609020871	0.753652963080886		0.276988295851552	0.635947896400044	0.522860122279601	0.136816948897356	0.448047380788462	0.118509894480586	0.781381599765542	0.0893321604884858	0.518356321456465	0.875408539429619	0.585115148071067	0.376165392227343	0.0664668193829412	0.0377174349315277	0.685575762963111	0.503368097777869	0.62377785541378	0.300294267512401	0.245989422919772	0.81627151372656	0.385211506448264	0.711095606410916	0.189870335621199	0.42582966111592	0.226536807589878	0.487663271975625	0.887939815639672	0.0345027120905918	0.16402047270738
