# Supplementary material for: Heterogeneous, temporally consistent, and plastic brain development after preterm birth
Source: Nat Commun. 2025 Sep 12;16:8269. doi: 10.1038/s41467-025-63967-1 (PMC12432136; doi:10.1038/s41467-025-63967-1)
Supplement: Supplementary file 6 — Source Data [file 41467_2025_63967_MOESM6_ESM.zip › source_data/supplementary_figures/source_FigS10a_earlier30.csv]

rois	infranormal_pt	supranormal_pt	infranormal_ft	supranormal_ft
centile_CT_bankssts	6.666666666666667	13.333333333333334	3.546099290780142	4.787234042553192
centile_CT_caudalanteriorcingulate	0.0	35.55555555555556	5.49645390070922	4.078014184397164
centile_CT_caudalmiddlefrontal	6.666666666666667	4.444444444444445	1.0638297872340423	5.673758865248227
centile_CT_cuneus	0.0	6.666666666666667	1.2411347517730498	4.964539007092199
centile_CT_entorhinal	0.0	11.11111111111111	4.432624113475177	4.787234042553192
centile_CT_fusiform	15.555555555555555	0.0	2.6595744680851063	4.964539007092199
centile_CT_inferiorparietal	0.0	0.0	0.1773049645390071	4.432624113475177
centile_CT_inferiortemporal	0.0	6.666666666666667	1.2411347517730498	5.851063829787234
centile_CT_isthmuscingulate	0.0	2.2222222222222223	2.8368794326241136	3.191489361702128
centile_CT_lateraloccipital	0.0	2.2222222222222223	0.3546099290780142	3.900709219858156
centile_CT_lateralorbitofrontal	0.0	8.88888888888889	1.950354609929078	5.49645390070922
centile_CT_lingual	0.0	15.555555555555555	3.0141843971631204	5.319148936170213
centile_CT_medialorbitofrontal	8.88888888888889	4.444444444444445	3.191489361702128	5.49645390070922
centile_CT_middletemporal	2.2222222222222223	2.2222222222222223	1.0638297872340423	5.673758865248227
centile_CT_parahippocampal	0.0	4.444444444444445	4.078014184397164	4.964539007092199
centile_CT_paracentral	2.2222222222222223	20.0	3.368794326241135	4.787234042553192
centile_CT_parsopercularis	2.2222222222222223	24.444444444444443	2.304964539007092	4.432624113475177
centile_CT_parsorbitalis	0.0	4.444444444444445	1.950354609929078	4.25531914893617
centile_CT_parstriangularis	2.2222222222222223	13.333333333333334	3.368794326241135	6.205673758865248
centile_CT_pericalcarine	0.0	8.88888888888889	4.964539007092199	5.851063829787234
centile_CT_postcentral	0.0	6.666666666666667	3.0141843971631204	5.49645390070922
centile_CT_posteriorcingulate	4.444444444444445	11.11111111111111	4.432624113475177	3.900709219858156
centile_CT_precentral	0.0	17.77777777777778	1.5957446808510638	4.609929078014184
centile_CT_precuneus	0.0	2.2222222222222223	3.0141843971631204	4.964539007092199
centile_CT_rostralanteriorcingulate	4.444444444444445	15.555555555555555	4.609929078014184	3.723404255319149
centile_CT_rostralmiddlefrontal	4.444444444444445	2.2222222222222223	3.191489361702128	6.73758865248227
centile_CT_superiorfrontal	2.2222222222222223	4.444444444444445	2.4822695035460995	5.49645390070922
centile_CT_superiorparietal	2.2222222222222223	4.444444444444445	1.2411347517730498	5.673758865248227
centile_CT_superiortemporal	0.0	24.444444444444443	1.950354609929078	4.964539007092199
centile_CT_supramarginal	0.0	2.2222222222222223	0.7092198581560284	4.609929078014184
centile_CT_frontalpole	2.2222222222222223	2.2222222222222223	0.5319148936170213	4.25531914893617
centile_CT_temporalpole	0.0	8.88888888888889	3.0141843971631204	4.787234042553192
centile_CT_transversetemporal	0.0	6.666666666666667	2.4822695035460995	5.319148936170213
centile_CT_insula	0.0	20.0	4.964539007092199	4.432624113475177
