# Supplementary material for: Heterogeneous, temporally consistent, and plastic brain development after preterm birth
Source: Nat Commun. 2025 Sep 12;16:8269. doi: 10.1038/s41467-025-63967-1 (PMC12432136; doi:10.1038/s41467-025-63967-1)
Supplement: Supplementary file 6 — Source Data [file 41467_2025_63967_MOESM6_ESM.zip › source_data/supplementary_figures/source_FigS18c_ct.csv]

ROI	PC1_loadings	order
centile_CT_inferiorparietal	0.2257661319915136	1
centile_CT_superiorparietal	0.2234627218019432	2
centile_CT_superiorfrontal	0.2225387766566357	3
centile_CT_rostralmiddlefrontal	0.2194168856027579	4
centile_CT_superiortemporal	0.2168133889935428	5
centile_CT_precuneus	0.2144208151587081	6
centile_CT_parstriangularis	0.2130984771109226	7
centile_CT_supramarginal	0.2124490229299278	8
centile_CT_caudalmiddlefrontal	0.2101566329404679	9
centile_CT_inferiortemporal	0.2071721536936141	10
centile_CT_parsopercularis	0.2050378198450253	11
centile_CT_bankssts	0.2021999210407966	12
centile_CT_fusiform	0.1963991364039018	13
centile_CT_parsorbitalis	0.1856491019618172	14
centile_CT_precentral	0.1855718168797342	15
centile_CT_middletemporal	0.1848096184658376	16
centile_CT_postcentral	0.1792664252615413	17
centile_CT_lateraloccipital	0.1765644202444345	18
centile_CT_insula	0.1751581821932482	19
centile_CT_paracentral	0.1744093382722742	20
centile_CT_transversetemporal	0.1644928060602954	21
centile_CT_lateralorbitofrontal	0.1504959891782994	22
centile_CT_cuneus	0.1486396328639831	23
centile_CT_medialorbitofrontal	0.1412005114519545	24
centile_CT_frontalpole	0.1377808986179844	25
centile_CT_lingual	0.137716985695717	26
centile_CT_temporalpole	0.1124526470644587	27
centile_CT_posteriorcingulate	0.1020666582646619	28
centile_CT_pericalcarine	0.0803810261044717	29
centile_CT_rostralanteriorcingulate	0.0801765345559882	30
centile_CT_parahippocampal	0.0796775708528972	31
centile_CT_isthmuscingulate	0.0689118988200352	32
centile_CT_entorhinal	0.0559096555346873	33
centile_CT_caudalanteriorcingulate	0.0445161694266038	34
