# Supplementary material for: Heterogeneous, temporally consistent, and plastic brain development after preterm birth
Source: Nat Commun. 2025 Sep 12;16:8269. doi: 10.1038/s41467-025-63967-1 (PMC12432136; doi:10.1038/s41467-025-63967-1)
Supplement: Supplementary file 6 — Source Data [file 41467_2025_63967_MOESM6_ESM.zip › source_data/supplementary_figures/source_FigS9b_dhcp.csv]

rois	PT_sub_with_infranormal_dev_%	PT_sub_with_supranormal_dev_%	FT_sub_with_infranormal_dev_%	FT_sub_with_supranormal_dev_%
centile_WMV	6.106870229007633	8.396946564885496	4.432624113475177	5.673758865248227
centile_GMV	9.923664122137405	5.343511450381679	4.432624113475177	4.432624113475177
centile_sGMV	8.396946564885496	4.580152671755725	4.964539007092199	4.609929078014184
