# Supplementary material for: Heterogeneous, temporally consistent, and plastic brain development after preterm birth
Source: Nat Commun. 2025 Sep 12;16:8269. doi: 10.1038/s41467-025-63967-1 (PMC12432136; doi:10.1038/s41467-025-63967-1)
Supplement: Supplementary file 6 — Source Data [file 41467_2025_63967_MOESM6_ESM.zip › source_data/supplementary_figures/source_FigS11b_middle.csv]

rois	infranormal_pt	supranormal_pt	infranormal_ft	supranormal_ft
centile_CT_bankssts	16.417910447761194	2.985074626865672	3.738317757009345	2.803738317757009
centile_CT_caudalanteriorcingulate	2.985074626865672	1.4925373134328357	4.672897196261682	1.8691588785046729
centile_CT_caudalmiddlefrontal	4.477611940298507	2.985074626865672	7.476635514018691	4.672897196261682
centile_CT_cuneus	5.970149253731343	4.477611940298507	5.607476635514018	4.672897196261682
centile_CT_entorhinal	13.432835820895525	5.970149253731343	3.738317757009345	7.476635514018691
centile_CT_fusiform	11.940298507462686	0.0	5.607476635514018	3.738317757009345
centile_CT_inferiorparietal	16.417910447761194	1.4925373134328357	5.607476635514018	5.607476635514018
centile_CT_inferiortemporal	8.955223880597014	2.985074626865672	3.738317757009345	7.476635514018691
centile_CT_isthmuscingulate	2.985074626865672	5.970149253731343	2.803738317757009	3.738317757009345
centile_CT_lateraloccipital	2.985074626865672	2.985074626865672	4.672897196261682	5.607476635514018
centile_CT_lateralorbitofrontal	7.462686567164178	8.955223880597014	5.607476635514018	4.672897196261682
centile_CT_lingual	8.955223880597014	4.477611940298507	6.5420560747663545	4.672897196261682
centile_CT_medialorbitofrontal	1.4925373134328357	13.432835820895525	3.738317757009345	6.5420560747663545
centile_CT_middletemporal	22.388059701492537	2.985074626865672	2.803738317757009	5.607476635514018
centile_CT_parahippocampal	5.970149253731343	2.985074626865672	4.672897196261682	2.803738317757009
centile_CT_paracentral	2.985074626865672	11.940298507462686	4.672897196261682	6.5420560747663545
centile_CT_parsopercularis	11.940298507462686	4.477611940298507	3.738317757009345	4.672897196261682
centile_CT_parsorbitalis	26.86567164179105	0.0	4.672897196261682	4.672897196261682
centile_CT_parstriangularis	8.955223880597014	1.4925373134328357	4.672897196261682	4.672897196261682
centile_CT_pericalcarine	4.477611940298507	4.477611940298507	6.5420560747663545	4.672897196261682
centile_CT_postcentral	17.91044776119403	4.477611940298507	2.803738317757009	5.607476635514018
centile_CT_posteriorcingulate	1.4925373134328357	7.462686567164178	3.738317757009345	7.476635514018691
centile_CT_precentral	11.940298507462686	1.4925373134328357	5.607476635514018	3.738317757009345
centile_CT_precuneus	10.44776119402985	5.970149253731343	5.607476635514018	8.411214953271028
centile_CT_rostralanteriorcingulate	2.985074626865672	5.970149253731343	5.607476635514018	4.672897196261682
centile_CT_rostralmiddlefrontal	14.925373134328357	0.0	3.738317757009345	4.672897196261682
centile_CT_superiorfrontal	2.985074626865672	7.462686567164178	4.672897196261682	5.607476635514018
centile_CT_superiorparietal	13.432835820895525	2.985074626865672	2.803738317757009	8.411214953271028
centile_CT_superiortemporal	13.432835820895525	5.970149253731343	6.5420560747663545	6.5420560747663545
centile_CT_supramarginal	16.417910447761194	2.985074626865672	4.672897196261682	5.607476635514018
centile_CT_frontalpole	4.477611940298507	5.970149253731343	4.672897196261682	5.607476635514018
centile_CT_temporalpole	7.462686567164178	1.4925373134328357	4.672897196261682	2.803738317757009
centile_CT_transversetemporal	2.985074626865672	5.970149253731343	4.672897196261682	6.5420560747663545
centile_CT_insula	5.970149253731343	1.4925373134328357	4.672897196261682	3.738317757009345
